# Supplementary material for: Cell–cell junction gene signatures as subtype-specific prognostic biomarkers in breast cancer
Source: PLoS One. 2026 Jun 29;21(6):e0352254. doi: 10.1371/journal.pone.0352254 (PMC13313366; doi:10.1371/journal.pone.0352254)
Supplement: S1 Table — This table lists the 179 genes included in the initial screening based on GO:0045216, as well as the genes overlapping with the HALLMARK_EPITHELIAL_MESENCHYMAL_TRANSITION gene set used for the EMT-related analysis. (XLSX) [file pone.0352254.s007.xlsx]

## Sheet: Sheet1
GO:0045216	HALLMARK_EPITHELIAL_MESENCHYMAL_TRANSITION
PECAM1	ABI3BP
ARL2	ACTA2
TGFB1	ADAM12
FBF1	ANPEP
CLDN5	APLP1
TMIGD1	AREG
WNT11	BASP1
FER	BDNF
CSK	BGN
LSR	BMP1
TRPV4	CADM1
RHOA	CALD1
CDH24	CALU
CDH18	CAP2
CLDN3	CAPG
HIPK1	CCN1
TGFB2	CCN2
PKP2	CD44
F2R	CD59
PIP5K1C	CDH11
APC	CDH2
NF2	CDH6
CTNNB1	COL11A1
CTNNA1	COL12A1
GJA4	COL16A1
DSG2	COL1A1
ILDR1	COL1A2
CLDN6	COL3A1
CLDN22	COL4A1
PRTN3	COL4A2
FKRP	COL5A1
SLC39A9	COL5A2
SMAD7	COL5A3
HEG1	COL6A2
KIRREL1	COL6A3
CDH9	COL7A1
FSCN1	COL8A2
OCLN	COLGALT1
ZNF703	COMP
OCEL1	COPA
CLDN11	CRLF1
PTPRO	CTHRC1
PARD6A	CXCL1
GRHL1	CXCL12
PAK2	CXCL6
PATJ	CXCL8
GJB6	DAB2
CLDN23	DCN
NLGN2	DKK1
CD2AP	DPYSL3
CLDN16	DST
WDR1	ECM1
CLDN14	ECM2
FLCN	EDIL3
TJP2	EFEMP2
TLN1	ELN
PKP3	EMP3
ESAM	ENO2
PRKCA	FAP
PKN2	FAS
CDH19	FBLN1
CDH22	FBLN2
CLDN2	FBLN5
EPB41L3	FBN1
MARVELD3	FBN2
GJA1	FERMT2
TGFB3	FGF2
PERP	FLNA
CLDN1	FMOD
SMAD3	FN1
EXT1	FOXC2
NUMBL	FSTL1
CDH10	FSTL3
FERMT2	FUCA1
CLDN9	FZD8
TLN2	GADD45A
CLDN7	GADD45B
RAB13	GAS1
CLDN10	GEM
CNTNAP1	GJA1
CXADR	GLIPR1
ECT2	GPC1
EPHA4	GPX7
GNPAT	GREM1
ACTB	HTRA1
DLG1	ID2
UGT8	IGFBP2
CDH17	IGFBP3
CDC42	IGFBP4
DSG1	IL15
CLDN4	IL32
ADAM10	IL6
TJP3	INHBA
CSF1R	ITGA2
CDH7	ITGA5
MPDZ	ITGAV
CDH5	ITGB1
CLDN25	ITGB3
NLGN4X	ITGB5
GJD3	JUN
CLDN19	LAMA1
MYADM	LAMA2
MARVELD2	LAMA3
CCM2	LAMC1
CAMSAP3	LAMC2
WHRN	LGALS1
LIM2	LOX
EFNB2	LOXL1
AFDN	LOXL2
SRF	LRP1
INAVA	LRRC15
F2RL1	LUM
CDH3	MAGEE1
EPHB2	MATN2
CDH2	MATN3
NUMB	MCM7
MTSS1	MEST
CD9	MFAP5
RHOC	MGP
TJP1	MMP1
GJB1	MMP14
CLDN12	MMP2
BHLHA15	MMP3
XIRP2	MSX1
STRN	MXRA5
GJB2	MYL9
PKHD1	MYLK
CDH4	NID2
SVEP1	NNMT
DSP	NOTCH2
MPP7	NT5E
NPHS1	NTM
AJM1	OXTR
ANK2	P3H1
RAMP2	PCOLCE
CD177	PCOLCE2
NR1H4	PDGFRB
SNAI2	PDLIM4
PRKCI	PFN2
MICALL2	PLAUR
DLG5	PLOD1
CDH26	PLOD2
PLEC	PLOD3
GRHL2	PMEPA1
KIFC3	PMP22
SRC	POSTN
TBCD	PPIB
POF1B	PRRX1
JUP	PRSS2
CDH20	PTHLH
LIMS1	PTX3
CLDN20	PVR
GJC1	QSOX1
CLDN18	RGS4
PLEKHA7	RHOB
VCL	SAT1
CLDN17	SCG2
CLDN8	SDC1
CLDN15	SDC4
JAM3	SERPINE1
FRMPD2	SERPINE2
CDHR3	SERPINH1
FLNA	SFRP1
PARD3	SFRP4
PKP4	SGCB
NECTIN1	SGCD
ACTG1	SGCG
PDCD6IP	SLC6A8
HDAC7	SLIT2
CDH1	SLIT3
LIMS2	SNAI2
CDH15	SNTB1
CDH13	SPARC
CDH12	SPOCK1
CDH11	SPP1
CDH8	TAGLN
CDH6	TFPI2
PARD6B	TGFB1
GJA5	TGFBI
	TGFBR3
	TGM2
	THBS1
	THBS2
	THY1
	TIMP1
	TIMP3
	TNC
	TNFAIP3
	TNFRSF11B
	TNFRSF12A
	TPM1
	TPM2
	TPM4
	VCAM1
	VCAN
	VEGFA
	VEGFC
	VIM
	WIPF1
	WNT5A
