# Supplementary material for: Cell–cell junction gene signatures as subtype-specific prognostic biomarkers in breast cancer
Source: PLoS One. 2026 Jun 29;21(6):e0352254. doi: 10.1371/journal.pone.0352254 (PMC13313366; doi:10.1371/journal.pone.0352254)
Supplement: S2 Table — The table presents the Area Under the Curve (AUC), sensitivity, and specificity values for CCJ signatures across different subtypes in the METABRIC, TCGA, and SCAN-B cohorts. (XLSX) [file pone.0352254.s008.xlsx]

## Sheet: Sheet1
CCJ signature	Subtype	Dataset	AUC
LumA CCJ signature	LumA	METABRIC	0.693216
LumB CCJ signature	LumB	METABRIC	0.637949
Her2 CCJ signature	Her2	METABRIC	0.552792
Basal CCJ signature	Basal	METABRIC	0.541413
Basal CCJ signature	Claudin-low	METABRIC	0.656922
LumA CCJ signature	LumA	TCGA	0.664033
LumB CCJ signature	LumB	TCGA	0.705966
Her2 CCJ signature	Her2	TCGA	0.701493
Basal CCJ signature	Basal	TCGA	0.745098
LumA CCJ signature	LumA	SCAN-B	0.48235
LumB CCJ signature	LumB	SCAN-B	0.537151
Her2 CCJ signature	Her2	SCAN-B	0.481417
Basal CCJ signature	Basal	SCAN-B	0.546532
