# Supplementary material for: Cell–cell junction gene signatures as subtype-specific prognostic biomarkers in breast cancer
Source: PLoS One. 2026 Jun 29;21(6):e0352254. doi: 10.1371/journal.pone.0352254 (PMC13313366; doi:10.1371/journal.pone.0352254)
Supplement: S3 Table — The table presents hazard ratios (HRs), 95% confidence intervals (CIs), and p values for all genes included in the EMT-related prognostic analysis, namely the overlapping genes between the Gene Ontology term “cell–cell junction organization” (GO:0045216) and the HALLMARK_EPITHELIAL_MESENCHYMAL_TRANSITION gene set, together with CDH1, across breast cancer subtypes in the METABRIC and TCGA datasets. This table includes all analyzed genes, regardless of statistical significance. (XLSX) [file pone.0352254.s009.xlsx]

## Sheet: Sheet1
Subtype	Gene	Dataset	High Group	Low Group	HR_CI	PValue
LumA	CDH11	METABRIC	222	253	0.65 (0.47 - 0.91)	0.0106834
LumA	CDH2	METABRIC	86	389	0.84 (0.53 - 1.34)	0.474906
LumA	CDH6	METABRIC	171	304	0.98 (0.71 - 1.36)	0.912056
LumA	FERMT2	METABRIC	115	360	0.72 (0.48 - 1.10)	0.130523
LumA	FLNA	METABRIC	102	373	0.66 (0.43 - 1.00)	0.0483311
LumA	GJA1	METABRIC	290	185	0.62 (0.45 - 0.85)	0.00278808
LumA	SNAI2	METABRIC	147	328	0.85 (0.57 - 1.27)	0.436155
LumA	TGFB1	METABRIC	55	420	1.58 (1.04 - 2.42)	0.0335017
LumA	CDH1	METABRIC	363	112	0.89 (0.63 - 1.25)	0.484344
LumB	CDH11	METABRIC	168	180	1.36 (1.02 - 1.81)	0.0370057
LumB	CDH2	METABRIC	79	269	1.64 (1.18 - 2.28)	0.00325783
LumB	CDH6	METABRIC	105	243	1.28 (0.95 - 1.73)	0.109083
LumB	FERMT2	METABRIC	134	214	1.73 (1.30 - 2.31)	0.000197067
LumB	FLNA	METABRIC	194	154	1.28 (0.95 - 1.71)	0.100292
LumB	GJA1	METABRIC	118	230	0.64 (0.47 - 0.89)	0.00704787
LumB	SNAI2	METABRIC	306	42	1.63 (1.00 - 2.66)	0.0477492
LumB	TGFB1	METABRIC	219	129	0.80 (0.60 - 1.08)	0.14287
LumB	CDH1	METABRIC	251	97	0.71 (0.52 - 0.96)	0.0276216
Her2	CDH11	METABRIC	100	75	0.73 (0.50 - 1.07)	0.105632
Her2	CDH2	METABRIC	147	28	0.72 (0.45 - 1.14)	0.154985
Her2	CDH6	METABRIC	99	76	1.42 (0.96 - 2.09)	0.0805114
Her2	FERMT2	METABRIC	25	150	2.17 (1.33 - 3.53)	0.0019062
Her2	FLNA	METABRIC	92	83	1.22 (0.84 - 1.79)	0.298794
Her2	GJA1	METABRIC	63	112	0.82 (0.55 - 1.23)	0.345094
Her2	SNAI2	METABRIC	83	92	0.67 (0.45 - 0.99)	0.0458439
Her2	TGFB1	METABRIC	86	89	0.90 (0.62 - 1.32)	0.606109
Her2	CDH1	METABRIC	145	30	0.87 (0.54 - 1.39)	0.561295
Basal	CDH11	METABRIC	105	73	1.40 (0.89 - 2.19)	0.148154
Basal	CDH2	METABRIC	123	55	1.77 (1.05 - 2.99)	0.0322787
Basal	CDH6	METABRIC	43	135	1.78 (1.12 - 2.82)	0.014272
Basal	FERMT2	METABRIC	82	96	1.66 (1.08 - 2.57)	0.0221172
Basal	FLNA	METABRIC	131	47	0.58 (0.37 - 0.91)	0.0184448
Basal	GJA1	METABRIC	90	88	1.19 (0.77 - 1.83)	0.443713
Basal	SNAI2	METABRIC	43	135	1.70 (1.07 - 2.70)	0.0259101
Basal	TGFB1	METABRIC	116	62	0.68 (0.44 - 1.06)	0.0907633
Basal	CDH1	METABRIC	129	49	0.69 (0.44 - 1.09)	0.110425
Claudin-low	CDH11	METABRIC	116	68	1.47 (0.83 - 2.59)	0.187084
Claudin-low	CDH2	METABRIC	123	61	2.06 (1.09 - 3.90)	0.0255668
Claudin-low	CDH6	METABRIC	130	54	1.85 (0.99 - 3.47)	0.0541948
Claudin-low	FERMT2	METABRIC	93	91	0.74 (0.44 - 1.25)	0.260955
Claudin-low	FLNA	METABRIC	109	75	1.58 (0.92 - 2.73)	0.0998348
Claudin-low	GJA1	METABRIC	37	147	1.57 (0.88 - 2.81)	0.12885
Claudin-low	SNAI2	METABRIC	123	61	1.73 (0.97 - 3.11)	0.0649635
Claudin-low	TGFB1	METABRIC	40	144	2.48 (1.45 - 4.24)	0.00086639
Claudin-low	CDH1	METABRIC	96	88	0.59 (0.35 - 0.99)	0.0466353
Normal	CDH11	METABRIC	9	110	0.22 (0.03 - 1.60)	0.133964
Normal	CDH2	METABRIC	67	52	2.33 (1.26 - 4.29)	0.00663215
Normal	CDH6	METABRIC	17	102	2.09 (1.09 - 4.01)	0.0260746
Normal	FERMT2	METABRIC	73	46	2.19 (1.17 - 4.10)	0.0137385
Normal	FLNA	METABRIC	88	31	0.70 (0.38 - 1.28)	0.241373
Normal	GJA1	METABRIC	34	85	0.64 (0.33 - 1.25)	0.191036
Normal	SNAI2	METABRIC	32	87	0.95 (0.47 - 1.90)	0.874837
Normal	TGFB1	METABRIC	84	35	1.92 (0.93 - 3.97)	0.0766095
Normal	CDH1	METABRIC	94	25	1.80 (0.84 - 3.87)	0.130007
LumA	CDH11	TCGA	196	295	2.12 (0.96 - 4.68)	0.0630608
LumA	CDH2	TCGA	330	161	3.18 (1.08 - 9.36)	0.0355283
LumA	CDH6	TCGA	395	96	7.09 (0.95 - 52.77)	0.0557257
LumA	FERMT2	TCGA	79	412	2.17 (0.93 - 5.07)	0.072855
LumA	FLNA	TCGA	117	374	2.51 (1.12 - 5.62)	0.0249201
LumA	GJA1	TCGA	316	175	0.41 (0.19 - 0.89)	0.0239469
LumA	SNAI2	TCGA	44	447	3.66 (1.43 - 9.33)	0.00669045
LumA	TGFB1	TCGA	122	369	0.61 (0.21 - 1.76)	0.35701
LumA	CDH1	TCGA	204	287	2.27 (1.04 - 4.95)	0.0398698
LumB	CDH11	TCGA	132	60	3.06 (0.69 - 13.59)	0.141835
LumB	CDH2	TCGA	123	69	7.39 (1.49 - 36.65)	0.0143207
LumB	CDH6	TCGA	102	90	2.86 (0.90 - 9.12)	0.075194
LumB	FERMT2	TCGA	26	166	3.60 (1.20 - 10.85)	0.022806
LumB	FLNA	TCGA	113	79	2.66 (0.83 - 8.51)	0.0992849
LumB	GJA1	TCGA	135	57	2.19 (0.50 - 9.68)	0.2992
LumB	SNAI2	TCGA	118	74	2.47 (0.70 - 8.71)	0.160114
LumB	TGFB1	TCGA	96	96	0.70 (0.26 - 1.90)	0.486082
LumB	CDH1	TCGA	72	120	0.50 (0.14 - 1.78)	0.284084
Her2	CDH11	TCGA	17	60	0.49 (0.06 - 4.03)	0.504767
Her2	CDH2	TCGA	24	53	0.83 (0.16 - 4.31)	0.825074
Her2	CDH6	TCGA	54	23	NA	NA
Her2	FERMT2	TCGA	52	25	NA	NA
Her2	FLNA	TCGA	14	63	2.98 (0.81 - 10.97)	0.0996316
Her2	GJA1	TCGA	21	56	0.89 (0.18 - 4.36)	0.88354
Her2	SNAI2	TCGA	30	47	0.23 (0.03 - 1.82)	0.162257
Her2	TGFB1	TCGA	42	35	0.52 (0.13 - 2.02)	0.343233
Her2	CDH1	TCGA	21	56	1.96 (0.51 - 7.53)	0.327233
Basal	CDH11	TCGA	63	104	0.84 (0.26 - 2.71)	0.771053
Basal	CDH2	TCGA	80	87	1.51 (0.53 - 4.37)	0.442137
Basal	CDH6	TCGA	91	76	1.60 (0.54 - 4.80)	0.398976
Basal	FERMT2	TCGA	103	64	0.43 (0.14 - 1.29)	0.13409
Basal	FLNA	TCGA	63	104	0.46 (0.13 - 1.63)	0.227757
Basal	GJA1	TCGA	77	90	0.73 (0.24 - 2.21)	0.584031
Basal	SNAI2	TCGA	129	38	4.70 (0.61 - 36.06)	0.136577
Basal	TGFB1	TCGA	56	111	0.60 (0.17 - 2.14)	0.427181
Basal	CDH1	TCGA	47	120	0.47 (0.11 - 2.11)	0.325233
Normal	CDH11	TCGA	4	31	6.98 (0.41 - 118.66)	0.179114
Normal	CDH2	TCGA	15	20	NA	NA
Normal	CDH6	TCGA	11	24	NA	NA
Normal	FERMT2	TCGA	5	30	5.99 (0.37 - 96.82)	0.207073
Normal	FLNA	TCGA	4	31	6.98 (0.41 - 118.66)	0.179114
Normal	GJA1	TCGA	20	15	NA	NA
Normal	SNAI2	TCGA	23	12	NA	NA
Normal	TGFB1	TCGA	22	13	0.60 (0.04 - 9.71)	0.71978
Normal	CDH1	TCGA	19	16	NA	NA
