# Supplementary material for: Cell–cell junction gene signatures as subtype-specific prognostic biomarkers in breast cancer
Source: PLoS One. 2026 Jun 29;21(6):e0352254. doi: 10.1371/journal.pone.0352254 (PMC13313366; doi:10.1371/journal.pone.0352254)
Supplement: S4 Table — Genes were prioritized within each subtype using prognostic ranking scores derived from the METABRIC and TCGA discovery cohorts. Cohort-specific ranks were integrated to generate a mean rank and final order within each subtype. For the Basal context, METABRIC Basal and Claudin-low statistics are shown separately. Ranking scores for each cohort are provided. The columns Selected_top7, Selected_top5, and Selected_top3 indicate whether each gene was retained in the corresponding reduced signature for the downsampling analyses. (XLSX) [file pone.0352254.s010.xlsx]

## Sheet: Sheet1
Subtype	Gene	Prognostic_Type	METABRIC_Basal_rank	METABRIC_ClaudinLow_rank	METABRIC_source_used_for_integration	METABRIC_rank	TCGA_rank	Mean_rank	Final_order_within_subtype	Included_in_top7	Included_in_top5	Included_in_top3
LumA	INAVA	Poor	NA	NA	NA	2	2	2	1	TRUE	TRUE	TRUE
LumA	WNT11	Favorable	NA	NA	NA	4	5	4.5	2	TRUE	TRUE	TRUE
LumA	AFDN	Poor	NA	NA	NA	8	1	4.5	3	TRUE	TRUE	TRUE
LumA	EXT1	Poor	NA	NA	NA	1	9	5	4	TRUE	TRUE	FALSE
LumA	KIRREL1	Poor	NA	NA	NA	6	4	5	5	TRUE	TRUE	FALSE
LumA	MTSS1	Poor	NA	NA	NA	3	7	5	6	TRUE	FALSE	FALSE
LumA	STRN	Poor	NA	NA	NA	5	6	5.5	7	TRUE	FALSE	FALSE
LumA	GJC1	Poor	NA	NA	NA	9	3	6	8	FALSE	FALSE	FALSE
LumA	GJA1	Favorable	NA	NA	NA	7	10	8.5	9	FALSE	FALSE	FALSE
LumA	PARD6B	Favorable	NA	NA	NA	10	8	9	10	FALSE	FALSE	FALSE
LumB	CDH13	Poor	NA	NA	NA	3	4	3.5	1	TRUE	TRUE	TRUE
LumB	NF2	Favorable	NA	NA	NA	1	7	4	2	TRUE	TRUE	TRUE
LumB	CDH2	Poor	NA	NA	NA	9	1	5	3	TRUE	TRUE	TRUE
LumB	CTNNA1	Poor	NA	NA	NA	8	6	7	4	TRUE	TRUE	FALSE
LumB	CDH3	Poor	NA	NA	NA	5	9	7	5	TRUE	TRUE	FALSE
LumB	VCL	Poor	NA	NA	NA	13	2	7.5	6	TRUE	FALSE	FALSE
LumB	PARD6B	Favorable	NA	NA	NA	12	3	7.5	7	TRUE	FALSE	FALSE
LumB	EFNB2	Poor	NA	NA	NA	2	13	7.5	8	FALSE	FALSE	FALSE
LumB	FERMT2	Poor	NA	NA	NA	6	10	8	9	FALSE	FALSE	FALSE
LumB	CLDN20	Favorable	NA	NA	NA	4	12	8	10	FALSE	FALSE	FALSE
LumB	JAM3	Poor	NA	NA	NA	10	8	9	11	FALSE	FALSE	FALSE
LumB	CLDN2	Poor	NA	NA	NA	7	11	9	12	FALSE	FALSE	FALSE
LumB	PARD6A	Favorable	NA	NA	NA	14	5	9.5	13	FALSE	FALSE	FALSE
LumB	CDH12	Poor	NA	NA	NA	11	14	12.5	14	FALSE	FALSE	FALSE
Her2	CD2AP	Poor	NA	NA	NA	2	1	1.5	1	NA	NA	TRUE
Her2	CTNNB1	Poor	NA	NA	NA	1	3	2	2	NA	NA	TRUE
Her2	ILDR1	Poor	NA	NA	NA	3	2	2.5	3	NA	NA	TRUE
Her2	DSG1	Poor	NA	NA	NA	4	5	4.5	4	NA	NA	FALSE
Her2	NUMB	Favorable	NA	NA	NA	6	4	5	5	NA	NA	FALSE
Her2	AJM1	Poor	NA	NA	NA	5	6	5.5	6	NA	NA	FALSE
Basal	ACTB	Poor	7	1	Claudin-low	1	2	1.5	1	TRUE	TRUE	TRUE
Basal	FSCN1	Poor	3	9	Basal	3	3	3	2	TRUE	TRUE	TRUE
Basal	CDH9	Poor	6	7	Basal	6	1	3.5	3	TRUE	TRUE	TRUE
Basal	ZNF703	Poor	8	3	Claudin-low	3	4	3.5	4	TRUE	TRUE	FALSE
Basal	RAMP2	Poor	1	2	Basal	1	7	4	5	TRUE	TRUE	FALSE
Basal	F2RL1	Poor	4	6	Basal	4	5	4.5	6	TRUE	FALSE	FALSE
Basal	JAM3	Poor	5	4	Claudin-low	4	6	5	7	TRUE	FALSE	FALSE
Basal	MARVELD2	Poor	2	5	Basal	2	8	5	8	FALSE	FALSE	FALSE
Basal	PLEKHA7	Favorable	9	8	Claudin-low	8	9	8.5	9	FALSE	FALSE	FALSE
