# Supplementary material for: Cell–cell junction gene signatures as subtype-specific prognostic biomarkers in breast cancer
Source: PLoS One. 2026 Jun 29;21(6):e0352254. doi: 10.1371/journal.pone.0352254 (PMC13313366; doi:10.1371/journal.pone.0352254)
Supplement: S5 Table — The table summarizes the number of events, total person-years, incidence rates, and incidence rate ratios (IRR) with 95% confidence intervals for each time interval in the METABRIC and TCGA datasets. (XLSX) [file pone.0352254.s011.xlsx]

## Sheet: sheet1
Dataset	Subtype	Time Interval	High Group: Events (n)	High Group: Person-Years	High Group: Rate	Low Group: Events (n)	Low Group: Person-Years	Low Group: Rate	IRR	95% CI	P-value	Adj. P-value (Holm)
METABRIC	LumA	0-5 years	53	887.147	0.0597421	52	2240.78	0.0232062	2.5744	1.72-3.85	< 0.001	< 0.001
		5-10 years	24	592.531	0.0405042	38	1591.19	0.0238814	1.69606	0.97-2.90	0.0455919	0.136776
		10-15 years	10	380.183	0.0263031	32	882.203	0.0362728	0.725146	0.32-1.51	0.500969	0.981705
		>15 years	9	236.508	0.0380536	12	453.261	0.0264748	1.43735	0.53-3.72	0.490852	0.981705
	LumB	0-5 years	130	1600.52	0.0812236	8	325.5	0.0245776	3.3	1.63-7.82	< 0.001	< 0.001
		5-10 years	54	937.969	0.0575712	6	229.875	0.0261011	2.21	0.95-6.27	0.0721941	0.216582
		10-15 years	22	486.958	0.0451784	2	105.856	0.0188937	2.39	0.59-20.98	0.293151	0.586302
		>15 years	3	213.114	0.014077	2	70.55	0.0283487	0.5	0.06-5.95	0.603819	0.603819
	Her2	0-5 years	47	358.925	0.130947	38	472.297	0.0804578	1.62752	1.04-2.57	0.0281524	0.11261
		5-10 years	9	200.831	0.0448139	14	311.272	0.0449767	0.99638	0.38-2.47	1	1
		10-15 years	4	105.711	0.037839	2	192.561	0.0103863	3.64316	0.52-40.27	0.194676	0.584029
		>15 years	0	64.6389	0	2	133.506	0.0149806	0	0.00-11.00	1	1
	Basal	0-5 years	54	352.592	0.153152	29	392.106	0.0739597	2.07075	1.30-3.37	0.00133793	0.00535171
		5-10 years	2	217.644	0.0091893	3	272.981	0.0109898	0.836167	0.07-7.30	1	1
		10-15 years	0	144.089	0	2	170.431	0.011735	0	0.00-6.30	0.503507	1
		>15 years	0	66.775	0	2	108.189	0.0184862	0	0.00-8.63	0.528013	1
	Claudin-low	0-5 years	30	376.703	0.0796384	13	534.964	0.0243007	3.2772	1.66-6.84	< 0.001	0.00102943
		5-10 years	7	260.006	0.0269225	6	401.197	0.0149552	1.80021	0.52-6.48	0.394956	0.789912
		10-15 years	1	163.847	0.00610325	5	234.344	0.0213361	0.286052	0.01-2.56	0.4113	0.789912
		>15 years	4	85.5167	0.0467745	2	122.242	0.016361	2.8589	0.41-31.60	0.237136	0.711408
TCGA	LumA	0-5 years	9	295.489	0.030458	18	837.981	0.0214802	1.41796	0.56-3.32	0.384776	0.769552
		5-10 years	3	55.7707	0.0537917	1	167.191	0.00598119	8.99347	0.72-472.13	0.0508579	0.152574
		>10 years	0	5.06822	0	1	67.1209	0.0148985	0	0.00-516.50	1	1
	LumB	0-5 years	5	58.879	0.0849199	8	363.786	0.0219909	3.86159	0.99-13.39	0.0255252	0.0510504
		5-10 years	1	8.30654	0.120387	1	67.3763	0.014842	8.11124	0.10-636.71	0.207463	0.207463
		>10 years	0	0	N/A	0	5.16674	N/A	N/A	N/A	N/A	N/A
	Her2	0-5 years	5	118.06	0.0423515	0	43.3531	0	N/A	N/A	0.333404	0.666807
		5-10 years	2	23.1116	0.0865367	0	3.31213	0	N/A	N/A	1	1
		>10 years	0	0.972482	N/A	0	0	N/A	N/A	N/A	N/A	N/A
	Basal	0-5 years	6	62.8709	0.0954337	10	333.645	0.029972	3.18409	0.95-9.67	0.0302764	0.0908291
		5-10 years	1	20.1037	0.0497422	0	71.2282	0	N/A	-	0.220117	0.440234
		>10 years	0	11.3066	0	0	13.3501	0	N/A	-	1	1
