# Supplementary material for: Cell–cell junction gene signatures as subtype-specific prognostic biomarkers in breast cancer
Source: PLoS One. 2026 Jun 29;21(6):e0352254. doi: 10.1371/journal.pone.0352254 (PMC13313366; doi:10.1371/journal.pone.0352254)
Supplement: S6 Table — This table lists the genes that were significantly and consistently upregulated or downregulated in high-CCJ signature tumors across both TCGA and SCAN-B datasets. (XLSX) [file pone.0352254.s012.xlsx]

## Sheet: Sheet1
LumA_up	LumA_down	LumB_up	LumB_down	Her2_up	Her2_down	Basal_up	Basal_down
NA	NA	ADAM12	COX6C	ESR1	AKR1C2	AEBP1	FABP7
		ADAMTS12	DIO1	PBX1	CLDN1	AHNAK2	KLHDC7B
		ADAMTS2	PARD6B		CLDN8	ASPN	SPIB
		AEBP1	PHGR1		HPGD	C1QTNF3	UBD
		ANGPTL2			LBP	CKB
		ANTXR1			SLPI	CLDN5
		ASPN				CLEC11A
		BICC1				COL6A1
		C1QTNF3				COL6A2
		CDH11				COMP
		COL10A1				COPZ2
		COL11A1				COX7A1
		COL12A1				CPXM1
		COL1A1				CRLF1
		COL1A2				EBF1
		COL3A1				EDNRA
		COL5A1				EMILIN1
		COL5A2				F2RL1
		COL8A1				FABP4
		COL8A2				FBLN7
		COMP				FBXL7
		CTGF				FEZ1
		CTSK				FIBIN
		CYR61				FOSB
		DACT1				GDF15
		DCN				GNG11
		DKK3				HIC1
		DPP4				HTRA1
		DPT				IGF2
		DPYSL3				IGFBP6
		ECM2				JAM3
		EDIL3				KRT17
		ETV1				MIR100HG
		F13A1				LOXL1
		FAP				MATN3
		FBN1				MEIS3
		FGF1				MFRP
		FIBIN				MXRA8
		FN1				NBL1
		FNDC1				NDN
		FST				P4HA3
		FSTL1				PALM
		GALNT5				PCOLCE
		GAS1				PLAC9
		GJB2				PODNL1
		GLT8D2				POSTN
		GPX8				PPAPDC1A
		GREM1				RARRES2
		GXYLT2				SCARF2
		HEPH				SFRP4
		HMCN1				SHC2
		INHBA				SNAI2
		ISM1				SPOCK1
		ITGA11				SRPX2
		ITGBL1				SRPX
		LOX				SSC5D
		LOXL2				TGFB1I1
		LRRC15				THY1
		LUM				TNC
		MFAP5				WISP2
		MME
		MMP13
		MMP1
		MMP2
		MMP3
		MSRB3
		MXRA5
		NEXN
		NOX4
		OGN
		OMD
		PDGFRA
		PDGFRL
		PDPN
		PLAU
		PODNL1
		POSTN
		PPAPDC1A
		PRRX1
		RECK
		SERPINF1
		SFRP2
		SFRP4
		SHISA2
		SLC38A5
		SPARC
		SPOCK1
		SPON1
		SRPX
		THBS2
		VCAN
		WISP1
		WNT2
