# Supplementary material for: Cell–cell junction gene signatures as subtype-specific prognostic biomarkers in breast cancer
Source: PLoS One. 2026 Jun 29;21(6):e0352254. doi: 10.1371/journal.pone.0352254 (PMC13313366; doi:10.1371/journal.pone.0352254)
Supplement: S7 Table — This table summarizes whether each subtype-specific CCJ signature gene was present in the expression matrix, retained for DEG analysis, and differentially expressed between the CCJ signature high- and low-score groups in the TCGA and SCAN-B cohorts. Signature_class indicates whether the gene was classified as poor or favorable in the subtype-specific CCJ signature. Expected_direction indicates the expected direction of differential expression based on the signature class. Direction_in_high_vs_low indicates the observed direction of differential expression in the high-score group relative to the low-score group. direction_match indicates whether the observed direction was consistent with the expected direction. (XLSX) [file pone.0352254.s013.xlsx]

## Sheet: Sheet1
Gene	Cohort	Subtype	Signature_class	Available_in_expression_matrix	Retained_for_DEG_analysis	Expected_direction	Direction_in_high_vs_low	Ddirection_match
GJA1	TCGA	LumA	favorable	TRUE	TRUE	DOWN	Not significant	NA
PARD6B	TCGA	LumA	favorable	TRUE	TRUE	DOWN	Not significant	NA
WNT11	TCGA	LumA	favorable	TRUE	TRUE	DOWN	DOWN	match
AFDN	TCGA	LumA	poor	FALSE	FALSE	UP	NA	NA
EXT1	TCGA	LumA	poor	TRUE	TRUE	UP	Not significant	NA
GJC1	TCGA	LumA	poor	TRUE	TRUE	UP	Not significant	NA
INAVA	TCGA	LumA	poor	FALSE	FALSE	UP	NA	NA
KIRREL	TCGA	LumA	poor	TRUE	TRUE	UP	UP	match
MTSS1	TCGA	LumA	poor	TRUE	TRUE	UP	Not significant	NA
STRN	TCGA	LumA	poor	TRUE	TRUE	UP	Not significant	NA
CLDN20	TCGA	LumB	favorable	TRUE	TRUE	DOWN	Not significant	NA
NF2	TCGA	LumB	favorable	TRUE	TRUE	DOWN	Not significant	NA
PARD6A	TCGA	LumB	favorable	TRUE	TRUE	DOWN	Not significant	NA
PARD6B	TCGA	LumB	favorable	TRUE	TRUE	DOWN	DOWN	match
CDH12	TCGA	LumB	poor	TRUE	TRUE	UP	Not significant	NA
CDH13	TCGA	LumB	poor	TRUE	TRUE	UP	Not significant	NA
CDH2	TCGA	LumB	poor	TRUE	TRUE	UP	Not significant	NA
CDH3	TCGA	LumB	poor	TRUE	TRUE	UP	Not significant	NA
CLDN2	TCGA	LumB	poor	TRUE	TRUE	UP	UP	match
CTNNA1	TCGA	LumB	poor	TRUE	TRUE	UP	Not significant	NA
EFNB2	TCGA	LumB	poor	TRUE	TRUE	UP	Not significant	NA
FERMT2	TCGA	LumB	poor	TRUE	TRUE	UP	Not significant	NA
JAM3	TCGA	LumB	poor	TRUE	TRUE	UP	Not significant	NA
VCL	TCGA	LumB	poor	TRUE	TRUE	UP	Not significant	NA
NUMB	TCGA	Her2	favorable	TRUE	TRUE	DOWN	Not significant	NA
AJM1	TCGA	Her2	poor	FALSE	FALSE	UP	NA	NA
CD2AP	TCGA	Her2	poor	TRUE	TRUE	UP	Not significant	NA
CTNNB1	TCGA	Her2	poor	TRUE	TRUE	UP	Not significant	NA
DSG1	TCGA	Her2	poor	TRUE	TRUE	UP	Not significant	NA
ILDR1	TCGA	Her2	poor	TRUE	TRUE	UP	Not significant	NA
PLEKHA7	TCGA	Basal	favorable	TRUE	TRUE	DOWN	Not significant	NA
ACTB	TCGA	Basal	poor	TRUE	TRUE	UP	Not significant	NA
CDH9	TCGA	Basal	poor	TRUE	FALSE	UP	NA	NA
F2RL1	TCGA	Basal	poor	TRUE	TRUE	UP	UP	match
FSCN1	TCGA	Basal	poor	TRUE	TRUE	UP	UP	match
JAM3	TCGA	Basal	poor	TRUE	TRUE	UP	UP	match
MARVELD2	TCGA	Basal	poor	TRUE	TRUE	UP	Not significant	NA
RAMP2	TCGA	Basal	poor	TRUE	TRUE	UP	Not significant	NA
ZNF703	TCGA	Basal	poor	TRUE	TRUE	UP	UP	match
GJA1	SCAN-B	LumA	favorable	TRUE	TRUE	DOWN	Not significant	NA
PARD6B	SCAN-B	LumA	favorable	TRUE	TRUE	DOWN	Not significant	NA
WNT11	SCAN-B	LumA	favorable	TRUE	TRUE	DOWN	Not significant	NA
AFDN	SCAN-B	LumA	poor	FALSE	FALSE	UP	NA	NA
EXT1	SCAN-B	LumA	poor	TRUE	TRUE	UP	Not significant	NA
GJC1	SCAN-B	LumA	poor	TRUE	FALSE	UP	NA	NA
INAVA	SCAN-B	LumA	poor	FALSE	FALSE	UP	NA	NA
KIRREL	SCAN-B	LumA	poor	TRUE	TRUE	UP	Not significant	NA
MTSS1	SCAN-B	LumA	poor	TRUE	TRUE	UP	Not significant	NA
STRN	SCAN-B	LumA	poor	TRUE	TRUE	UP	Not significant	NA
CLDN20	SCAN-B	LumB	favorable	TRUE	FALSE	DOWN	NA	NA
NF2	SCAN-B	LumB	favorable	TRUE	TRUE	DOWN	Not significant	NA
PARD6A	SCAN-B	LumB	favorable	TRUE	TRUE	DOWN	Not significant	NA
PARD6B	SCAN-B	LumB	favorable	TRUE	TRUE	DOWN	DOWN	match
CDH12	SCAN-B	LumB	poor	TRUE	FALSE	UP	NA	NA
CDH13	SCAN-B	LumB	poor	TRUE	TRUE	UP	Not significant	NA
CDH2	SCAN-B	LumB	poor	TRUE	FALSE	UP	NA	NA
CDH3	SCAN-B	LumB	poor	TRUE	TRUE	UP	Not significant	NA
CLDN2	SCAN-B	LumB	poor	TRUE	FALSE	UP	NA	NA
CTNNA1	SCAN-B	LumB	poor	TRUE	TRUE	UP	Not significant	NA
EFNB2	SCAN-B	LumB	poor	TRUE	TRUE	UP	Not significant	NA
FERMT2	SCAN-B	LumB	poor	TRUE	TRUE	UP	Not significant	NA
JAM3	SCAN-B	LumB	poor	TRUE	TRUE	UP	Not significant	NA
VCL	SCAN-B	LumB	poor	TRUE	TRUE	UP	Not significant	NA
NUMB	SCAN-B	Her2	favorable	TRUE	TRUE	DOWN	Not significant	NA
AJM1	SCAN-B	Her2	poor	FALSE	FALSE	UP	NA	NA
CD2AP	SCAN-B	Her2	poor	TRUE	TRUE	UP	Not significant	NA
CTNNB1	SCAN-B	Her2	poor	TRUE	TRUE	UP	Not significant	NA
DSG1	SCAN-B	Her2	poor	TRUE	FALSE	UP	NA	NA
ILDR1	SCAN-B	Her2	poor	TRUE	TRUE	UP	UP	match
PLEKHA7	SCAN-B	Basal	favorable	TRUE	TRUE	DOWN	Not significant	NA
ACTB	SCAN-B	Basal	poor	TRUE	TRUE	UP	Not significant	NA
CDH9	SCAN-B	Basal	poor	TRUE	FALSE	UP	NA	NA
F2RL1	SCAN-B	Basal	poor	TRUE	TRUE	UP	UP	match
FSCN1	SCAN-B	Basal	poor	TRUE	TRUE	UP	Not significant	NA
JAM3	SCAN-B	Basal	poor	TRUE	TRUE	UP	UP	match
MARVELD2	SCAN-B	Basal	poor	TRUE	TRUE	UP	Not significant	NA
RAMP2	SCAN-B	Basal	poor	TRUE	TRUE	UP	Not significant	NA
ZNF703	SCAN-B	Basal	poor	TRUE	TRUE	UP	Not significant	NA
