# Supplementary material for: Cell–cell junction gene signatures as subtype-specific prognostic biomarkers in breast cancer
Source: PLoS One. 2026 Jun 29;21(6):e0352254. doi: 10.1371/journal.pone.0352254 (PMC13313366; doi:10.1371/journal.pone.0352254)
Supplement: S1 File — This ZIP archive contains R scripts and lightweight input files used for the main analyses, including processed input tables, annotation files, and gene lists. (ZIP) [file pone.0352254.s014.zip]

Archive with 70 entries (60 files):
- scripts/
- __MACOSX/._scripts
- scripts/04_histology_and_emt.R
- __MACOSX/scripts/._04_histology_and_emt.R
- scripts/06_scrnaseq_preprocessing.R
- __MACOSX/scripts/._06_scrnaseq_preprocessing.R
- scripts/03_scanb_validation.R
- __MACOSX/scripts/._03_scanb_validation.R
- scripts/05_deg_and_go.R
- __MACOSX/scripts/._05_deg_and_go.R
- scripts/01_discovery_gene_level_cox.R
- __MACOSX/scripts/._01_discovery_gene_level_cox.R
- scripts/02_build_signature_and_discovery_survival.R
- __MACOSX/scripts/._02_build_signature_and_discovery_survival.R
- scripts/07_scrnaseq_plots.R
- __MACOSX/scripts/._07_scrnaseq_plots.R
- input/
- __MACOSX/._input
- input/.DS_Store
- __MACOSX/input/._.DS_Store
- input/processed/
- __MACOSX/input/._processed
- input/processed/.DS_Store
- __MACOSX/input/processed/._.DS_Store
- input/processed/signatures/
- __MACOSX/input/processed/._signatures
- input/processed/discovery/
- __MACOSX/input/processed/._discovery
- input/processed/scRNA-seq/
- __MACOSX/input/processed/._scRNA-seq
- input/processed/metadata/
- __MACOSX/input/processed/._metadata
- input/processed/signatures/metabric_tcga_poor_signature.csv
- __MACOSX/input/processed/signatures/._metabric_tcga_poor_signature.csv
- input/processed/signatures/metabric_tcga_good_signature.csv
- __MACOSX/input/processed/signatures/._metabric_tcga_good_signature.csv
- input/processed/signatures/signature_genes.tsv
- __MACOSX/input/processed/signatures/._signature_genes.tsv
- input/processed/discovery/01_gene_level_cox/
- __MACOSX/input/processed/discovery/._01_gene_level_cox
- input/processed/scRNA-seq/GSE176078_annotation.csv
- __MACOSX/input/processed/scRNA-seq/._GSE176078_annotation.csv
- input/processed/metadata/Combined_HallmarkEMT_CCJ_Lists.csv
- __MACOSX/input/processed/metadata/._Combined_HallmarkEMT_CCJ_Lists.csv
- input/processed/discovery/01_gene_level_cox/tcga/
- __MACOSX/input/processed/discovery/01_gene_level_cox/._tcga
- input/processed/discovery/01_gene_level_cox/metabric/
- __MACOSX/input/processed/discovery/01_gene_level_cox/._metabric
- input/processed/discovery/01_gene_level_cox/tcga/tcga_discovery_basal_dss.csv
- __MACOSX/input/processed/discovery/01_gene_level_cox/tcga/._tcga_discovery_basal_dss.csv
- input/processed/discovery/01_gene_level_cox/tcga/tcga_discovery_her2_dss.csv
- __MACOSX/input/processed/discovery/01_gene_level_cox/tcga/._tcga_discovery_her2_dss.csv
- input/processed/discovery/01_gene_level_cox/tcga/tcga_discovery_luma_dss.csv
- __MACOSX/input/processed/discovery/01_gene_level_cox/tcga/._tcga_discovery_luma_dss.csv
- input/processed/discovery/01_gene_level_cox/tcga/tcga_discovery_normal_dss.csv
- __MACOSX/input/processed/discovery/01_gene_level_cox/tcga/._tcga_discovery_normal_dss.csv
- input/processed/discovery/01_gene_level_cox/tcga/tcga_discovery_lumb_dss.csv
- __MACOSX/input/processed/discovery/01_gene_level_cox/tcga/._tcga_discovery_lumb_dss.csv
- input/processed/discovery/01_gene_level_cox/metabric/metabric_discovery_normal_dss.csv
- __MACOSX/input/processed/discovery/01_gene_level_cox/metabric/._metabric_discovery_normal_dss.csv
- input/processed/discovery/01_gene_level_cox/metabric/metabric_discovery_claudin_low_dss.csv
- __MACOSX/input/processed/discovery/01_gene_level_cox/metabric/._metabric_discovery_claudin_low_dss.csv
- input/processed/discovery/01_gene_level_cox/metabric/metabric_discovery_basal_dss.csv
- __MACOSX/input/processed/discovery/01_gene_level_cox/metabric/._metabric_discovery_basal_dss.csv
- input/processed/discovery/01_gene_level_cox/metabric/metabric_discovery_lumb_dss.csv
- __MACOSX/input/processed/discovery/01_gene_level_cox/metabric/._metabric_discovery_lumb_dss.csv
- input/processed/discovery/01_gene_level_cox/metabric/metabric_discovery_her2_dss.csv
- __MACOSX/input/processed/discovery/01_gene_level_cox/metabric/._metabric_discovery_her2_dss.csv
- input/processed/discovery/01_gene_level_cox/metabric/metabric_discovery_luma_dss.csv
- __MACOSX/input/processed/discovery/01_gene_level_cox/metabric/._metabric_discovery_luma_dss.csv
