# Supplementary material for: Cell–cell junction gene signatures as subtype-specific prognostic biomarkers in breast cancer
Source: PLoS One. 2026 Jun 29;21(6):e0352254. doi: 10.1371/journal.pone.0352254 (PMC13313366; doi:10.1371/journal.pone.0352254)
Supplement: S1 File — This ZIP archive contains R scripts and lightweight input files used for the main analyses, including processed input tables, annotation files, and gene lists. (ZIP) [file pone.0352254.s014.zip › scripts/04_histology_and_emt.R]

library(readr)
library(dplyr)
library(purrr)
library(stringr)
library(survival)
library(ROCR)

get_script_dir <- function() {
  script_flag <- "--file="
  script_path <- commandArgs(trailingOnly = FALSE)
  script_path <- script_path[grepl(script_flag, script_path)]
  script_path <- sub(script_flag, "", script_path)
  normalizePath(dirname(script_path), winslash = "/", mustWork = TRUE)
}

normalize_numeric_status <- function(x) {
  if (is.numeric(x)) {
    return(as.numeric(x))
  }

  x_chr <- as.character(x)
  x_chr <- ifelse(grepl(":", x_chr), sub(":.*$", "", x_chr), x_chr)

  ifelse(
    x_chr %in% c("1", "Dead", "DECEASED", "TRUE", "True"),
    1,
    ifelse(
      x_chr %in% c("0", "Alive", "LIVING", "FALSE", "False"),
      0,
      suppressWarnings(as.numeric(x_chr))
    )
  )
}

safe_read_table <- function(path) {
  if (tolower(tools::file_ext(path)) == "csv") {
    read_csv(path, show_col_types = FALSE, progress = FALSE)
  } else {
    read_tsv(path, show_col_types = FALSE, progress = FALSE)
  }
}

split_gene_string <- function(x) {
  if (length(x) == 0 || is.na(x) || x == "") {
    return(character())
  }

  str_split(x, ",\\s*")[[1]] %>%
    trimws() %>%
    discard(~ .x == "")
}

format_subtype_label <- function(x) {
  recode(
    x,
    basal = "Basal",
    claudin_low = "Claudin-low",
    her2 = "Her2",
    luma = "LumA",
    lumb = "LumB",
    normal = "Normal",
    .default = x
  )
}

script_dir <- get_script_dir()
project_root <- normalizePath(file.path(script_dir, ".."), winslash = "/", mustWork = TRUE)

if (getRversion() != required_r_version) {
  stop(
    paste0(
      "This project is pinned to R ", required_r_version,
      ". Current version: ", getRversion(), "."
    )
  )
}

output_root <- file.path(project_root, "output", "04_histology_and_emt")
histology_output_dir <- file.path(output_root, "histology")
emt_output_dir <- file.path(output_root, "emt")

dir.create(histology_output_dir, recursive = TRUE, showWarnings = FALSE)
dir.create(emt_output_dir, recursive = TRUE, showWarnings = FALSE)

signature_classes <- c(
  "Her2_signature_class",
  "Basal_signature_class",
  "LumA_signature_class",
  "LumB_signature_class"
)

signature_summary <- safe_read_table(
  file.path(project_root, "input", "processed", "signatures", "signature_genes.tsv")
)

signature_lists <- list(
  good = set_names(
    c("Her2", "Basal", "LumA", "LumB") %>%
      map(function(signature_name) {
        split_gene_string(
          signature_summary %>%
            filter(signature == signature_name, prognosis == "good") %>%
            pull(genes) %>%
            .[1]
        )
      }),
    c("Her2", "Basal", "LumA", "LumB")
  ),
  poor = set_names(
    c("Her2", "Basal", "LumA", "LumB") %>%
      map(function(signature_name) {
        split_gene_string(
          signature_summary %>%
            filter(signature == signature_name, prognosis == "poor") %>%
            pull(genes) %>%
            .[1]
        )
      }),
    c("Her2", "Basal", "LumA", "LumB")
  )
)

get_matched_signature <- function(subtype_name, cohort_name) {
  if (cohort_name == "metabric" && subtype_name == "Claudin-low") {
    return("Basal")
  }

  case_when(
    subtype_name %in% c("Basal") ~ "Basal",
    subtype_name %in% c("Her2") ~ "Her2",
    subtype_name %in% c("LumA") ~ "LumA",
    subtype_name %in% c("LumB") ~ "LumB",
    TRUE ~ NA_character_
  )
}

compute_single_signature_score <- function(data, signature_name) {
  good_genes <- intersect(signature_lists$good[[signature_name]], colnames(data))
  poor_genes <- intersect(signature_lists$poor[[signature_name]], colnames(data))
  denominator <- length(good_genes) + length(poor_genes)

  if (denominator == 0) {
    return(rep(NA_real_, nrow(data)))
  }

  good_sum <- if (length(good_genes) == 0) {
    rep(0, nrow(data))
  } else {
    rowSums(-data[, good_genes, drop = FALSE], na.rm = TRUE)
  }

  poor_sum <- if (length(poor_genes) == 0) {
    rep(0, nrow(data))
  } else {
    rowSums(data[, poor_genes, drop = FALSE], na.rm = TRUE)
  }

  (good_sum + poor_sum) / denominator
}

calculate_signature_roc <- function(data, score_column, event_column, roc_style) {
  predictions <- data[[score_column]]
  events <- normalize_numeric_status(data[[event_column]])
  valid_idx <- !is.na(predictions) & !is.na(events)
  predictions <- predictions[valid_idx]
  events <- events[valid_idx]

  if (length(unique(events)) != 2) {
    return(tibble(thresholds = NA_real_, fpr = NA_real_, tpr = NA_real_))
  }

  pred <- prediction(predictions, events)
  perf_auc <- performance(pred, measure = "auc")
  auc <- perf_auc@y.values[[1]]
  perf <- performance(pred, "tpr", "fpr")

  roc_data <- tibble(
    thresholds = perf@alpha.values[[1]],
    fpr = perf@x.values[[1]],
    tpr = perf@y.values[[1]]
  )

  if (roc_style == "metabric") {
    if (auc >= 0.5) {
      roc_data <- bind_rows(
        roc_data,
        tibble(thresholds = max(predictions) + 1, fpr = 0, tpr = 0)
      )
    } else {
      roc_data <- roc_data %>%
        mutate(tpr = 1 - tpr, fpr = 1 - fpr) %>%
        bind_rows(tibble(thresholds = min(predictions) - 1, fpr = 0, tpr = 0)) %>%
        arrange(thresholds) %>%
        mutate(
          fpr = c(fpr[-1], NA_real_),
          tpr = c(tpr[-1], NA_real_)
        )
    }
  } else {
    if (auc < 0.5) {
      roc_data <- roc_data %>%
        mutate(tpr = 1 - tpr, fpr = 1 - fpr) %>%
        bind_rows(tibble(thresholds = min(predictions) - 1, fpr = 0, tpr = 0)) %>%
        arrange(thresholds) %>%
        mutate(
          fpr = c(fpr[-1], NA_real_),
          tpr = c(tpr[-1], NA_real_)
        )
    }
  }

  roc_data %>% filter(is.finite(thresholds))
}

find_threshold <- function(roc_data) {
  if (nrow(roc_data) == 0 || all(is.na(roc_data$thresholds))) {
    return(NA_real_)
  }
  youden_index <- roc_data$tpr - roc_data$fpr
  roc_data$thresholds[which.max(youden_index)]
}

prepare_histology_data <- function(data, subtype_name, cohort_name, status_col) {
  matched_signature <- get_matched_signature(subtype_name, cohort_name)
  score_column <- paste0(matched_signature, "_signature")
  class_column <- paste0(score_column, "_class")

  data[[score_column]] <- compute_single_signature_score(data, matched_signature)
  roc_data <- calculate_signature_roc(
    data = data,
    score_column = score_column,
    event_column = status_col,
    roc_style = cohort_name
  )
  threshold <- find_threshold(roc_data)

  data[[class_column]] <- ifelse(data[[score_column]] >= threshold, "high", "low")
  data
}

run_histology_cox <- function(files, cohort_name, time_col, status_col, age_col, histology_col, histology_map) {
  all_results <- map_dfr(
    names(files),
    function(subtype_name) {
      df <- safe_read_table(files[[subtype_name]]) %>%
        mutate(
          !!status_col := normalize_numeric_status(.data[[status_col]]),
          !!age_col := suppressWarnings(as.numeric(.data[[age_col]])),
          histology_simple = case_when(
            .data[[histology_col]] == histology_map$ilc ~ "ILC",
            .data[[histology_col]] == histology_map$non_ilc ~ "non-ILC",
            TRUE ~ NA_character_
          )
        )

      df <- prepare_histology_data(
        data = df,
        subtype_name = subtype_name,
        cohort_name = cohort_name,
        status_col = status_col
      )

      matched_signature <- get_matched_signature(subtype_name, cohort_name)
      sig_class <- paste0(matched_signature, "_signature_class")

      df_filtered <- df %>%
        filter(.data[[sig_class]] %in% c("high", "low")) %>%
        filter(!is.na(.data[[time_col]]), !is.na(.data[[status_col]]), !is.na(.data[[age_col]])) %>%
        filter(!is.na(histology_simple)) %>%
        mutate(
          !!sig_class := factor(.data[[sig_class]], levels = c("low", "high")),
          histology_simple = factor(histology_simple, levels = c("non-ILC", "ILC"))
        )

      if (nrow(df_filtered) == 0 || dplyr::n_distinct(df_filtered$histology_simple) < 2) {
        return(tibble())
      }

      formula_str <- paste0(
        "Surv(", time_col, ", ", status_col, ") ~ ",
        sig_class, " + ", age_col, " + histology_simple"
      )

      cox_model <- coxph(as.formula(formula_str), data = df_filtered)
      model_summary <- summary(cox_model)

      coef_df <- as.data.frame(model_summary$coefficients)
      ci_df <- as.data.frame(model_summary$conf.int)

      tibble(
        Subtype = subtype_name,
        Signature_Class = sig_class,
        Variable = rownames(coef_df),
        Hazard_Ratio = ci_df$`exp(coef)`,
        CI_lower_95 = ci_df$`lower .95`,
        CI_upper_95 = ci_df$`upper .95`,
        P_value = coef_df$`Pr(>|z|)`,
        N_total = nrow(df_filtered),
        N_nonILC = sum(df_filtered$histology_simple == "non-ILC", na.rm = TRUE),
        N_ILC = sum(df_filtered$histology_simple == "ILC", na.rm = TRUE)
      )
    }
  )

  all_results
}

metabric_histology_files <- c(
  Basal = file.path(
    project_root, "input", "raw", "METABRIC", "pam50_classify_DSS", "Basal_DSS.csv"
  ),
  "Claudin-low" = file.path(
    project_root, "input", "raw", "METABRIC", "pam50_classify_DSS", "claudin-low_DSS.csv"
  ),
  Her2 = file.path(
    project_root, "input", "raw", "METABRIC", "pam50_classify_DSS", "Her2_DSS.csv"
  ),
  LumA = file.path(
    project_root, "input", "raw", "METABRIC", "pam50_classify_DSS", "LumA_DSS.csv"
  ),
  LumB = file.path(
    project_root, "input", "raw", "METABRIC", "pam50_classify_DSS", "LumB_DSS.csv"
  )
)

tcga_histology_files <- c(
  Basal = file.path(
    project_root, "input", "raw", "TCGA", "pam50_classify_DSS", "Basal_DSS.csv"
  ),
  Her2 = file.path(
    project_root, "input", "raw", "TCGA", "pam50_classify_DSS", "Her2_DSS.csv"
  ),
  LumA = file.path(
    project_root, "input", "raw", "TCGA", "pam50_classify_DSS", "LumA_DSS.csv"
  ),
  LumB = file.path(
    project_root, "input", "raw", "TCGA", "pam50_classify_DSS", "LumB_DSS.csv"
  )
)

metabric_histology <- run_histology_cox(
  files = metabric_histology_files,
  cohort_name = "metabric",
  time_col = "Overall.Survival..Months.",
  status_col = "Overall.Survival.Status",
  age_col = "Age.at.Diagnosis",
  histology_col = "Tumor.Other.Histologic.Subtype",
  histology_map = list(ilc = "Lobular", non_ilc = "Ductal/NST")
)

tcga_histology <- run_histology_cox(
  files = tcga_histology_files,
  cohort_name = "tcga",
  time_col = "Months.of.disease.specific.survival",
  status_col = "Disease.specific.Survival.status",
  age_col = "Diagnosis.Age",
  histology_col = "Tumor.Type",
  histology_map = list(
    ilc = "Infiltrating Lobular Carcinoma",
    non_ilc = "Infiltrating Ductal Carcinoma"
  )
)

write_tsv(
  metabric_histology,
  file.path(histology_output_dir, "metabric_histology_cox.tsv")
)
write_tsv(
  tcga_histology,
  file.path(histology_output_dir, "tcga_histology_cox.tsv")
)

emt_gene_list <- read_csv(
  file.path(
    project_root,
    "input", "processed", "metadata", "Combined_HallmarkEMT_CCJ_Lists.csv"
  ),
  show_col_types = FALSE
)

hallmark_emt_genes <- emt_gene_list$HALLMARK_EMT %>%
  trimws() %>%
  discard(~ is.na(.x) || .x == "")

ccj_genes <- emt_gene_list$GO_0045216_CCJ %>%
  trimws() %>%
  discard(~ is.na(.x) || .x == "")

shared_emt_ccj_genes <- intersect(hallmark_emt_genes, ccj_genes)
target_genes <- unique(c(shared_emt_ccj_genes, "CDH1"))

metabric_emt <- safe_read_table(
  file.path(project_root, "output", "01_discovery_gene_level_cox", "metabric", "metabric_all.tsv")
) %>%
  filter(gene %in% target_genes) %>%
  mutate(subtype = format_subtype_label(subtype))

tcga_emt <- safe_read_table(
  file.path(project_root, "output", "01_discovery_gene_level_cox", "tcga", "tcga_all.tsv")
) %>%
  filter(gene %in% target_genes) %>%
  mutate(subtype = format_subtype_label(subtype))

write_tsv(
  metabric_emt,
  file.path(emt_output_dir, "metabric_emt_cox_all.tsv")
)
write_tsv(
  tcga_emt,
  file.path(emt_output_dir, "tcga_emt_cox_all.tsv")
)
