# Supplementary material for: Cell–cell junction gene signatures as subtype-specific prognostic biomarkers in breast cancer
Source: PLoS One. 2026 Jun 29;21(6):e0352254. doi: 10.1371/journal.pone.0352254 (PMC13313366; doi:10.1371/journal.pone.0352254)
Supplement: S1 File — This ZIP archive contains R scripts and lightweight input files used for the main analyses, including processed input tables, annotation files, and gene lists. (ZIP) [file pone.0352254.s014.zip › scripts/06_scrnaseq_preprocessing.R]

library(Seurat)
library(dplyr)
library(ggplot2)
library(Matrix)
library(harmony)
library(plyr)
library(patchwork)
library(readr)

get_script_dir <- function() {
  script_flag <- "--file="
  script_path <- commandArgs(trailingOnly = FALSE)
  script_path <- script_path[grepl(script_flag, script_path)]
  script_path <- sub(script_flag, "", script_path)
  normalizePath(dirname(script_path), winslash = "/", mustWork = TRUE)
}

script_dir <- get_script_dir()
project_root <- normalizePath(file.path(script_dir, ".."), winslash = "/", mustWork = TRUE)

if (getRversion() != required_r_version) {
  stop(
    paste0(
      "This project is pinned to R ", required_r_version,
      ". Current version: ", getRversion(), "."
    )
  )
}

raw_root <- file.path(project_root, "input", "raw", "scRNA-seq", "Wu_etal_2021_BRCA_scRNASeq")
config_root <- file.path(raw_root, "config")
processed_root <- file.path(project_root, "input", "processed", "scRNA-seq")
output_root <- file.path(project_root, "output", "06_scrnaseq_preprocessing")
qc_output_dir <- file.path(output_root, "QC")
harmony_output_dir <- file.path(output_root, "Harmony_Analysis")

dir.create(qc_output_dir, recursive = TRUE, showWarnings = FALSE)
dir.create(harmony_output_dir, recursive = TRUE, showWarnings = FALSE)

params_path <- file.path(config_root, "seurat_params_file.csv")
matrix_file <- file.path(raw_root, "count_matrix_sparse.mtx")
features_file <- file.path(raw_root, "count_matrix_genes.tsv")
barcodes_file <- file.path(raw_root, "count_matrix_barcodes.tsv")
metadata_file <- file.path(raw_root, "metadata.csv")
patient_info_file <- file.path(raw_root, "GSE17607_patient_information.csv")
annotation_map_file <- file.path(processed_root, "GSE176078_annotation.csv")

required_files <- c(
  params_path,
  matrix_file,
  features_file,
  barcodes_file,
  metadata_file,
  patient_info_file,
  annotation_map_file
)

missing_files <- required_files[!file.exists(required_files)]
if (length(missing_files) > 0) {
  stop("Missing required files:\n", paste(missing_files, collapse = "\n"))
}

params_df <- read.csv(params_path, row.names = 1, check.names = FALSE)

MITO_CUTOFF <- as.numeric(as.character(params_df["Mitochondrial_UMI_cutoff", 1]))
NFEATURE_RNA_MIN <- 200
PC_DIMS <- 1:30
CLUSTER_RES <- 0.8
treated_patient_ids <- c("CID3963", "CID4066", "CID4398", "CID4513", "CID4523")
treatment_status_col <- "Treatment status"
subtype_ihc_col <- "Subtype by IHC"

message("Loading raw matrix")
mat <- readMM(file = matrix_file)
features <- read.table(features_file, header = FALSE, sep = "\t", stringsAsFactors = FALSE)
barcodes <- read.table(barcodes_file, header = FALSE, sep = "\t", stringsAsFactors = FALSE)

rownames(mat) <- features[, 1]
colnames(mat) <- barcodes[, 1]

brca_atlas <- CreateSeuratObject(counts = mat, project = "BrCa_Atlas")

metadata <- read.csv(metadata_file, row.names = 1, check.names = FALSE)
common_cells <- intersect(colnames(brca_atlas), rownames(metadata))
brca_atlas <- brca_atlas[, common_cells]
metadata <- metadata[common_cells, , drop = FALSE]
brca_atlas <- AddMetaData(brca_atlas, metadata = metadata[, c("orig.ident", "subtype"), drop = FALSE])

message("Running QC")
brca_atlas[["percent.mito"]] <- PercentageFeatureSet(brca_atlas, pattern = "^MT-")
brca_atlas_filtered <- subset(
  brca_atlas,
  subset = nFeature_RNA > NFEATURE_RNA_MIN & percent.mito < MITO_CUTOFF
)
brca_atlas_untreated <- subset(
  brca_atlas_filtered,
  subset = orig.ident %in% treated_patient_ids,
  invert = TRUE
)

vln_plot_combined <- VlnPlot(
  brca_atlas_untreated,
  features = c("nFeature_RNA", "nCount_RNA", "percent.mito"),
  ncol = 3,
  pt.size = 0
)
vln_plot_combined <- vln_plot_combined & theme(axis.text.x = element_text(size = 8))
ggsave(
  file.path(qc_output_dir, "QC_VlnPlot_All_Patients_Combined.png"),
  plot = vln_plot_combined,
  width = 12,
  height = 6
)

scatter_umi_gene <- FeatureScatter(brca_atlas_untreated, feature1 = "nCount_RNA", feature2 = "nFeature_RNA")
ggsave(file.path(qc_output_dir, "QC_Scatter_UMI_vs_Gene_Combined.png"), plot = scatter_umi_gene, width = 8, height = 6)

scatter_umi_mito <- FeatureScatter(brca_atlas_untreated, feature1 = "nCount_RNA", feature2 = "percent.mito")
ggsave(file.path(qc_output_dir, "QC_Scatter_UMI_vs_Mito_Combined.png"), plot = scatter_umi_mito, width = 8, height = 6)

vln_plot_by_patient <- VlnPlot(
  brca_atlas_untreated,
  features = c("nFeature_RNA", "nCount_RNA", "percent.mito"),
  split.by = "orig.ident",
  pt.size = 0,
  ncol = 1
)
vln_plot_by_patient <- vln_plot_by_patient & theme(axis.text.x = element_text(size = 8, angle = 45, hjust = 1))
ggsave(file.path(qc_output_dir, "QC_VlnPlot_by_Patient.png"), plot = vln_plot_by_patient, width = 16, height = 12)

scatter_by_patient_mito <- FeatureScatter(
  brca_atlas_untreated,
  feature1 = "nCount_RNA",
  feature2 = "percent.mito",
  group.by = "orig.ident"
)
ggsave(file.path(qc_output_dir, "QC_Scatter_UMI_vs_Mito_by_Patient.png"), plot = scatter_by_patient_mito, width = 8, height = 6)

scatter_by_patient_gene <- FeatureScatter(
  brca_atlas_untreated,
  feature1 = "nCount_RNA",
  feature2 = "nFeature_RNA",
  group.by = "orig.ident"
)
ggsave(file.path(qc_output_dir, "QC_Scatter_UMI_vs_Gene_by_Patient.png"), plot = scatter_by_patient_gene, width = 8, height = 6)

message("Running normalization, PCA, and Harmony")
brca_atlas_untreated <- NormalizeData(brca_atlas_untreated, verbose = FALSE)
brca_atlas_untreated <- FindVariableFeatures(brca_atlas_untreated, selection.method = "vst", nfeatures = 2000, verbose = FALSE)
brca_atlas_untreated <- ScaleData(brca_atlas_untreated, verbose = FALSE)
brca_atlas_untreated <- RunPCA(brca_atlas_untreated, npcs = 50, verbose = FALSE)

brca_harmonized <- RunHarmony(
  object = brca_atlas_untreated,
  group.by.vars = "orig.ident",
  plot_convergence = TRUE,
  verbose = TRUE
)

brca_harmonized <- RunUMAP(
  brca_harmonized,
  reduction = "pca",
  dims = PC_DIMS,
  reduction.name = "umap_before_harmony",
  verbose = FALSE
)
plot_before <- DimPlot(brca_harmonized, reduction = "umap_before_harmony", group.by = "orig.ident") +
  ggtitle("Before Harmony")

brca_harmonized <- RunUMAP(
  brca_harmonized,
  reduction = "harmony",
  dims = PC_DIMS,
  reduction.name = "umap_after_harmony",
  verbose = FALSE
)
plot_after <- DimPlot(brca_harmonized, reduction = "umap_after_harmony", group.by = "orig.ident") +
  ggtitle("After Harmony")

ggsave(
  file.path(harmony_output_dir, "UMAP_Harmony_Before_vs_After.png"),
  plot = plot_before + plot_after,
  width = 16,
  height = 7
)

brca_harmonized <- FindNeighbors(brca_harmonized, reduction = "harmony", dims = PC_DIMS)
brca_harmonized <- FindClusters(brca_harmonized, resolution = CLUSTER_RES)

umap_cluster_plot <- DimPlot(brca_harmonized, reduction = "umap_after_harmony", label = TRUE)
ggsave(file.path(harmony_output_dir, "UMAP_by_Cluster.png"), plot = umap_cluster_plot, width = 8, height = 7)

saveRDS(brca_harmonized, file = file.path(output_root, "brca_harmonized_clustered.rds"))

message("Applying manual annotation map")
annotation_map <- read.csv(annotation_map_file, check.names = FALSE)
patient_info <- read.csv(patient_info_file, check.names = FALSE, stringsAsFactors = FALSE)
untreated_patients_info <- patient_info %>% filter(.data[[treatment_status_col]] == "Na?ve")
patients_to_keep <- untreated_patients_info %>% pull(orig.ident)

brca_untreated <- subset(brca_harmonized, subset = orig.ident %in% patients_to_keep)
brca_untreated$clinical_subtype <- plyr::mapvalues(
  x = brca_untreated$orig.ident,
  from = untreated_patients_info$orig.ident,
  to = as.character(untreated_patients_info[[subtype_ihc_col]])
)

current_clusters <- brca_untreated$seurat_clusters
brca_untreated$manual_annotation <- plyr::mapvalues(
  x = as.character(current_clusters),
  from = annotation_map$Cluster,
  to = as.character(annotation_map$First_class)
)
brca_untreated$sub_manual_annotation <- plyr::mapvalues(
  x = as.character(current_clusters),
  from = annotation_map$Cluster,
  to = as.character(annotation_map$Second_class)
)

Idents(brca_untreated) <- "manual_annotation"

annotated_plot_first <- DimPlot(
  brca_untreated,
  reduction = "umap_after_harmony",
  group.by = "manual_annotation",
  label = TRUE,
  repel = TRUE
) + ggtitle("UMAP by First Class Annotation")

annotated_plot_second <- DimPlot(
  brca_untreated,
  reduction = "umap_after_harmony",
  group.by = "sub_manual_annotation",
  label = TRUE,
  repel = TRUE
) + ggtitle("UMAP by Second Class Annotation")

ggsave(
  file.path(harmony_output_dir, "UMAP_First_Class_Annotation.png"),
  plot = annotated_plot_first,
  width = 10,
  height = 8
)
ggsave(
  file.path(harmony_output_dir, "UMAP_Second_Class_Annotation.png"),
  plot = annotated_plot_second,
  width = 10,
  height = 8
)

saveRDS(brca_untreated, file = file.path(output_root, "brca_scoundclass_manual_annotated.rds"))
