# Supplementary material for: Cell–cell junction gene signatures as subtype-specific prognostic biomarkers in breast cancer
Source: PLoS One. 2026 Jun 29;21(6):e0352254. doi: 10.1371/journal.pone.0352254 (PMC13313366; doi:10.1371/journal.pone.0352254)
Supplement: S1 File — This ZIP archive contains R scripts and lightweight input files used for the main analyses, including processed input tables, annotation files, and gene lists. (ZIP) [file pone.0352254.s014.zip › scripts/03_scanb_validation.R]

library(readr)
library(dplyr)
library(purrr)
library(stringr)
library(tidyr)
library(survival)
library(ROCR)
library(survminer)
library(ggplot2)

get_script_dir <- function() {
  script_flag <- "--file="
  script_path <- commandArgs(trailingOnly = FALSE)
  script_path <- script_path[grepl(script_flag, script_path)]
  script_path <- sub(script_flag, "", script_path)
  normalizePath(dirname(script_path), winslash = "/", mustWork = TRUE)
}

script_dir <- get_script_dir()
project_root <- normalizePath(file.path(script_dir, ".."), winslash = "/", mustWork = TRUE)

if (getRversion() != required_r_version) {
  stop(
    paste0(
      "This project is pinned to R ", required_r_version,
      ". Current version: ", getRversion(), "."
    )
  )
}

input_root <- file.path(project_root, "input", "raw", "SCAN-B")
signature_root <- file.path(project_root, "input", "processed", "signatures")
output_root <- file.path(project_root, "output", "03_scanb_validation")

dir.create(output_root, recursive = TRUE, showWarnings = FALSE)

signature_names <- c("Her2", "Basal", "LumA", "LumB")
scanb_files <- c(
  Basal = file.path(input_root, "SCANB_Basal.csv"),
  Her2 = file.path(input_root, "SCANB_Her2.csv"),
  LumA = file.path(input_root, "SCANB_LumA.csv"),
  LumB = file.path(input_root, "SCANB_LumB.csv")
)

normalize_numeric_status <- function(x) {
  if (is.numeric(x)) {
    return(as.numeric(x))
  }

  x_chr <- as.character(x)
  x_chr <- ifelse(grepl(":", x_chr), sub(":.*$", "", x_chr), x_chr)

  ifelse(
    x_chr %in% c("1", "Dead", "DECEASED", "TRUE", "True"),
    1,
    ifelse(
      x_chr %in% c("0", "Alive", "LIVING", "FALSE", "False"),
      0,
      suppressWarnings(as.numeric(x_chr))
    )
  )
}

split_gene_string <- function(x) {
  if (length(x) == 0 || is.na(x) || x == "") {
    return(character())
  }

  str_split(x, ",\\s*")[[1]] %>%
    trimws() %>%
    discard(~ .x == "")
}

signature_summary <- read_tsv(
  file.path(signature_root, "signature_genes.tsv"),
  show_col_types = FALSE
)

signature_lists <- list(
  good = set_names(
    map(signature_names, function(signature_name) {
      split_gene_string(
        signature_summary %>%
          filter(signature == signature_name, prognosis == "good") %>%
          pull(genes) %>%
          .[1]
      )
    }),
    signature_names
  ),
  poor = set_names(
    map(signature_names, function(signature_name) {
      split_gene_string(
        signature_summary %>%
          filter(signature == signature_name, prognosis == "poor") %>%
          pull(genes) %>%
          .[1]
      )
    }),
    signature_names
  )
)

compute_signature_scores <- function(data, signature_lists) {
  score_data <- data

  for (signature_name in signature_names) {
    good_genes <- signature_lists$good[[signature_name]]
    poor_genes <- signature_lists$poor[[signature_name]]

    good_present <- intersect(good_genes, colnames(data))
    poor_present <- intersect(poor_genes, colnames(data))
    denominator <- length(good_present) + length(poor_present)

    if (denominator == 0) {
      score_data[[paste0(signature_name, "_signature")]] <- NA_real_
      next
    }

    good_sum <- if (length(good_present) == 0) {
      rep(0, nrow(data))
    } else {
      rowSums(-data[, good_present, drop = FALSE], na.rm = TRUE)
    }

    poor_sum <- if (length(poor_present) == 0) {
      rep(0, nrow(data))
    } else {
      rowSums(data[, poor_present, drop = FALSE], na.rm = TRUE)
    }

    score_data[[paste0(signature_name, "_signature")]] <- (good_sum + poor_sum) / denominator
  }

  score_data
}

calculate_scanb_roc <- function(data, score_column, event_column) {
  predictions <- data[[score_column]]
  events <- normalize_numeric_status(data[[event_column]])
  valid_idx <- !is.na(predictions) & !is.na(events)
  predictions <- predictions[valid_idx]
  events <- events[valid_idx]

  if (length(unique(events)) != 2) {
    return(tibble(thresholds = NA_real_, fpr = NA_real_, tpr = NA_real_))
  }

  pred <- prediction(predictions, events)
  perf_auc <- performance(pred, measure = "auc")
  auc <- perf_auc@y.values[[1]]

  perf <- performance(pred, "tpr", "fpr")
  roc_data <- tibble(
    thresholds = perf@alpha.values[[1]],
    fpr = perf@x.values[[1]],
    tpr = perf@y.values[[1]]
  )

  if (auc < 0.5) {
    roc_data <- roc_data %>%
      mutate(
        tpr = 1 - tpr,
        fpr = 1 - fpr
      ) %>%
      bind_rows(
        tibble(thresholds = min(predictions) - 1, fpr = 0, tpr = 0)
      ) %>%
      arrange(thresholds) %>%
      mutate(
        fpr = c(fpr[-1], NA_real_),
        tpr = c(tpr[-1], NA_real_)
      )
  }

  roc_data %>% filter(is.finite(thresholds))
}

find_threshold <- function(roc_data) {
  if (nrow(roc_data) == 0 || all(is.na(roc_data$thresholds))) {
    return(NA_real_)
  }

  youden_index <- roc_data$tpr - roc_data$fpr
  roc_data$thresholds[which.max(youden_index)]
}

classify_signature_scores <- function(data, thresholds) {
  classified_data <- data

  for (signature_name in signature_names) {
    score_column <- paste0(signature_name, "_signature")
    class_column <- paste0(score_column, "_class")
    threshold <- thresholds$threshold[thresholds$signature == signature_name][1]

    if (is.na(threshold)) {
      classified_data[[class_column]] <- NA_character_
    } else {
      classified_data[[class_column]] <- ifelse(classified_data[[score_column]] >= threshold, "high", "low")
    }
  }

  classified_data
}

get_matched_signature <- function(subtype_name) {
  case_when(
    subtype_name %in% c("Basal") ~ "Basal",
    subtype_name %in% c("Her2") ~ "Her2",
    subtype_name %in% c("LumA") ~ "LumA",
    subtype_name %in% c("LumB") ~ "LumB",
    TRUE ~ NA_character_
  )
}

fit_signature_cox <- function(data, signature_class) {
  analysis_data <- data %>%
    select(all_of(c("overall_survival_days", "overall_survival_event", "Age_at_diagnosis", signature_class))) %>%
    mutate(
      overall_survival_days = as.numeric(overall_survival_days),
      overall_survival_event = normalize_numeric_status(overall_survival_event),
      Age_at_diagnosis = suppressWarnings(as.numeric(Age_at_diagnosis))
    ) %>%
    filter(
      !is.na(overall_survival_days),
      !is.na(overall_survival_event),
      !is.na(Age_at_diagnosis),
      .data[[signature_class]] %in% c("high", "low")
    )

  if (nrow(analysis_data) == 0) {
    return(NULL)
  }

  analysis_data[[signature_class]] <- factor(analysis_data[[signature_class]], levels = c("low", "high"))

  formula_text <- paste0(
    "Surv(overall_survival_days, overall_survival_event) ~ `",
    signature_class, "` + Age_at_diagnosis"
  )

  cox_model <- tryCatch(
    coxph(as.formula(formula_text), data = analysis_data),
    error = function(e) NULL
  )

  if (is.null(cox_model)) {
    return(NULL)
  }

  summary_cox <- summary(cox_model)
  coefficients <- as.data.frame(summary_cox$coefficients)
  conf_int <- as.data.frame(summary_cox$conf.int)

  tibble(
    Variable = rownames(coefficients),
    `Hazard Ratio` = conf_int$`exp(coef)`,
    `95% CI Lower` = conf_int$`lower .95`,
    `95% CI Upper` = conf_int$`upper .95`,
    `P-value` = coefficients$`Pr(>|z|)`
  )
}

summarise_kaplan <- function(data, subtype_name, signature_class) {
  analysis_data <- data %>%
    transmute(
      overall_survival_months = as.numeric(overall_survival_days) / 30.4375,
      overall_survival_event = normalize_numeric_status(overall_survival_event),
      signature_class = .data[[signature_class]]
    ) %>%
    filter(
      !is.na(overall_survival_months),
      !is.na(overall_survival_event),
      signature_class %in% c("high", "low")
    )

  n_high <- sum(analysis_data$signature_class == "high")
  n_low <- sum(analysis_data$signature_class == "low")

  p_value <- NA_real_

  if (n_high > 0 && n_low > 0) {
    surv_object <- Surv(
      time = analysis_data$overall_survival_months,
      event = analysis_data$overall_survival_event
    )
    surv_diff <- survdiff(surv_object ~ analysis_data$signature_class)
    p_value <- pchisq(surv_diff$chisq, df = length(surv_diff$n) - 1, lower.tail = FALSE)
  }

  tibble(
    Subtype = subtype_name,
    Signature_Class = signature_class,
    N_High = n_high,
    N_Low = n_low,
    P_Value = p_value
  )
}

save_kaplan_plots <- function(data, subtype_name, signature_class, output_dir) {
  plot_data <- data %>%
    transmute(
      overall_survival_months = as.numeric(overall_survival_days) / 30.4375,
      overall_survival_event = normalize_numeric_status(overall_survival_event),
      signature_group = .data[[signature_class]]
    ) %>%
    filter(
      !is.na(overall_survival_months),
      !is.na(overall_survival_event),
      signature_group %in% c("high", "low")
    )

  if (nrow(plot_data) == 0) {
    return(invisible(NULL))
  }

  plot_data$signature_group <- factor(plot_data$signature_group, levels = c("high", "low"))

  n_high <- sum(plot_data$signature_group == "high", na.rm = TRUE)
  n_low <- sum(plot_data$signature_group == "low", na.rm = TRUE)

  fit <- survfit(Surv(overall_survival_months, overall_survival_event) ~ signature_group, data = plot_data)

  kaplan_plot <- ggsurvplot(
    fit,
    data = plot_data,
    pval = FALSE,
    conf.int = TRUE,
    risk.table = FALSE,
    break.time.by = 100,
    legend.title = "",
    legend.labs = c(
      paste0("High (N=", n_high, ")"),
      paste0("Low (N=", n_low, ")")
    ),
    palette = "default",
    title = "",
    xlab = "Month",
    ylab = "Cumulative survival rate",
    ylim = c(0, 1),
    xlim = c(0, 400),
    ggtheme = theme_bw() +
      theme(
        plot.title = element_blank(),
        axis.title = element_text(size = 14),
        axis.text = element_text(size = 12),
        legend.position = c(0.85, 0.9),
        legend.background = element_blank(),
        legend.key = element_blank(),
        legend.text = element_text(size = 12),
        legend.title = element_blank(),
        panel.grid.major = element_blank(),
        panel.grid.minor = element_blank(),
        panel.border = element_blank(),
        axis.line = element_line(colour = "black")
      )
  )

  signature_label <- sub("_signature_class$", "", signature_class)
  png_file <- file.path(output_dir, paste0("Kaplan_Meier_", signature_label, "_signature_in_", subtype_name, ".png"))
  ggsave(
    filename = png_file,
    plot = kaplan_plot$plot,
    dpi = 600,
    width = 8,
    height = 6
  )

  invisible(NULL)
}

process_subtype <- function(file_path, subtype_name) {
  scanb_dir <- file.path(output_root, "scanb")
  kaplan_dir <- file.path(scanb_dir, "kaplan")
  dir.create(kaplan_dir, recursive = TRUE, showWarnings = FALSE)

  data <- read_csv(file_path, show_col_types = FALSE)
  scored_data <- compute_signature_scores(data, signature_lists)
  matched_signature <- get_matched_signature(subtype_name)

  if (is.na(matched_signature)) {
    stop("No matched signature defined for subtype: ", subtype_name)
  }

  thresholds <- map_dfr(matched_signature, function(signature_name) {
    score_column <- paste0(signature_name, "_signature")
    roc_data <- calculate_scanb_roc(scored_data, score_column, "overall_survival_event")

    tibble(
      signature = signature_name,
      score_column = score_column,
      threshold = find_threshold(roc_data)
    )
  })

  classified_data <- classify_signature_scores(scored_data, thresholds)

  kaplan_results <- map_dfr(
    paste0(matched_signature, "_signature_class"),
    function(signature_class) {
      save_kaplan_plots(classified_data, subtype_name, signature_class, kaplan_dir)
      summarise_kaplan(classified_data, subtype_name, signature_class)
    }
  )

  cox_results <- map_dfr(
    paste0(matched_signature, "_signature_class"),
    function(signature_class) {
      result <- fit_signature_cox(classified_data, signature_class)

      if (is.null(result)) {
        return(tibble())
      }

      result %>%
        mutate(
          Subtype = subtype_name,
          Signature_Class = signature_class
        )
    }
  )

  list(
    kaplan = kaplan_results,
    cox = cox_results
  )
}

subtype_results <- imap(scanb_files, ~ process_subtype(.x, .y))

scanb_kaplan <- bind_rows(map(subtype_results, "kaplan")) %>%
  select(Subtype, Signature_Class, N_High, N_Low, P_Value)
scanb_cox <- bind_rows(map(subtype_results, "cox")) %>%
  select(Subtype, Signature_Class, Variable, `Hazard Ratio`, `95% CI Lower`, `95% CI Upper`, `P-value`)

scanb_dir <- file.path(output_root, "scanb")
dir.create(scanb_dir, recursive = TRUE, showWarnings = FALSE)

write_tsv(scanb_kaplan, file.path(scanb_dir, "scanb_kaplan.tsv"))
write_tsv(scanb_cox, file.path(scanb_dir, "scanb_cox.tsv"))
