# Supplementary material for: Cell–cell junction gene signatures as subtype-specific prognostic biomarkers in breast cancer
Source: PLoS One. 2026 Jun 29;21(6):e0352254. doi: 10.1371/journal.pone.0352254 (PMC13313366; doi:10.1371/journal.pone.0352254)
Supplement: S1 File — This ZIP archive contains R scripts and lightweight input files used for the main analyses, including processed input tables, annotation files, and gene lists. (ZIP) [file pone.0352254.s014.zip › scripts/05_deg_and_go.R]

library(readr)
library(dplyr)
library(purrr)
library(stringr)
library(tidyr)
library(DESeq2)
library(data.table)
library(limma)
library(ggplot2)
library(ggrepel)
library(tibble)

get_script_dir <- function() {
  script_flag <- "--file="
  script_path <- commandArgs(trailingOnly = FALSE)
  script_path <- script_path[grepl(script_flag, script_path)]
  script_path <- sub(script_flag, "", script_path)
  normalizePath(dirname(script_path), winslash = "/", mustWork = TRUE)
}

script_dir <- get_script_dir()
project_root <- normalizePath(file.path(script_dir, ".."), winslash = "/", mustWork = TRUE)

if (getRversion() != required_r_version) {
  stop(
    paste0(
      "This project is pinned to R ", required_r_version,
      ". Current version: ", getRversion(), "."
    )
  )
}

output_root <- file.path(project_root, "output", "05_deg_and_go")
signature_root <- file.path(project_root, "input", "processed", "signatures")
tcga_classified_root <- file.path(project_root, "output", "02_build_signature_and_discovery_survival", "tcga", "intermediate", "classified")
scanb_classified_root <- file.path(project_root, "output", "03_scanb_validation", "scanb", "intermediate", "classified")
tcga_expression_path <- file.path(project_root, "input", "raw", "TCGA", "data_mrna_seq_v2_rsem.txt")
scanb_expression_path <- file.path(project_root, "input", "raw", "SCAN-B", "GSE96058_gene_expression_3273_samples_and_136_replicates_transformed.csv.gz")

dir.create(output_root, recursive = TRUE, showWarnings = FALSE)

subtypes_to_analyze <- c("LumA", "LumB", "Her2", "Basal")

tcga_config <- list(
  cohort = "TCGA",
  classified_root = tcga_classified_root,
  expression_path = tcga_expression_path,
  output_root = file.path(output_root, "tcga"),
  min_count_threshold = 10,
  logfc_threshold = 1,
  padj_threshold = 0.05
)

scanb_config <- list(
  cohort = "SCANB",
  classified_root = scanb_classified_root,
  expression_path = scanb_expression_path,
  output_root = file.path(output_root, "scanb"),
  log2_expression_threshold = 1,
  logfc_threshold = 1,
  padj_threshold = 0.05
)

normalize_gene <- function(x) {
  x <- as.character(x)
  x <- iconv(x, from = "", to = "UTF-8", sub = "")
  x <- gsub("\u00A0|\u3000", " ", x, perl = TRUE)
  x <- trimws(x)
  x <- gsub("\\s+", "", x, perl = TRUE)
  x <- toupper(x)
  x[x == "KIRREL1"] <- "KIRREL"
  x
}

safe_neglog10 <- function(x) {
  ifelse(is.na(x) | x <= 0, NA_real_, -log10(x))
}

split_gene_string <- function(x) {
  if (length(x) == 0 || is.na(x) || x == "") {
    return(character())
  }

  str_split(x, ",\\s*")[[1]] %>%
    trimws() %>%
    discard(~ .x == "")
}

build_signature_lists <- function(signature_summary) {
  list(
    poor = set_names(
      map(subtypes_to_analyze, function(subtype_name) {
        split_gene_string(
          signature_summary %>%
            filter(signature == subtype_name, prognosis == "poor") %>%
            pull(genes) %>%
            .[1]
        )
      }),
      subtypes_to_analyze
    ),
    favorable = set_names(
      map(subtypes_to_analyze, function(subtype_name) {
        split_gene_string(
          signature_summary %>%
            filter(signature == subtype_name, prognosis == "good") %>%
            pull(genes) %>%
            .[1]
        )
      }),
      subtypes_to_analyze
    )
  )
}

load_tcga_expression <- function(path) {
  expr_dt <- fread(path)
  expr_dt <- expr_dt[!is.na(Hugo_Symbol) & Hugo_Symbol != ""]
  if ("Entrez_Gene_Id" %in% names(expr_dt)) {
    expr_dt <- expr_dt[, !"Entrez_Gene_Id"]
  }

  expr_dt[, gene_display := Hugo_Symbol]
  expr_dt[, Hugo_Symbol := normalize_gene(Hugo_Symbol)]
  expr_dt <- expr_dt[!is.na(Hugo_Symbol) & Hugo_Symbol != ""]

  sample_columns <- setdiff(names(expr_dt), c("Hugo_Symbol", "gene_display"))
  expr_dt[, (sample_columns) := lapply(.SD, as.numeric), .SDcols = sample_columns]

  expr_agg <- expr_dt[
    ,
    c(list(gene_display = dplyr::first(gene_display)), lapply(.SD, mean, na.rm = TRUE)),
    by = Hugo_Symbol,
    .SDcols = sample_columns
  ]

  expr_matrix <- as.matrix(expr_agg[, ..sample_columns])
  rownames(expr_matrix) <- expr_agg$Hugo_Symbol
  list(
    matrix = expr_matrix,
    display_map = setNames(expr_agg$gene_display, expr_agg$Hugo_Symbol)
  )
}

load_scanb_expression <- function(path) {
  expr_dt <- fread(path)
  gene_col <- names(expr_dt)[1]
  expr_dt[[gene_col]] <- normalize_gene(expr_dt[[gene_col]])
  expr_dt <- expr_dt[!is.na(get(gene_col)) & get(gene_col) != ""]

  sample_columns <- setdiff(names(expr_dt), gene_col)
  expr_dt[, (sample_columns) := lapply(.SD, as.numeric), .SDcols = sample_columns]

  duplicate_count <- sum(duplicated(expr_dt[[gene_col]]))
  if (duplicate_count == 0) {
    expr_agg <- copy(expr_dt)
    setnames(expr_agg, gene_col, "gene_norm")
  } else {
    expr_agg <- expr_dt[
      ,
      lapply(.SD, mean, na.rm = TRUE),
      by = gene_col,
      .SDcols = sample_columns
    ]
    setnames(expr_agg, gene_col, "gene_norm")
  }

  expr_matrix <- as.matrix(expr_agg[, ..sample_columns])
  rownames(expr_matrix) <- expr_agg$gene_norm
  expr_matrix
}

make_signature_tracking_tcga <- function(signature_gene_df, row_count_sums, kept_genes, results_df_internal, subtype_name) {
  signature_gene_df %>%
    mutate(
      subtype = subtype_name,
      in_expression_matrix = gene_norm %in% names(row_count_sums),
      raw_count_sum = ifelse(in_expression_matrix, row_count_sums[gene_norm], NA_real_),
      passed_low_count_filter = gene_norm %in% kept_genes,
      in_deseq_result_table = gene_norm %in% results_df_internal$gene_key,
      expected_direction = case_when(
        signature_class == "poor" ~ "UP_in_high_vs_low",
        signature_class == "favorable" ~ "DOWN_in_high_vs_low",
        TRUE ~ NA_character_
      )
    ) %>%
    left_join(
      results_df_internal %>%
        select(gene_key, gene_result, baseMean, log2FoldChange, lfcSE, stat, pvalue, padj, negLogPadj, diffexpressed),
      by = c("gene_norm" = "gene_key")
    ) %>%
    mutate(
      observed_direction = case_when(
        diffexpressed == "UP" ~ "UP_in_high_vs_low",
        diffexpressed == "DOWN" ~ "DOWN_in_high_vs_low",
        diffexpressed == "NO" ~ "NO",
        diffexpressed == "PADJ_NA" ~ "PADJ_NA",
        TRUE ~ NA_character_
      ),
      direction_match = case_when(
        observed_direction %in% c("NO", "PADJ_NA") ~ NA,
        expected_direction == observed_direction ~ TRUE,
        !is.na(expected_direction) & !is.na(observed_direction) ~ FALSE,
        TRUE ~ NA
      ),
      detection_status = case_when(
        !in_expression_matrix ~ "not_in_expression_matrix",
        in_expression_matrix & !passed_low_count_filter ~ "filtered_low_counts",
        passed_low_count_filter & !in_deseq_result_table ~ "not_in_deseq_results",
        in_deseq_result_table ~ "detected_in_deseq_results",
        TRUE ~ "unknown"
      )
    )
}

make_signature_tracking_scanb <- function(signature_gene_df, row_mean_all, kept_genes, results_df_all, subtype_name) {
  signature_gene_df %>%
    mutate(
      subtype = subtype_name,
      in_expression_matrix = gene_norm %in% names(row_mean_all),
      mean_expression = ifelse(in_expression_matrix, row_mean_all[gene_norm], NA_real_),
      passed_low_expression_filter = gene_norm %in% kept_genes,
      in_limma_result_table = gene_norm %in% results_df_all$gene_norm,
      expected_direction = case_when(
        signature_class == "poor" ~ "UP_in_high_vs_low",
        signature_class == "favorable" ~ "DOWN_in_high_vs_low",
        TRUE ~ NA_character_
      )
    ) %>%
    left_join(
      results_df_all %>%
        select(gene_norm, AveExpr, logFC, t, P.Value, adj.P.Val, B, negLogAdjP, diffexpressed),
      by = "gene_norm"
    ) %>%
    mutate(
      observed_direction = case_when(
        diffexpressed == "UP" ~ "UP_in_high_vs_low",
        diffexpressed == "DOWN" ~ "DOWN_in_high_vs_low",
        diffexpressed == "NO" ~ "NO",
        diffexpressed == "ADJP_NA" ~ "ADJP_NA",
        TRUE ~ NA_character_
      ),
      direction_match = case_when(
        observed_direction %in% c("NO", "ADJP_NA") ~ NA,
        expected_direction == observed_direction ~ TRUE,
        !is.na(expected_direction) & !is.na(observed_direction) ~ FALSE,
        TRUE ~ NA
      ),
      detection_status = case_when(
        !in_expression_matrix ~ "not_in_expression_matrix",
        in_expression_matrix & !passed_low_expression_filter ~ "filtered_low_expression",
        passed_low_expression_filter & !in_limma_result_table ~ "not_in_limma_results",
        in_limma_result_table ~ "detected_in_limma_results",
        TRUE ~ "unknown"
      )
    )
}

plot_volcano <- function(results_df_plot, signature_tracking_df, output_png, output_pdf, x_column, y_column, fold_threshold, padj_threshold) {
  significant_signature_points <- signature_tracking_df %>%
    filter(diffexpressed %in% c("UP", "DOWN")) %>%
    distinct(gene_norm, .keep_all = TRUE)

  volcano_plot <- ggplot(results_df_plot, aes(x = .data[[x_column]], y = .data[[y_column]], color = diffexpressed)) +
    geom_point(alpha = 0.65, size = 2) +
    scale_color_manual(
      values = c("DOWN" = "blue", "NO" = "grey", "UP" = "red", "PADJ_NA" = "grey", "ADJP_NA" = "grey"),
      breaks = c("DOWN", "NO", "UP"),
      labels = c(
        sprintf("Down (n=%d)", sum(results_df_plot$diffexpressed == "DOWN", na.rm = TRUE)),
        "Not Significant",
        sprintf("Up (n=%d)", sum(results_df_plot$diffexpressed == "UP", na.rm = TRUE))
      )
    ) +
    geom_vline(xintercept = c(-fold_threshold, fold_threshold), linetype = "dashed") +
    geom_hline(yintercept = -log10(padj_threshold), linetype = "dashed") +
    geom_text_repel(
      data = significant_signature_points,
      aes(x = .data[[x_column]], y = .data[[y_column]], label = gene),
      inherit.aes = FALSE,
      size = 5,
      fontface = "bold",
      box.padding = 0.5,
      point.padding = 0.3,
      min.segment.length = 0,
      segment.color = "black",
      segment.size = 0.5,
      force = 1.2,
      max.overlaps = Inf,
      seed = 123,
      show.legend = FALSE
    ) +
    theme_minimal(base_size = 18) +
    labs(
      x = expression(log[2]("Fold Change")),
      y = expression(-log[10]("Adjusted p-value")),
      color = "Significance"
    ) +
    theme(
      legend.position = "bottom",
      plot.title = element_blank(),
      axis.title = element_text(size = 20),
      axis.text = element_text(size = 17),
      legend.title = element_text(size = 17),
      legend.text = element_text(size = 15)
    )

  ggsave(output_png, plot = volcano_plot, dpi = 300, width = 10, height = 8)
  if (!is.null(output_pdf)) {
    ggsave(output_pdf, plot = volcano_plot, width = 10, height = 8)
  }
}

plot_ma <- function(results_df_plot, output_png, output_pdf, x_column, y_column, version_label) {
  ma_plot <- ggplot(results_df_plot, aes(x = .data[[x_column]], y = .data[[y_column]], color = diffexpressed)) +
    geom_point(size = 1.5, alpha = 0.75) +
    scale_color_manual(values = c(UP = "#d73027", DOWN = "#4575b4", NO = "grey70", PADJ_NA = "grey85", ADJP_NA = "grey85")) +
    geom_hline(yintercept = c(-1, 1), linetype = "dashed", color = "grey45") +
    theme_classic(base_size = 12) +
    theme(legend.title = element_blank()) +
    labs(
      x = x_column,
      y = y_column,
      title = version_label
    )

  ggsave(output_png, plot = ma_plot, dpi = 300, width = 10, height = 8)
  ggsave(output_pdf, plot = ma_plot, width = 10, height = 8)
}

run_tcga_deg <- function(config, signature_lists) {
  if (!file.exists(config$expression_path)) {
    stop("Missing TCGA raw expression file: ", config$expression_path)
  }

  dir.create(config$output_root, recursive = TRUE, showWarnings = FALSE)
  tcga_expression <- load_tcga_expression(config$expression_path)
  expr_matrix <- tcga_expression$matrix
  display_map <- tcga_expression$display_map

  for (current_subtype in subtypes_to_analyze) {
    classified_path <- file.path(
      config$classified_root,
      sprintf("classified_data_%s_DSS_TCGA_signature_expression.tsv", current_subtype)
    )
    if (!file.exists(classified_path)) {
      warning("Skipping missing classified file: ", classified_path)
      next
    }

    classified_df <- read_tsv(classified_path, show_col_types = FALSE)
    class_column <- paste0(current_subtype, "_signature_class")
    sample_column <- "SAMPLE_ID"

    if (!all(c(sample_column, class_column) %in% names(classified_df))) {
      warning("Skipping subtype due to missing columns: ", current_subtype)
      next
    }

    high_ids <- classified_df[[sample_column]][classified_df[[class_column]] == "high"]
    low_ids <- classified_df[[sample_column]][classified_df[[class_column]] == "low"]

    meta_df <- tibble(
      Sample_ID = c(low_ids, high_ids),
      Type = rep(c("low", "high"), times = c(length(low_ids), length(high_ids)))
    ) %>%
      filter(Sample_ID %in% colnames(expr_matrix))

    if (nrow(meta_df) == 0) {
      warning("No overlapping TCGA samples for subtype: ", current_subtype)
      next
    }

    signature_gene_df <- bind_rows(
      tibble(gene = signature_lists$poor[[current_subtype]], signature_class = "poor"),
      tibble(gene = signature_lists$favorable[[current_subtype]], signature_class = "favorable")
    ) %>%
      mutate(
        gene = trimws(as.character(gene)),
        gene_norm = normalize_gene(gene)
      ) %>%
      filter(!is.na(gene_norm), gene_norm != "") %>%
      distinct(gene_norm, .keep_all = TRUE)

    expression_df <- expr_matrix[, meta_df$Sample_ID, drop = FALSE]
    expression_df_integer <- round(expression_df)
    row_count_sums <- rowSums(expression_df_integer, na.rm = TRUE)
    keep_genes <- names(row_count_sums)[row_count_sums >= config$min_count_threshold]
    expression_df_filtered <- expression_df_integer[keep_genes, , drop = FALSE]

    meta_df <- meta_df %>%
      arrange(match(Sample_ID, colnames(expression_df_filtered)))
    meta_df$Type <- factor(meta_df$Type, levels = c("low", "high"))

    dds <- DESeqDataSetFromMatrix(
      countData = expression_df_filtered,
      colData = as.data.frame(meta_df),
      design = ~ Type
    )
    dds <- DESeq(dds)
    res <- results(dds, contrast = c("Type", "high", "low"))

    results_df_internal <- as.data.frame(res) %>%
      rownames_to_column("gene_key") %>%
      as_tibble() %>%
      mutate(
        gene_norm = unname(display_map[gene_key]),
        gene_result = gene_norm,
        negLogPadj = safe_neglog10(padj),
        diffexpressed = case_when(
          !is.na(padj) & log2FoldChange > config$logfc_threshold & padj < config$padj_threshold ~ "UP",
          !is.na(padj) & log2FoldChange < -config$logfc_threshold & padj < config$padj_threshold ~ "DOWN",
          !is.na(padj) ~ "NO",
          TRUE ~ "ADJP_NA"
        ),
        subtype = current_subtype
      ) %>%
      select(gene_key, gene_norm, baseMean, log2FoldChange, lfcSE, stat, pvalue, padj, gene_result, negLogPadj, diffexpressed, subtype)

    results_df_all <- results_df_internal %>%
      select(-gene_key)

    tracking_df <- make_signature_tracking_tcga(
      signature_gene_df = signature_gene_df,
      row_count_sums = row_count_sums,
      kept_genes = keep_genes,
      results_df_internal = results_df_internal,
      subtype_name = current_subtype
    )

    subtype_output_dir <- file.path(config$output_root, current_subtype)
    dir.create(subtype_output_dir, recursive = TRUE, showWarnings = FALSE)

    write_tsv(
      results_df_all,
      file.path(subtype_output_dir, "deg_results.tsv")
    )

    results_df_plot <- results_df_all %>%
      filter(!is.na(padj), !is.na(negLogPadj), !is.na(log2FoldChange), !is.na(baseMean))

    plot_volcano(
      results_df_plot = results_df_plot,
      signature_tracking_df = tracking_df,
      output_png = file.path(subtype_output_dir, "volcano.png"),
      output_pdf = NULL,
      x_column = "log2FoldChange",
      y_column = "negLogPadj",
      fold_threshold = config$logfc_threshold,
      padj_threshold = config$padj_threshold
    )
  }
}

run_scanb_deg <- function(config, signature_lists) {
  if (!file.exists(config$expression_path)) {
    stop("Missing SCAN-B expression file: ", config$expression_path)
  }

  dir.create(config$output_root, recursive = TRUE, showWarnings = FALSE)
  expr_matrix <- load_scanb_expression(config$expression_path)

  for (current_subtype in subtypes_to_analyze) {
    classified_path <- file.path(
      config$classified_root,
      sprintf("classified_data_SCANB_%s.tsv", current_subtype)
    )
    if (!file.exists(classified_path)) {
      warning("Skipping missing classified file: ", classified_path)
      next
    }

    classified_df <- read_tsv(classified_path, show_col_types = FALSE)
    class_high <- paste0(current_subtype, "_signature_class")
    if (!all(c("X.Sample_title", class_high) %in% names(classified_df))) {
      warning("Skipping SCAN-B subtype due to missing columns: ", current_subtype)
      next
    }

    sample_meta <- tibble(
      SampleID = classified_df$X.Sample_title,
      Group = classified_df[[class_high]]
    ) %>%
      filter(Group %in% c("high", "low")) %>%
      distinct(SampleID, .keep_all = TRUE) %>%
      filter(SampleID %in% colnames(expr_matrix))

    if (nrow(sample_meta) == 0) {
      warning("No overlapping SCAN-B samples for subtype: ", current_subtype)
      next
    }

    signature_gene_df <- bind_rows(
      tibble(gene = signature_lists$poor[[current_subtype]], signature_class = "poor"),
      tibble(gene = signature_lists$favorable[[current_subtype]], signature_class = "favorable")
    ) %>%
      mutate(
        gene = trimws(as.character(gene)),
        gene_norm = normalize_gene(gene)
      ) %>%
      filter(!is.na(gene_norm), gene_norm != "") %>%
      distinct(gene_norm, .keep_all = TRUE)

    target_expr <- expr_matrix[, sample_meta$SampleID, drop = FALSE]
    row_mean_all <- rowMeans(target_expr, na.rm = TRUE)
    keep_genes <- names(row_mean_all)[row_mean_all > config$log2_expression_threshold]
    target_expr_filtered <- target_expr[keep_genes, , drop = FALSE]

    group_factor <- factor(sample_meta$Group, levels = c("low", "high"))
    design <- model.matrix(~ group_factor)
    colnames(design) <- c("Intercept", "high_vs_low")

    fit <- lmFit(target_expr_filtered, design)
    fit <- eBayes(fit)
    deg_results <- topTable(fit, coef = "high_vs_low", number = Inf, sort.by = "P")

    results_df_all <- deg_results %>%
      rownames_to_column("gene_norm") %>%
      as_tibble() %>%
      mutate(
        gene = gene_norm,
        negLogAdjP = safe_neglog10(adj.P.Val),
        diffexpressed = case_when(
          !is.na(adj.P.Val) & logFC > config$logfc_threshold & adj.P.Val < config$padj_threshold ~ "UP",
          !is.na(adj.P.Val) & logFC < -config$logfc_threshold & adj.P.Val < config$padj_threshold ~ "DOWN",
          !is.na(adj.P.Val) ~ "NO",
          TRUE ~ "ADJP_NA"
        ),
        subtype = current_subtype
      ) %>%
      select(gene, gene_norm, logFC, AveExpr, t, P.Value, adj.P.Val, B, negLogAdjP, diffexpressed, subtype)

    tracking_df <- make_signature_tracking_scanb(
      signature_gene_df = signature_gene_df,
      row_mean_all = row_mean_all,
      kept_genes = keep_genes,
      results_df_all = results_df_all,
      subtype_name = current_subtype
    )

    subtype_output_dir <- file.path(config$output_root, current_subtype)
    dir.create(subtype_output_dir, recursive = TRUE, showWarnings = FALSE)

    write_tsv(
      results_df_all,
      file.path(subtype_output_dir, "deg_results.tsv")
    )

    results_df_plot <- results_df_all %>%
      filter(!is.na(adj.P.Val), !is.na(negLogAdjP), !is.na(logFC), !is.na(AveExpr))

    plot_volcano(
      results_df_plot = results_df_plot,
      signature_tracking_df = tracking_df,
      output_png = file.path(subtype_output_dir, "volcano.png"),
      output_pdf = NULL,
      x_column = "logFC",
      y_column = "negLogAdjP",
      fold_threshold = config$logfc_threshold,
      padj_threshold = config$padj_threshold
    )
  }
}

signature_summary <- read_tsv(
  file.path(signature_root, "signature_genes.tsv"),
  show_col_types = FALSE
)
signature_lists <- build_signature_lists(signature_summary)

run_tcga_deg(tcga_config, signature_lists)
run_scanb_deg(scanb_config, signature_lists)
