# Supplementary material for: Cell–cell junction gene signatures as subtype-specific prognostic biomarkers in breast cancer
Source: PLoS One. 2026 Jun 29;21(6):e0352254. doi: 10.1371/journal.pone.0352254 (PMC13313366; doi:10.1371/journal.pone.0352254)
Supplement: S1 File — This ZIP archive contains R scripts and lightweight input files used for the main analyses, including processed input tables, annotation files, and gene lists. (ZIP) [file pone.0352254.s014.zip › scripts/01_discovery_gene_level_cox.R]

library(readr)
library(dplyr)
library(purrr)
library(survival)
library(ROCR)

get_script_dir <- function() {
  script_flag <- "--file="
  script_path <- commandArgs(trailingOnly = FALSE)
  script_path <- script_path[grepl(script_flag, script_path)]
  script_path <- sub(script_flag, "", script_path)
  normalizePath(dirname(script_path), winslash = "/", mustWork = TRUE)
}

script_dir <- get_script_dir()
project_root <- normalizePath(file.path(script_dir, ".."), winslash = "/", mustWork = TRUE)

if (getRversion() != required_r_version) {
  stop(
    paste0(
      "This project is pinned to R ", required_r_version,
      ". Current version: ", getRversion(), "."
    )
  )
}

input_root <- file.path(project_root, "input", "processed", "discovery", "01_gene_level_cox")
output_root <- file.path(project_root, "output", "01_discovery_gene_level_cox")

metabric_files <- c(
  basal = file.path(input_root, "metabric", "metabric_discovery_basal_dss.csv"),
  claudin_low = file.path(input_root, "metabric", "metabric_discovery_claudin_low_dss.csv"),
  her2 = file.path(input_root, "metabric", "metabric_discovery_her2_dss.csv"),
  luma = file.path(input_root, "metabric", "metabric_discovery_luma_dss.csv"),
  lumb = file.path(input_root, "metabric", "metabric_discovery_lumb_dss.csv"),
  normal = file.path(input_root, "metabric", "metabric_discovery_normal_dss.csv")
)

tcga_files <- c(
  basal = file.path(input_root, "tcga", "tcga_discovery_basal_dss.csv"),
  her2 = file.path(input_root, "tcga", "tcga_discovery_her2_dss.csv"),
  luma = file.path(input_root, "tcga", "tcga_discovery_luma_dss.csv"),
  lumb = file.path(input_root, "tcga", "tcga_discovery_lumb_dss.csv"),
  normal = file.path(input_root, "tcga", "tcga_discovery_normal_dss.csv")
)

metabric_config <- list(
  cohort_name = "metabric",
  files = metabric_files,
  time_col = "Overall.Survival..Months.",
  status_col = "Patient.s.Vital.Status",
  age_col = "Age.at.Diagnosis",
  last_metadata_col = "STUDY_ID",
  roc_style = "metabric"
)

tcga_config <- list(
  cohort_name = "tcga",
  files = tcga_files,
  time_col = "Months.of.disease.specific.survival",
  status_col = "Disease.specific.Survival.status",
  age_col = "Diagnosis.Age",
  last_metadata_col = "STUDY_ID",
  roc_style = "tcga"
)

dir.create(output_root, recursive = TRUE, showWarnings = FALSE)

get_gene_columns <- function(data, last_metadata_col) {
  metadata_end <- match(last_metadata_col, colnames(data))

  if (is.na(metadata_end)) {
    stop(paste0("Could not find metadata boundary column: ", last_metadata_col))
  }

  gene_columns <- colnames(data)[seq.int(metadata_end + 1, ncol(data))]
  gene_columns[!grepl("_class$", gene_columns)]
}

calculate_metabric_roc <- function(data, gene_column, event_column) {
  predictions <- data[[gene_column]]
  events <- data[[event_column]]
  valid_idx <- !is.na(predictions) & !is.na(events)
  predictions <- predictions[valid_idx]
  events <- events[valid_idx]

  if (length(unique(events)) != 2) {
    return(tibble(thresholds = NA_real_, fpr = NA_real_, tpr = NA_real_))
  }

  pred <- prediction(predictions, events)
  perf_auc <- performance(pred, measure = "auc")
  auc <- perf_auc@y.values[[1]]

  perf <- performance(pred, "tpr", "fpr")
  roc_data <- tibble(
    thresholds = perf@alpha.values[[1]],
    fpr = perf@x.values[[1]],
    tpr = perf@y.values[[1]]
  )

  if (auc >= 0.5) {
    roc_data <- bind_rows(
      roc_data,
      tibble(thresholds = max(predictions) + 1, fpr = 0, tpr = 0)
    )
  } else {
    roc_data <- roc_data %>%
      mutate(
        tpr = 1 - tpr,
        fpr = 1 - fpr
      ) %>%
      bind_rows(
        tibble(thresholds = min(predictions) - 1, fpr = 0, tpr = 0)
      ) %>%
      arrange(thresholds) %>%
      mutate(
        fpr = c(fpr[-1], NA_real_),
        tpr = c(tpr[-1], NA_real_)
      )
  }

  roc_data %>%
    filter(is.finite(thresholds))
}

calculate_tcga_roc <- function(data, gene_column, event_column) {
  predictions <- data[[gene_column]]
  events <- data[[event_column]]
  valid_idx <- !is.na(predictions) & !is.na(events)
  predictions <- predictions[valid_idx]
  events <- events[valid_idx]

  if (is.character(events) || is.factor(events)) {
    events <- ifelse(events == "Dead", 1, 0)
  }

  if (length(unique(events)) != 2) {
    return(tibble(thresholds = NA_real_, fpr = NA_real_, tpr = NA_real_))
  }

  pred <- prediction(predictions, events)
  perf_auc <- performance(pred, measure = "auc")
  auc <- perf_auc@y.values[[1]]

  perf <- performance(pred, "tpr", "fpr")
  roc_data <- tibble(
    thresholds = perf@alpha.values[[1]],
    fpr = perf@x.values[[1]],
    tpr = perf@y.values[[1]]
  )

  if (auc < 0.5) {
    roc_data <- roc_data %>%
      mutate(
        tpr = 1 - tpr,
        fpr = 1 - fpr
      ) %>%
      bind_rows(
        tibble(thresholds = min(predictions) - 1, fpr = 0, tpr = 0)
      ) %>%
      arrange(thresholds) %>%
      mutate(
        fpr = c(fpr[-1], NA_real_),
        tpr = c(tpr[-1], NA_real_)
      )
  }

  roc_data %>%
    filter(is.finite(thresholds))
}

find_threshold <- function(roc_data) {
  if (nrow(roc_data) == 0 || all(is.na(roc_data$thresholds))) {
    return(NA_real_)
  }
  youden_index <- roc_data$tpr - roc_data$fpr
  roc_data$thresholds[which.max(youden_index)]
}

format_term_name <- function(term_name) {
  if (grepl(" ", term_name)) {
    paste0("`", term_name, "`")
  } else {
    term_name
  }
}

fit_cox_for_class_column <- function(data, time_col, status_col, age_col, class_col) {
  analysis_data <- data %>%
    select(all_of(c(time_col, status_col, age_col, class_col))) %>%
    filter(
      !is.na(.data[[time_col]]),
      !is.na(.data[[status_col]]),
      !is.na(.data[[age_col]]),
      !is.na(.data[[class_col]])
    )

  if (nrow(analysis_data) < 5) {
    return(NULL)
  }

  analysis_data[[class_col]] <- factor(analysis_data[[class_col]])

  if (!"low" %in% levels(analysis_data[[class_col]])) {
    return(NULL)
  }

  if (length(unique(analysis_data[[class_col]])) < 2) {
    return(NULL)
  }

  analysis_data[[class_col]] <- relevel(analysis_data[[class_col]], ref = "low")

  formula_text <- paste0(
    "Surv(",
    format_term_name(time_col),
    ", ",
    format_term_name(status_col),
    ") ~ ",
    format_term_name(age_col),
    " + ",
    format_term_name(class_col)
  )

  cox_model <- tryCatch(
    coxph(as.formula(formula_text), data = analysis_data),
    error = function(e) NULL
  )

  if (is.null(cox_model)) {
    return(NULL)
  }

  summary_cox <- summary(cox_model)
  coefficients <- summary_cox$coefficients
  conf_int <- summary_cox$conf.int

  tibble(
    gene = sub("_class$", "", class_col),
    Covariate = rownames(coefficients),
    Coefficient = coefficients[, "coef"],
    StandardError = coefficients[, "se(coef)"],
    WaldChiSquare = coefficients[, "z"]^2,
    PValue = coefficients[, "Pr(>|z|)"],
    HazardRatioExpCoefficient = coefficients[, "exp(coef)"],
    ConfidenceIntervalLower = conf_int[, "lower .95"],
    ConfidenceIntervalUpper = conf_int[, "upper .95"],
    Class = class_col,
    n = nrow(analysis_data)
  )
}

classify_cox_results <- function(cox_results, classified_data, age_col) {
  empty_result <- tibble(
    gene = character(),
    Covariate = character(),
    Coefficient = double(),
    StandardError = double(),
    WaldChiSquare = double(),
    PValue = double(),
    HazardRatioExpCoefficient = double(),
    ConfidenceIntervalLower = double(),
    ConfidenceIntervalUpper = double(),
    Class = character(),
    n = double()
  )

  cox_data_filtered <- cox_results %>%
    filter(grepl("_class", Covariate))

  if (nrow(cox_data_filtered) == 0) {
    return(list(all = empty_result, poor = empty_result, good = empty_result))
  }

  class_names <- unique(cox_data_filtered$Class)

  count_results <- map_dfr(class_names, function(class_name) {
    if (!class_name %in% colnames(classified_data)) {
      return(tibble(value = "Column not found", n_class = NA_real_, Class = class_name))
    }

    classified_data %>%
      count(.data[[class_name]], name = "n_class") %>%
      rename(value = 1) %>%
      mutate(Class = class_name)
  })

  counts_wide <- count_results %>%
    mutate(gene = sub("_class$", "", Class)) %>%
    tidyr::pivot_wider(names_from = value, values_from = n_class, values_fill = 0) %>%
    mutate(Class = paste0(gene, "_class"))

  combined_data <- cox_data_filtered %>%
    left_join(counts_wide, by = "Class") %>%
    mutate(
      HR_CI = sprintf(
        "%.2f (%.2f - %.2f)",
        HazardRatioExpCoefficient,
        ConfidenceIntervalLower,
        ConfidenceIntervalUpper
      )
    ) %>%
    mutate(gene = dplyr::coalesce(gene.x, gene.y)) %>%
    select(-any_of(c("gene.x", "gene.y")))

  genetic_classes_only <- combined_data %>%
    filter(Covariate != age_col)

  genetic_classes_only <- genetic_classes_only %>%
    mutate(
      is_significant = PValue < 0.05 &
        (ConfidenceIntervalLower > 1 | ConfidenceIntervalUpper < 1),
      prognosis = case_when(
        is_significant & HazardRatioExpCoefficient > 1 ~ "poor",
        is_significant & HazardRatioExpCoefficient < 1 ~ "good",
        TRUE ~ NA_character_
      )
    )

  poor_prognosis <- genetic_classes_only %>%
    filter(prognosis == "poor")

  good_prognosis <- genetic_classes_only %>%
    filter(prognosis == "good")

  list(
    all = genetic_classes_only,
    poor = poor_prognosis,
    good = good_prognosis
  )
}

process_subtype_file <- function(
  file_path,
  cohort_name,
  subtype_name,
  last_metadata_col,
  time_col,
  status_col,
  age_col,
  roc_style
) {
  data <- read_csv(file_path, show_col_types = FALSE)
  gene_columns <- get_gene_columns(data, last_metadata_col)

  subtype_output_dir <- file.path(output_root, cohort_name, "subtypes")
  dir.create(subtype_output_dir, recursive = TRUE, showWarnings = FALSE)

  thresholds <- map_dfr(gene_columns, function(gene_column) {
    roc_data <- if (roc_style == "metabric") {
      calculate_metabric_roc(data, gene_column, status_col)
    } else {
      calculate_tcga_roc(data, gene_column, status_col)
    }

    tibble(
      gene = gene_column,
      threshold = find_threshold(roc_data)
    )
  })

  classified_data <- reduce(
    seq_len(nrow(thresholds)),
    .init = data,
    .f = function(acc, idx) {
      gene_column <- thresholds$gene[idx]
      threshold <- thresholds$threshold[idx]
      if (is.na(threshold)) {
        acc[[paste0(gene_column, "_class")]] <- NA_character_
      } else {
        acc[[paste0(gene_column, "_class")]] <- ifelse(acc[[gene_column]] >= threshold, "high", "low")
      }
      acc
    }
  )

  class_columns <- grep("_class$", colnames(classified_data), value = TRUE)

  cox_results <- map_dfr(class_columns, function(class_col) {
    fit_cox_for_class_column(
      data = classified_data,
      time_col = time_col,
      status_col = status_col,
      age_col = age_col,
      class_col = class_col
    )
  })

  classified_results <- classify_cox_results(
    cox_results = cox_results,
    classified_data = classified_data,
    age_col = age_col
  )

  write_tsv(
    classified_results$all,
    file.path(subtype_output_dir, paste0(subtype_name, ".tsv"))
  )

  list(
    all = classified_results$all %>% mutate(cohort = cohort_name, subtype = subtype_name),
    good = classified_results$good %>% mutate(cohort = cohort_name, subtype = subtype_name),
    poor = classified_results$poor %>% mutate(cohort = cohort_name, subtype = subtype_name)
  )
}

process_cohort <- function(
  cohort_config
) {
  subtype_results <- imap(
    cohort_config$files,
    ~process_subtype_file(
      file_path = .x,
      cohort_name = cohort_config$cohort_name,
      subtype_name = .y,
      last_metadata_col = cohort_config$last_metadata_col,
      time_col = cohort_config$time_col,
      status_col = cohort_config$status_col,
      age_col = cohort_config$age_col,
      roc_style = cohort_config$roc_style
    )
  )

  all_results <- bind_rows(map(subtype_results, "all"))

  write_tsv(
    all_results,
    file.path(output_root, cohort_config$cohort_name, paste0(cohort_config$cohort_name, "_all.tsv"))
  )

  list(
    all = all_results,
    good = all_results %>% filter(prognosis == "good"),
    poor = all_results %>% filter(prognosis == "poor")
  )
}

metabric_results <- process_cohort(metabric_config)

tcga_results <- process_cohort(tcga_config)

signature_names <- c(Her2 = "her2", Basal = "basal", LumA = "luma", LumB = "lumb")

collect_confirmed_signature_genes <- function(metabric_results, tcga_results) {
  map_dfr(names(signature_names), function(signature_name) {
    subtype_key <- signature_names[[signature_name]]
    metabric_subtypes <- if (subtype_key == "basal") {
      c("basal", "claudin_low")
    } else {
      subtype_key
    }

    bind_rows(
      metabric_results$all %>%
        filter(subtype %in% metabric_subtypes, prognosis == "good") %>%
        distinct(gene) %>%
        mutate(signature = signature_name, prognosis = "good"),
      metabric_results$all %>%
        filter(subtype %in% metabric_subtypes, prognosis == "poor") %>%
        distinct(gene) %>%
        mutate(signature = signature_name, prognosis = "poor")
    ) %>%
      inner_join(
        bind_rows(
          tcga_results$all %>%
            filter(subtype == subtype_key, prognosis == "good") %>%
            distinct(gene) %>%
            mutate(signature = signature_name, prognosis = "good"),
          tcga_results$all %>%
            filter(subtype == subtype_key, prognosis == "poor") %>%
            distinct(gene) %>%
            mutate(signature = signature_name, prognosis = "poor")
        ),
        by = c("signature", "prognosis", "gene")
      ) %>%
      mutate(subtype = subtype_key) %>%
      select(signature, subtype, prognosis, gene)
  })
}

confirmed_signature_genes <- collect_confirmed_signature_genes(metabric_results, tcga_results)

write_tsv(
  confirmed_signature_genes,
  file.path(output_root, "shared_signature_genes.tsv")
)
