# Supplementary material for: Cell–cell junction gene signatures as subtype-specific prognostic biomarkers in breast cancer
Source: PLoS One. 2026 Jun 29;21(6):e0352254. doi: 10.1371/journal.pone.0352254 (PMC13313366; doi:10.1371/journal.pone.0352254)
Supplement: S1 File — This ZIP archive contains R scripts and lightweight input files used for the main analyses, including processed input tables, annotation files, and gene lists. (ZIP) [file pone.0352254.s014.zip › scripts/02_build_signature_and_discovery_survival.R]

library(readr)
library(dplyr)
library(purrr)
library(stringr)
library(tidyr)
library(survival)
library(ROCR)
library(survminer)
library(ggplot2)

get_script_dir <- function() {
  script_flag <- "--file="
  script_path <- commandArgs(trailingOnly = FALSE)
  script_path <- script_path[grepl(script_flag, script_path)]
  script_path <- sub(script_flag, "", script_path)
  normalizePath(dirname(script_path), winslash = "/", mustWork = TRUE)
}

script_dir <- get_script_dir()
project_root <- normalizePath(file.path(script_dir, ".."), winslash = "/", mustWork = TRUE)

if (getRversion() != required_r_version) {
  stop(
    paste0(
      "This project is pinned to R ", required_r_version,
      ". Current version: ", getRversion(), "."
    )
  )
}

input_root <- file.path(project_root, "input", "raw")
discovery_output_root <- file.path(project_root, "output", "01_discovery_gene_level_cox")
output_root <- file.path(project_root, "output", "02_build_signature_and_discovery_survival")

dir.create(output_root, recursive = TRUE, showWarnings = FALSE)

signature_names <- c("Her2", "Basal", "LumA", "LumB")
signature_subtype_map <- c(
  her2 = "Her2",
  basal = "Basal",
  luma = "LumA",
  lumb = "LumB",
  normal = "Normal"
)

metabric_config <- list(
  cohort_name = "metabric",
  files = c(
    Basal = file.path(input_root, "METABRIC", "pam50_classify_DSS", "Basal_DSS.csv"),
    "Claudin-low" = file.path(input_root, "METABRIC", "pam50_classify_DSS", "claudin-low_DSS.csv"),
    Her2 = file.path(input_root, "METABRIC", "pam50_classify_DSS", "Her2_DSS.csv"),
    LumA = file.path(input_root, "METABRIC", "pam50_classify_DSS", "LumA_DSS.csv"),
    LumB = file.path(input_root, "METABRIC", "pam50_classify_DSS", "LumB_DSS.csv")
  ),
  time_col = "Overall.Survival..Months.",
  status_col = "Overall.Survival.Status",
  age_col = "Age.at.Diagnosis",
  roc_style = "metabric",
  file_suffix = "_DSS_signature_expression",
  classified_suffix = "_DSS_signature_expression",
  age_variable_label = "Age.at.Diagnosis"
)

tcga_config <- list(
  cohort_name = "tcga",
  files = c(
    Basal = file.path(input_root, "TCGA", "pam50_classify_DSS", "Basal_DSS.csv"),
    Her2 = file.path(input_root, "TCGA", "pam50_classify_DSS", "Her2_DSS.csv"),
    LumA = file.path(input_root, "TCGA", "pam50_classify_DSS", "LumA_DSS.csv"),
    LumB = file.path(input_root, "TCGA", "pam50_classify_DSS", "LumB_DSS.csv")
  ),
  time_col = "Months.of.disease.specific.survival",
  status_col = "Disease.specific.Survival.status",
  age_col = "Diagnosis.Age",
  roc_style = "tcga",
  file_suffix = "_DSS_TCGA_signature_expression",
  classified_suffix = "_DSS_TCGA_signature_expression",
  age_variable_label = "Diagnosis.Age"
)

normalize_numeric_status <- function(x) {
  if (is.numeric(x)) {
    return(as.numeric(x))
  }

  x_chr <- as.character(x)
  x_chr <- ifelse(grepl(":", x_chr), sub(":.*$", "", x_chr), x_chr)

  ifelse(
    x_chr %in% c("1", "Dead", "DECEASED", "TRUE", "True"),
    1,
    ifelse(
      x_chr %in% c("0", "Alive", "LIVING", "FALSE", "False"),
      0,
      suppressWarnings(as.numeric(x_chr))
    )
  )
}

collect_signature_genes <- function(result_table, subtype_key) {
  subtype_values <- if (subtype_key == "basal") {
    c("basal", "claudin_low")
  } else {
    subtype_key
  }

  result_table %>%
    filter(subtype %in% subtype_values) %>%
    distinct(gene) %>%
    pull(gene) %>%
    sort()
}

build_signature_table <- function(metabric_table, tcga_table) {
  signature_genes <- map(
    names(signature_subtype_map),
    function(subtype_key) {
      metabric_genes <- collect_signature_genes(metabric_table, subtype_key)
      tcga_genes <- tcga_table %>%
        filter(subtype == subtype_key) %>%
        distinct(gene) %>%
        pull(gene) %>%
        sort()

      intersect(metabric_genes, tcga_genes)
    }
  )
  names(signature_genes) <- unname(signature_subtype_map)

  tibble(
    Her2 = paste(signature_genes$Her2, collapse = ", "),
    Basal = paste(signature_genes$Basal, collapse = ", "),
    LumA = paste(signature_genes$LumA, collapse = ", "),
    LumB = paste(signature_genes$LumB, collapse = ", ")
  )
}

split_gene_string <- function(x) {
  if (length(x) == 0 || is.na(x) || x == "") {
    return(character())
  }

  str_split(x, ",\\s*")[[1]] %>%
    trimws() %>%
    discard(~ .x == "")
}

metabric_all <- read_tsv(
  file.path(discovery_output_root, "metabric", "metabric_all.tsv"),
  show_col_types = FALSE
)
tcga_all <- read_tsv(
  file.path(discovery_output_root, "tcga", "tcga_all.tsv"),
  show_col_types = FALSE
)

metabric_good <- metabric_all %>% filter(prognosis == "good")
metabric_poor <- metabric_all %>% filter(prognosis == "poor")
tcga_good <- tcga_all %>% filter(prognosis == "good")
tcga_poor <- tcga_all %>% filter(prognosis == "poor")

good_signature_table <- build_signature_table(metabric_good, tcga_good)
poor_signature_table <- build_signature_table(metabric_poor, tcga_poor)

signature_summary <- bind_rows(
  tibble(
    signature = signature_names,
    prognosis = "good",
    genes = map_chr(signature_names, ~ good_signature_table[[.x]][1])
  ),
  tibble(
    signature = signature_names,
    prognosis = "poor",
    genes = map_chr(signature_names, ~ poor_signature_table[[.x]][1])
  )
)

signature_lists <- list(
  good = set_names(map(signature_names, ~ split_gene_string(good_signature_table[[.x]][1])), signature_names),
  poor = set_names(map(signature_names, ~ split_gene_string(poor_signature_table[[.x]][1])), signature_names)
)

compute_signature_scores <- function(data, signature_lists) {
  score_data <- data

  for (signature_name in signature_names) {
    good_genes <- signature_lists$good[[signature_name]]
    poor_genes <- signature_lists$poor[[signature_name]]

    good_present <- intersect(good_genes, colnames(data))
    poor_present <- intersect(poor_genes, colnames(data))

    denominator <- length(good_present) + length(poor_present)

    if (denominator == 0) {
      score_data[[signature_name]] <- NA_real_
      next
    }

    good_sum <- if (length(good_present) == 0) {
      rep(0, nrow(data))
    } else {
      rowSums(-data[, good_present, drop = FALSE], na.rm = TRUE)
    }

    poor_sum <- if (length(poor_present) == 0) {
      rep(0, nrow(data))
    } else {
      rowSums(data[, poor_present, drop = FALSE], na.rm = TRUE)
    }

    score_data[[signature_name]] <- (good_sum + poor_sum) / denominator
  }

  score_data
}

calculate_metabric_signature_roc <- function(data, score_column, event_column) {
  predictions <- data[[score_column]]
  events <- normalize_numeric_status(data[[event_column]])
  valid_idx <- !is.na(predictions) & !is.na(events)
  predictions <- predictions[valid_idx]
  events <- events[valid_idx]

  if (length(unique(events)) != 2) {
    return(tibble(thresholds = NA_real_, fpr = NA_real_, tpr = NA_real_))
  }

  pred <- prediction(predictions, events)
  perf_auc <- performance(pred, measure = "auc")
  auc <- perf_auc@y.values[[1]]

  perf <- performance(pred, "tpr", "fpr")
  roc_data <- tibble(
    thresholds = perf@alpha.values[[1]],
    fpr = perf@x.values[[1]],
    tpr = perf@y.values[[1]]
  )

  if (auc >= 0.5) {
    roc_data <- bind_rows(
      roc_data,
      tibble(thresholds = max(predictions) + 1, fpr = 0, tpr = 0)
    )
  } else {
    roc_data <- roc_data %>%
      mutate(
        tpr = 1 - tpr,
        fpr = 1 - fpr
      ) %>%
      bind_rows(
        tibble(thresholds = min(predictions) - 1, fpr = 0, tpr = 0)
      ) %>%
      arrange(thresholds) %>%
      mutate(
        fpr = c(fpr[-1], NA_real_),
        tpr = c(tpr[-1], NA_real_)
      )
  }

  roc_data %>% filter(is.finite(thresholds))
}

calculate_tcga_signature_roc <- function(data, score_column, event_column) {
  predictions <- data[[score_column]]
  events <- normalize_numeric_status(data[[event_column]])
  valid_idx <- !is.na(predictions) & !is.na(events)
  predictions <- predictions[valid_idx]
  events <- events[valid_idx]

  if (length(unique(events)) != 2) {
    return(tibble(thresholds = NA_real_, fpr = NA_real_, tpr = NA_real_))
  }

  pred <- prediction(predictions, events)
  perf_auc <- performance(pred, measure = "auc")
  auc <- perf_auc@y.values[[1]]

  perf <- performance(pred, "tpr", "fpr")
  roc_data <- tibble(
    thresholds = perf@alpha.values[[1]],
    fpr = perf@x.values[[1]],
    tpr = perf@y.values[[1]]
  )

  if (auc < 0.5) {
    roc_data <- roc_data %>%
      mutate(
        tpr = 1 - tpr,
        fpr = 1 - fpr
      ) %>%
      bind_rows(
        tibble(thresholds = min(predictions) - 1, fpr = 0, tpr = 0)
      ) %>%
      arrange(thresholds) %>%
      mutate(
        fpr = c(fpr[-1], NA_real_),
        tpr = c(tpr[-1], NA_real_)
      )
  }

  roc_data %>% filter(is.finite(thresholds))
}

find_threshold <- function(roc_data) {
  if (nrow(roc_data) == 0 || all(is.na(roc_data$thresholds))) {
    return(NA_real_)
  }

  youden_index <- roc_data$tpr - roc_data$fpr
  roc_data$thresholds[which.max(youden_index)]
}

classify_signature_scores <- function(data, thresholds) {
  classified_data <- data

  for (signature_name in signature_names) {
    class_column <- paste0(signature_name, "_signature_class")
    threshold <- thresholds$threshold[thresholds$signature == signature_name][1]

    if (is.na(threshold)) {
      classified_data[[class_column]] <- NA_character_
    } else {
      classified_data[[class_column]] <- ifelse(classified_data[[signature_name]] >= threshold, "high", "low")
    }
  }

  classified_data
}

get_matched_signature <- function(subtype_name, cohort_name) {
  if (cohort_name == "metabric" && subtype_name == "Claudin-low") {
    return("Basal")
  }

  case_when(
    subtype_name %in% c("Basal") ~ "Basal",
    subtype_name %in% c("Her2") ~ "Her2",
    subtype_name %in% c("LumA") ~ "LumA",
    subtype_name %in% c("LumB") ~ "LumB",
    TRUE ~ NA_character_
  )
}

fit_signature_cox <- function(data, time_col, status_col, age_col, signature_class) {
  analysis_data <- data %>%
    select(all_of(c(time_col, status_col, age_col, signature_class))) %>%
    mutate(
      !!time_col := as.numeric(.data[[time_col]]),
      !!status_col := normalize_numeric_status(.data[[status_col]]),
      !!age_col := suppressWarnings(as.numeric(.data[[age_col]]))
    ) %>%
    filter(
      !is.na(.data[[time_col]]),
      !is.na(.data[[status_col]]),
      !is.na(.data[[age_col]]),
      .data[[signature_class]] %in% c("high", "low")
    )

  if (nrow(analysis_data) == 0) {
    return(NULL)
  }

  analysis_data[[signature_class]] <- factor(analysis_data[[signature_class]], levels = c("low", "high"))

  formula_text <- paste0(
    "Surv(`", time_col, "`, `", status_col, "`) ~ `",
    signature_class, "` + `", age_col, "`"
  )
  cox_model <- tryCatch(
    coxph(as.formula(formula_text), data = analysis_data),
    error = function(e) NULL
  )

  if (is.null(cox_model)) {
    return(NULL)
  }

  summary_cox <- summary(cox_model)
  coefficients <- as.data.frame(summary_cox$coefficients)
  conf_int <- as.data.frame(summary_cox$conf.int)

  tibble(
    Variable = rownames(coefficients),
    `Hazard Ratio` = conf_int$`exp(coef)`,
    `95% CI Lower` = conf_int$`lower .95`,
    `95% CI Upper` = conf_int$`upper .95`,
    `P-value` = coefficients$`Pr(>|z|)`
  )
}

summarise_kaplan <- function(data, subtype_name, signature_class, time_col, status_col) {
  analysis_data <- data %>%
    transmute(
      time = as.numeric(.data[[time_col]]),
      status = normalize_numeric_status(.data[[status_col]]),
      signature_class = .data[[signature_class]]
    ) %>%
    filter(
      !is.na(time),
      !is.na(status),
      signature_class %in% c("high", "low")
    )

  n_high <- sum(analysis_data$signature_class == "high")
  n_low <- sum(analysis_data$signature_class == "low")

  p_value <- NA_real_

  if (n_high > 0 && n_low > 0) {
    surv_object <- Surv(time = analysis_data$time, event = analysis_data$status)
    surv_diff <- survdiff(surv_object ~ analysis_data$signature_class)
    p_value <- pchisq(surv_diff$chisq, df = length(surv_diff$n) - 1, lower.tail = FALSE)
  }

  tibble(
    Subtype = subtype_name,
    Signature_Class = signature_class,
    N_High = n_high,
    N_Low = n_low,
    P_Value = p_value
  )
}

save_kaplan_plot <- function(data, subtype_name, signature_class, time_col, status_col, output_dir) {
  plot_data <- data %>%
    transmute(
      time = as.numeric(.data[[time_col]]),
      status = normalize_numeric_status(.data[[status_col]]),
      signature_group = .data[[signature_class]]
    ) %>%
    filter(
      !is.na(time),
      !is.na(status),
      signature_group %in% c("high", "low")
    )

  if (nrow(plot_data) == 0) {
    return(invisible(NULL))
  }

  plot_data$signature_group <- factor(plot_data$signature_group, levels = c("high", "low"))

  n_high <- sum(plot_data$signature_group == "high", na.rm = TRUE)
  n_low <- sum(plot_data$signature_group == "low", na.rm = TRUE)

  fit <- survfit(Surv(time, status) ~ signature_group, data = plot_data)

  kaplan_plot <- ggsurvplot(
    fit,
    data = plot_data,
    pval = FALSE,
    conf.int = TRUE,
    risk.table = FALSE,
    break.time.by = 100,
    legend.title = "",
    legend.labs = c(
      paste0("High (N=", n_high, ")"),
      paste0("Low (N=", n_low, ")")
    ),
    palette = "default",
    title = "",
    xlab = "Month",
    ylab = "Cumulative survival rate",
    ylim = c(0, 1),
    xlim = c(0, 400),
    ggtheme = theme_bw() +
      theme(
        plot.title = element_blank(),
        axis.title = element_text(size = 14),
        axis.text = element_text(size = 12),
        legend.position = c(0.85, 0.9),
        legend.background = element_blank(),
        legend.key = element_blank(),
        legend.text = element_text(size = 12),
        legend.title = element_blank(),
        panel.grid.major = element_blank(),
        panel.grid.minor = element_blank(),
        panel.border = element_blank(),
        axis.line = element_line(colour = "black")
      )
  )

  signature_label <- sub("_signature_class$", "", signature_class)

  ggsave(
    filename = file.path(
      output_dir,
      paste0("Kaplan_Meier_", signature_label, "_signature_in_", subtype_name, ".png")
    ),
    plot = kaplan_plot$plot,
    dpi = 600,
    width = 8,
    height = 6
  )

  invisible(NULL)
}

process_subtype <- function(file_path, subtype_name, cohort_config) {
  cohort_dir <- file.path(output_root, cohort_config$cohort_name)
  kaplan_dir <- file.path(cohort_dir, "kaplan")

  dir.create(kaplan_dir, recursive = TRUE, showWarnings = FALSE)

  data <- read_csv(file_path, show_col_types = FALSE)
  scored_data <- compute_signature_scores(data, signature_lists)
  matched_signature <- get_matched_signature(subtype_name, cohort_config$cohort_name)

  if (is.na(matched_signature)) {
    stop("No matched signature defined for subtype: ", subtype_name)
  }

  thresholds <- map_dfr(matched_signature, function(signature_name) {
    roc_data <- if (cohort_config$roc_style == "metabric") {
      calculate_metabric_signature_roc(scored_data, signature_name, cohort_config$status_col)
    } else {
      calculate_tcga_signature_roc(scored_data, signature_name, cohort_config$status_col)
    }

    tibble(
      signature = signature_name,
      threshold = find_threshold(roc_data)
    )
  })

  classified_data <- classify_signature_scores(scored_data, thresholds)

  kaplan_results <- map_dfr(
    paste0(matched_signature, "_signature_class"),
    function(signature_class) {
      save_kaplan_plot(
        data = classified_data,
        subtype_name = subtype_name,
        signature_class = signature_class,
        time_col = cohort_config$time_col,
        status_col = cohort_config$status_col,
        output_dir = kaplan_dir
      )

      summarise_kaplan(classified_data, subtype_name, signature_class, cohort_config$time_col, cohort_config$status_col)
    }
  )

  cox_results <- map_dfr(
    paste0(matched_signature, "_signature_class"),
    function(signature_class) {
      result <- fit_signature_cox(
        data = classified_data,
        time_col = cohort_config$time_col,
        status_col = cohort_config$status_col,
        age_col = cohort_config$age_col,
        signature_class = signature_class
      )

      if (is.null(result)) {
        return(tibble())
      }

      result %>%
        mutate(
          Subtype = subtype_name,
          Signature_Class = signature_class
        )
    }
  )

  list(
    scored_data = classified_data,
    thresholds = thresholds %>% mutate(Subtype = subtype_name),
    kaplan = kaplan_results,
    cox = cox_results
  )
}

process_cohort <- function(cohort_config) {
  results <- imap(cohort_config$files, ~ process_subtype(.x, .y, cohort_config))

  scores <- bind_rows(
    imap(results, function(result, subtype_name) {
      result$scored_data %>% mutate(Subtype = subtype_name)
    })
  )

  thresholds <- bind_rows(map(results, "thresholds"))
  kaplan <- bind_rows(map(results, "kaplan")) %>%
    select(Subtype, Signature_Class, N_High, N_Low, P_Value)
  cox <- bind_rows(map(results, "cox")) %>%
    select(Subtype, Signature_Class, Variable, `Hazard Ratio`, `95% CI Lower`, `95% CI Upper`, `P-value`)

  cohort_dir <- file.path(output_root, cohort_config$cohort_name)
  dir.create(cohort_dir, recursive = TRUE, showWarnings = FALSE)

  write_tsv(kaplan, file.path(cohort_dir, paste0(cohort_config$cohort_name, "_kaplan.tsv")))
  write_tsv(cox, file.path(cohort_dir, paste0(cohort_config$cohort_name, "_cox.tsv")))

  list(
    scores = scores,
    thresholds = thresholds,
    kaplan = kaplan,
    cox = cox
  )
}

metabric_results <- process_cohort(metabric_config)
tcga_results <- process_cohort(tcga_config)
