# Supplementary material for: Cell–cell junction gene signatures as subtype-specific prognostic biomarkers in breast cancer
Source: PLoS One. 2026 Jun 29;21(6):e0352254. doi: 10.1371/journal.pone.0352254 (PMC13313366; doi:10.1371/journal.pone.0352254)
Supplement: S1 File — This ZIP archive contains R scripts and lightweight input files used for the main analyses, including processed input tables, annotation files, and gene lists. (ZIP) [file pone.0352254.s014.zip › scripts/07_scrnaseq_plots.R]

library(Seurat)
library(plyr)
library(dplyr)
library(ggplot2)

get_script_dir <- function() {
  script_flag <- "--file="
  script_path <- commandArgs(trailingOnly = FALSE)
  script_path <- script_path[grepl(script_flag, script_path)]
  script_path <- sub(script_flag, "", script_path)
  normalizePath(dirname(script_path), winslash = "/", mustWork = TRUE)
}

parse_signature_genes <- function(df, column_name) {
  if (!column_name %in% colnames(df)) {
    return(character())
  }
  raw_values <- df[[column_name]]
  raw_values <- raw_values[!is.na(raw_values) & nzchar(raw_values)]
  if (length(raw_values) == 0) {
    return(character())
  }
  genes <- unlist(strsplit(raw_values, ","))
  genes <- trimws(genes)
  unique(genes[nzchar(genes)])
}

save_feature_plots <- function(seurat_obj, genes, output_dir) {
  dir.create(output_dir, recursive = TRUE, showWarnings = FALSE)

  if (length(genes) == 0 || ncol(seurat_obj) == 0) {
    return(invisible(NULL))
  }

  assay_data <- GetAssayData(seurat_obj, layer = "data")

  for (gene in genes) {
    if (!gene %in% rownames(assay_data)) {
      next
    }

    gene_values <- assay_data[gene, ]
    if (max(gene_values) > 0) {
      plot_obj <- FeaturePlot(
        seurat_obj,
        features = gene,
        reduction = "umap_after_harmony"
      ) +
        ggtitle(gene) +
        xlab("UMAP_1") +
        ylab("UMAP_2") +
        theme_bw(base_size = 14) +
        theme(
          plot.title = element_text(size = 18, face = "bold", hjust = 0.5),
          axis.title = element_text(size = 16),
          axis.text = element_text(size = 13),
          legend.title = element_text(size = 15),
          legend.text = element_text(size = 13)
        )
    } else {
      plot_obj <- FeaturePlot(
        seurat_obj,
        features = gene,
        reduction = "umap_after_harmony",
        cols = c("lightgrey", "lightgrey")
      ) +
        NoLegend() +
        ggtitle(paste0(gene, " (No expression detected)")) +
        xlab("UMAP_1") +
        ylab("UMAP_2") +
        theme_bw(base_size = 14) +
        theme(
          plot.title = element_text(size = 18, face = "bold", hjust = 0.5),
          axis.title = element_text(size = 16),
          axis.text = element_text(size = 13)
        )
    }

    ggsave(
      filename = file.path(output_dir, paste0(gene, ".png")),
      plot = plot_obj,
      width = 7,
      height = 6,
      dpi = 300
    )
  }
}

apply_dotplot_order <- function(plot_obj, feature_order, cell_type_order, group_order) {
  present_features <- feature_order[feature_order %in% unique(as.character(plot_obj$data$features.plot))]
  present_cell_types <- cell_type_order[cell_type_order %in% unique(as.character(plot_obj$data$id))]
  present_groups <- group_order[group_order %in% unique(as.character(plot_obj$data$feature.groups))]

  plot_obj$data$features.plot <- factor(
    x = plot_obj$data$features.plot,
    levels = present_features
  )
  plot_obj$data$id <- factor(
    x = plot_obj$data$id,
    levels = rev(present_cell_types)
  )
  plot_obj$data$feature.groups <- factor(
    x = plot_obj$data$feature.groups,
    levels = present_groups
  )

  plot_obj
}

script_dir <- get_script_dir()
project_root <- normalizePath(file.path(script_dir, ".."), winslash = "/", mustWork = TRUE)

if (getRversion() != required_r_version) {
  stop(
    paste0(
      "This project is pinned to R ", required_r_version,
      ". Current version: ", getRversion(), "."
    )
  )
}

patient_info_file <- file.path(
  project_root,
  "input",
  "raw",
  "scRNA-seq",
  "Wu_etal_2021_BRCA_scRNASeq",
  "GSE17607_patient_information.csv"
)
annotated_rds_file <- file.path(
  project_root,
  "output",
  "06_scrnaseq_preprocessing",
  "brca_scoundclass_manual_annotated.rds"
)
good_signature_file <- file.path(
  project_root,
  "input",
  "processed",
  "signatures",
  "metabric_tcga_good_signature.csv"
)
poor_signature_file <- file.path(
  project_root,
  "input",
  "processed",
  "signatures",
  "metabric_tcga_poor_signature.csv"
)
output_root <- file.path(project_root, "output", "07_scrnaseq_plots")
umap_dir <- file.path(output_root, "umap")
dotplot_dir <- file.path(output_root, "dotplot")
featureplot_dir <- file.path(output_root, "featureplots")

dir.create(umap_dir, recursive = TRUE, showWarnings = FALSE)
dir.create(dotplot_dir, recursive = TRUE, showWarnings = FALSE)
dir.create(featureplot_dir, recursive = TRUE, showWarnings = FALSE)

required_files <- c(
  patient_info_file,
  annotated_rds_file,
  good_signature_file,
  poor_signature_file
)
missing_files <- required_files[!file.exists(required_files)]
if (length(missing_files) > 0) {
  stop("Missing required files:\n", paste(missing_files, collapse = "\n"))
}

treatment_status_col <- "Treatment status"
subtype_ihc_col <- "Subtype by IHC"

patient_info <- read.csv(patient_info_file, check.names = FALSE, stringsAsFactors = FALSE)
good_signature_df <- read.csv(good_signature_file, check.names = FALSE, stringsAsFactors = FALSE)
poor_signature_df <- read.csv(poor_signature_file, check.names = FALSE, stringsAsFactors = FALSE)
brca_annotated <- readRDS(annotated_rds_file)

untreated_patients_info <- patient_info %>% filter(.data[[treatment_status_col]] == "Na?ve")
patients_to_keep <- untreated_patients_info %>% pull(orig.ident)

brca_untreated <- subset(brca_annotated, subset = orig.ident %in% patients_to_keep)
brca_untreated$clinical_subtype <- plyr::mapvalues(
  x = brca_untreated$orig.ident,
  from = untreated_patients_info$orig.ident,
  to = as.character(untreated_patients_info[[subtype_ihc_col]]),
  warn_missing = FALSE
)

label_map_from <- c(
  "Epithelial / Cancer cells",
  "T cells / NK cells"
)
label_map_to <- c(
  "Epithelial/Cancer cells",
  "T cells/NK cells"
)

brca_untreated$sub_manual_annotation <- plyr::mapvalues(
  x = brca_untreated$sub_manual_annotation,
  from = label_map_from,
  to = label_map_to,
  warn_missing = FALSE
)

umap_cell_type_order <- c(
  "Epithelial/Cancer cells",
  "Fibroblasts",
  "Endothelial cells",
  "Pericytes",
  "T cells/NK cells",
  "B cell lineage",
  "Macrophage"
)

existing_levels <- umap_cell_type_order[umap_cell_type_order %in% unique(brca_untreated$sub_manual_annotation)]
brca_untreated$sub_manual_annotation <- factor(
  x = brca_untreated$sub_manual_annotation,
  levels = existing_levels
)

tnbc_subset <- subset(brca_untreated, subset = clinical_subtype == "TNBC")
lumb_subset <- subset(brca_untreated, subset = clinical_subtype == "HER2+/ER+")

basal_poor_genes <- intersect(
  parse_signature_genes(poor_signature_df, "Basal"),
  rownames(brca_untreated)
)
basal_good_genes <- intersect(
  parse_signature_genes(good_signature_df, "Basal"),
  rownames(brca_untreated)
)
lumb_poor_genes <- intersect(
  parse_signature_genes(poor_signature_df, "LumB"),
  rownames(brca_untreated)
)
lumb_good_genes <- intersect(
  parse_signature_genes(good_signature_df, "LumB"),
  rownames(brca_untreated)
)

umap_theme <- theme_bw(base_size = 14) +
  theme(
    plot.title = element_text(size = 20, face = "bold", hjust = 0.5),
    axis.title = element_text(size = 18, face = "bold"),
    axis.text = element_text(size = 15),
    legend.title = element_text(size = 17, face = "bold"),
    legend.text = element_text(size = 15),
    legend.position = "right"
  )

label_size <- 6.5

overall_umap <- DimPlot(
  brca_untreated,
  reduction = "umap_after_harmony",
  group.by = "sub_manual_annotation",
  label = TRUE,
  repel = TRUE,
  label.size = label_size
) +
  ggtitle("UMAP of All Untreated Cells by Cell Type") +
  xlab("UMAP_1") +
  ylab("UMAP_2") +
  umap_theme

ggsave(
  filename = file.path(umap_dir, "umap_all_untreated_by_cell_type.png"),
  plot = overall_umap,
  width = 10,
  height = 8,
  dpi = 600
)

tnbc_umap <- DimPlot(
  tnbc_subset,
  reduction = "umap_after_harmony",
  group.by = "sub_manual_annotation",
  label = TRUE,
  repel = TRUE,
  label.size = label_size
) +
  ggtitle("Cell Type Annotation in TNBC Subtype") +
  xlab("UMAP_1") +
  ylab("UMAP_2") +
  umap_theme

ggsave(
  filename = file.path(umap_dir, "umap_tnbc_by_cell_type.png"),
  plot = tnbc_umap,
  width = 10,
  height = 8,
  dpi = 600
)

lumb_umap <- DimPlot(
  lumb_subset,
  reduction = "umap_after_harmony",
  group.by = "sub_manual_annotation",
  label = TRUE,
  repel = TRUE,
  label.size = label_size
) +
  ggtitle("Cell Type Annotation in HER2+/ER+ Subtype") +
  xlab("UMAP_1") +
  ylab("UMAP_2") +
  umap_theme

ggsave(
  filename = file.path(umap_dir, "umap_lumb_by_cell_type.png"),
  plot = lumb_umap,
  width = 10,
  height = 8,
  dpi = 600
)

dotplot_cell_type_order <- c(
  "Epithelial/Cancer cells",
  "T cells/NK cells",
  "B cell lineage",
  "Macrophage",
  "Fibroblasts",
  "Endothelial cells",
  "Pericytes"
)

dotplot_levels <- rev(dotplot_cell_type_order[dotplot_cell_type_order %in% unique(brca_untreated$sub_manual_annotation)])
tnbc_subset$sub_manual_annotation <- factor(tnbc_subset$sub_manual_annotation, levels = dotplot_levels)
lumb_subset$sub_manual_annotation <- factor(lumb_subset$sub_manual_annotation, levels = dotplot_levels)

basal_signature_list <- list(Poor = basal_poor_genes, Favorable = basal_good_genes)
lumb_signature_list <- list(Poor = lumb_poor_genes, Favorable = lumb_good_genes)
dotplot_group_order <- c("Poor", "Favorable")

if (ncol(tnbc_subset) > 0 && (length(basal_poor_genes) > 0 || length(basal_good_genes) > 0)) {
  basal_dotplot <- DotPlot(
    tnbc_subset,
    features = basal_signature_list,
    group.by = "sub_manual_annotation",
    col.min = -2.5,
    col.max = 2.5
  )
  basal_dotplot <- apply_dotplot_order(
    plot_obj = basal_dotplot,
    feature_order = c(basal_poor_genes, basal_good_genes),
    cell_type_order = dotplot_cell_type_order,
    group_order = dotplot_group_order
  ) +
    ggtitle("Basal (TNBC) Signature Expression by Cell Type") +
    theme(
      axis.text.x = element_text(angle = 90, hjust = 1, vjust = 0.5),
      strip.background = element_rect(fill = "grey90", colour = "black")
    ) +
    labs(x = "Signature Genes", y = "Cell Type")

  ggsave(
    filename = file.path(dotplot_dir, "dotplot_tnbc.png"),
    plot = basal_dotplot,
    width = 14,
    height = 6,
    dpi = 600
  )
}

if (ncol(lumb_subset) > 0 && (length(lumb_poor_genes) > 0 || length(lumb_good_genes) > 0)) {
  lumb_dotplot <- DotPlot(
    lumb_subset,
    features = lumb_signature_list,
    group.by = "sub_manual_annotation",
    col.min = -2.5,
    col.max = 2.5
  )
  lumb_dotplot <- apply_dotplot_order(
    plot_obj = lumb_dotplot,
    feature_order = c(lumb_poor_genes, lumb_good_genes),
    cell_type_order = dotplot_cell_type_order,
    group_order = dotplot_group_order
  ) +
    ggtitle("LumB (Her2+/ER+) Signature Expression by Cell Type") +
    theme(
      axis.text.x = element_text(angle = 90, hjust = 1, vjust = 0.5),
      strip.background = element_rect(fill = "grey90", colour = "black")
    ) +
    labs(x = "Signature Genes", y = "Cell Type")

  ggsave(
    filename = file.path(dotplot_dir, "dotplot_lumb.png"),
    plot = lumb_dotplot,
    width = 14,
    height = 6,
    dpi = 600
  )
}

save_feature_plots(
  seurat_obj = tnbc_subset,
  genes = basal_poor_genes,
  output_dir = file.path(featureplot_dir, "FeaturePlots_Basal_Poor")
)
save_feature_plots(
  seurat_obj = tnbc_subset,
  genes = basal_good_genes,
  output_dir = file.path(featureplot_dir, "FeaturePlots_Basal_Favorable")
)
save_feature_plots(
  seurat_obj = lumb_subset,
  genes = lumb_poor_genes,
  output_dir = file.path(featureplot_dir, "FeaturePlots_LumB_Poor")
)
save_feature_plots(
  seurat_obj = lumb_subset,
  genes = lumb_good_genes,
  output_dir = file.path(featureplot_dir, "FeaturePlots_LumB_Favorable")
)
