# Supplementary material for: Cell–cell junction gene signatures as subtype-specific prognostic biomarkers in breast cancer
Source: PLoS One. 2026 Jun 29;21(6):e0352254. doi: 10.1371/journal.pone.0352254 (PMC13313366; doi:10.1371/journal.pone.0352254)
Supplement: S1 File — This ZIP archive contains R scripts and lightweight input files used for the main analyses, including processed input tables, annotation files, and gene lists. (ZIP) [file pone.0352254.s014.zip › input/processed/signatures/metabric_tcga_poor_signature.csv]

Her2	Basal	LumA	LumB
AJM1, CD2AP, CTNNB1, DSG1, ILDR1	ACTB, CDH9, F2RL1, FSCN1, JAM3, MARVELD2, RAMP2, ZNF703	AFDN, EXT1, GJC1, INAVA, KIRREL1, MTSS1, STRN	CDH12, CDH13, CDH2, CDH3, CLDN2, CTNNA1, EFNB2, FERMT2, JAM3, VCL
