# Supplementary material for: Cell–cell junction gene signatures as subtype-specific prognostic biomarkers in breast cancer
Source: PLoS One. 2026 Jun 29;21(6):e0352254. doi: 10.1371/journal.pone.0352254 (PMC13313366; doi:10.1371/journal.pone.0352254)
Supplement: S1 File — This ZIP archive contains R scripts and lightweight input files used for the main analyses, including processed input tables, annotation files, and gene lists. (ZIP) [file pone.0352254.s014.zip › input/processed/signatures/metabric_tcga_good_signature.csv]

Her2	Basal	LumA	LumB
NUMB	PLEKHA7	GJA1, PARD6B, WNT11	CLDN20, NF2, PARD6A, PARD6B
