# Supplementary material for: Cell–cell junction gene signatures as subtype-specific prognostic biomarkers in breast cancer
Source: PLoS One. 2026 Jun 29;21(6):e0352254. doi: 10.1371/journal.pone.0352254 (PMC13313366; doi:10.1371/journal.pone.0352254)
Supplement: S1 File — This ZIP archive contains R scripts and lightweight input files used for the main analyses, including processed input tables, annotation files, and gene lists. (ZIP) [file pone.0352254.s014.zip › input/processed/signatures/signature_genes.tsv]

signature	prognosis	genes
Her2	good	NUMB
Basal	good	PLEKHA7
LumA	good	GJA1, PARD6B, WNT11
LumB	good	CLDN20, NF2, PARD6A, PARD6B
Her2	poor	AJM1, CD2AP, CTNNB1, DSG1, ILDR1
Basal	poor	ACTB, CDH9, F2RL1, FSCN1, JAM3, MARVELD2, RAMP2, ZNF703
LumA	poor	AFDN, EXT1, GJC1, INAVA, KIRREL1, MTSS1, STRN
LumB	poor	CDH12, CDH13, CDH2, CDH3, CLDN2, CTNNA1, EFNB2, FERMT2, JAM3, VCL
