# Supplementary material for: Cell–cell junction gene signatures as subtype-specific prognostic biomarkers in breast cancer
Source: PLoS One. 2026 Jun 29;21(6):e0352254. doi: 10.1371/journal.pone.0352254 (PMC13313366; doi:10.1371/journal.pone.0352254)
Supplement: S1 File — This ZIP archive contains R scripts and lightweight input files used for the main analyses, including processed input tables, annotation files, and gene lists. (ZIP) [file pone.0352254.s014.zip › input/processed/scRNA-seq/GSE176078_annotation.csv]

Cluster	First_class	Second_class
0	Epithelial/Cancer cells	Epithelial/Cancer cells
1	Immune cells	T cells / NK cells
2	Immune cells	T cells / NK cells
3	Stromal cells	Fibroblasts
4	Immune cells	Macrophage
5	Stromal cells	Pericytes
6	Immune cells	T cells / NK cells
7	Epithelial/Cancer cells	Epithelial/Cancer cells
8	Epithelial/Cancer cells	Epithelial/Cancer cells
9	Stromal cells	Endothelial cells
10	Immune cells	B cell lineage
11	Stromal cells	Endothelial cells
12	Immune cells	B cell lineage
13	Epithelial/Cancer cells	Epithelial/Cancer cells
14	Immune cells	B cell lineage
15	Epithelial/Cancer cells	Epithelial/Cancer cells
16	Epithelial/Cancer cells	Epithelial/Cancer cells
17	Immune cells	T cells / NK cells
18	Epithelial/Cancer cells	Epithelial/Cancer cells
19	Immune cells	T cells / NK cells
20	Epithelial/Cancer cells	Epithelial/Cancer cells
21	Epithelial/Cancer cells	Epithelial/Cancer cells
22	Epithelial/Cancer cells	Epithelial/Cancer cells
23	Stromal cells	Endothelial cells
24	Epithelial/Cancer cells	Epithelial/Cancer cells
25	Immune cells	B cell lineage
26	Immune cells	B cell lineage
27	Epithelial/Cancer cells	Epithelial/Cancer cells
28	Epithelial/Cancer cells	Epithelial/Cancer cells
29	Epithelial/Cancer cells	Epithelial/Cancer cells
30	Epithelial/Cancer cells	Epithelial/Cancer cells
31	Immune cells	T cells / NK cells
32	Epithelial/Cancer cells	Epithelial/Cancer cells
33	Immune cells	T cells / NK cells
34	Epithelial/Cancer cells	Epithelial/Cancer cells
35	Epithelial/Cancer cells	Epithelial/Cancer cells
36	Epithelial/Cancer cells	Epithelial/Cancer cells
