# Supplementary material for: Cell–cell junction gene signatures as subtype-specific prognostic biomarkers in breast cancer
Source: PLoS One. 2026 Jun 29;21(6):e0352254. doi: 10.1371/journal.pone.0352254 (PMC13313366; doi:10.1371/journal.pone.0352254)
Supplement: S1 File — This ZIP archive contains R scripts and lightweight input files used for the main analyses, including processed input tables, annotation files, and gene lists. (ZIP) [file pone.0352254.s014.zip › input/processed/metadata/Combined_HallmarkEMT_CCJ_Lists.csv]

HALLMARK_EMT	GO_0045216_CCJ
ABI3BP	PECAM1
ACTA2	ARL2
ADAM12	TGFB1
ANPEP	FBF1
APLP1	CLDN5
AREG	TMIGD1
BASP1	WNT11
BDNF	FER
BGN	CSK
BMP1	LSR
CADM1	TRPV4
CALD1	RHOA
CALU	CDH24
CAP2	CDH18
CAPG	CLDN3
CCN1	HIPK1
CCN2	TGFB2
CD44	PKP2
CD59	F2R
CDH11	PIP5K1C
CDH2	APC
CDH6	NF2
COL11A1	CTNNB1
COL12A1	CTNNA1
COL16A1	GJA4
COL1A1	DSG2
COL1A2	ILDR1
COL3A1	CLDN6
COL4A1	CLDN22
COL4A2	PRTN3
COL5A1	FKRP
COL5A2	SLC39A9
COL5A3	SMAD7
COL6A2	HEG1
COL6A3	KIRREL1
COL7A1	CDH9
COL8A2	FSCN1
COLGALT1	OCLN
COMP	ZNF703
COPA	OCEL1
CRLF1	CLDN11
CTHRC1	PTPRO
CXCL1	PARD6A
CXCL12	GRHL1
CXCL6	PAK2
CXCL8	PATJ
DAB2	GJB6
DCN	CLDN23
DKK1	NLGN2
DPYSL3	CD2AP
DST	CLDN16
ECM1	WDR1
ECM2	CLDN14
EDIL3	FLCN
EFEMP2	TJP2
ELN	TLN1
EMP3	PKP3
ENO2	ESAM
FAP	PRKCA
FAS	PKN2
FBLN1	CDH19
FBLN2	CDH22
FBLN5	CLDN2
FBN1	EPB41L3
FBN2	MARVELD3
FERMT2	GJA1
FGF2	TGFB3
FLNA	PERP
FMOD	CLDN1
FN1	SMAD3
FOXC2	EXT1
FSTL1	NUMBL
FSTL3	CDH10
FUCA1	FERMT2
FZD8	CLDN9
GADD45A	TLN2
GADD45B	CLDN7
GAS1	RAB13
GEM	CLDN10
GJA1	CNTNAP1
GLIPR1	CXADR
GPC1	ECT2
GPX7	EPHA4
GREM1	GNPAT
HTRA1	ACTB
ID2	DLG1
IGFBP2	UGT8
IGFBP3	CDH17
IGFBP4	CDC42
IL15	DSG1
IL32	CLDN4
IL6	ADAM10
INHBA	TJP3
ITGA2	CSF1R
ITGA5	CDH7
ITGAV	MPDZ
ITGB1	CDH5
ITGB3	CLDN25
ITGB5	NLGN4X
JUN	GJD3
LAMA1	CLDN19
LAMA2	MYADM
LAMA3	MARVELD2
LAMC1	CCM2
LAMC2	CAMSAP3
LGALS1	WHRN
LOX	LIM2
LOXL1	EFNB2
LOXL2	AFDN
LRP1	SRF
LRRC15	INAVA
LUM	F2RL1
MAGEE1	CDH3
MATN2	EPHB2
MATN3	CDH2
MCM7	NUMB
MEST	MTSS1
MFAP5	CD9
MGP	RHOC
MMP1	TJP1
MMP14	GJB1
MMP2	CLDN12
MMP3	BHLHA15
MSX1	XIRP2
MXRA5	STRN
MYL9	GJB2
MYLK	PKHD1
NID2	CDH4
NNMT	SVEP1
NOTCH2	DSP
NT5E	MPP7
NTM	NPHS1
OXTR	AJM1
P3H1	ANK2
PCOLCE	RAMP2
PCOLCE2	CD177
PDGFRB	NR1H4
PDLIM4	SNAI2
PFN2	PRKCI
PLAUR	MICALL2
PLOD1	DLG5
PLOD2	CDH26
PLOD3	PLEC
PMEPA1	GRHL2
PMP22	KIFC3
POSTN	SRC
PPIB	TBCD
PRRX1	POF1B
PRSS2	JUP
PTHLH	CDH20
PTX3	LIMS1
PVR	CLDN20
QSOX1	GJC1
RGS4	CLDN18
RHOB	PLEKHA7
SAT1	VCL
SCG2	CLDN17
SDC1	CLDN8
SDC4	CLDN15
SERPINE1	JAM3
SERPINE2	FRMPD2
SERPINH1	CDHR3
SFRP1	FLNA
SFRP4	PARD3
SGCB	PKP4
SGCD	NECTIN1
SGCG	ACTG1
SLC6A8	PDCD6IP
SLIT2	HDAC7
SLIT3	CDH1
SNAI2	LIMS2
SNTB1	CDH15
SPARC	CDH13
SPOCK1	CDH12
SPP1	CDH11
TAGLN	CDH8
TFPI2	CDH6
TGFB1	PARD6B
TGFBI	GJA5
TGFBR3
TGM2
THBS1
THBS2
THY1
TIMP1
TIMP3
TNC
TNFAIP3
TNFRSF11B
TNFRSF12A
TPM1
TPM2
TPM4
VCAM1
VCAN
VEGFA
VEGFC
VIM
WIPF1
WNT5A
