# Supplementary material for: Cell–cell junction gene signatures as subtype-specific prognostic biomarkers in breast cancer
Source: PLoS One. 2026 Jun 29;21(6):e0352254. doi: 10.1371/journal.pone.0352254 (PMC13313366; doi:10.1371/journal.pone.0352254)
Supplement: S1 File — This ZIP archive contains R scripts and lightweight input files used for the main analyses, including processed input tables, annotation files, and gene lists. (ZIP) [file pone.0352254.s014.zip › input/processed/discovery/01_gene_level_cox/tcga/tcga_discovery_basal_dss.csv]

SAMPLE_ID	Study.ID	Patient.ID	Diagnosis.Age	Neoplasm.Disease.Stage.American.Joint.Committee.on.Cancer.Code	American.Joint.Committee.on.Cancer.Publication.Version.Type	Aneuploidy.Score	Buffa.Hypoxia.Score	Cancer.Type	TCGA.PanCanAtlas.Cancer.Type.Acronym	Cancer.Type.Detailed	Last.Communication.Contact.from.Initial.Pathologic.Diagnosis.Date	Birth.from.Initial.Pathologic.Diagnosis.Date	Last.Alive.Less.Initial.Pathologic.Diagnosis.Date.Calculated.Day.Value	Disease.Free..Months.	Disease.Free.Status	Months.of.disease.specific.survival	Disease.specific.Survival.status	Ethnicity.Category	Form.completion.date	Fraction.Genome.Altered	Genetic.Ancestry.Label	Neoplasm.Histologic.Grade	Neoadjuvant.Therapy.Type.Administered.Prior.To.Resection.Text	ICD.10.Classification	International.Classification.of.Diseases.for.Oncology..Third.Edition.ICD.O.3.Histology.Code	International.Classification.of.Diseases.for.Oncology..Third.Edition.ICD.O.3.Site.Code	In.PanCan.Pathway.Analysis	Informed.consent.verified	MSI.MANTIS.Score	MSIsensor.Score	Mutation.Count	New.Neoplasm.Event.Post.Initial.Therapy.Indicator	Oncotree.Code	Overall.Survival..Months.	Overall.Survival.Status	Other.Patient.ID	American.Joint.Committee.on.Cancer.Metastasis.Stage.Code	Neoplasm.Disease.Lymph.Node.Stage.American.Joint.Committee.on.Cancer.Code	American.Joint.Committee.on.Cancer.Tumor.Stage.Code	Person.Neoplasm.Cancer.Status	Progress.Free.Survival..Months.	Progression.Free.Status	Primary.Lymph.Node.Presentation.Assessment	Prior.Diagnosis	Race.Category	Radiation.Therapy	Ragnum.Hypoxia.Score	Number.of.Samples.Per.Patient	Sample.Type
TCGA-A1-A0SK-01	brca_tcga_pan_can_atlas_2018	TCGA-A1-A0SK	54	STAGE IIA	6TH	16	27	Breast Cancer	BRCA	Breast Invasive Carcinoma (NOS)	NA	-20048	0	NA	NA	31.79143242	1	Not Hispanic Or Latino	2012/6/10	0.4163	EAS	NA	No	C50.9	Mar-13	C50.9	Yes	Yes	0.2902	1.02	62	NA	BRCNOS	31.79143242	1:DECEASED	a5b44d66-c162-46b5-9df2-86305f0385c5	M0	N0 (I-)	T2	NA	31.79143242	1:PROGRESSION	NA	No	Asian	NA	14	1	Primary
TCGA-A1-A0SO-01	brca_tcga_pan_can_atlas_2018	TCGA-A1-A0SO	67	STAGE IIB	6TH	NA	-5	Breast Cancer	BRCA	Breast Invasive Ductal Carcinoma	852	-24826	0	28.01065194	0:DiseaseFree	28.01065194	0	Not Hispanic Or Latino	2012/6/10	0.77	EUR	NA	No	C50.9	Mar-00	C50.9	Yes	Yes	0.3308	2.84	271	NA	IDC	28.01065194	0:LIVING	6644fd4e-d2fe-4785-a73c-0f36fcc740e2	M0	N1	T2	Tumor Free	28.01065194	0:CENSORED	NA	No	White	NA	12	1	Primary
TCGA-A1-A0SP-01	brca_tcga_pan_can_atlas_2018	TCGA-A1-A0SP	40	STAGE IIA	6TH	13	17	Breast Cancer	BRCA	Breast Invasive Ductal Carcinoma	584	-14954	0	19.19978959	0:DiseaseFree	19.19978959	0	Not Hispanic Or Latino	2012/6/10	0.3918	EUR	NA	NA	C50.9	Mar-00	C50.9	Yes	Yes	0.2779	0.26	51	NA	IDC	19.19978959	0:LIVING	a9bb8159-32f0-454c-a946-b3286a52b9d5	M0	N0 (I-)	T2	Tumor Free	19.19978959	0:CENSORED	NA	Yes	NA	NA	14	1	Primary
TCGA-A2-A04P-01	brca_tcga_pan_can_atlas_2018	TCGA-A2-A04P	36	STAGE IIIC	6TH	9	17	Breast Cancer	BRCA	Breast Invasive Ductal Carcinoma	NA	-13238	0	NA	NA	18.01624092	1	NA	8/26/10	0.6407	AFR	NA	No	C50.9	Mar-00	C50.9	Yes	Yes	0.3046	1.12	128	Yes	IDC	18.01624092	1:DECEASED	ccd4a24b-d8cc-4686-9dee-c98b0c5a8d21	M0	N3C	T2	With Tumor	3.353387908	1:PROGRESSION	NA	No	Black or African American	Yes	12	1	Primary
TCGA-A2-A04Q-01	brca_tcga_pan_can_atlas_2018	TCGA-A2-A04Q	48	STAGE IA	6TH	11	-3	Breast Cancer	BRCA	Breast Invasive Ductal Carcinoma	2385	-17660	0	78.41009962	0:DiseaseFree	78.41009962	0	NA	2008/10/10	0.0853	EUR	NA	No	C50.9	Mar-00	C50.9	Yes	Yes	0.2846	0.03	46	NA	IDC	78.41009962	0:LIVING	b5fba77b-1f50-4e71-95b2-566afba4bdd7	M0	N0 (I-)	T1	Tumor Free	78.41009962	0:CENSORED	NA	No	White	No	12	1	Primary
TCGA-A2-A04T-01	brca_tcga_pan_can_atlas_2018	TCGA-A2-A04T	62	STAGE IIA	6TH	14	19	Breast Cancer	BRCA	Breast Invasive Ductal Carcinoma	2246	-22707	0	73.84028668	0:DiseaseFree	73.84028668	0	NA	2008/9/10	0.6936	EUR	NA	No	C50.9	Mar-00	C50.9	Yes	Yes	0.2887	1.39	89	NA	IDC	73.84028668	0:LIVING	b58ad350-5140-4fa8-bc2c-24bca8395f3a	M0	N0 (I-)	T2	Tumor Free	73.84028668	0:CENSORED	NA	No	White	Yes	14	1	Primary
TCGA-A2-A04U-01	brca_tcga_pan_can_atlas_2018	TCGA-A2-A04U	47	STAGE IIA	6TH	21	15	Breast Cancer	BRCA	Breast Invasive Ductal Carcinoma	2654	-17474	0	87.25383831	0:DiseaseFree	87.25383831	0	Not Hispanic Or Latino	2001/5/11	0.6677	EUR	NA	No	C50.9	Mar-00	C50.9	Yes	Yes	0.294	1.39	49	NA	IDC	87.25383831	0:LIVING	1c3610f7-e0aa-48d7-9a27-0dbaf6e244f9	M0	N0 (I+)	T2	Tumor Free	87.25383831	0:CENSORED	NA	No	White	No	8	1	Primary
TCGA-A2-A0CM-01	brca_tcga_pan_can_atlas_2018	TCGA-A2-A0CM	40	STAGE IIA	6TH	24	17	Breast Cancer	BRCA	Breast Invasive Ductal Carcinoma	NA	-14969	0	12.55876648	1:Recurred/Progressed	24.78876944	1	Not Hispanic Or Latino	2009/6/10	0.3928	AFR_ADMIX	NA	No	C50.9	Mar-00	C50.9	Yes	Yes	0.2921	0.39	52	NA	IDC	24.78876944	1:DECEASED	eb2dbb4f-66b6-4525-8323-431970f7a64e	M0	N0 (I-)	T2	With Tumor	12.55876648	1:PROGRESSION	NA	No	Black or African American	No	10	1	Primary
TCGA-A2-A0D0-01	brca_tcga_pan_can_atlas_2018	TCGA-A2-A0D0	60	STAGE IIA	6TH	17	29	Breast Cancer	BRCA	Breast Invasive Ductal Carcinoma	2048	-22115	0	67.33076898	0:DiseaseFree	67.33076898	0	Not Hispanic Or Latino	9/16/10	0.7061	AFR	NA	No	C50.9	Mar-00	C50.9	Yes	Yes	0.3096	1.96	73	NA	IDC	67.33076898	0:LIVING	324bcba2-f6a4-45a6-807c-215bdffcca21	M0	N0 (I-)	T2	Tumor Free	67.33076898	0:CENSORED	NA	No	Black or African American	No	14	1	Primary
TCGA-A2-A0D2-01	brca_tcga_pan_can_atlas_2018	TCGA-A2-A0D2	45	STAGE IIA	6TH	13	17	Breast Cancer	BRCA	Breast Invasive Ductal Carcinoma	1027	-16623	0	33.76401355	0:DiseaseFree	33.76401355	0	Not Hispanic Or Latino	9/16/10	0.5025	EUR	NA	No	C50.9	Mar-00	C50.9	Yes	Yes	0.2742	0.35	81	No	IDC	33.76401355	0:LIVING	99e32c59-aa73-43fa-88c9-399ddadb2c72	M0	N0 (I+)	T2	Tumor Free	33.76401355	0:CENSORED	NA	No	White	Yes	16	1	Primary
TCGA-A2-A0ST-01	brca_tcga_pan_can_atlas_2018	TCGA-A2-A0ST	62	STAGE IIA	6TH	NA	-7	Breast Cancer	BRCA	Breast Invasive Ductal Carcinoma	3017	-22922	0	99.18795411	0:DiseaseFree	99.18795411	0	Not Hispanic Or Latino	2011/9/10	0.0109	EUR	NA	No	C50.9	Mar-00	C50.9	Yes	Yes	0.261	0.01	15	Yes	IDC	99.18795411	0:LIVING	12d31787-e54d-4729-ace8-9141043c92b8	M0	N1A	T1C	NA	99.18795411	0:CENSORED	NA	No	White	Yes	10	1	Primary
TCGA-A2-A0SX-01	brca_tcga_pan_can_atlas_2018	TCGA-A2-A0SX	48	STAGE IA	6TH	11	-3	Breast Cancer	BRCA	Breast Invasive Ductal Carcinoma	1534	-17774	0	40.73380018	1:Recurred/Progressed	50.43232403	0	Not Hispanic Or Latino	2011/9/10	0.3822	EUR	NA	No	C50.9	Mar-00	C50.9	Yes	Yes	0.2956	0.31	23	No	IDC	50.43232403	0:LIVING	18d35983-ea6a-4b70-a209-9bef37595956	M0	N0 (I-)	T1C	With Tumor	40.73380018	1:PROGRESSION	NA	No	White	Yes	2	1	Primary
TCGA-A2-A0T0-01	brca_tcga_pan_can_atlas_2018	TCGA-A2-A0T0	59	STAGE IIB	6TH	4	39	Breast Cancer	BRCA	Breast Invasive Ductal Carcinoma	533	-21575	0	17.52309564	0:DiseaseFree	17.52309564	0	Not Hispanic Or Latino	2011/12/10	0.4533	EUR	NA	No	C50.9	Mar-00	C50.9	Yes	Yes	0.2795	0.28	168	No	IDC	17.52309564	0:LIVING	95c53f69-0f05-4348-822a-571f3d757001	M0	N1	T2	Tumor Free	17.52309564	0:CENSORED	NA	No	White	Yes	12	1	Primary
TCGA-A2-A0T2-01	brca_tcga_pan_can_atlas_2018	TCGA-A2-A0T2	66	STAGE IV	NA	34	39	Breast Cancer	BRCA	Breast Invasive Ductal Carcinoma	NA	-24235	0	NA	NA	8.38346977	1	Not Hispanic Or Latino	2011/12/10	0.9463	EUR	NA	No	C50.9	Mar-00	C50.9	Yes	Yes	0.3164	1.48	27	NA	IDC	8.38346977	1:DECEASED	128d198e-9b22-427c-90db-3714455f3a17	M1	N3	T3	With Tumor	8.38346977	1:PROGRESSION	NA	No	White	No	2	1	Primary
TCGA-A2-A0YE-01	brca_tcga_pan_can_atlas_2018	TCGA-A2-A0YE	48	STAGE IIB	NA	24	-1	Breast Cancer	BRCA	Breast Invasive Ductal Carcinoma	554	-17727	0	18.21349903	0:DiseaseFree	18.21349903	0	Not Hispanic Or Latino	2012/10/10	0.781	EUR	NA	No	C50.9	Mar-00	C50.9	Yes	Yes	0.3072	1.48	28	No	IDC	18.21349903	0:LIVING	84a88e8d-1e65-4b88-aae6-bf4c7a7e4c33	M0	N1A	T2	Tumor Free	18.21349903	0:CENSORED	NA	No	White	Yes	8	1	Primary
TCGA-A2-A0YJ-01	brca_tcga_pan_can_atlas_2018	TCGA-A2-A0YJ	39	STAGE IIIA	NA	25	21	Breast Cancer	BRCA	Breast Invasive Ductal Carcinoma	566	-14448	0	18.37788079	1:Recurred/Progressed	18.60801526	0	Not Hispanic Or Latino	12/28/10	0.5313	EUR	NA	No	C50.9	Mar-00	C50.9	Yes	Yes	0.2988	0.47	74	Yes	IDC	18.60801526	0:LIVING	796b593f-5886-4a27-bf94-7ea8df325e1a	M0	N2A	T3	Tumor Free	18.37788079	1:PROGRESSION	NA	No	White	Yes	14	1	Primary
TCGA-A2-A0YM-01	brca_tcga_pan_can_atlas_2018	TCGA-A2-A0YM	67	STAGE IIA	NA	27	27	Breast Cancer	BRCA	Breast Invasive Ductal Carcinoma	965	-24831	0	31.72567972	0:DiseaseFree	31.72567972	0	Not Hispanic Or Latino	2012/8/10	0.434	EUR	NA	No	C50.9	Mar-00	C50.9	Yes	Yes	0.3077	1.2	75	No	IDC	31.72567972	0:LIVING	5cbf0aea-ebb4-4005-bdd5-14ef2dc6826c	M0	N0 (I-)	T2	Tumor Free	31.72567972	0:CENSORED	NA	No	White	Yes	14	1	Primary
TCGA-A2-A1G1-01	brca_tcga_pan_can_atlas_2018	TCGA-A2-A1G1	85	STAGE IIB	7TH	20	17	Breast Cancer	BRCA	Breast Invasive Ductal Carcinoma	584	-31223	0	19.19978959	0:DiseaseFree	19.19978959	0	Not Hispanic Or Latino	2005/12/11	0.1756	EUR	NA	No	C50.9	Mar-00	C50.9	Yes	Yes	0.3368	1.11	28	No	IDC	19.19978959	0:LIVING	75b5529b-565a-4eba-918a-910b2f441d32	M0	N1	T2	Tumor Free	19.19978959	0:CENSORED	Yes	No	White	Yes	16	1	Primary
TCGA-A2-A25F-01	brca_tcga_pan_can_atlas_2018	TCGA-A2-A25F	66	STAGE IIA	7TH	NA	1	Breast Cancer	BRCA	Breast Invasive Ductal Carcinoma	322	-24319	0	10.58618536	0:DiseaseFree	10.58618536	0	Not Hispanic Or Latino	7/26/11	0.0021	EUR	NA	No	C50.9	Mar-00	C50.9	Yes	Yes	0.3314	0.55	6	No	IDC	10.58618536	0:LIVING	c836951b-3ffb-4e20-8504-0eccb7d50dd4	M0	N0 (I-)	T2	Tumor Free	10.58618536	0:CENSORED	Yes	No	White	Yes	12	1	Primary
TCGA-A2-A3XT-01	brca_tcga_pan_can_atlas_2018	TCGA-A2-A3XT	45	STAGE IIB	6TH	14	27	Breast Cancer	BRCA	Breast Invasive Ductal Carcinoma	2770	-16649	0	91.06749515	0:DiseaseFree	91.06749515	0	Not Hispanic Or Latino	8/17/12	0.4752	AFR	NA	No	C50.9	Mar-00	C50.9	Yes	Yes	0.3073	0.16	69	No	IDC	91.06749515	0:LIVING	C72CB184-462D-4009-9CDB-848782FF8A76	M0	N1A	T2	Tumor Free	91.06749515	0:CENSORED	Yes	No	Black or African American	Yes	12	1	Primary
TCGA-A2-A3XU-01	brca_tcga_pan_can_atlas_2018	TCGA-A2-A3XU	35	STAGE IIB	6TH	10	29	Breast Cancer	BRCA	Breast Invasive Ductal Carcinoma	NA	-13046	0	18.87102607	1:Recurred/Progressed	29.98323306	1	Not Hispanic Or Latino	8/29/12	0.3244	AFR_ADMIX	NA	No	C50.9	Mar-00	C50.9	Yes	Yes	0.3179	0.6	21	Yes	IDC	29.98323306	1:DECEASED	A8E7D8A4-BBF0-496B-B387-8E014CFDCEA6	M0	N1MI	T2	With Tumor	18.87102607	1:PROGRESSION	Yes	No	Black or African American	Yes	4	1	Primary
TCGA-A2-A3XX-01	brca_tcga_pan_can_atlas_2018	TCGA-A2-A3XX	49	STAGE IIA	7TH	23	25	Breast Cancer	BRCA	Breast Invasive Ductal Carcinoma	1168	-17981	0	47.30907059	0:DiseaseFree	47.30907059	0	Not Hispanic Or Latino	8/15/12	0.555	AFR	NA	No	C50.9	Mar-00	C50.9	Yes	Yes	0.3153	0.21	32	No	IDC	47.30907059	1:DECEASED	53886143-C1C6-40E9-88E6-E4E5E0271FC8	M0	N0	T2	Tumor Free	47.30907059	0:CENSORED	Yes	No	Black or African American	No	14	1	Primary
TCGA-A2-A3Y0-01	brca_tcga_pan_can_atlas_2018	TCGA-A2-A3Y0	57	STAGE IIB	7TH	6	45	Breast Cancer	BRCA	Breast Invasive Ductal Carcinoma	1546	-21024	0	NA	NA	50.82684025	0	Not Hispanic Or Latino	8/24/12	0.4308	AFR	NA	No	C50.9	Mar-00	C50.9	Yes	Yes	0.3062	0.07	148	No	IDC	50.82684025	0:LIVING	174850B4-5EC2-462B-A890-89BD1716B3C2	M0	N1A	T2	Tumor Free	50.82684025	0:CENSORED	Yes	No	Black or African American	No	20	1	Primary
TCGA-A2-A4S1-01	brca_tcga_pan_can_atlas_2018	TCGA-A2-A4S1	66	STAGE IIA	7TH	26	1	Breast Cancer	BRCA	Metaplastic Breast Cancer	820	-24353	0	26.95860867	0:DiseaseFree	26.95860867	0	Not Hispanic Or Latino	2/26/13	0.3185	EUR	NA	No	C50.9	Mar-75	C50.9	Yes	Yes	0.2898	0.04	69	No	MBC	26.95860867	0:LIVING	843C8F16-5E59-40D4-9ECC-8A75375156F6	M0	N0	T2	Tumor Free	26.95860867	0:CENSORED	Yes	No	White	Yes	-10	1	Primary
TCGA-A7-A0CE-01	brca_tcga_pan_can_atlas_2018	TCGA-A7-A0CE	57	STAGE IIA	NA	10	41	Breast Cancer	BRCA	Breast Invasive Ductal Carcinoma	1074	-20863	0	35.30920209	0:DiseaseFree	35.30920209	0	Not Hispanic Or Latino	2010/4/10	0.4998	EUR	NA	No	C50.9	Mar-00	C50.9	Yes	Yes	0.281	1.68	94	No	IDC	35.30920209	0:LIVING	9d95a65b-e41d-4f93-92d4-99dce29ff40d	M0	N0 (I-)	T2	Tumor Free	35.30920209	0:CENSORED	NA	No	White	Yes	16	1	Primary
TCGA-A7-A0DA-01	brca_tcga_pan_can_atlas_2018	TCGA-A7-A0DA	62	STAGE IIA	NA	16	11	Breast Cancer	BRCA	Breast Invasive Ductal Carcinoma	1085	-22708	0	35.67084196	0:DiseaseFree	35.67084196	0	Not Hispanic Or Latino	2001/10/11	0.7563	EUR	NA	No	C50.9	Mar-00	C50.9	Yes	Yes	0.2908	1.1	143	No	IDC	35.67084196	0:LIVING	3afa1e93-1df8-4e4c-aaa4-557463f4bb77	M0	N0 (I-)	T2	Tumor Free	35.67084196	0:CENSORED	NA	No	White	Yes	6	1	Primary
TCGA-A7-A13D-01	brca_tcga_pan_can_atlas_2018	TCGA-A7-A13D	46	STAGE IIA	NA	28	47	Breast Cancer	BRCA	Breast Invasive Ductal Carcinoma	965	-17070	0	31.72567972	0:DiseaseFree	31.72567972	0	Not Hispanic Or Latino	2/23/11	0.7824	AFR	NA	No	C50.9	Mar-00	C50.9	Yes	Yes	0.3088	2.07	89	No	IDC	31.72567972	0:LIVING	8785012f-f73e-4d68-87cf-1d804af32782	M0	N0 (I-)	T2	Tumor Free	31.72567972	0:CENSORED	NA	No	Black or African American	Yes	26	1	Primary
TCGA-A7-A13E-01	brca_tcga_pan_can_atlas_2018	TCGA-A7-A13E	62	STAGE IIB	NA	22	11	Breast Cancer	BRCA	Breast Invasive Ductal Carcinoma	326	-22690	0	18.27925173	1:Recurred/Progressed	20.18608015	1	Not Hispanic Or Latino	2/28/11	0.6513	EUR	NA	No	C50.9	Mar-00	C50.9	Yes	Yes	0.321	4.87	52	Yes	IDC	20.18608015	1:DECEASED	8c7e74e0-71ef-49b8-9217-94b8ef740ef9	MX	N1	T2	Tumor Free	18.27925173	1:PROGRESSION	NA	No	White	No	8	1	Primary
TCGA-A7-A26F-01	brca_tcga_pan_can_atlas_2018	TCGA-A7-A26F	55	STAGE IA	7TH	9	17	Breast Cancer	BRCA	Breast Invasive Carcinoma (NOS)	738	-20210	0	24.26274781	0:DiseaseFree	24.26274781	0	Not Hispanic Or Latino	2008/8/11	0.3177	EUR	NA	No	C50.9	Mar-75	C50.9	Yes	Yes	0.3293	1.3	39	No	BRCNOS	24.26274781	0:LIVING	3b7b9c1e-a84c-47ed-983c-9e4b00cbf01a	M0	N0	T1	NA	24.26274781	0:CENSORED	Yes	Yes	White	Yes	14	1	Primary
TCGA-A7-A26G-01	brca_tcga_pan_can_atlas_2018	TCGA-A7-A26G	50	STAGE IIA	7TH	10	-17	Breast Cancer	BRCA	Breast Invasive Carcinoma (NOS)	722	-18362	0	23.73672617	0:DiseaseFree	23.73672617	0	Not Hispanic Or Latino	2008/10/11	0.249	AFR	NA	No	C50.9	Mar-75	C50.9	Yes	Yes	0.3251	0.77	45	No	BRCNOS	23.73672617	0:LIVING	5ed024e8-d05e-4c65-9441-eda9930ccc82	M0	N0 (I+)	T2	NA	23.73672617	0:CENSORED	Yes	No	Black or African American	No	6	1	Primary
TCGA-A7-A26I-01	brca_tcga_pan_can_atlas_2018	TCGA-A7-A26I	65	STAGE IIA	7TH	26	19	Breast Cancer	BRCA	Breast Invasive Ductal Carcinoma	661	-23948	0	21.7312687	0:DiseaseFree	21.7312687	0	Not Hispanic Or Latino	7/29/11	0.6589	EUR	NA	No	C50.9	Mar-00	C50.9	Yes	Yes	0.3156	0.68	35	No	IDC	21.7312687	0:LIVING	b2ecbc0f-2c30-4200-8d5e-7b95424bcadb	M0	N0	T2	NA	21.7312687	0:CENSORED	Yes	Yes	White	Yes	14	1	Primary
TCGA-A7-A4SD-01	brca_tcga_pan_can_atlas_2018	TCGA-A7-A4SD	52	STAGE IIA	7TH	20	27	Breast Cancer	BRCA	Breast Invasive Ductal Carcinoma	441	-19131	0	14.49847125	0:DiseaseFree	14.49847125	0	Not Hispanic Or Latino	2/19/13	0.3712	AFR	NA	No	C50.9	Mar-00	C50.9	Yes	Yes	0.3243	0.21	44	No	IDC	14.49847125	0:LIVING	8C09F413-E938-4F2E-A414-84F0E7FCFE41	M0	N0	T2	Tumor Free	14.49847125	0:CENSORED	Yes	No	Black or African American	No	22	1	Primary
TCGA-A7-A4SE-01	brca_tcga_pan_can_atlas_2018	TCGA-A7-A4SE	54	STAGE IIA	7TH	15	21	Breast Cancer	BRCA	Breast Invasive Ductal Carcinoma	644	-20080	0	21.17237071	0:DiseaseFree	21.17237071	0	Not Hispanic Or Latino	2/22/13	0.7743	AFR	NA	No	C50.9	Mar-00	C50.9	Yes	Yes	0.3212	0.28	93	No	IDC	21.17237071	0:LIVING	DBF6F981-15CC-40AD-91AC-A66360405FBD	M0	N0	T2	Tumor Free	21.17237071	0:CENSORED	Yes	No	Black or African American	No	20	1	Primary
TCGA-A7-A5ZV-01	brca_tcga_pan_can_atlas_2018	TCGA-A7-A5ZV	62	STAGE IIA	7TH	19	29	Breast Cancer	BRCA	Breast Invasive Carcinoma (NOS)	368	-22966	0	12.09849755	0:DiseaseFree	12.09849755	0	Not Hispanic Or Latino	5/14/13	0.5955	AFR	NA	No	C50.9	Mar-10	C50.9	Yes	Yes	NA	0.91	161	No	BRCNOS	12.09849755	0:LIVING	0EC70E40-07DF-461D-8FF9-351240A0D454	M0	N0	T2	Tumor Free	12.09849755	0:CENSORED	Yes	No	Black or African American	Yes	18	1	Primary
TCGA-A7-A6VV-01	brca_tcga_pan_can_atlas_2018	TCGA-A7-A6VV	51	STAGE IIA	7TH	23	33	Breast Cancer	BRCA	Breast Invasive Ductal Carcinoma	313	-18695	0	10.29029819	0:DiseaseFree	10.29029819	0	Not Hispanic Or Latino	10/22/13	0.6645	AFR	NA	No	C50.9	Mar-00	C50.9	Yes	Yes	0.3488	0.17	42	No	IDC	10.29029819	0:LIVING	57AF5C72-0D60-4A6B-B1B4-EC6DAB90F80F	M0	N0	T2	Tumor Free	10.29029819	0:CENSORED	Yes	No	Black or African American	No	22	1	Primary
TCGA-A7-A6VW-01	brca_tcga_pan_can_atlas_2018	TCGA-A7-A6VW	48	STAGE IIA	7TH	13	35	Breast Cancer	BRCA	Breast Invasive Ductal Carcinoma	285	-17539	0	NA	NA	9.369760331	0	Not Hispanic Or Latino	10/29/13	0.5937	AFR_ADMIX	NA	No	C50.9	Mar-00	C50.9	Yes	Yes	0.3487	0.47	56	No	IDC	9.369760331	0:LIVING	98E709E7-E195-4B37-9537-F6081AFFB609	M0	N0	T2	Tumor Free	9.369760331	0:CENSORED	Yes	No	Black or African American	Yes	14	1	Primary
TCGA-A7-A6VY-01	brca_tcga_pan_can_atlas_2018	TCGA-A7-A6VY	48	STAGE IIB	7TH	7	43	Breast Cancer	BRCA	Breast Invasive Ductal Carcinoma	266	-17640	0	8.745109643	0:DiseaseFree	8.745109643	0	Not Hispanic Or Latino	10/25/13	0.4614	AFR_ADMIX	NA	No	C50.9	Mar-00	C50.9	Yes	Yes	0.3463	0.26	92	No	IDC	8.745109643	0:LIVING	E8EA576B-EB16-44F7-B241-DAEFC1375388	M0	N1	T2	Tumor Free	8.745109643	0:CENSORED	Yes	No	Black or African American	Yes	22	1	Primary
TCGA-A8-A07O-01	brca_tcga_pan_can_atlas_2018	TCGA-A8-A07O	51	STAGE IIA	6TH	11	27	Breast Cancer	BRCA	Breast Invasive Ductal Carcinoma	304	-18870	0	9.99441102	0:DiseaseFree	9.99441102	0	NA	5/27/11	0.3136	EUR	NA	No	C50.9	Mar-00	C50.9	Yes	Yes	0.2673	0.07	38	No	IDC	9.99441102	0:LIVING	cf9db1af-17f0-490e-8139-142bd704763a	M0	N0	T2	Tumor Free	9.99441102	0:CENSORED	NA	No	NA	Yes	16	1	Primary
TCGA-A8-A07U-01	brca_tcga_pan_can_atlas_2018	TCGA-A8-A07U	66	STAGE IIIA	6TH	26	11	Breast Cancer	BRCA	Breast Invasive Ductal Carcinoma	760	-24411	0	24.98602755	0:DiseaseFree	24.98602755	0	NA	5/27/11	0.0901	EUR	NA	No	C50.9	Mar-00	C50.9	Yes	Yes	0.2869	0.01	62	No	IDC	24.98602755	0:LIVING	59bf0ce4-715a-4017-bccb-c59916e78324	M0	N2A	T2	Tumor Free	24.98602755	0:CENSORED	NA	No	NA	Yes	16	1	Primary
TCGA-A8-A08R-01	brca_tcga_pan_can_atlas_2018	TCGA-A8-A08R	52	STAGE IIB	6TH	17	5	Breast Cancer	BRCA	Breast Invasive Ductal Carcinoma	30	-19298	0	0.986290561	0:DiseaseFree	0.986290561	0	NA	5/27/11	0.5152	NA	NA	No	C50.9	Mar-00	C50.9	Yes	Yes	0.2989	0.41	227	NA	IDC	0.986290561	0:LIVING	6412854a-f874-469e-9d1f-8bd3ae5bd41d	M0	N1A	T2	Tumor Free	0.986290561	0:CENSORED	NA	No	NA	NA	18	1	Primary
TCGA-AC-A2BK-01	brca_tcga_pan_can_atlas_2018	TCGA-AC-A2BK	78	STAGE IIIA	6TH	14	9	Breast Cancer	BRCA	Breast Invasive Ductal Carcinoma	2222	-28625	0	73.05125423	0:DiseaseFree	73.05125423	0	NA	9/16/11	0.5065	AFR	NA	No	C50.9	Mar-00	C50.9	Yes	Yes	0.3604	2.61	79	No	IDC	73.05125423	0:LIVING	6FA2A667-9C36-4526-8A58-1975E863A806	MX	N2A	T2	Tumor Free	73.05125423	0:CENSORED	Yes	No	Black or African American	Yes	10	1	Primary
TCGA-AC-A2QH-01	brca_tcga_pan_can_atlas_2018	TCGA-AC-A2QH	58	STAGE IIB	7TH	18	19	Breast Cancer	BRCA	Metaplastic Breast Cancer	1005	-21488	0	33.0407338	0:DiseaseFree	33.0407338	0	Not Hispanic Or Latino	10/18/11	0.4092	EUR	NA	No	C50.9	Mar-75	C50.9	Yes	Yes	0.3517	1.54	27	No	MBC	33.0407338	0:LIVING	67C5F371-3FA9-47C5-8B15-C2DD9ACC8519	MX	N0	T3	Tumor Free	33.0407338	0:CENSORED	Yes	No	White	Yes	14	1	Primary
TCGA-AC-A62X-01	brca_tcga_pan_can_atlas_2018	TCGA-AC-A62X	72	STAGE IIA	7TH	29	29	Breast Cancer	BRCA	Breast Invasive Ductal Carcinoma	417	-26627	0	13.7094388	0:DiseaseFree	13.7094388	0	Not Hispanic Or Latino	10/21/13	0.5697	AFR	NA	No	C50.9	Mar-00	C50.9	Yes	Yes	0.3234	0.68	53	No	IDC	13.7094388	0:LIVING	5B2A4F11-CA46-4974-9420-59B4820920BF	MX	N0	T2	Tumor Free	13.7094388	0:CENSORED	Yes	Yes	Black or African American	No	16	1	Primary
TCGA-AC-A6IW-01	brca_tcga_pan_can_atlas_2018	TCGA-AC-A6IW	73	STAGE IIA	7TH	13	23	Breast Cancer	BRCA	Breast Invasive Ductal Carcinoma	413	-26896	0	13.57793339	0:DiseaseFree	13.57793339	0	Not Hispanic Or Latino	10/15/13	0.1742	AFR	NA	No	C50.9	Mar-00	C50.9	Yes	Yes	0.3474	0.32	130	No	IDC	13.57793339	0:LIVING	8183F0FB-2303-4D7B-BCCD-55E5031FC7DF	MX	N0 (I-)	T2	Tumor Free	13.57793339	0:CENSORED	Yes	No	Black or African American	No	4	1	Primary
TCGA-AC-A7VC-01	brca_tcga_pan_can_atlas_2018	TCGA-AC-A7VC	56	STAGE IIB	7TH	1	31	Breast Cancer	BRCA	Metaplastic Breast Cancer	1	-20479	0	0.032876352	0:DiseaseFree	0.032876352	0	Not Hispanic Or Latino	3/29/14	0.2899	EUR	NA	No	C50.9	Mar-75	C50.9	Yes	Yes	0.3371	0.02	16	No	MBC	0.032876352	0:LIVING	2B36853F-34D3-47C5-BA6A-E5A93233D2B1	MX	N0	T3	Tumor Free	0.032876352	0:CENSORED	Yes	No	White	NA	16	1	Primary
TCGA-AC-A8OQ-01	brca_tcga_pan_can_atlas_2018	TCGA-AC-A8OQ	72	STAGE IIB	7TH	23	5	Breast Cancer	BRCA	Breast Invasive Ductal Carcinoma	34	-26535	0	1.117795969	0:DiseaseFree	1.117795969	0	Not Hispanic Or Latino	2/26/14	0.2666	AFR_ADMIX	NA	No	C50.9	Mar-00	C50.9	Yes	Yes	0.3364	0.32	77	No	IDC	1.117795969	0:LIVING	DFAABD03-2D40-4422-B210-CAF112FF4229	MX	N1A	T2	Tumor Free	1.117795969	0:CENSORED	Yes	No	Black or African American	NA	14	1	Primary
TCGA-AN-A04D-01	brca_tcga_pan_can_atlas_2018	TCGA-AN-A04D	58	STAGE IIB	NA	4	5	Breast Cancer	BRCA	Breast Invasive Ductal Carcinoma	52	-21426	0	NA	NA	1.709570306	0	Not Hispanic Or Latino	12/20/10	0.3686	EUR	NA	No	C50.9	Mar-00	C50.9	Yes	Yes	0.2756	0.66	83	NA	IDC	1.709570306	0:LIVING	49717f75-0f2d-4e1c-9a12-f1cd7877b80a	M0	N1	T2	Tumor Free	1.709570306	0:CENSORED	NA	No	White	NA	12	1	Primary
TCGA-AN-A0AL-01	brca_tcga_pan_can_atlas_2018	TCGA-AN-A0AL	41	STAGE IIIB	7TH	6	21	Breast Cancer	BRCA	Breast Invasive Ductal Carcinoma	227	-15286	0	7.462931913	0:DiseaseFree	7.462931913	0	Not Hispanic Or Latino	12/21/10	0.4407	EUR	NA	No	C50.9	Mar-00	C50.9	Yes	Yes	0.3054	0.87	80	No	IDC	7.462931913	0:LIVING	3e9f93c0-aa79-4b4c-bd6c-b3325912362a	M0	N0	T4	Tumor Free	7.462931913	0:CENSORED	NA	No	White	No	14	1	Primary
TCGA-AN-A0AR-01	brca_tcga_pan_can_atlas_2018	TCGA-AN-A0AR	55	STAGE IIA	NA	10	9	Breast Cancer	BRCA	Breast Invasive Ductal Carcinoma	10	-20152	0	0.32876352	0:DiseaseFree	0.32876352	0	Not Hispanic Or Latino	12/28/10	0.5378	EUR	NA	No	C50.9	Mar-00	C50.9	Yes	Yes	0.2932	2.5	111	NA	IDC	0.32876352	0:LIVING	ebc460c2-df88-4dc0-a2c0-aca8072b75ad	M0	N0	T2	Tumor Free	0.32876352	0:CENSORED	NA	No	White	No	10	1	Primary
TCGA-AN-A0AT-01	brca_tcga_pan_can_atlas_2018	TCGA-AN-A0AT	62	STAGE IIA	NA	8	33	Breast Cancer	BRCA	Breast Invasive Ductal Carcinoma	10	-22798	0	0.32876352	0:DiseaseFree	0.32876352	0	Not Hispanic Or Latino	12/28/10	0.4552	EUR	NA	No	C50.9	Mar-00	C50.9	Yes	Yes	0.2819	1.3	117	NA	IDC	0.32876352	0:LIVING	05506f4c-e701-4a9d-ae06-97f066aade43	M0	N0	T2	Tumor Free	0.32876352	0:CENSORED	NA	No	White	No	22	1	Primary
TCGA-AN-A0FJ-01	brca_tcga_pan_can_atlas_2018	TCGA-AN-A0FJ	59	STAGE IV	NA	12	29	Breast Cancer	BRCA	Breast Invasive Ductal Carcinoma	242	-21910	0	NA	NA	7.956077194	0	Not Hispanic Or Latino	12/27/10	0.6191	EUR	NA	No	C50.9	Mar-00	C50.9	Yes	Yes	0.2694	1.15	78	NA	IDC	7.956077194	0:LIVING	546248b0-22a0-4b70-a437-76fb0a238a0d	M1	N2	T2	Tumor Free	7.956077194	0:CENSORED	NA	No	White	No	18	1	Primary
TCGA-AN-A0FL-01	brca_tcga_pan_can_atlas_2018	TCGA-AN-A0FL	62	STAGE IIA	NA	7	5	Breast Cancer	BRCA	Breast Invasive Ductal Carcinoma	231	-22805	0	7.594437321	0:DiseaseFree	7.594437321	0	Not Hispanic Or Latino	12/28/10	0.5381	EUR	NA	No	C50.9	Mar-00	C50.9	Yes	Yes	0.2919	0.62	151	NA	IDC	7.594437321	0:LIVING	baf1207d-7d1a-4cad-ba58-62c26be2415e	M0	N0	T2	Tumor Free	7.594437321	0:CENSORED	NA	No	White	No	-2	1	Primary
TCGA-AN-A0FX-01	brca_tcga_pan_can_atlas_2018	TCGA-AN-A0FX	52	STAGE IIA	NA	14	17	Breast Cancer	BRCA	Breast Invasive Ductal Carcinoma	10	-19309	0	0.32876352	0:DiseaseFree	0.32876352	0	Not Hispanic Or Latino	11/28/10	0.5402	EUR	NA	No	C50.9	Mar-00	C50.9	Yes	Yes	0.3678	0.53	117	NA	IDC	0.32876352	0:LIVING	13b860c3-8048-4dc9-9eb0-7480bc660837	M0	N0	T2	Tumor Free	0.32876352	0:CENSORED	NA	No	White	No	12	1	Primary
TCGA-AN-A0XU-01	brca_tcga_pan_can_atlas_2018	TCGA-AN-A0XU	54	STAGE IIA	7TH	10	35	Breast Cancer	BRCA	Breast Invasive Ductal Carcinoma	10	-20052	0	0.32876352	0:DiseaseFree	0.32876352	0	Not Hispanic Or Latino	3/28/11	0.4834	EUR	NA	No	C50.9	Mar-00	C50.9	Yes	Yes	0.3016	1.04	114	NA	IDC	0.32876352	0:LIVING	a1da9db1-db11-4f4d-a249-c738db81b87e	M0	N0	T2	NA	0.32876352	0:CENSORED	Yes	No	White	No	28	1	Primary
TCGA-AO-A0J4-01	brca_tcga_pan_can_atlas_2018	TCGA-AO-A0J4	41	STAGE IA	NA	19	23	Breast Cancer	BRCA	Breast Invasive Ductal Carcinoma	1587	-15052	0	52.17477069	0:DiseaseFree	52.17477069	0	Not Hispanic Or Latino	9/19/10	0.4434	AFR	NA	No	C50.9	Mar-00	C50.9	Yes	Yes	0.2752	0.14	101	No	IDC	52.17477069	0:LIVING	a9b7d7fe-be31-4f71-afee-c1bfdf511888	M0	N0 (I-)	T1C	Tumor Free	52.17477069	0:CENSORED	NA	No	Black or African American	Yes	20	1	Primary
TCGA-AO-A0J6-01	brca_tcga_pan_can_atlas_2018	TCGA-AO-A0J6	61	STAGE IIA	NA	5	31	Breast Cancer	BRCA	Breast Invasive Ductal Carcinoma	1140	-22462	0	37.47904133	0:DiseaseFree	37.47904133	0	Not Hispanic Or Latino	9/19/10	0.4668	EUR	NA	No	C50.9	Mar-00	C50.9	Yes	Yes	0.2929	0.67	100	No	IDC	37.47904133	0:LIVING	e9f4f373-37a5-48ad-a1a0-b0d47820111a	M0	N0 (I-)	T2	Tumor Free	37.47904133	0:CENSORED	NA	No	White	Yes	16	1	Primary
TCGA-AO-A124-01	brca_tcga_pan_can_atlas_2018	TCGA-AO-A124	38	STAGE IIA	5TH	15	23	Breast Cancer	BRCA	Breast Invasive Carcinoma (NOS)	3506	-14174	0	115.2644903	0:DiseaseFree	115.2644903	0	Not Hispanic Or Latino	2012/7/10	0.7327	EUR	NA	No	C50.9	Mar-23	C50.9	Yes	Yes	0.3181	2.42	135	No	BRCNOS	115.2644903	0:LIVING	b094e8b2-8ece-4b36-8025-18073a8b873c	M0	N0 (I-)	T2	Tumor Free	115.2644903	0:CENSORED	NA	No	White	No	12	1	Primary
TCGA-AO-A128-01	brca_tcga_pan_can_atlas_2018	TCGA-AO-A128	61	STAGE IIA	NA	25	-3	Breast Cancer	BRCA	Breast Invasive Ductal Carcinoma	3248	-22340	0	106.7823914	0:DiseaseFree	106.7823914	0	Not Hispanic Or Latino	2012/7/10	0.1548	EUR	NA	No	C50.9	Mar-00	C50.9	Yes	Yes	0.3857	1.03	827	No	IDC	106.7823914	0:LIVING	016caf42-4e19-4444-ab5d-6cf1e76c4afa	M0	N0 (I-)	T2	Tumor Free	106.7823914	0:CENSORED	NA	No	White	Yes	4	1	Primary
TCGA-AO-A129-01	brca_tcga_pan_can_atlas_2018	TCGA-AO-A129	29	STAGE IIB	5TH	9	33	Breast Cancer	BRCA	Breast Invasive Ductal Carcinoma	3286	-10898	0	108.0316928	0:DiseaseFree	108.0316928	0	Not Hispanic Or Latino	2012/8/10	0.3991	EUR	NA	No	C50.9	Mar-00	C50.9	Yes	Yes	NA	0.07	110	No	IDC	108.0316928	0:LIVING	c70ee5e1-4703-4996-bb5c-f4cca0fb53ba	M0	N1A	T2	Tumor Free	108.0316928	0:CENSORED	NA	No	White	Yes	24	1	Primary
TCGA-AO-A12F-01	brca_tcga_pan_can_atlas_2018	TCGA-AO-A12F	36	STAGE IIA	6TH	21	11	Breast Cancer	BRCA	Breast Invasive Ductal Carcinoma	1471	-13409	0	60.55824046	0:DiseaseFree	60.55824046	0	Not Hispanic Or Latino	2012/8/10	0.6214	EUR	NA	No	C50.9	Mar-00	C50.9	Yes	Yes	0.3132	1.59	35	NA	IDC	60.55824046	0:LIVING	495f9eda-b9be-4eef-bae1-766a4bfbd68e	M0	N0 (I-)	T2	Tumor Free	60.55824046	0:CENSORED	NA	No	White	Yes	14	1	Primary
TCGA-AO-A1KR-01	brca_tcga_pan_can_atlas_2018	TCGA-AO-A1KR	51	STAGE IIA	6TH	13	23	Breast Cancer	BRCA	Breast Invasive Ductal Carcinoma	2513	-18900	0	82.61827268	0:DiseaseFree	82.61827268	0	Not Hispanic Or Latino	9/15/11	0.4509	EUR	NA	No	C50.9	Mar-00	C50.9	Yes	Yes	0.313	0.18	63	No	IDC	82.61827268	0:LIVING	b7f74ae1-6f58-447c-be50-a7666eb19d9a	M0	N0	T2	Tumor Free	82.61827268	0:CENSORED	Yes	No	White	No	20	1	Primary
TCGA-AQ-A04J-01	brca_tcga_pan_can_atlas_2018	TCGA-AQ-A04J	45	STAGE IIA	NA	5	15	Breast Cancer	BRCA	Breast Invasive Ductal Carcinoma	819	-16615	0	26.92573232	0:DiseaseFree	26.92573232	0	Not Hispanic Or Latino	10/15/10	0.3431	EUR	NA	No	C50.9	Mar-00	C50.9	Yes	Yes	0.2782	0.01	69	No	IDC	26.92573232	0:LIVING	9938ce5c-e74e-446e-a932-f096f85cc3b1	M0	N0 (I+)	T2	Tumor Free	26.92573232	0:CENSORED	NA	No	White	No	14	1	Primary
TCGA-AR-A0TP-01	brca_tcga_pan_can_atlas_2018	TCGA-AR-A0TP	43	STAGE IIA	6TH	5	21	Breast Cancer	BRCA	Breast Invasive Ductal Carcinoma	4275	-15812	0	140.546405	0:DiseaseFree	140.546405	0	Not Hispanic Or Latino	2/25/11	0.5144	EUR	NA	No	C50.9	Mar-00	C50.9	Yes	Yes	0.3145	1.38	54	No	IDC	140.546405	0:LIVING	ab89bb2e-da84-4116-a8cd-49aad7bbfd4d	M0	N0	T2	NA	140.546405	0:CENSORED	NA	No	White	Yes	18	1	Primary
TCGA-AR-A0TS-01	brca_tcga_pan_can_atlas_2018	TCGA-AR-A0TS	46	STAGE IIB	6TH	14	-19	Breast Cancer	BRCA	Breast Invasive Ductal Carcinoma	2558	-17141	0	84.09770852	0:DiseaseFree	84.09770852	0	Not Hispanic Or Latino	2003/8/11	0.0895	EUR	NA	No	C50.9	Mar-00	C50.9	Yes	Yes	0.2793	0	69	No	IDC	84.09770852	0:LIVING	972447aa-4332-47e7-bddd-2eb699dbb664	M0	N1	T2	NA	84.09770852	0:CENSORED	NA	No	White	Yes	6	1	Primary
TCGA-AR-A0U0-01	brca_tcga_pan_can_atlas_2018	TCGA-AR-A0U0	73	STAGE IIB	NA	20	17	Breast Cancer	BRCA	Breast Invasive Ductal Carcinoma	1988	-26993	0	65.35818786	0:DiseaseFree	65.35818786	0	NA	2003/7/11	0.4875	EUR	NA	No	C50.9	Mar-00	C50.9	Yes	Yes	0.2984	0.78	37	No	IDC	65.35818786	0:LIVING	e3c336f5-c32f-4c5d-81fb-e2408ae145b2	M0	N1	T2	NA	65.35818786	0:CENSORED	NA	No	White	Yes	14	1	Primary
TCGA-AR-A0U4-01	brca_tcga_pan_can_atlas_2018	TCGA-AR-A0U4	54	STAGE IIA	6TH	11	27	Breast Cancer	BRCA	Breast Invasive Ductal Carcinoma	3261	-19729	0	107.209784	0:DiseaseFree	107.209784	0	Not Hispanic Or Latino	2003/10/11	0.4452	EUR	NA	No	C50.9	Mar-00	C50.9	Yes	Yes	NA	0.17	145	No	IDC	107.209784	0:LIVING	71f97b63-c970-44ee-98c2-e02e663d5a40	M0	N0	T2	NA	107.209784	0:CENSORED	NA	No	White	No	22	1	Primary
TCGA-AR-A1AH-01	brca_tcga_pan_can_atlas_2018	TCGA-AR-A1AH	51	STAGE IIB	6TH	12	13	Breast Cancer	BRCA	Breast Invasive Ductal Carcinoma	3807	-18991	0	125.1602722	0:DiseaseFree	125.1602722	0	Not Hispanic Or Latino	6/13/11	0.9025	EUR	NA	No	C50.9	Mar-00	C50.9	Yes	Yes	0.2878	1.35	79	No	IDC	125.1602722	0:LIVING	a6e11b30-3ae8-4dd1-b04c-a730c6a79746	M0	N1	T2	Tumor Free	37.34753592	1:PROGRESSION	Yes	No	White	No	6	1	Primary
TCGA-AR-A1AI-01	brca_tcga_pan_can_atlas_2018	TCGA-AR-A1AI	47	STAGE IIA	6TH	22	21	Breast Cancer	BRCA	Breast Invasive Ductal Carcinoma	3296	-17229	0	19.331295	1:Recurred/Progressed	108.3604563	0	Not Hispanic Or Latino	6/15/11	0.4681	EUR	NA	No	C50.9	Mar-10	C50.9	Yes	Yes	0.2776	0.79	70	No	IDC	108.3604563	0:LIVING	9848307d-1bd5-40c1-b655-a33297aaf74f	M0	N0	T2	Tumor Free	19.331295	1:PROGRESSION	Yes	No	White	No	18	1	Primary
TCGA-AR-A1AJ-01	brca_tcga_pan_can_atlas_2018	TCGA-AR-A1AJ	83	STAGE I	6TH	33	11	Breast Cancer	BRCA	Breast Invasive Ductal Carcinoma	3072	-30489	0	100.9961535	0:DiseaseFree	100.9961535	0	Not Hispanic Or Latino	6/13/11	0.0657	EUR	NA	No	C50.9	Mar-00	C50.9	Yes	Yes	0.2632	0	42	No	IDC	100.9961535	0:LIVING	23e7a78a-1d56-4ad1-9bb4-72ec0178aff2	M0	N0	T1	Tumor Free	100.9961535	0:CENSORED	Yes	No	White	Yes	8	1	Primary
TCGA-AR-A1AQ-01	brca_tcga_pan_can_atlas_2018	TCGA-AR-A1AQ	49	STAGE IIA	6TH	18	19	Breast Cancer	BRCA	Breast Invasive Ductal Carcinoma	3021	-18109	0	99.31945951	0:DiseaseFree	99.31945951	0	Not Hispanic Or Latino	6/14/11	0.4982	EUR	NA	No	C50.9	Mar-00	C50.9	Yes	Yes	0.283	0.39	39	No	IDC	99.31945951	0:LIVING	98e0b4de-52fc-4945-9bf5-11e29368f939	M0	N0	T2	Tumor Free	99.31945951	0:CENSORED	Yes	No	White	Yes	16	1	Primary
TCGA-AR-A1AR-01	brca_tcga_pan_can_atlas_2018	TCGA-AR-A1AR	50	STAGE IIIA	6TH	17	7	Breast Cancer	BRCA	Breast Invasive Ductal Carcinoma	NA	-18482	0	8.810862347	1:Recurred/Progressed	17.22720847	1	Not Hispanic Or Latino	6/28/11	0.4696	EUR	NA	No	C50.9	Mar-00	C50.9	Yes	Yes	0.2662	0.03	47	Yes	IDC	17.22720847	1:DECEASED	eda6d2d5-4199-4f76-a45b-1d0401b4e54c	M0	N2	T1	Tumor Free	8.810862347	1:PROGRESSION	NA	Yes	White	Yes	12	1	Primary
TCGA-AR-A1AY-01	brca_tcga_pan_can_atlas_2018	TCGA-AR-A1AY	65	STAGE I	6TH	13	23	Breast Cancer	BRCA	Breast Invasive Ductal Carcinoma	1026	-23927	0	33.73113719	0:DiseaseFree	33.73113719	0	Not Hispanic Or Latino	6/14/11	0.5101	EUR	NA	No	C50.9	Mar-00	C50.9	Yes	Yes	0.2776	1.18	57	No	IDC	33.73113719	0:LIVING	5fd9552a-c742-4388-940d-295d1107ae00	M0	N0	T1	NA	33.73113719	0:CENSORED	Yes	No	White	Yes	16	1	Primary
TCGA-AR-A24Q-01	brca_tcga_pan_can_atlas_2018	TCGA-AR-A24Q	49	STAGE IIB	6TH	16	21	Breast Cancer	BRCA	Breast Invasive Ductal Carcinoma	3172	-18084	0	104.2837887	0:DiseaseFree	104.2837887	0	NA	8/30/11	0.664	EUR	NA	No	C50.9	Mar-00	C50.9	Yes	Yes	0.3299	0.42	162	No	IDC	104.2837887	0:LIVING	28e9048a-e540-42de-a1f4-4ef894fccc4c	M0	N0	T3	NA	104.2837887	0:CENSORED	Yes	No	White	Yes	14	1	Primary
TCGA-AR-A251-01	brca_tcga_pan_can_atlas_2018	TCGA-AR-A251	51	STAGE IIIA	6TH	13	9	Breast Cancer	BRCA	Breast Invasive Ductal Carcinoma	3030	-18771	0	99.61534668	0:DiseaseFree	99.61534668	0	Not Hispanic Or Latino	8/30/11	0.6718	EUR	NA	No	C50.9	Mar-00	C50.9	Yes	Yes	0.3554	1.79	159	No	IDC	99.61534668	0:LIVING	8c51bbcb-7c8d-47ad-9193-70ca157c6900	M0	N2	T2	NA	99.61534668	0:CENSORED	Yes	No	White	Yes	10	1	Primary
TCGA-AR-A5QQ-01	brca_tcga_pan_can_atlas_2018	TCGA-AR-A5QQ	68	STAGE IIIA	7TH	7	47	Breast Cancer	BRCA	Breast Invasive Carcinoma (NOS)	NA	-24841	0	NA	NA	10.58618536	1	Not Hispanic Or Latino	5/15/13	4e-04	EUR	NA	No	C50.9	Mar-75	C50.9	Yes	Yes	0.3139	0	66	Yes	BRCNOS	10.58618536	1:DECEASED	3AF31FCF-AD0C-4FD9-A8E3-10F9176B5E9D	M0	N1	T3	Tumor Free	9.895781964	1:PROGRESSION	Yes	No	White	Yes	26	1	Primary
TCGA-B6-A0I1-01	brca_tcga_pan_can_atlas_2018	TCGA-B6-A0I1	73	STAGE IIA	5TH	9	37	Breast Cancer	BRCA	Breast Invasive Ductal Carcinoma	NA	-26902	0	36.82151429	1:Recurred/Progressed	77.62106717	0	Not Hispanic Or Latino	2001/11/12	0.3742	AFR_ADMIX	NA	No	C50.9	Mar-00	C50.9	Yes	Yes	0.2998	0.82	50	Yes	IDC	77.62106717	1:DECEASED	5DD423E8-FEAA-4568-A750-500948C41D6C	M0	N0	T2	Tumor Free	36.82151429	1:PROGRESSION	Yes	No	Black or African American	No	20	1	Primary
TCGA-B6-A0I2-01	brca_tcga_pan_can_atlas_2018	TCGA-B6-A0I2	45	STAGE IA	4TH	23	15	Breast Cancer	BRCA	Breast Invasive Ductal Carcinoma	4361	-16702	0	NA	NA	143.3737713	0	Not Hispanic Or Latino	2011/2/10	0.8535	EUR	NA	No	C50.9	Mar-00	C50.9	Yes	Yes	0.2733	0.46	52	No	IDC	143.3737713	0:LIVING	328dfcb0-b5ae-43f2-bc87-dad0ab3df9e7	M0	N0 (I-)	T1C	Tumor Free	143.3737713	0:CENSORED	NA	No	White	Yes	10	1	Primary
TCGA-B6-A0IJ-01	brca_tcga_pan_can_atlas_2018	TCGA-B6-A0IJ	42	STAGE IIB	NA	14	21	Breast Cancer	BRCA	Breast Invasive Ductal Carcinoma	7106	-15625	0	233.6193576	0:DiseaseFree	233.6193576	0	Not Hispanic Or Latino	2011/2/10	0.5979	AFR	NA	No	C50.9	Mar-00	C50.9	Yes	Yes	0.2882	0.38	131	No	IDC	233.6193576	0:LIVING	2c86c3ea-d926-4d39-a5ae-39ece4774287	M0	N0 (I-)	T3	Tumor Free	233.6193576	0:CENSORED	NA	No	Black or African American	No	10	1	Primary
TCGA-B6-A0IQ-01	brca_tcga_pan_can_atlas_2018	TCGA-B6-A0IQ	40	STAGE IIIA	4TH	14	31	Breast Cancer	BRCA	Breast Invasive Ductal Carcinoma	4285	-14669	0	140.8751685	0:DiseaseFree	140.8751685	0	Not Hispanic Or Latino	2011/2/10	0.5981	EUR	NA	No	C50.9	Mar-00	C50.9	Yes	Yes	NA	0.53	65	No	IDC	140.8751685	0:LIVING	01eef340-598c-4205-a990-cec190ac2ca5	M0	N1B	T3	Tumor Free	140.8751685	0:CENSORED	NA	No	White	Yes	14	1	Primary
TCGA-B6-A0RE-01	brca_tcga_pan_can_atlas_2018	TCGA-B6-A0RE	61	STAGE X	NA	20	27	Breast Cancer	BRCA	Breast Invasive Ductal Carcinoma	7777	-22449	0	255.6793898	0:DiseaseFree	255.6793898	0	Not Hispanic Or Latino	2011/2/10	0.5386	AFR_ADMIX	NA	No	C50.9	Mar-00	C50.9	Yes	Yes	0.3045	1.22	141	No	IDC	255.6793898	0:LIVING	08da7c4c-3067-4bcf-9d7a-78566df72e69	M0	N0 (I-)	TX	Tumor Free	255.6793898	0:CENSORED	NA	No	Black or African American	Yes	10	1	Primary
TCGA-B6-A0RT-01	brca_tcga_pan_can_atlas_2018	TCGA-B6-A0RT	39	STAGE IIIA	4TH	2	-9	Breast Cancer	BRCA	Breast Invasive Ductal Carcinoma	2721	-14374	0	NA	NA	89.4565539	0	Not Hispanic Or Latino	2011/3/10	0.0237	EUR	NA	No	C50.9	Mar-00	C50.9	Yes	Yes	0.2897	0.01	56	No	IDC	89.4565539	0:LIVING	4bf50455-9ab7-4521-a791-089f66d3b877	M0	N1	T3	Tumor Free	89.4565539	0:CENSORED	NA	No	White	Yes	10	1	Primary
TCGA-B6-A0RU-01	brca_tcga_pan_can_atlas_2018	TCGA-B6-A0RU	40	STAGE IA	3RD	13	23	Breast Cancer	BRCA	Breast Invasive Carcinoma (NOS)	8605	-14920	0	101.1276589	1:Recurred/Progressed	282.9010093	0	Not Hispanic Or Latino	2011/2/10	0.3834	EUR	NA	No	C50.9	Mar-23	C50.9	Yes	Yes	0.2802	0.25	45	No	BRCNOS	282.9010093	0:LIVING	6956473b-92e5-4069-a26b-b48e280e76f2	M0	N0 (I-)	T1C	Tumor Free	101.1276589	1:PROGRESSION	NA	No	White	Yes	14	1	Primary
TCGA-B6-A0WX-01	brca_tcga_pan_can_atlas_2018	TCGA-B6-A0WX	40	STAGE IIIA	5TH	16	-9	Breast Cancer	BRCA	Breast Invasive Carcinoma (NOS)	NA	-14784	0	18.5093862	1:Recurred/Progressed	21.00798895	1	Not Hispanic Or Latino	12/14/10	0.4622	AFR	NA	No	C50.9	Mar-20	C50.9	Yes	Yes	0.3032	0.18	27	Yes	BRCNOS	21.00798895	1:DECEASED	a482fc4c-ff1d-46a0-a968-7df06422cc4b	M0	N1B	T3	With Tumor	18.5093862	1:PROGRESSION	NA	No	Black or African American	No	2	1	Primary
TCGA-B6-A0X1-01	brca_tcga_pan_can_atlas_2018	TCGA-B6-A0X1	48	STAGE IIB	4TH	13	17	Breast Cancer	BRCA	Breast Invasive Ductal Carcinoma	5677	-17624	0	16.1094125	1:Recurred/Progressed	245.0932045	0	Not Hispanic Or Latino	12/14/10	0.8331	EUR	NA	No	C50.9	Mar-00	C50.9	Yes	Yes	0.2987	1.54	66	No	IDC	245.0932045	1:DECEASED	178b2c48-c07d-422e-ae17-8bcfd996ad51	M1	N1	T2	Tumor Free	16.1094125	1:PROGRESSION	NA	No	White	No	10	1	Primary
TCGA-B6-A1KF-01	brca_tcga_pan_can_atlas_2018	TCGA-B6-A1KF	68	STAGE IIB	5TH	22	13	Breast Cancer	BRCA	Breast Invasive Ductal Carcinoma	3088	-24891	0	101.5221751	0:DiseaseFree	101.5221751	0	Not Hispanic Or Latino	7/19/11	0.5575	EUR	NA	No	C50.9	Mar-00	C50.9	Yes	Yes	0.3198	0.99	46	No	IDC	101.5221751	0:LIVING	f30eb65f-fb44-4062-ac39-a38d072f655f	M0	N1	T2	Tumor Free	101.5221751	0:CENSORED	Yes	No	White	Yes	18	1	Primary
TCGA-B6-A409-01	brca_tcga_pan_can_atlas_2018	TCGA-B6-A409	44	STAGE IIIA	6TH	30	17	Breast Cancer	BRCA	Breast Invasive Ductal Carcinoma	NA	-16178	0	14.99161653	1:Recurred/Progressed	18.83814972	1	Not Hispanic Or Latino	9/20/12	0.5715	AFR	NA	No	C50.9	Mar-00	C50.9	Yes	Yes	0.3125	0.07	28	Yes	IDC	18.83814972	1:DECEASED	5362CBC4-CD28-4AFD-A8AC-1A4C2C33CAD2	M0	N2A	T1C	With Tumor	14.99161653	1:PROGRESSION	Yes	No	Black or African American	No	10	1	Primary
TCGA-BH-A0AV-01	brca_tcga_pan_can_atlas_2018	TCGA-BH-A0AV	52	STAGE I	6TH	12	27	Breast Cancer	BRCA	Breast Invasive Ductal Carcinoma	1820	-19314	0	59.83496071	0:DiseaseFree	59.83496071	0	NA	2008/2/11	0.6161	AFR_ADMIX	NA	No	C50.9	Mar-00	C50.9	Yes	Yes	0.2952	0.11	57	No	IDC	59.83496071	0:LIVING	790ff5db-b7f3-4946-aaed-305f66b1dd6a	M0	N0	T1C	Tumor Free	59.83496071	0:CENSORED	Yes	No	Black or African American	Yes	20	1	Primary
TCGA-BH-A0B3-01	brca_tcga_pan_can_atlas_2018	TCGA-BH-A0B3	53	STAGE IIB	NA	8	37	Breast Cancer	BRCA	Breast Invasive Ductal Carcinoma	1203	-19479	0	39.5502515	0:DiseaseFree	39.5502515	0	NA	2011/3/10	0.2146	EUR	NA	No	C50.9	Mar-00	C50.9	Yes	Yes	0.265	0.41	37	No	IDC	39.5502515	0:LIVING	18eb4dfc-556f-4bf3-a411-4780209ed1e0	M0	N1A	T2	Tumor Free	39.5502515	0:CENSORED	NA	No	White	Yes	30	1	Primary
TCGA-BH-A0B9-01	brca_tcga_pan_can_atlas_2018	TCGA-BH-A0B9	44	STAGE IA	NA	8	33	Breast Cancer	BRCA	Breast Invasive Ductal Carcinoma	1572	-16310	0	51.68162541	0:DiseaseFree	51.68162541	0	NA	2011/4/10	0.307	EUR	NA	No	C50.9	Mar-00	C50.9	Yes	Yes	0.2664	0.51	30	No	IDC	51.68162541	0:LIVING	5a57dc25-d252-4b22-b192-4de630d7002f	M0	N0 (I-)	T1C	Tumor Free	51.68162541	0:CENSORED	NA	No	White	Yes	12	1	Primary
TCGA-BH-A0BG-01	brca_tcga_pan_can_atlas_2018	TCGA-BH-A0BG	73	STAGE I	6TH	19	-9	Breast Cancer	BRCA	Breast Invasive Ductal Carcinoma	1871	-26988	0	61.51165467	0:DiseaseFree	61.51165467	0	Not Hispanic Or Latino	2008/8/11	0.4262	EUR	NA	No	C50.9	Mar-00	C50.9	Yes	Yes	0.3111	0.7	34	No	IDC	61.51165467	0:LIVING	4f608829-ffc4-4527-886e-6bc764ab29f5	M0	N0	T1	Tumor Free	61.51165467	0:CENSORED	Yes	No	White	Yes	4	1	Primary
TCGA-BH-A0BL-01	brca_tcga_pan_can_atlas_2018	TCGA-BH-A0BL	35	STAGE I	6TH	17	13	Breast Cancer	BRCA	Breast Invasive Ductal Carcinoma	2278	-12841	0	74.89232995	0:DiseaseFree	74.89232995	0	Not Hispanic Or Latino	2008/8/11	0.3435	EUR	NA	No	C50.9	Mar-00	C50.9	Yes	Yes	0.2584	0.08	56	No	IDC	74.89232995	0:LIVING	92b5de82-0221-4df1-8094-80f40c0bb4fa	M0	N0	T1C	Tumor Free	74.89232995	0:CENSORED	Yes	No	White	No	14	1	Primary
TCGA-BH-A0BW-01	brca_tcga_pan_can_atlas_2018	TCGA-BH-A0BW	71	STAGE I	6TH	10	-13	Breast Cancer	BRCA	Breast Invasive Ductal Carcinoma	2371	-25974	0	77.94983069	0:DiseaseFree	77.94983069	0	Not Hispanic Or Latino	2008/10/11	0.3953	AFR_ADMIX	NA	No	C50.9	Mar-00	C50.9	Yes	Yes	0.2932	0.68	83	No	IDC	77.94983069	0:LIVING	5d1d00c6-fcae-479e-ae1e-de76efd41d98	M0	N0	T1C	Tumor Free	77.94983069	0:CENSORED	Yes	No	Black or African American	Yes	2	1	Primary
TCGA-BH-A0DL-01	brca_tcga_pan_can_atlas_2018	TCGA-BH-A0DL	64	STAGE IIA	6TH	10	29	Breast Cancer	BRCA	Breast Invasive Carcinoma (NOS)	2381	-23628	0	78.27859421	0:DiseaseFree	78.27859421	0	Not Hispanic Or Latino	2008/11/11	0.2605	EUR	NA	No	C50.9	Mar-75	C50.9	Yes	Yes	0.2967	0.18	52	No	BRCNOS	78.27859421	0:LIVING	ba39bfbc-5cac-4f6c-b55c-4eee3466ee93	M0	N0	T2	Tumor Free	78.27859421	0:CENSORED	Yes	No	White	Yes	20	1	Primary
TCGA-BH-A0E0-01	brca_tcga_pan_can_atlas_2018	TCGA-BH-A0E0	38	STAGE IIIC	NA	22	25	Breast Cancer	BRCA	Breast Invasive Ductal Carcinoma	134	-14175	0	4.405431173	0:DiseaseFree	4.405431173	0	NA	2011/9/10	0.6731	EUR	NA	No	C50.9	Mar-00	C50.9	Yes	Yes	0.2819	0.73	31	NA	IDC	4.405431173	0:LIVING	20e8106b-1290-4735-abe4-7621e08e3dc8	M0	N3A	T3	Tumor Free	4.405431173	0:CENSORED	NA	No	White	Yes	18	1	Primary
TCGA-BH-A0E6-01	brca_tcga_pan_can_atlas_2018	TCGA-BH-A0E6	69	STAGE IA	NA	20	11	Breast Cancer	BRCA	Breast Invasive Ductal Carcinoma	293	-25408	0	9.632771148	0:DiseaseFree	9.632771148	0	NA	2011/9/10	0.617	EUR	NA	No	C50.9	Mar-00	C50.9	Yes	Yes	NA	0	68	NA	IDC	9.632771148	0:LIVING	6c0066e3-96df-4870-bcd3-98cda64082e9	M0	N0 (I-)	T1C	Tumor Free	9.632771148	0:CENSORED	NA	No	White	Yes	14	1	Primary
TCGA-BH-A0RX-01	brca_tcga_pan_can_atlas_2018	TCGA-BH-A0RX	59	STAGE IIA	NA	NA	27	Breast Cancer	BRCA	Breast Invasive Ductal Carcinoma	170	-21857	0	5.588979847	0:DiseaseFree	5.588979847	0	NA	2011/11/10	0.095	EUR	NA	No	C50.9	Mar-00	C50.9	Yes	Yes	0.2777	0.01	40	NA	IDC	5.588979847	0:LIVING	e828455d-4680-41b2-8a1c-1582e3790d62	M0	N0 (I-)	T2	Tumor Free	5.588979847	0:CENSORED	NA	No	White	Yes	18	1	Primary
TCGA-BH-A0WA-01	brca_tcga_pan_can_atlas_2018	TCGA-BH-A0WA	82	STAGE I	6TH	13	31	Breast Cancer	BRCA	Invasive Breast Carcinoma	701	-30025	0	23.04632278	0:DiseaseFree	23.04632278	0	Not Hispanic Or Latino	2/16/11	0.606	EUR	NA	No	C50.9	Mar-75	C50.9	Yes	Yes	0.3023	0.54	90	No	BRCA	23.04632278	0:LIVING	786e8dbe-442e-4551-87b3-b4c333b04dd4	M0	N0 (I-)	T1C	Tumor Free	23.04632278	0:CENSORED	NA	No	White	No	20	1	Primary
TCGA-BH-A18G-01	brca_tcga_pan_can_atlas_2018	TCGA-BH-A18G	81	STAGE IA	NA	1	25	Breast Cancer	BRCA	Breast Invasive Ductal Carcinoma	149	-29820	0	4.898576454	0:DiseaseFree	4.898576454	0	Not Hispanic Or Latino	2006/1/11	0.071	EUR	NA	No	C50.5	Mar-00	C50.5	Yes	Yes	0.7737	26.46	1251	No	IDC	4.898576454	0:LIVING	747083ff-0703-431b-aad4-f2adff739516	M0	N0	T1C	NA	4.898576454	0:CENSORED	Yes	No	White	Yes	4	1	Primary
TCGA-BH-A18T-01	brca_tcga_pan_can_atlas_2018	TCGA-BH-A18T	70	STAGE IIA	6TH	22	17	Breast Cancer	BRCA	Breast Invasive Ductal Carcinoma	NA	-25674	0	NA	NA	7.364302857	1	Not Hispanic Or Latino	2007/2/11	0.6652	EUR	NA	No	C50.9	Mar-00	C50.9	Yes	Yes	0.2724	1.63	71	NA	IDC	7.364302857	1:DECEASED	30ec8b1f-28c4-4f46-8a1b-a8d51e558c7d	M0	N0	T2	With Tumor	7.364302857	1:PROGRESSION	NA	No	White	NA	16	1	Primary
TCGA-BH-A1F0-01	brca_tcga_pan_can_atlas_2018	TCGA-BH-A1F0	80	STAGE IIA	5TH	7	-15	Breast Cancer	BRCA	Breast Invasive Ductal Carcinoma	NA	-29335	0	NA	NA	25.80793635	1	Not Hispanic Or Latino	2009/7/11	0.0288	EUR	NA	No	C50.9	Mar-00	C50.9	Yes	Yes	0.2616	0.01	59	NA	IDC	25.80793635	1:DECEASED	21ef1730-e5a7-47ce-b419-d000bb59ae15	M0	N1C	T1A	With Tumor	25.80793635	1:PROGRESSION	Yes	No	White	NA	4	1	Primary
TCGA-BH-A1FC-01	brca_tcga_pan_can_atlas_2018	TCGA-BH-A1FC	78	STAGE IIA	5TH	25	13	Breast Cancer	BRCA	Breast Invasive Ductal Carcinoma	NA	-28706	0	NA	NA	114.1466943	0	Not Hispanic Or Latino	2009/8/11	0.4675	NA	NA	No	C50.9	Mar-10	C50.9	Yes	Yes	0.326	0.49	103	NA	IDC	114.1466943	1:DECEASED	b97bf89a-7a85-4eef-ae7e-f787aead1f0a	M0	N1B	T1C	Tumor Free	114.1466943	0:CENSORED	Yes	No	Black or African American	NA	12	1	Primary
TCGA-BH-A5IZ-01	brca_tcga_pan_can_atlas_2018	TCGA-BH-A5IZ	51	STAGE IIB	7TH	11	19	Breast Cancer	BRCA	Breast Invasive Ductal Carcinoma	567	-18927	0	18.64089161	0:DiseaseFree	18.64089161	0	Not Hispanic Or Latino	2/13/14	0.7932	NA	NA	No	C50.9	Mar-00	C50.9	Yes	Yes	0.2992	0.18	61	No	IDC	18.64089161	0:LIVING	A8A33BA9-0976-4E19-B0E9-FA5BA4D4EAA8	CM0 (I+)	N1A	T2	Tumor Free	18.64089161	0:CENSORED	Yes	No	Black or African American	Yes	6	1	Primary
TCGA-C8-A12K-01	brca_tcga_pan_can_atlas_2018	TCGA-C8-A12K	80	STAGE IIB	6TH	6	25	Breast Cancer	BRCA	Breast Invasive Ductal Carcinoma	0	-29463	0	0	0:DiseaseFree	0	0	Not Hispanic Or Latino	2004/12/11	0.4856	NA	NA	No	C50.9	Mar-00	C50.9	Yes	Yes	0.2834	0.14	123	NA	IDC	0	0:LIVING	6b923e30-2ddc-407f-91b1-c202f1373fbb	M0	N1	T2	Tumor Free	0	0:CENSORED	NA	No	Asian	NA	14	1	Primary
TCGA-C8-A12V-01	brca_tcga_pan_can_atlas_2018	TCGA-C8-A12V	55	STAGE IIA	6TH	NA	-7	Breast Cancer	BRCA	Breast Invasive Ductal Carcinoma	385	-20346	0	NA	NA	12.65739554	0	Not Hispanic Or Latino	3/22/11	0.0027	NA	NA	No	C50.9	Mar-00	C50.9	Yes	Yes	0.2736	0.01	41	No	IDC	12.65739554	0:LIVING	7e1673f8-5758-4963-8804-d5e39f06205b	M0	N0	T2	Tumor Free	12.65739554	0:CENSORED	Yes	No	Asian	No	10	1	Primary
TCGA-C8-A131-01	brca_tcga_pan_can_atlas_2018	TCGA-C8-A131	82	STAGE IIIA	6TH	21	29	Breast Cancer	BRCA	Breast Invasive Ductal Carcinoma	411	-29966	0	13.51218069	0:DiseaseFree	13.51218069	0	Not Hispanic Or Latino	4/15/11	0.2303	NA	NA	No	C50.9	Mar-00	C50.9	Yes	Yes	0.2745	0.05	56	No	IDC	13.51218069	0:LIVING	c49e3b18-fd88-48f4-8b01-300692ceb367	M0	N2	T2	Tumor Free	13.51218069	0:CENSORED	Yes	No	Asian	No	20	1	Primary
TCGA-C8-A134-01	brca_tcga_pan_can_atlas_2018	TCGA-C8-A134	52	STAGE IIA	6TH	8	7	Breast Cancer	BRCA	Breast Invasive Ductal Carcinoma	383	-19010	0	12.59164283	0:DiseaseFree	12.59164283	0	Not Hispanic Or Latino	4/15/11	0.4432	NA	NA	No	C50.9	Mar-00	C50.9	Yes	Yes	0.2972	0.31	82	No	IDC	12.59164283	0:LIVING	f1692f4b-ce1b-4fc5-ac55-1022ecae0d1e	M0	N0	T2	Tumor Free	12.59164283	0:CENSORED	NA	No	Asian	No	14	1	Primary
TCGA-C8-A1HJ-01	brca_tcga_pan_can_atlas_2018	TCGA-C8-A1HJ	53	STAGE IIA	6TH	8	17	Breast Cancer	BRCA	Breast Invasive Ductal Carcinoma	5	-19629	0	0.16438176	0:DiseaseFree	0.16438176	0	Not Hispanic Or Latino	2006/1/11	0.5135	NA	NA	No	C50.9	Mar-00	C50.9	Yes	Yes	0.3679	0.8	96	NA	IDC	0.16438176	0:LIVING	a855c228-a263-44df-87a0-cbc32187e3f5	M0	N0	T2	Tumor Free	0.16438176	0:CENSORED	Yes	No	Asian	NA	12	1	Primary
TCGA-C8-A27B-01	brca_tcga_pan_can_atlas_2018	TCGA-C8-A27B	48	STAGE IIB	6TH	14	13	Breast Cancer	BRCA	Breast Invasive Ductal Carcinoma	439	-17763	0	14.43271855	0:DiseaseFree	14.43271855	0	Not Hispanic Or Latino	7/21/11	0.7389	NA	NA	No	C50.9	Mar-00	C50.9	Yes	Yes	0.394	3.02	124	No	IDC	14.43271855	0:LIVING	f0d8a1fe-e313-44f1-99cc-b965cbeeff0e	M0	N0	T3	Tumor Free	14.43271855	0:CENSORED	No	No	Asian	No	14	1	Primary
TCGA-D8-A142-01	brca_tcga_pan_can_atlas_2018	TCGA-D8-A142	74	STAGE IIB	7TH	NA	9	Breast Cancer	BRCA	Breast Invasive Ductal Carcinoma	425	-27313	0	13.97244962	0:DiseaseFree	13.97244962	0	Not Hispanic Or Latino	2/25/11	0.5222	EUR	NA	No	C50.9	Mar-00	C50.9	Yes	Yes	0.2872	0.29	112	No	IDC	13.97244962	0:LIVING	ccb22ecc-6e18-44b8-ad48-6ab51314b16e	M0	N0	T3	Tumor Free	13.97244962	0:CENSORED	Yes	No	White	No	10	1	Primary
TCGA-D8-A143-01	brca_tcga_pan_can_atlas_2018	TCGA-D8-A143	51	STAGE IIA	7TH	20	37	Breast Cancer	BRCA	Breast Invasive Ductal Carcinoma	431	-18984	0	14.16970773	0:DiseaseFree	14.16970773	0	Not Hispanic Or Latino	2/25/11	0.5356	EUR	NA	No	C50.9	Mar-00	C50.9	Yes	Yes	0.3145	1.28	50	No	IDC	14.16970773	0:LIVING	1c40b84e-a0e3-429f-a48c-21566cf881c0	M0	N0	T2	Tumor Free	14.16970773	0:CENSORED	Yes	No	White	No	26	1	Primary
TCGA-D8-A147-01	brca_tcga_pan_can_atlas_2018	TCGA-D8-A147	45	NA	7TH	11	-7	Breast Cancer	BRCA	Breast Invasive Ductal Carcinoma	584	-16736	0	19.19978959	0:DiseaseFree	19.19978959	0	Not Hispanic Or Latino	2/27/11	0.5742	EUR	NA	No	C50.9	Mar-00	C50.9	Yes	Yes	0.2934	0.62	147	No	IDC	19.19978959	0:LIVING	fc18d029-9be2-4fa0-9aef-6d647dc55f0b	M0	N0	T2	NA	19.19978959	0:CENSORED	Yes	No	White	Yes	16	1	Primary
TCGA-D8-A1JK-01	brca_tcga_pan_can_atlas_2018	TCGA-D8-A1JK	90	STAGE IIA	7TH	21	43	Breast Cancer	BRCA	Breast Invasive Ductal Carcinoma	612	-32872	0	20.12032745	0:DiseaseFree	20.12032745	0	Not Hispanic Or Latino	3/29/11	0.4906	EUR	NA	No	C50.9	Mar-00	C50.9	Yes	Yes	0.3022	0.33	192	No	IDC	20.12032745	0:LIVING	56203436-8634-4fd0-96b5-ba6be9d87857	M0	N0	T2	NA	20.12032745	0:CENSORED	Yes	No	White	No	24	1	Primary
TCGA-D8-A1JL-01	brca_tcga_pan_can_atlas_2018	TCGA-D8-A1JL	72	STAGE IIA	7TH	23	19	Breast Cancer	BRCA	Breast Invasive Ductal Carcinoma	611	-26484	0	20.0874511	0:DiseaseFree	20.0874511	0	Not Hispanic Or Latino	3/29/11	0.3656	EUR	NA	No	C50.9	Mar-00	C50.9	Yes	Yes	0.3016	0.27	88	No	IDC	20.0874511	0:LIVING	aa4244a8-0454-4247-a1c3-357fd51746fa	M0	N0	T2	Tumor Free	20.0874511	0:CENSORED	Yes	No	White	No	10	1	Primary
TCGA-D8-A1JM-01	brca_tcga_pan_can_atlas_2018	TCGA-D8-A1JM	59	STAGE IIB	7TH	14	31	Breast Cancer	BRCA	Breast Invasive Ductal Carcinoma	590	-21602	0	19.3970477	0:DiseaseFree	19.3970477	0	Not Hispanic Or Latino	3/29/11	0.6736	EUR	NA	No	C50.9	Mar-00	C50.9	Yes	Yes	0.3527	1.09	39	No	IDC	19.3970477	0:LIVING	3e775c99-ceda-4246-8d6f-0f58ca5097c8	M0	N1A	T2	Tumor Free	19.3970477	0:CENSORED	Yes	No	White	Yes	20	1	Primary
TCGA-D8-A1XK-01	brca_tcga_pan_can_atlas_2018	TCGA-D8-A1XK	55	STAGE IIB	7TH	15	33	Breast Cancer	BRCA	Breast Invasive Ductal Carcinoma	441	-20092	0	14.49847125	0:DiseaseFree	14.49847125	0	Not Hispanic Or Latino	2006/9/11	0.6388	EUR	NA	No	C50.9	Mar-00	C50.9	Yes	Yes	0.6238	13.12	971	No	IDC	14.49847125	0:LIVING	97943d87-fed7-4f14-a0a7-c5bfee64c392	MX	N1A	T2	Tumor Free	14.49847125	0:CENSORED	Yes	No	White	Yes	16	1	Primary
TCGA-D8-A1XQ-01	brca_tcga_pan_can_atlas_2018	TCGA-D8-A1XQ	69	STAGE IIA	7TH	10	9	Breast Cancer	BRCA	Breast Invasive Ductal Carcinoma	499	-25345	0	16.40529967	0:DiseaseFree	16.40529967	0	Not Hispanic Or Latino	5/16/11	0.3387	EUR	NA	No	C50.9	Mar-00	C50.9	Yes	Yes	0.6331	16.36	797	No	IDC	16.40529967	0:LIVING	3886b4fb-ba22-4a50-b11a-a6893951f170	M0	N0	T2	Tumor Free	16.40529967	0:CENSORED	Yes	No	White	No	18	1	Primary
TCGA-D8-A27F-01	brca_tcga_pan_can_atlas_2018	TCGA-D8-A27F	40	STAGE IIA	7TH	7	27	Breast Cancer	BRCA	Breast Invasive Ductal Carcinoma	488	-14731	0	16.0436598	0:DiseaseFree	16.0436598	0	Not Hispanic Or Latino	7/18/11	0.6698	EUR	NA	No	C50.9	Mar-00	C50.9	Yes	Yes	0.3123	0.94	61	No	IDC	16.0436598	0:LIVING	1549dc64-3dab-43fc-96e9-b07d520957e1	M0	N0	T2	Tumor Free	16.0436598	0:CENSORED	Yes	No	White	Yes	22	1	Primary
TCGA-D8-A27H-01	brca_tcga_pan_can_atlas_2018	TCGA-D8-A27H	72	STAGE IIA	7TH	5	-1	Breast Cancer	BRCA	Breast Invasive Ductal Carcinoma	397	-26588	0	13.05191176	0:DiseaseFree	13.05191176	0	Not Hispanic Or Latino	7/18/11	0.4824	EUR	NA	No	C50.9	Mar-00	C50.9	Yes	Yes	NA	1.08	121	No	IDC	13.05191176	0:LIVING	0dca98b0-f43e-45b6-9a02-00092c78678c	M0	N0	T2	Tumor Free	13.05191176	0:CENSORED	Yes	No	White	No	12	1	Primary
TCGA-D8-A27M-01	brca_tcga_pan_can_atlas_2018	TCGA-D8-A27M	59	STAGE IA	7TH	8	13	Breast Cancer	BRCA	Breast Invasive Ductal Carcinoma	410	-21910	0	13.47930434	0:DiseaseFree	13.47930434	0	Not Hispanic Or Latino	7/17/11	0.2982	EUR	NA	No	C50.9	Mar-00	C50.9	Yes	Yes	0.3232	0.06	71	No	IDC	13.47930434	0:LIVING	ae65baeb-6b78-492a-8c63-bb7e93e83dc2	M0	N0	T1C	Tumor Free	13.47930434	0:CENSORED	Yes	No	White	No	10	1	Primary
TCGA-E2-A14N-01	brca_tcga_pan_can_atlas_2018	TCGA-E2-A14N	37	STAGE IIB	6TH	19	27	Breast Cancer	BRCA	Breast Invasive Ductal Carcinoma	1434	-13743	0	47.14468883	0:DiseaseFree	47.14468883	0	Not Hispanic Or Latino	5/31/11	0.0848	EUR	NA	No	C50.9	Mar-00	C50.9	Yes	Yes	0.2559	0.05	77	No	IDC	47.14468883	0:LIVING	752ad011-79e0-494f-9868-98bf6feb28f8	M0	N1	T2	Tumor Free	47.14468883	0:CENSORED	Yes	No	White	Yes	16	1	Primary
TCGA-E2-A14R-01	brca_tcga_pan_can_atlas_2018	TCGA-E2-A14R	62	STAGE IIA	6TH	11	27	Breast Cancer	BRCA	Breast Invasive Ductal Carcinoma	1174	-22686	0	38.5968373	0:DiseaseFree	38.5968373	0	Not Hispanic Or Latino	2004/6/11	0.7127	EUR	NA	No	C50.9	Mar-00	C50.9	Yes	Yes	0.2927	1.89	111	Yes	IDC	38.5968373	0:LIVING	4fba3deb-db94-44b5-a0f2-a575d270779e	M0	N0	T2	Tumor Free	31.92293783	1:PROGRESSION	Yes	No	White	Yes	20	1	Primary
TCGA-E2-A14X-01	brca_tcga_pan_can_atlas_2018	TCGA-E2-A14X	55	STAGE IIIA	6TH	27	7	Breast Cancer	BRCA	Breast Invasive Ductal Carcinoma	972	-20105	0	31.95581418	0:DiseaseFree	31.95581418	0	Not Hispanic Or Latino	2004/6/11	0.332	NA	NA	No	C50.9	Mar-00	C50.9	Yes	Yes	0.2726	0.34	25	No	IDC	31.95581418	0:LIVING	60df7543-6da5-4c75-943b-5800c1e08234	M0	N2	T2	Tumor Free	31.95581418	0:CENSORED	Yes	No	Black or African American	Yes	10	1	Primary
TCGA-E2-A14Y-01	brca_tcga_pan_can_atlas_2018	TCGA-E2-A14Y	35	STAGE IIA	6TH	6	37	Breast Cancer	BRCA	Breast Invasive Ductal Carcinoma	2109	-13004	0	69.33622645	0:DiseaseFree	69.33622645	0	Not Hispanic Or Latino	2004/6/11	0.2263	EUR	NA	No	C50.9	Mar-00	C50.9	Yes	Yes	0.2568	0.29	39	No	IDC	69.33622645	0:LIVING	a0576d44-9add-429b-9eeb-f7b234b7385f	M0	N0	T2	Tumor Free	69.33622645	0:CENSORED	Yes	No	White	No	20	1	Primary
TCGA-E2-A150-01	brca_tcga_pan_can_atlas_2018	TCGA-E2-A150	48	STAGE IIA	6TH	16	25	Breast Cancer	BRCA	Breast Invasive Ductal Carcinoma	1935	-17580	0	63.6157412	0:DiseaseFree	63.6157412	0	Not Hispanic Or Latino	2004/6/11	0.671	EUR	NA	No	C50.9	Mar-00	C50.9	Yes	Yes	0.2718	0.51	68	No	IDC	63.6157412	0:LIVING	4ac693e9-10f3-46b3-9d46-df3af7b0d259	M0	N0	T2	Tumor Free	63.6157412	0:CENSORED	Yes	No	White	Yes	4	1	Primary
TCGA-E2-A158-01	brca_tcga_pan_can_atlas_2018	TCGA-E2-A158	43	STAGE IIA	6TH	7	7	Breast Cancer	BRCA	Breast Invasive Ductal Carcinoma	450	-15903	0	14.79435842	0:DiseaseFree	14.79435842	0	Not Hispanic Or Latino	2004/7/11	0.4764	EUR	NA	No	C50.9	Mar-00	C50.9	Yes	Yes	0.2697	1.53	78	No	IDC	14.79435842	0:LIVING	a6edb6ca-ae9f-4da7-8ebe-92d83d2987fb	M0	N1MI	T1C	Tumor Free	14.79435842	0:CENSORED	Yes	Yes	White	No	2	1	Primary
TCGA-E2-A159-01	brca_tcga_pan_can_atlas_2018	TCGA-E2-A159	50	STAGE IIA	6TH	18	31	Breast Cancer	BRCA	Breast Invasive Ductal Carcinoma	762	-18621	0	25.05178025	0:DiseaseFree	25.05178025	0	Not Hispanic Or Latino	2004/7/11	0.3468	NA	NA	No	C50.9	Mar-00	C50.9	Yes	Yes	0.2551	0.17	133	No	IDC	25.05178025	0:LIVING	d7308344-5bab-4073-bb4f-4d8cd8d7bd17	M0	N0	T2	Tumor Free	25.05178025	0:CENSORED	Yes	No	White	Yes	16	1	Primary
TCGA-E2-A1AZ-01	brca_tcga_pan_can_atlas_2018	TCGA-E2-A1AZ	63	STAGE IIB	6TH	22	9	Breast Cancer	BRCA	Breast Invasive Ductal Carcinoma	2329	-23230	0	76.5690239	0:DiseaseFree	76.5690239	0	Hispanic Or Latino	4/25/11	0.2665	NA	NA	No	C50.9	Mar-00	C50.9	Yes	Yes	0.2761	0.41	51	No	IDC	76.5690239	0:LIVING	89128dba-403f-4a96-bb3b-23ed0d5e2147	M0	N1A	T2	Tumor Free	76.5690239	0:CENSORED	Yes	No	White	Yes	14	1	Primary
TCGA-E2-A1B6-01	brca_tcga_pan_can_atlas_2018	TCGA-E2-A1B6	44	STAGE IIA	6TH	NA	5	Breast Cancer	BRCA	Breast Invasive Ductal Carcinoma	867	-16370	0	28.50379722	0:DiseaseFree	28.50379722	0	Not Hispanic Or Latino	4/25/11	2e-04	EUR	NA	No	C50.9	Mar-00	C50.9	Yes	Yes	0.2514	0	42	No	IDC	28.50379722	0:LIVING	e0b1bcd2-1139-44b9-98b3-67bcf92bcc39	M0	N0	T2	Tumor Free	28.50379722	0:CENSORED	Yes	No	White	No	12	1	Primary
TCGA-E2-A1II-01	brca_tcga_pan_can_atlas_2018	TCGA-E2-A1II	51	STAGE I	6TH	18	9	Breast Cancer	BRCA	Breast Invasive Ductal Carcinoma	1025	-18788	0	33.69826084	0:DiseaseFree	33.69826084	0	Not Hispanic Or Latino	4/28/11	0.5139	EUR	NA	No	C50.9	Mar-00	C50.9	Yes	Yes	0.4355	0.84	28	No	IDC	33.69826084	0:LIVING	0fe1419e-a005-407c-8ae7-15c4c1579539	M0	N0	T1C	Tumor Free	33.69826084	0:CENSORED	Yes	No	White	Yes	14	1	Primary
TCGA-E2-A1LG-01	brca_tcga_pan_can_atlas_2018	TCGA-E2-A1LG	50	STAGE IIA	7TH	19	-5	Breast Cancer	BRCA	Breast Invasive Lobular Carcinoma	1523	-18492	0	50.07068416	0:DiseaseFree	50.07068416	0	Not Hispanic Or Latino	2006/3/11	0.5605	NA	NA	No	C50.9	Mar-20	C50.9	Yes	Yes	0.3061	0.8	140	No	ILC	50.07068416	0:LIVING	ef4cbd38-bc79-4d60-a715-647edd2ebe9e	M0	N0	T2	Tumor Free	50.07068416	0:CENSORED	Yes	Yes	Black or African American	No	14	1	Primary
TCGA-E2-A1LH-01	brca_tcga_pan_can_atlas_2018	TCGA-E2-A1LH	59	STAGE I	5TH	18	5	Breast Cancer	BRCA	Breast Invasive Ductal Carcinoma	3247	-21628	0	106.7495151	0:DiseaseFree	106.7495151	0	Not Hispanic Or Latino	2006/3/11	0.1889	EUR	NA	No	C50.9	Mar-00	C50.9	Yes	Yes	0.3031	0.18	178	No	IDC	106.7495151	0:LIVING	d8ecba6a-9fff-4993-a799-9a8d2aea524e	M0	N0	T1C	Tumor Free	106.7495151	0:CENSORED	Yes	No	White	Yes	8	1	Primary
TCGA-E2-A1LI-01	brca_tcga_pan_can_atlas_2018	TCGA-E2-A1LI	57	STAGE IIB	6TH	26	9	Breast Cancer	BRCA	Breast Invasive Ductal Carcinoma	3121	-21064	0	NA	NA	102.6070947	0	Not Hispanic Or Latino	2006/3/11	0.4015	EUR	NA	No	C50.9	Mar-00	C50.9	Yes	Yes	0.3573	0.45	25	No	IDC	102.6070947	0:LIVING	3558dec7-eae3-4a41-a217-266c6a4535fb	M0	N1	T2	Tumor Free	102.6070947	0:CENSORED	Yes	No	White	Yes	8	1	Primary
TCGA-E2-A1LK-01	brca_tcga_pan_can_atlas_2018	TCGA-E2-A1LK	84	STAGE IIIC	6TH	16	29	Breast Cancer	BRCA	Breast Invasive Ductal Carcinoma	NA	-30757	0	5.095834566	1:Recurred/Progressed	8.745109643	1	Not Hispanic Or Latino	2006/3/11	0.3805	NA	NA	No	C50.9	Mar-00	C50.9	Yes	Yes	0.3073	2.89	36	Yes	IDC	8.745109643	1:DECEASED	1d27253f-b036-44e7-a04d-8da5bbf57419	M0	N3A	T4B	With Tumor	5.095834566	1:PROGRESSION	Yes	No	Black or African American	No	16	1	Primary
TCGA-E2-A1LL-01	brca_tcga_pan_can_atlas_2018	TCGA-E2-A1LL	73	STAGE IIIA	6TH	13	39	Breast Cancer	BRCA	Breast Invasive Ductal Carcinoma	1309	-27028	0	42.83788671	1:Recurred/Progressed	43.03514482	0	Not Hispanic Or Latino	2006/3/11	0.3672	NA	NA	No	C50.9	Mar-00	C50.9	Yes	Yes	0.4091	2.8	43	Yes	IDC	43.03514482	0:LIVING	2a84997d-ccee-4f46-bea2-752534f26416	MX	N2A	T3	Tumor Free	42.83788671	1:PROGRESSION	Yes	No	Black or African American	Yes	18	1	Primary
TCGA-E2-A573-01	brca_tcga_pan_can_atlas_2018	TCGA-E2-A573	48	STAGE IA	7TH	27	39	Breast Cancer	BRCA	Breast Invasive Ductal Carcinoma	1062	-17689	0	34.91468587	0:DiseaseFree	34.91468587	0	Not Hispanic Or Latino	6/20/13	0.3	NA	NA	No	C50.9	Mar-00	C50.9	Yes	Yes	0.3234	0.05	46	No	IDC	34.91468587	0:LIVING	6429C443-8AC3-407F-BB9C-66420B904BBF	M0	N0	T1C	Tumor Free	34.91468587	0:CENSORED	Yes	No	Black or African American	Yes	18	1	Primary
TCGA-E2-A574-01	brca_tcga_pan_can_atlas_2018	TCGA-E2-A574	44	STAGE IIA	7TH	27	35	Breast Cancer	BRCA	Breast Invasive Ductal Carcinoma	1179	-16195	0	38.76121906	0:DiseaseFree	38.76121906	0	Not Hispanic Or Latino	6/20/13	0.6276	NA	NA	No	C50.9	Mar-00	C50.9	Yes	Yes	0.3525	1.55	90	No	IDC	38.76121906	0:LIVING	029CE650-5E5A-4100-8596-CD94300E7EF5	M0	N0	T2	Tumor Free	38.76121906	0:CENSORED	Yes	No	Black or African American	Yes	2	1	Primary
TCGA-E9-A1N8-01	brca_tcga_pan_can_atlas_2018	TCGA-E9-A1N8	48	STAGE IIA	7TH	10	9	Breast Cancer	BRCA	Breast Invasive Ductal Carcinoma	1039	-17652	0	34.15852977	0:DiseaseFree	34.15852977	0	Not Hispanic Or Latino	6/23/11	0.7276	EUR	NA	No	C50.9	Mar-00	C50.9	Yes	Yes	0.361	2.08	32	No	IDC	34.15852977	0:LIVING	ac075bc0-1b59-4557-beea-541694faee03	M0	N0	T2	Tumor Free	34.15852977	0:CENSORED	Yes	No	White	No	14	1	Primary
TCGA-E9-A1N9-01	brca_tcga_pan_can_atlas_2018	TCGA-E9-A1N9	58	STAGE IIA	7TH	17	-7	Breast Cancer	BRCA	Breast Invasive Carcinoma (NOS)	1101	-21228	0	36.1968636	0:DiseaseFree	36.1968636	0	Not Hispanic Or Latino	6/23/11	0.4243	EUR	NA	No	C50.9	Mar-22	C50.9	Yes	Yes	0.3531	1.1	48	No	BRCNOS	36.1968636	0:LIVING	994ca1f5-ad10-44ec-aa21-71fc2940653b	M0	N0	T2	Tumor Free	36.1968636	0:CENSORED	Yes	No	White	No	12	1	Primary
TCGA-E9-A1NC-01	brca_tcga_pan_can_atlas_2018	TCGA-E9-A1NC	61	STAGE IIB	7TH	5	43	Breast Cancer	BRCA	Breast Invasive Carcinoma (NOS)	1203	-22355	0	39.5502515	0:DiseaseFree	39.5502515	0	Not Hispanic Or Latino	6/23/11	0.423	EUR	NA	No	C50.9	Mar-22	C50.9	Yes	Yes	0.3228	0.17	65	No	BRCNOS	39.5502515	0:LIVING	e74aea7c-ca14-49df-b5cf-dacb839ac27a	M0	N1	T2	Tumor Free	39.5502515	0:CENSORED	Yes	No	White	No	14	1	Primary
TCGA-E9-A1ND-01	brca_tcga_pan_can_atlas_2018	TCGA-E9-A1ND	75	STAGE IIB	7TH	16	23	Breast Cancer	BRCA	Breast Invasive Ductal Carcinoma	1266	-27400	0	41.62146168	0:DiseaseFree	41.62146168	0	Not Hispanic Or Latino	6/23/11	0.1313	EUR	NA	No	C50.9	Mar-00	C50.9	Yes	Yes	0.3721	1.26	84	No	IDC	41.62146168	0:LIVING	f06f09f3-8133-4a92-ac86-fbe64295e0d8	M0	N1	T2	Tumor Free	41.62146168	0:CENSORED	Yes	No	White	No	16	1	Primary
TCGA-E9-A22G-01	brca_tcga_pan_can_atlas_2018	TCGA-E9-A22G	47	STAGE IIA	7TH	11	19	Breast Cancer	BRCA	Breast Invasive Ductal Carcinoma	1239	-17300	0	40.73380018	0:DiseaseFree	40.73380018	0	Not Hispanic Or Latino	2008/2/11	0.8768	EUR	NA	No	C50.9	Mar-00	C50.9	Yes	Yes	0.3397	1.64	80	No	IDC	40.73380018	0:LIVING	56033839-35d5-4d72-8b8c-400cb345263d	M0	N0	T2	Tumor Free	40.73380018	0:CENSORED	Yes	No	White	No	10	1	Primary
TCGA-E9-A243-01	brca_tcga_pan_can_atlas_2018	TCGA-E9-A243	52	STAGE IIA	7TH	21	-11	Breast Cancer	BRCA	Breast Invasive Ductal Carcinoma	612	-19035	0	10.02728737	1:Recurred/Progressed	20.12032745	0	Not Hispanic Or Latino	8/17/11	0.1011	EUR	NA	No	C50.9	Mar-00	C50.9	Yes	Yes	0.3063	0.01	65	Yes	IDC	20.12032745	0:LIVING	d4a1ecdc-399c-4f82-aa7a-68a0c82ded3f	M0	N0 (I-)	T2	Tumor Free	10.02728737	1:PROGRESSION	Yes	No	White	Yes	12	1	Primary
TCGA-E9-A244-01	brca_tcga_pan_can_atlas_2018	TCGA-E9-A244	54	STAGE IIA	7TH	13	23	Breast Cancer	BRCA	Breast Invasive Ductal Carcinoma	21	-19778	0	0.690403393	0:DiseaseFree	0.690403393	0	Not Hispanic Or Latino	3/15/11	0.3765	EUR	NA	No	C50.9	Mar-00	C50.9	Yes	Yes	0.3557	1.22	81	No	IDC	0.690403393	0:LIVING	a4c59287-1ad5-46a5-8040-e591e6ce064f	M0	N0 (I-)	T2	Tumor Free	0.690403393	0:CENSORED	Yes	No	White	No	14	1	Primary
TCGA-E9-A3QA-01	brca_tcga_pan_can_atlas_2018	TCGA-E9-A3QA	33	STAGE IIA	7TH	6	17	Breast Cancer	BRCA	Breast Invasive Ductal Carcinoma	918	-12142	0	30.18049117	0:DiseaseFree	30.18049117	0	Not Hispanic Or Latino	4/30/12	0.0908	EUR	NA	No	C50.9	Mar-10	C50.9	Yes	Yes	0.2997	0	40	No	IDC	30.18049117	0:LIVING	F3CB557D-23E4-4FD1-81CA-DB1A3F56D56E	M0	N0 (I-)	T2	Tumor Free	30.18049117	0:CENSORED	Yes	No	White	No	12	1	Primary
TCGA-E9-A5FL-01	brca_tcga_pan_can_atlas_2018	TCGA-E9-A5FL	65	STAGE IIB	7TH	20	31	Breast Cancer	BRCA	Metaplastic Breast Cancer	24	-24053	0	0.789032449	0:DiseaseFree	0.789032449	0	Not Hispanic Or Latino	5/22/13	0.3713	EUR	NA	No	C50.9	Mar-75	C50.9	Yes	Yes	0.3043	0.01	81	No	MBC	0.789032449	0:LIVING	E3935CE4-64D3-4A66-BA11-D308B844B410	M0	N0	T3	Tumor Free	0.789032449	0:CENSORED	Yes	No	White	No	16	1	Primary
TCGA-EW-A1P4-01	brca_tcga_pan_can_atlas_2018	TCGA-EW-A1P4	43	STAGE IIA	6TH	17	39	Breast Cancer	BRCA	Breast Invasive Ductal Carcinoma	907	-15989	0	29.8188513	0:DiseaseFree	29.8188513	0	Hispanic Or Latino	2005/11/11	0.4697	NA	NA	No	C50.9	Mar-10	C50.9	Yes	Yes	0.3721	0.97	60	No	IDC	29.8188513	0:LIVING	521e2140-ae5b-456f-8699-97398d009687	M0	N0 (I-)	T2	Tumor Free	29.8188513	0:CENSORED	Yes	No	White	Yes	20	1	Primary
TCGA-EW-A1P8-01	brca_tcga_pan_can_atlas_2018	TCGA-EW-A1P8	58	STAGE IIIC	7TH	18	23	Breast Cancer	BRCA	Breast Invasive Ductal Carcinoma	NA	-21501	0	6.805404872	1:Recurred/Progressed	7.857448138	1	Not Hispanic Or Latino	5/27/11	0.9462	EUR	NA	No	C50.9	Mar-00	C50.9	Yes	Yes	0.3189	1.23	28	Yes	IDC	7.857448138	1:DECEASED	359f12f9-5c41-48a4-85bc-fd7e307bf7d8	M0	N3B	T2	With Tumor	6.805404872	1:PROGRESSION	Yes	No	White	No	12	1	Primary
TCGA-EW-A1PB-01	brca_tcga_pan_can_atlas_2018	TCGA-EW-A1PB	70	STAGE IIIA	6TH	14	21	Breast Cancer	BRCA	Breast Invasive Ductal Carcinoma	608	-25770	0	19.98882204	0:DiseaseFree	19.98882204	0	Not Hispanic Or Latino	5/18/11	0.1579	NA	NA	No	C50.9	Mar-00	C50.9	Yes	Yes	0.3663	1.08	130	No	IDC	19.98882204	0:LIVING	88db1340-e4bf-451a-87c0-6e9168296f5e	MX	N1A	T3	Tumor Free	19.98882204	0:CENSORED	Yes	No	Black or African American	No	4	1	Primary
TCGA-EW-A1PH-01	brca_tcga_pan_can_atlas_2018	TCGA-EW-A1PH	52	STAGE IIA	7TH	11	25	Breast Cancer	BRCA	Breast Invasive Ductal Carcinoma	607	-19073	0	19.95594569	0:DiseaseFree	19.95594569	0	Hispanic Or Latino	5/27/11	0.4664	EUR	NA	No	C50.9	Mar-00	C50.9	Yes	Yes	0.2948	0.74	47	No	IDC	19.95594569	0:LIVING	4da999a0-ef41-4a0b-b1d1-446b39cc855a	M0	N1A	T1C	Tumor Free	19.95594569	0:CENSORED	Yes	No	White	Yes	14	1	Primary
TCGA-EW-A6SB-01	brca_tcga_pan_can_atlas_2018	TCGA-EW-A6SB	62	STAGE II	7TH	23	11	Breast Cancer	BRCA	Breast Invasive Ductal Carcinoma	760	-22844	0	24.98602755	0:DiseaseFree	24.98602755	0	Not Hispanic Or Latino	2003/12/15	0.2153	AFR	NA	No	C50.9	Mar-00	C50.9	Yes	Yes	0.3424	0.01	65	No	IDC	24.98602755	0:LIVING	5C59028F-B8FA-4811-8314-BE3EAED5F364	M0	N0	T2	Tumor Free	24.98602755	0:CENSORED	Yes	No	Black or African American	Yes	12	1	Primary
TCGA-GM-A2DF-01	brca_tcga_pan_can_atlas_2018	TCGA-GM-A2DF	53	STAGE IIA	6TH	12	21	Breast Cancer	BRCA	Breast Invasive Ductal Carcinoma	2155	-19614	0	70.84853865	0:DiseaseFree	70.84853865	0	Not Hispanic Or Latino	9/29/11	0.1934	NA	NA	No	C50.9	Mar-00	C50.9	Yes	Yes	0.299	0.04	37	No	IDC	70.84853865	0:LIVING	D6F7AFC0-1558-43AD-ACB1-2B5311ED2264	M0	N1A	T1C	Tumor Free	70.84853865	0:CENSORED	Yes	No	Black or African American	Yes	16	1	Primary
TCGA-GM-A3XL-01	brca_tcga_pan_can_atlas_2018	TCGA-GM-A3XL	49	STAGE IIA	6TH	4	31	Breast Cancer	BRCA	Breast Invasive Ductal Carcinoma	2108	-18171	0	69.3033501	0:DiseaseFree	69.3033501	0	Not Hispanic Or Latino	2010/1/12	0.4806	NA	NA	No	C50.9	Mar-00	C50.9	Yes	Yes	0.296	0.06	87	No	IDC	69.3033501	0:LIVING	65CAC997-4D39-4501-85EC-4FCB328A8EB5	M0	N0 (I-)	T2	Tumor Free	69.3033501	0:CENSORED	Yes	No	Black or African American	Yes	20	1	Primary
TCGA-HN-A2NL-01	brca_tcga_pan_can_atlas_2018	TCGA-HN-A2NL	56	STAGE IIA	6TH	11	-5	Breast Cancer	BRCA	Breast Invasive Lobular Carcinoma	79	-20483	0	2.597231811	0:DiseaseFree	2.597231811	0	NA	5/30/14	0.9228	EUR	NA	No	C50.9	Mar-20	C50.9	Yes	Yes	0.3496	2.05	70	No	ILC	2.597231811	0:LIVING	124B693C-77DC-4FA8-B703-54E8B5054A92	M0	N0	T2	Tumor Free	2.597231811	0:CENSORED	Yes	No	NA	NA	12	1	Primary
TCGA-LL-A5YP-01	brca_tcga_pan_can_atlas_2018	TCGA-LL-A5YP	49	STAGE IIB	7TH	16	9	Breast Cancer	BRCA	Breast Invasive Ductal Carcinoma	450	-18041	0	14.79435842	0:DiseaseFree	14.79435842	0	Not Hispanic Or Latino	5/20/13	0.553	NA	NA	No	C50.9	Mar-00	C50.9	Yes	Yes	0.2939	0.1	64	No	IDC	14.79435842	0:LIVING	6D24E675-2FA4-4102-861F-7516650B3049	M0	N1A	T2	NA	14.79435842	0:CENSORED	Yes	Yes	Black or African American	Yes	12	1	Primary
TCGA-LL-A6FR-01	brca_tcga_pan_can_atlas_2018	TCGA-LL-A6FR	50	STAGE IIA	7TH	15	37	Breast Cancer	BRCA	Breast Invasive Ductal Carcinoma	489	-18520	0	16.07653615	0:DiseaseFree	16.07653615	0	Not Hispanic Or Latino	8/30/13	0.5897	NA	NA	No	C50.9	Mar-00	C50.9	Yes	Yes	0.3539	0.28	36	No	IDC	16.07653615	0:LIVING	1347C23D-8D6E-4C15-9461-640249838C96	MX	N0 (I-)	T2	Tumor Free	16.07653615	0:CENSORED	Yes	No	Black or African American	Yes	8	1	Primary
TCGA-LL-A73Y-01	brca_tcga_pan_can_atlas_2018	TCGA-LL-A73Y	67	STAGE IA	7TH	24	-19	Breast Cancer	BRCA	Breast Invasive Ductal Carcinoma	477	-24647	0	15.68201992	0:DiseaseFree	15.68201992	0	Not Hispanic Or Latino	2011/12/13	0.2373	NA	NA	No	C50.9	Mar-00	C50.9	Yes	Yes	0.3583	0.99	99	No	IDC	15.68201992	0:LIVING	EA645243-DF49-4466-A255-9F3D4321E357	MX	N0	T1C	Tumor Free	15.68201992	0:CENSORED	Yes	No	Black or African American	No	-6	1	Primary
TCGA-LL-A8F5-01	brca_tcga_pan_can_atlas_2018	TCGA-LL-A8F5	61	STAGE IIA	7TH	17	43	Breast Cancer	BRCA	Breast Invasive Ductal Carcinoma	596	-22544	0	19.59430582	0:DiseaseFree	19.59430582	0	Not Hispanic Or Latino	2/19/14	0.6392	AFR	NA	No	C50.9	Mar-00	C50.9	Yes	Yes	0.35	0.64	131	No	IDC	19.59430582	0:LIVING	E1786E78-AC46-46FD-8CE0-8F7456E46082	MX	N0 (I-)	T2	NA	19.59430582	0:CENSORED	Yes	No	Black or African American	Yes	18	1	Primary
TCGA-OL-A5D7-01	brca_tcga_pan_can_atlas_2018	TCGA-OL-A5D7	70	STAGE IIA	6TH	14	21	Breast Cancer	BRCA	Breast Invasive Ductal Carcinoma	1780	-25643	0	58.51990663	0:DiseaseFree	58.51990663	0	Not Hispanic Or Latino	4/19/13	0.3616	NA	NA	No	C50.9	Mar-00	C50.9	Yes	Yes	0.2907	0.15	52	No	IDC	58.51990663	0:LIVING	C8F39325-5382-447C-9291-A6915FC978B8	MX	N0	T2	Tumor Free	58.51990663	0:CENSORED	Yes	No	Black or African American	Yes	14	1	Primary
TCGA-OL-A5RW-01	brca_tcga_pan_can_atlas_2018	TCGA-OL-A5RW	40	STAGE IIA	7TH	17	35	Breast Cancer	BRCA	Breast Invasive Ductal Carcinoma	1106	-14638	0	36.36124536	0:DiseaseFree	36.36124536	0	NA	5/16/13	0.7465	NA	NA	No	C50.9	Mar-00	C50.9	Yes	Yes	0.3301	0.97	146	No	IDC	36.36124536	0:LIVING	A82D0A57-4383-473D-B334-D13B278404B1	MX	N1	T1C	Tumor Free	36.36124536	0:CENSORED	Yes	No	Black or African American	Yes	4	1	Primary
TCGA-OL-A5S0-01	brca_tcga_pan_can_atlas_2018	TCGA-OL-A5S0	66	STAGE IIB	7TH	21	43	Breast Cancer	BRCA	Breast Invasive Ductal Carcinoma	620	-24139	0	20.38333827	0:DiseaseFree	20.38333827	0	NA	5/16/13	0.6208	NA	NA	No	C50.9	Mar-00	C50.9	Yes	Yes	0.3131	0.04	31	No	IDC	20.38333827	0:LIVING	43B3BF47-7313-4DFB-952A-EC0B9D48E16C	MX	N1A	T2	Tumor Free	20.38333827	0:CENSORED	Yes	No	Black or African American	Yes	24	1	Primary
TCGA-OL-A66I-01	brca_tcga_pan_can_atlas_2018	TCGA-OL-A66I	36	STAGE IIA	6TH	21	15	Breast Cancer	BRCA	Breast Invasive Ductal Carcinoma	714	-13458	0	23.47371536	0:DiseaseFree	23.47371536	0	Not Hispanic Or Latino	2006/11/13	0.409	NA	NA	No	C50.9	Mar-00	C50.9	Yes	Yes	0.3071	0.01	39	No	IDC	23.47371536	0:LIVING	35BD694D-1DD2-466F-AB27-03320614B40E	MX	N1MI	T1C	Tumor Free	23.47371536	0:CENSORED	Yes	No	Black or African American	Yes	8	1	Primary
TCGA-OL-A6VO-01	brca_tcga_pan_can_atlas_2018	TCGA-OL-A6VO	43	STAGE IA	7TH	25	23	Breast Cancer	BRCA	Breast Invasive Ductal Carcinoma	858	-15780	0	28.20791005	0:DiseaseFree	28.20791005	0	Not Hispanic Or Latino	2012/5/13	0.4348	AFR_ADMIX	NA	No	C50.9	Mar-00	C50.9	Yes	Yes	0.3793	1.89	33	No	IDC	28.20791005	0:LIVING	398FB71B-CA83-44E7-BF0D-B1CA464B0283	MX	N0	T1C	Tumor Free	28.20791005	0:CENSORED	Yes	No	Black or African American	Yes	14	1	Primary
TCGA-PL-A8LV-01	brca_tcga_pan_can_atlas_2018	TCGA-PL-A8LV	54	STAGE IIIB	7TH	24	13	Breast Cancer	BRCA	Breast Invasive Ductal Carcinoma	-7	-19746	0	NA	NA	0	0	Not Hispanic Or Latino	3/25/14	0.7412	AFR	NA	No	C50.9	Mar-10	C50.9	Yes	Yes	0.3512	0.21	97	NA	IDC	0	0:LIVING	389E5B18-8F89-41A9-9FA5-EFD4172836E2	M0	N0	T4	With Tumor	0	0:CENSORED	No	No	Black or African American	NA	14	1	Primary
TCGA-PL-A8LZ-01	brca_tcga_pan_can_atlas_2018	TCGA-PL-A8LZ	29	STAGE IIIB	7TH	21	-3	Breast Cancer	BRCA	Breast Invasive Ductal Carcinoma	302	-10869	0	NA	NA	9.928658316	0	Not Hispanic Or Latino	2005/5/14	0.1729	AFR	NA	No	C50.9	Mar-00	C50.9	Yes	Yes	0.3284	0.03	78	No	IDC	9.928658316	0:LIVING	9087585F-E792-4F33-BAAA-56FFE0F745BE	M0	N2	T4B	Tumor Free	9.928658316	0:CENSORED	NA	No	Black or African American	No	4	1	Primary
TCGA-S3-AA0Z-01	brca_tcga_pan_can_atlas_2018	TCGA-S3-AA0Z	63	STAGE IIB	7TH	12	-15	Breast Cancer	BRCA	Breast Invasive Ductal Carcinoma	629	-23314	0	20.67922543	0:DiseaseFree	20.67922543	0	Not Hispanic Or Latino	4/18/14	0.3953	AFR	NA	No	C50.9	Mar-00	C50.9	Yes	Yes	0.3531	1.27	46	No	IDC	20.67922543	0:LIVING	CFFE832C-8A81-4CDB-8B25-DF7F35AFAFDC	M0	N1A	T2	Tumor Free	20.67922543	0:CENSORED	Yes	No	Black or African American	No	4	1	Primary
TCGA-S3-AA10-01	brca_tcga_pan_can_atlas_2018	TCGA-S3-AA10	65	STAGE IIA	7TH	22	15	Breast Cancer	BRCA	Breast Invasive Ductal Carcinoma	586	-24075	0	19.2655423	0:DiseaseFree	19.2655423	0	Not Hispanic Or Latino	4/18/14	0.5359	AFR	NA	No	C50.9	Mar-00	C50.9	Yes	Yes	0.3339	0.53	133	No	IDC	19.2655423	0:LIVING	23C31C2E-336C-4878-A476-CF8D811B4875	M0	N0	T2	Tumor Free	19.2655423	0:CENSORED	Yes	No	Black or African American	No	12	1	Primary
TCGA-S3-AA15-01	brca_tcga_pan_can_atlas_2018	TCGA-S3-AA15	51	STAGE IIB	7TH	NA	-9	Breast Cancer	BRCA	Breast Invasive Ductal Carcinoma	525	-18659	0	17.26008482	0:DiseaseFree	17.26008482	0	Not Hispanic Or Latino	4/18/14	0.0014	AFR	NA	No	C50.9	Mar-00	C50.9	Yes	Yes	0.3124	0	36	No	IDC	17.26008482	0:LIVING	E783E518-C1E5-4EAC-8EAF-E2D65CCD9692	CM0 (I+)	N1A	T2	Tumor Free	17.26008482	0:CENSORED	Yes	No	Black or African American	Yes	8	1	Primary
[truncated: 193 more columns]
