# Supplementary material for: Cell–cell junction gene signatures as subtype-specific prognostic biomarkers in breast cancer
Source: PLoS One. 2026 Jun 29;21(6):e0352254. doi: 10.1371/journal.pone.0352254 (PMC13313366; doi:10.1371/journal.pone.0352254)
Supplement: S1 File — This ZIP archive contains R scripts and lightweight input files used for the main analyses, including processed input tables, annotation files, and gene lists. (ZIP) [file pone.0352254.s014.zip › input/processed/discovery/01_gene_level_cox/tcga/tcga_discovery_her2_dss.csv]

SAMPLE_ID	Study.ID	Patient.ID	Diagnosis.Age	Neoplasm.Disease.Stage.American.Joint.Committee.on.Cancer.Code	American.Joint.Committee.on.Cancer.Publication.Version.Type	Aneuploidy.Score	Buffa.Hypoxia.Score	Cancer.Type	TCGA.PanCanAtlas.Cancer.Type.Acronym	Cancer.Type.Detailed	Last.Communication.Contact.from.Initial.Pathologic.Diagnosis.Date	Birth.from.Initial.Pathologic.Diagnosis.Date	Last.Alive.Less.Initial.Pathologic.Diagnosis.Date.Calculated.Day.Value	Disease.Free..Months.	Disease.Free.Status	Months.of.disease.specific.survival	Disease.specific.Survival.status	Ethnicity.Category	Form.completion.date	Fraction.Genome.Altered	Genetic.Ancestry.Label	Neoplasm.Histologic.Grade	Neoadjuvant.Therapy.Type.Administered.Prior.To.Resection.Text	ICD.10.Classification	International.Classification.of.Diseases.for.Oncology..Third.Edition.ICD.O.3.Histology.Code	International.Classification.of.Diseases.for.Oncology..Third.Edition.ICD.O.3.Site.Code	In.PanCan.Pathway.Analysis	Informed.consent.verified	MSI.MANTIS.Score	MSIsensor.Score	Mutation.Count	New.Neoplasm.Event.Post.Initial.Therapy.Indicator	Oncotree.Code	Overall.Survival..Months.	Overall.Survival.Status	Other.Patient.ID	American.Joint.Committee.on.Cancer.Metastasis.Stage.Code	Neoplasm.Disease.Lymph.Node.Stage.American.Joint.Committee.on.Cancer.Code	American.Joint.Committee.on.Cancer.Tumor.Stage.Code	Person.Neoplasm.Cancer.Status	Progress.Free.Survival..Months.	Progression.Free.Status	Primary.Lymph.Node.Presentation.Assessment	Prior.Diagnosis	Race.Category	Radiation.Therapy	Ragnum.Hypoxia.Score	Number.of.Samples.Per.Patient	Sample.Type
TCGA-3C-AALI-01	brca_tcga_pan_can_atlas_2018	TCGA-3C-AALI	50	STAGE IIB	6TH	22	5	Breast Cancer	BRCA	Breast Invasive Ductal Carcinoma	4005	-18538	0	131.6697899	0:DiseaseFree	131.6697899	0	Not Hispanic Or Latino	7/28/14	0.7164	AFR	NA	No	C50.9	Mar-00	C50.9	Yes	Yes	0.3449	0.74	459	No	IDC	131.6697899	0:LIVING	55262FCB-1B01-4480-B322-36570430C917	M0	N1A	T2	Tumor Free	131.6697899	0:CENSORED	Yes	No	Black or African American	Yes	18	1	Primary
TCGA-A2-A04W-01	brca_tcga_pan_can_atlas_2018	TCGA-A2-A04W	50	STAGE IIB	6TH	17	31	Breast Cancer	BRCA	Breast Invasive Carcinoma (NOS)	3102	-18345	0	101.982444	0:DiseaseFree	101.982444	0	Not Hispanic Or Latino	2001/5/11	0.1065	EUR	NA	No	C50.9	Mar-01	C50.9	Yes	Yes	0.2769	0.04	125	No	BRCNOS	101.982444	0:LIVING	00807dae-9f4a-4fd1-aac2-82eb11bf2afb	M0	N1MI	T2	Tumor Free	101.982444	0:CENSORED	NA	No	White	No	16	1	Primary
TCGA-A2-A04X-01	brca_tcga_pan_can_atlas_2018	TCGA-A2-A04X	34	STAGE IIA	6TH	8	-5	Breast Cancer	BRCA	Breast Invasive Ductal Carcinoma	1686	-12642	0	55.42952954	0:DiseaseFree	55.42952954	0	NA	2008/9/10	0.2434	EUR	NA	No	C50.9	Mar-00	C50.9	Yes	Yes	0.2774	0.05	27	NA	IDC	55.42952954	0:LIVING	733a2a0f-b37a-4b81-b49e-3c0f30d1eb37	M0	N0 (I-)	T2	Tumor Free	55.42952954	0:CENSORED	NA	No	White	No	16	1	Primary
TCGA-A2-A0CX-01	brca_tcga_pan_can_atlas_2018	TCGA-A2-A0CX	52	STAGE IIA	6TH	19	17	Breast Cancer	BRCA	Breast Invasive Ductal Carcinoma	1728	-19152	0	56.81033633	0:DiseaseFree	56.81033633	0	Not Hispanic Or Latino	2009/10/10	0.3591	EUR	NA	No	C50.9	Mar-00	C50.9	Yes	Yes	0.2663	0.41	250	No	IDC	56.81033633	0:LIVING	c744fc13-3aca-4245-9e24-abd368cc8bef	M0	N0 (I-)	T2	Tumor Free	56.81033633	0:CENSORED	NA	No	White	Yes	18	1	Primary
TCGA-A2-A0D1-01	brca_tcga_pan_can_atlas_2018	TCGA-A2-A0D1	76	STAGE IIA	6TH	10	9	Breast Cancer	BRCA	Breast Invasive Ductal Carcinoma	1051	-28084	0	34.55304599	0:DiseaseFree	34.55304599	0	Not Hispanic Or Latino	9/21/10	0.2609	EUR	NA	No	C50.9	Mar-00	C50.9	Yes	Yes	0.2684	0.63	44	No	IDC	34.55304599	0:LIVING	084c6aec-94f7-4090-8f3f-59fa9e89721a	M0	N0 (I-)	T2	Tumor Free	34.55304599	0:CENSORED	NA	No	White	Yes	14	1	Primary
TCGA-A2-A0EQ-01	brca_tcga_pan_can_atlas_2018	TCGA-A2-A0EQ	64	STAGE IIA	6TH	21	-1	Breast Cancer	BRCA	Breast Invasive Ductal Carcinoma	2426	-23543	0	79.75803005	0:DiseaseFree	79.75803005	0	Not Hispanic Or Latino	2008/11/10	0.2545	AFR	NA	No	C50.9	Mar-00	C50.9	Yes	Yes	0.272	0.11	212	No	IDC	79.75803005	0:LIVING	2192c1db-4718-4254-ba42-3ae7f30ad5a8	M0	N0 (I-)	T2	Tumor Free	79.75803005	0:CENSORED	NA	No	Black or African American	Yes	20	1	Primary
TCGA-A2-A0T1-01	brca_tcga_pan_can_atlas_2018	TCGA-A2-A0T1	55	STAGE IIIC	NA	17	3	Breast Cancer	BRCA	Breast Invasive Ductal Carcinoma	521	-20227	0	17.12857941	0:DiseaseFree	17.12857941	0	Not Hispanic Or Latino	2011/12/10	0.1868	NA	NA	No	C50.9	Mar-00	C50.9	Yes	Yes	0.2768	0.02	24	No	IDC	17.12857941	0:LIVING	02bed00f-bef7-4fb7-b243-540354990e45	M0	N3	T3	Tumor Free	17.12857941	0:CENSORED	NA	No	American Indian or Alaska Native	Yes	14	1	Primary
TCGA-A2-A3XV-01	brca_tcga_pan_can_atlas_2018	TCGA-A2-A3XV	46	STAGE IIA	7TH	6	13	Breast Cancer	BRCA	Breast Invasive Ductal Carcinoma	996	-16971	0	32.74484663	0:DiseaseFree	32.74484663	0	Not Hispanic Or Latino	8/24/12	0.1244	AFR_ADMIX	NA	No	C50.9	Mar-00	C50.9	Yes	Yes	0.2941	0.01	37	No	IDC	32.74484663	0:LIVING	189E1F27-7738-413A-A4D4-97D41D592A13	M0	N0	T2	Tumor Free	32.74484663	0:CENSORED	Yes	No	Black or African American	Yes	0	1	Primary
TCGA-A2-A3XZ-01	brca_tcga_pan_can_atlas_2018	TCGA-A2-A3XZ	46	STAGE I	6TH	9	-5	Breast Cancer	BRCA	Breast Invasive Ductal Carcinoma	1532	-16978	0	50.36657133	0:DiseaseFree	50.36657133	0	Not Hispanic Or Latino	8/21/12	0.1157	AFR	NA	No	C50.9	Mar-00	C50.9	Yes	Yes	0.292	0.03	32	No	IDC	50.36657133	0:LIVING	FE7F74B8-20F4-4471-91DC-4CCA8C68E5C0	M0	N0	T1C	Tumor Free	50.36657133	0:CENSORED	Yes	No	Black or African American	No	10	1	Primary
TCGA-A8-A07I-01	brca_tcga_pan_can_atlas_2018	TCGA-A8-A07I	69	STAGE IIIA	6TH	5	-23	Breast Cancer	BRCA	Breast Invasive Ductal Carcinoma	426	-25263	0	14.00532597	0:DiseaseFree	14.00532597	0	NA	5/27/11	0.2446	EUR	NA	No	C50.9	Mar-00	C50.9	Yes	Yes	0.2736	0.43	38	No	IDC	14.00532597	0:LIVING	566792ae-f853-4a47-856d-f02cdcfcb18a	M0	N2A	T2	Tumor Free	14.00532597	0:CENSORED	NA	No	NA	Yes	8	1	Primary
TCGA-A8-A08B-01	brca_tcga_pan_can_atlas_2018	TCGA-A8-A08B	52	STAGE IIA	6TH	19	5	Breast Cancer	BRCA	Breast Invasive Ductal Carcinoma	1156	-19114	0	38.00506296	0:DiseaseFree	38.00506296	0	NA	5/27/11	0.3997	EUR	NA	No	C50.9	Mar-00	C50.9	Yes	Yes	0.2653	0.63	47	No	IDC	38.00506296	0:LIVING	d8d7a6c2-6427-4f47-968c-6c3affba4617	M0	N0	T2	Tumor Free	38.00506296	0:CENSORED	NA	No	NA	Yes	24	1	Primary
TCGA-A8-A08J-01	brca_tcga_pan_can_atlas_2018	TCGA-A8-A08J	52	STAGE IV	6TH	16	11	Breast Cancer	BRCA	Breast Invasive Ductal Carcinoma	NA	-19266	0	NA	NA	37.05164875	1	NA	5/27/11	0.4491	EUR	NA	No	C50.9	Mar-41	C50.9	Yes	Yes	0.271	0.49	35	NA	IDC	37.05164875	1:DECEASED	68177e92-4784-45d9-af14-4ce0c00eae74	M1	N3	T4B	With Tumor	37.05164875	1:PROGRESSION	NA	No	NA	No	12	1	Primary
TCGA-A8-A08L-01	brca_tcga_pan_can_atlas_2018	TCGA-A8-A08L	89	STAGE IIIA	6TH	9	5	Breast Cancer	BRCA	Breast Invasive Ductal Carcinoma	NA	-32842	0	9.99441102	0:DiseaseFree	9.99441102	0	NA	5/27/11	0.5383	EUR	NA	No	C50.9	Mar-00	C50.9	Yes	Yes	0.2911	1	196	NA	IDC	9.99441102	1:DECEASED	8bd68696-5eeb-46d7-9dc6-c39c849029a4	M0	N2A	T3	Tumor Free	9.99441102	0:CENSORED	NA	No	NA	Yes	16	1	Primary
TCGA-A8-A08X-01	brca_tcga_pan_can_atlas_2018	TCGA-A8-A08X	43	STAGE IIIC	6TH	23	9	Breast Cancer	BRCA	Breast Invasive Ductal Carcinoma	1308	-15705	0	12.03274485	1:Recurred/Progressed	43.00226847	0	NA	5/27/11	0.3454	EUR	NA	No	C50.9	Mar-00	C50.9	Yes	Yes	0.266	0	33	Yes	IDC	43.00226847	0:LIVING	f5539207-6534-4edc-a5a5-7666b5d16ba4	M0	N3A	T4D	Tumor Free	12.03274485	1:PROGRESSION	NA	No	NA	Yes	16	1	Primary
TCGA-A8-A094-01	brca_tcga_pan_can_atlas_2018	TCGA-A8-A094	75	STAGE IIA	6TH	11	13	Breast Cancer	BRCA	Breast Invasive Ductal Carcinoma	0	-27729	0	0	0:DiseaseFree	0	0	NA	5/27/11	0.4871	EUR	NA	No	C50.9	Mar-00	C50.9	Yes	Yes	0.2589	0.36	173	NA	IDC	0	0:LIVING	993103b1-e5a1-4c33-8629-be53ebc41d64	M0	N0	T2	Tumor Free	0	0:CENSORED	NA	No	NA	NA	20	1	Primary
TCGA-A8-A09G-01	brca_tcga_pan_can_atlas_2018	TCGA-A8-A09G	79	STAGE IIIC	6TH	9	-11	Breast Cancer	BRCA	Breast Invasive Ductal Carcinoma	0	-29006	0	0	0:DiseaseFree	0	0	NA	5/27/11	0.2213	EUR	NA	No	C50.9	Mar-00	C50.9	Yes	Yes	0.2422	0.11	238	NA	IDC	0	0:LIVING	3927f736-3b5c-48c8-9d9e-83669ec44770	M0	N3A	T3	Tumor Free	0	0:CENSORED	NA	No	NA	NA	14	1	Primary
TCGA-A8-A0A7-01	brca_tcga_pan_can_atlas_2018	TCGA-A8-A0A7	57	STAGE IIB	6TH	15	-3	Breast Cancer	BRCA	Breast Invasive Lobular Carcinoma	30	-20940	0	0.986290561	0:DiseaseFree	0.986290561	0	NA	5/27/11	0.0491	EUR	NA	No	C50.9	Mar-20	C50.9	Yes	Yes	0.217	0	194	NA	ILC	0.986290561	0:LIVING	995fdab7-7284-4d33-befa-ec22aa7c6479	M0	N1A	T2	Tumor Free	0.986290561	0:CENSORED	NA	No	NA	NA	10	1	Primary
TCGA-AC-A23H-01	brca_tcga_pan_can_atlas_2018	TCGA-AC-A23H	90	STAGE IIA	7TH	16	7	Breast Cancer	BRCA	Breast Invasive Ductal Carcinoma	81	-32873	0	NA	NA	5.720485255	1	Not Hispanic Or Latino	7/13/11	0.2724	EUR	NA	No	C50.9	Mar-00	C50.9	Yes	Yes	0.3208	0.54	4259	No	IDC	5.720485255	1:DECEASED	7dcf550c-90ce-4f63-aecd-0e46897e2a3e	M0	NX	T2	Tumor Free	5.720485255	1:PROGRESSION	No	No	White	No	18	1	Primary
TCGA-AC-A3W5-01	brca_tcga_pan_can_atlas_2018	TCGA-AC-A3W5	65	STAGE IIA	7TH	23	-5	Breast Cancer	BRCA	Breast Invasive Lobular Carcinoma	504	-24029	0	NA	NA	16.56968143	0	Not Hispanic Or Latino	9/24/12	0.3754	AFR	NA	No	C50.9	Mar-20	C50.9	Yes	Yes	0.3228	0.05	118	No	ILC	16.56968143	0:LIVING	4C313E5B-4DC3-408E-8E92-22427F74743E	MX	N0	T2	Tumor Free	16.56968143	0:CENSORED	Yes	Yes	Black or African American	Yes	0	1	Primary
TCGA-AC-A5EH-01	brca_tcga_pan_can_atlas_2018	TCGA-AC-A5EH	76	STAGE IIB	7TH	25	21	Breast Cancer	BRCA	Breast Invasive Ductal Carcinoma	511	-27964	0	16.79981589	0:DiseaseFree	16.79981589	0	Not Hispanic Or Latino	2007/12/13	0.2183	AFR_ADMIX	NA	No	C50.9	Mar-00	C50.9	Yes	Yes	0.3111	0.08	130	No	IDC	16.79981589	0:LIVING	D13FB44B-291B-4EA4-920C-142DAA8D1989	MX	N1MI	T2	Tumor Free	16.79981589	0:CENSORED	Yes	No	Black or African American	Yes	16	1	Primary
TCGA-AN-A04C-01	brca_tcga_pan_can_atlas_2018	TCGA-AN-A04C	51	STAGE IIB	NA	19	9	Breast Cancer	BRCA	Breast Invasive Ductal Carcinoma	54	-18851	0	NA	NA	1.77532301	0	Not Hispanic Or Latino	12/29/10	0.339	EUR	NA	No	C50.9	Mar-00	C50.9	Yes	Yes	0.2757	0.75	67	NA	IDC	1.77532301	0:LIVING	66072c06-f251-4f0b-b6ae-12b407c52cc6	M0	N1	T2	Tumor Free	1.77532301	0:CENSORED	NA	No	White	NA	14	1	Primary
TCGA-AN-A0FV-01	brca_tcga_pan_can_atlas_2018	TCGA-AN-A0FV	58	STAGE IIA	7TH	19	19	Breast Cancer	BRCA	Breast Invasive Ductal Carcinoma	10	-21479	0	0.32876352	0:DiseaseFree	0.32876352	0	Not Hispanic Or Latino	12/28/10	0.5399	EUR	NA	No	C50.9	Mar-00	C50.9	Yes	Yes	0.2554	0.67	81	NA	IDC	0.32876352	0:LIVING	2e8e70f2-c781-44c2-8f12-1f8c2f536aa3	M0	N0	T2	Tumor Free	0.32876352	0:CENSORED	NA	No	White	No	16	1	Primary
TCGA-AO-A0J2-01	brca_tcga_pan_can_atlas_2018	TCGA-AO-A0J2	41	STAGE IA	NA	9	31	Breast Cancer	BRCA	Breast Invasive Ductal Carcinoma	997	-15324	0	32.77772298	0:DiseaseFree	32.77772298	0	Not Hispanic Or Latino	9/19/10	0.7158	EUR	NA	No	C50.9	Mar-00	C50.9	Yes	Yes	0.2894	1.15	53	No	IDC	32.77772298	0:LIVING	d2f2560c-ec80-4fea-9474-c47a2e85ea95	M0	N0 (I-)	T1C	Tumor Free	32.77772298	0:CENSORED	NA	No	White	No	16	1	Primary
TCGA-AO-A0JE-01	brca_tcga_pan_can_atlas_2018	TCGA-AO-A0JE	53	STAGE IIIA	NA	12	-5	Breast Cancer	BRCA	Breast Invasive Ductal Carcinoma	2335	-19516	0	NA	NA	76.76628201	0	Not Hispanic Or Latino	9/20/10	0.3619	AFR	NA	No	C50.9	Mar-00	C50.9	Yes	Yes	0.2746	0.15	45	No	IDC	76.76628201	0:LIVING	36fe6152-f61e-4948-9ccc-23ac01a9d77d	M0	N2A	T2	Tumor Free	76.76628201	0:CENSORED	NA	No	Black or African American	Yes	14	1	Primary
TCGA-AO-A12D-01	brca_tcga_pan_can_atlas_2018	TCGA-AO-A12D	43	STAGE IIA	6TH	16	-15	Breast Cancer	BRCA	Breast Invasive Ductal Carcinoma	2515	-15774	0	82.68402538	0:DiseaseFree	82.68402538	0	Not Hispanic Or Latino	2012/8/10	0.325	EUR	NA	No	C50.9	Mar-00	C50.9	Yes	Yes	0.2829	0.07	53	No	IDC	82.68402538	0:LIVING	2fe854b4-bac9-4801-9a1c-ee99388e8082	M0	N1A	T1C	Tumor Free	82.68402538	0:CENSORED	NA	No	White	Yes	6	1	Primary
TCGA-AR-A0TX-01	brca_tcga_pan_can_atlas_2018	TCGA-AR-A0TX	64	STAGE IIA	NA	7	-9	Breast Cancer	BRCA	Breast Invasive Ductal Carcinoma	1972	-23653	0	64.83216622	0:DiseaseFree	64.83216622	0	NA	2003/10/11	0.2237	EUR	NA	No	C50.9	Mar-00	C50.9	Yes	Yes	0.2842	0.08	276	NA	IDC	64.83216622	0:LIVING	c364e81c-eb1e-4870-ab37-9c661f5f2e3d	M0	N1	T1	NA	64.83216622	0:CENSORED	NA	No	NA	Yes	8	1	Primary
TCGA-AR-A24U-01	brca_tcga_pan_can_atlas_2018	TCGA-AR-A24U	47	STAGE IIA	6TH	8	-7	Breast Cancer	BRCA	Breast Invasive Ductal Carcinoma	2363	-17523	0	102.8372292	0:DiseaseFree	102.8372292	0	Not Hispanic Or Latino	8/26/11	0.1646	EUR	NA	No	C50.9	Mar-00	C50.9	Yes	Yes	0.3456	0.49	34	No	IDC	102.8372292	0:LIVING	241fffc8-4250-4cfa-b2e7-e68c33ae07dc	M0	N1	T1	NA	102.8372292	0:CENSORED	Yes	No	White	Yes	12	1	Primary
TCGA-AR-A254-01	brca_tcga_pan_can_atlas_2018	TCGA-AR-A254	50	STAGE IIIA	6TH	11	-5	Breast Cancer	BRCA	Breast Invasive Ductal Carcinoma	2605	-18270	0	85.64289706	0:DiseaseFree	85.64289706	0	Not Hispanic Or Latino	8/31/11	0.2369	EUR	NA	No	C50.9	Mar-00	C50.9	Yes	Yes	0.3291	0.52	33	No	IDC	85.64289706	0:LIVING	6014a582-d22e-46e1-9000-c8e2fbad7acf	M0	N2	T2	NA	85.64289706	0:CENSORED	Yes	No	White	Yes	20	1	Primary
TCGA-B6-A0I9-01	brca_tcga_pan_can_atlas_2018	TCGA-B6-A0I9	62	STAGE IV	3RD	12	1	Breast Cancer	BRCA	Breast Invasive Ductal Carcinoma	NA	-22798	0	NA	NA	11.90123944	1	Not Hispanic Or Latino	2011/2/10	0.495	EUR	NA	No	C50.9	Mar-00	C50.9	Yes	Yes	0.2882	0.58	71	No	IDC	11.90123944	1:DECEASED	44954053-0b93-4577-a436-42777e442300	M1	NX	T3	With Tumor	11.90123944	1:PROGRESSION	NA	No	White	Yes	16	1	Primary
TCGA-B6-A0IK-01	brca_tcga_pan_can_atlas_2018	TCGA-B6-A0IK	63	STAGE IIIB	4TH	13	19	Breast Cancer	BRCA	Breast Invasive Ductal Carcinoma	NA	-23150	0	16.07653615	1:Recurred/Progressed	18.77239702	1	Not Hispanic Or Latino	2011/2/10	0.3518	EUR	NA	No	C50.9	Mar-00	C50.9	Yes	Yes	0.2595	0.25	114	Yes	IDC	18.77239702	1:DECEASED	0491063c-14a7-4104-8002-1459126332f3	M0	N1	T4	With Tumor	16.07653615	1:PROGRESSION	NA	No	White	No	20	1	Primary
TCGA-B6-A0RH-01	brca_tcga_pan_can_atlas_2018	TCGA-B6-A0RH	51	STAGE IIA	6TH	10	17	Breast Cancer	BRCA	Breast Invasive Ductal Carcinoma	5749	-18759	0	71.17730217	1:Recurred/Progressed	212.2497288	0	Not Hispanic Or Latino	3/15/11	0.2783	AFR	NA	No	C50.9	Mar-00	C50.9	Yes	Yes	0.2945	0.22	36	No	IDC	212.2497288	1:DECEASED	c3148e68-1739-4334-abda-1dcbc2166846	M0	N0 (I-)	T2	Tumor Free	71.17730217	1:PROGRESSION	Yes	No	Black or African American	No	12	1	Primary
TCGA-B6-A0RS-01	brca_tcga_pan_can_atlas_2018	TCGA-B6-A0RS	38	STAGE IIA	3RD	13	17	Breast Cancer	BRCA	Breast Invasive Ductal Carcinoma	NA	-14134	0	67.10063451	1:Recurred/Progressed	100.7002663	1	Not Hispanic Or Latino	2011/2/10	0.4276	EUR	NA	No	C50.9	Mar-00	C50.9	Yes	Yes	0.3095	0.22	137	Yes	IDC	100.7002663	1:DECEASED	9416ff9b-6f29-4554-b04d-b537a3ae3969	M0	N0 (I-)	T2	With Tumor	67.10063451	1:PROGRESSION	NA	No	White	No	22	1	Primary
TCGA-BH-A0AW-01	brca_tcga_pan_can_atlas_2018	TCGA-BH-A0AW	56	STAGE IIA	NA	16	3	Breast Cancer	BRCA	Breast Invasive Ductal Carcinoma	622	-20468	0	20.44909097	0:DiseaseFree	20.44909097	0	NA	2011/3/10	0.2907	EUR	NA	No	C50.9	Mar-00	C50.9	Yes	Yes	0.2784	0.21	136	No	IDC	20.44909097	0:LIVING	c5891c7a-fd24-4891-8f51-373967e4a6dd	M0	N1A	T1C	Tumor Free	20.44909097	0:CENSORED	NA	No	White	Yes	10	1	Primary
TCGA-BH-A0B7-01	brca_tcga_pan_can_atlas_2018	TCGA-BH-A0B7	42	STAGE IIB	6TH	10	-9	Breast Cancer	BRCA	Breast Invasive Ductal Carcinoma	2559	-15593	0	84.13058487	0:DiseaseFree	84.13058487	0	Not Hispanic Or Latino	2008/4/11	0.1253	EUR	NA	No	C50.9	Mar-00	C50.9	Yes	Yes	0.2803	0.02	37	No	IDC	84.13058487	0:LIVING	214a4507-d974-4b3e-8525-7408fccc6a0f	M0	N1A	T2	Tumor Free	84.13058487	0:CENSORED	Yes	No	White	Yes	4	1	Primary
TCGA-BH-A0EE-01	brca_tcga_pan_can_atlas_2018	TCGA-BH-A0EE	68	STAGE IIB	NA	22	31	Breast Cancer	BRCA	Breast Invasive Ductal Carcinoma	943	-24850	0	31.00239997	0:DiseaseFree	31.00239997	0	NA	2011/9/10	0.4417	EUR	NA	No	C50.9	Mar-00	C50.9	Yes	Yes	0.2743	0.09	123	NA	IDC	31.00239997	0:LIVING	ca76c6fc-ff30-4833-884d-3a94fe53ff17	M0	N0 (I-)	T3	Tumor Free	31.00239997	0:CENSORED	NA	No	White	No	14	1	Primary
TCGA-BH-A18P-01	brca_tcga_pan_can_atlas_2018	TCGA-BH-A18P	60	STAGE I	6TH	6	-27	Breast Cancer	BRCA	Breast Invasive Ductal Carcinoma	NA	-22222	0	NA	NA	30.27912023	1	NA	6/22/11	0.1673	EUR	NA	No	C50.3	Mar-00	C50.3	Yes	Yes	0.2539	0.06	276	NA	IDC	30.27912023	1:DECEASED	557cb0a3-6f1b-4faf-8296-0a15c24158f9	M0	N0	T1	With Tumor	30.27912023	1:PROGRESSION	Yes	No	White	NA	4	1	Primary
TCGA-BH-A18R-01	brca_tcga_pan_can_atlas_2018	TCGA-BH-A18R	50	STAGE IIA	NA	4	1	Breast Cancer	BRCA	Breast Invasive Ductal Carcinoma	NA	-18524	0	37.54479403	0:DiseaseFree	37.54479403	0	Not Hispanic Or Latino	2007/3/11	0.2866	EUR	NA	No	C50.9	Mar-00	C50.9	Yes	Yes	0.2519	0.22	27	NA	IDC	37.54479403	1:DECEASED	f6e1ec78-5ad9-4879-9b7e-262d17b166ad	M0	N1	T2B	Tumor Free	37.54479403	0:CENSORED	Yes	No	White	NA	4	1	Primary
TCGA-BH-A1EN-01	brca_tcga_pan_can_atlas_2018	TCGA-BH-A1EN	78	STAGE IIA	5TH	24	5	Breast Cancer	BRCA	Breast Invasive Ductal Carcinoma	NA	-28724	0	69.92800079	0:DiseaseFree	69.92800079	0	Not Hispanic Or Latino	2009/3/11	0.6267	EUR	NA	No	C50.9	Mar-00	C50.9	Yes	Yes	0.3256	0.37	64	NA	IDC	69.92800079	1:DECEASED	858652b8-c4c2-41d8-be32-fdc88e1a7bb0	M0	NX	T2	Tumor Free	69.92800079	0:CENSORED	NA	No	White	NA	2	1	Primary
TCGA-BH-A1EV-01	brca_tcga_pan_can_atlas_2018	TCGA-BH-A1EV	45	STAGE IIIA	5TH	18	11	Breast Cancer	BRCA	Breast Invasive Ductal Carcinoma	NA	-16504	0	NA	NA	11.9998685	1	Not Hispanic Or Latino	2009/7/11	0.4189	EUR	NA	No	C50.9	Mar-00	C50.9	Yes	Yes	0.2679	0.41	86	No	IDC	11.9998685	1:DECEASED	417dea5f-f68e-4dab-940e-43ae8c67e5e6	M0	N1B	T3	With Tumor	11.9998685	1:PROGRESSION	Yes	No	White	Yes	20	1	Primary
TCGA-BH-A203-01	brca_tcga_pan_can_atlas_2018	TCGA-BH-A203	78	STAGE IIB	5TH	15	15	Breast Cancer	BRCA	Breast Invasive Ductal Carcinoma	NA	-28609	0	NA	NA	38.5968373	1	Not Hispanic Or Latino	2009/8/11	0.3623	EUR	NA	No	C50.9	Mar-00	C50.9	Yes	Yes	0.3141	0.31	61	NA	IDC	38.5968373	1:DECEASED	b3264748-947a-43aa-b227-b294fbcc8447	M0	N1B	T2	With Tumor	38.5968373	1:PROGRESSION	Yes	No	White	NA	18	1	Primary
TCGA-C8-A12L-01	brca_tcga_pan_can_atlas_2018	TCGA-C8-A12L	67	STAGE IIA	6TH	16	29	Breast Cancer	BRCA	Breast Invasive Ductal Carcinoma	363	-24710	0	11.93411579	0:DiseaseFree	11.93411579	0	Not Hispanic Or Latino	2004/12/11	0.6096	NA	NA	No	C50.9	Mar-00	C50.9	Yes	Yes	0.2814	0.81	71	No	IDC	11.93411579	0:LIVING	441919eb-8c9f-478c-bda3-8de4f8295e8a	M0	N0 (I-)	T2	Tumor Free	11.93411579	0:CENSORED	NA	No	Asian	No	26	1	Primary
TCGA-C8-A12P-01	brca_tcga_pan_can_atlas_2018	TCGA-C8-A12P	55	STAGE IIB	6TH	17	19	Breast Cancer	BRCA	Breast Invasive Ductal Carcinoma	358	-20332	0	11.76973403	0:DiseaseFree	11.76973403	0	Not Hispanic Or Latino	4/13/11	0.3385	NA	NA	No	C50.9	Mar-00	C50.9	Yes	Yes	0.2886	0.17	141	No	IDC	11.76973403	0:LIVING	abdc76db-f85e-4337-a57e-6d098789da03	M0	N1	T2	Tumor Free	11.76973403	0:CENSORED	NA	No	Asian	No	18	1	Primary
TCGA-C8-A12Q-01	brca_tcga_pan_can_atlas_2018	TCGA-C8-A12Q	78	STAGE IIIA	NA	13	-5	Breast Cancer	BRCA	Breast Invasive Ductal Carcinoma	2	-28733	0	NA	NA	12.65739554	1	Not Hispanic Or Latino	4/13/11	0.4088	NA	NA	No	C50.9	Mar-00	C50.9	Yes	Yes	0.2593	0.35	98	Yes	IDC	12.65739554	1:DECEASED	a824b3bd-34d5-4cc1-a92f-f9d6ac0f1814	M0	N2	T1	Tumor Free	12.65739554	1:PROGRESSION	NA	No	Asian	No	12	1	Primary
TCGA-C8-A12T-01	brca_tcga_pan_can_atlas_2018	TCGA-C8-A12T	43	STAGE IIA	6TH	2	29	Breast Cancer	BRCA	Breast Invasive Ductal Carcinoma	0	NA	0	0	0:DiseaseFree	0	0	Not Hispanic Or Latino	2004/11/11	0.2311	NA	NA	No	C50.9	Mar-00	C50.9	Yes	Yes	0.2886	0.09	153	NA	IDC	0	0:LIVING	71229981-97c2-4ae1-a130-fe5de336b37d	M0	N0	T2	Tumor Free	0	0:CENSORED	Yes	No	Asian	NA	20	1	Primary
TCGA-C8-A12Z-01	brca_tcga_pan_can_atlas_2018	TCGA-C8-A12Z	45	STAGE IIB	6TH	9	15	Breast Cancer	BRCA	Breast Invasive Ductal Carcinoma	382	-16508	0	12.55876648	0:DiseaseFree	12.55876648	0	Not Hispanic Or Latino	4/13/11	0.2697	NA	NA	No	C50.9	Mar-00	C50.9	Yes	Yes	0.2818	0.06	42	No	IDC	12.55876648	0:LIVING	42621dfa-abfd-4c7d-8bc5-a02a09d1c2b4	M0	N1	T2	Tumor Free	12.55876648	0:CENSORED	Yes	No	Asian	No	22	1	Primary
TCGA-C8-A135-01	brca_tcga_pan_can_atlas_2018	TCGA-C8-A135	64	STAGE IIB	6TH	20	17	Breast Cancer	BRCA	Breast Invasive Ductal Carcinoma	393	-23667	0	12.92040635	0:DiseaseFree	12.92040635	0	Not Hispanic Or Latino	4/15/11	0.2977	NA	NA	No	C50.9	Mar-00	C50.9	Yes	Yes	0.2924	0.13	56	No	IDC	12.92040635	0:LIVING	33cea538-4c3f-470a-972d-257c43241ab4	M0	N1	T2	Tumor Free	12.92040635	0:CENSORED	Yes	No	Asian	No	16	1	Primary
TCGA-C8-A137-01	brca_tcga_pan_can_atlas_2018	TCGA-C8-A137	34	STAGE IIB	6TH	5	29	Breast Cancer	BRCA	Breast Invasive Ductal Carcinoma	379	-12729	0	4.471183877	1:Recurred/Progressed	12.46013742	0	Not Hispanic Or Latino	4/15/11	0.2233	NA	NA	No	C50.9	Mar-00	C50.9	Yes	Yes	0.2714	0.24	43	Yes	IDC	12.46013742	0:LIVING	03ab1e9f-4918-404d-b178-3a4fd929c5e8	M0	N1	T2	Tumor Free	4.471183877	1:PROGRESSION	Yes	No	Asian	No	14	1	Primary
TCGA-C8-A138-01	brca_tcga_pan_can_atlas_2018	TCGA-C8-A138	54	STAGE IIIA	6TH	19	-5	Breast Cancer	BRCA	Breast Invasive Ductal Carcinoma	380	-20053	0	12.49301378	0:DiseaseFree	12.49301378	0	Not Hispanic Or Latino	4/15/11	0.3556	NA	NA	No	C50.9	Mar-00	C50.9	Yes	Yes	0.2797	0.02	41	No	IDC	12.49301378	0:LIVING	b6c286c6-2755-419b-87d3-59c7feda9653	M0	N2	T2	Tumor Free	12.49301378	0:CENSORED	Yes	No	Asian	No	8	1	Primary
TCGA-C8-A1HF-01	brca_tcga_pan_can_atlas_2018	TCGA-C8-A1HF	48	STAGE IIA	6TH	24	29	Breast Cancer	BRCA	Breast Invasive Ductal Carcinoma	332	NA	0	10.91494888	0:DiseaseFree	10.91494888	0	Not Hispanic Or Latino	5/24/11	0.2475	EAS	NA	No	C50.9	Mar-00	C50.9	Yes	Yes	0.2797	0.41	27	No	IDC	10.91494888	0:LIVING	a2453bcb-90f2-4505-949d-a89cf4bfc9b8	M0	N0	T2	Tumor Free	10.91494888	0:CENSORED	Yes	No	Asian	No	18	1	Primary
TCGA-C8-A1HK-01	brca_tcga_pan_can_atlas_2018	TCGA-C8-A1HK	53	STAGE IIB	6TH	25	-7	Breast Cancer	BRCA	Breast Invasive Ductal Carcinoma	366	NA	0	12.03274485	0:DiseaseFree	12.03274485	0	Not Hispanic Or Latino	2006/1/11	0.518	NA	NA	No	C50.9	Mar-00	C50.9	Yes	Yes	0.3767	0.75	53	No	IDC	12.03274485	0:LIVING	52c35691-efca-42f5-a03e-02c9f872275c	M0	N1	T2	Tumor Free	12.03274485	0:CENSORED	Yes	No	Asian	No	14	1	Primary
TCGA-C8-A26X-01	brca_tcga_pan_can_atlas_2018	TCGA-C8-A26X	58	STAGE IIA	6TH	27	35	Breast Cancer	BRCA	Breast Invasive Ductal Carcinoma	376	-21463	0	12.36150837	0:DiseaseFree	12.36150837	0	Not Hispanic Or Latino	7/21/11	0.3564	NA	NA	No	C50.9	Mar-00	C50.9	Yes	Yes	0.3101	0.06	68	No	IDC	12.36150837	0:LIVING	70ab4f23-23c4-409f-a5cc-18a010c3a24e	M0	N1	T1	Tumor Free	12.36150837	0:CENSORED	No	No	Asian	No	22	1	Primary
TCGA-C8-A26Y-01	brca_tcga_pan_can_atlas_2018	TCGA-C8-A26Y	90	STAGE IIA	6TH	20	27	Breast Cancer	BRCA	Breast Invasive Ductal Carcinoma	394	-32872	0	12.9532827	0:DiseaseFree	12.9532827	0	Not Hispanic Or Latino	7/21/11	0.588	NA	NA	No	C50.9	Mar-00	C50.9	Yes	Yes	0.3403	0.57	633	No	IDC	12.9532827	0:LIVING	4d51159f-ab2f-40e3-a363-847c3654431e	M0	N0	T2	Tumor Free	12.9532827	0:CENSORED	No	No	Asian	No	20	1	Primary
TCGA-C8-A275-01	brca_tcga_pan_can_atlas_2018	TCGA-C8-A275	56	STAGE IIA	6TH	5	5	Breast Cancer	BRCA	Breast Invasive Ductal Carcinoma	1	-20774	0	0.032876352	0:DiseaseFree	0.032876352	0	Not Hispanic Or Latino	7/21/11	0.2019	NA	NA	No	C50.9	Mar-00	C50.9	Yes	Yes	0.3138	0.24	104	NA	IDC	0.032876352	0:LIVING	ce887e90-0660-4f44-a3a4-b3b894cb7eda	M0	N1	T1	Tumor Free	0.032876352	0:CENSORED	No	No	Asian	NA	20	1	Primary
TCGA-C8-A278-01	brca_tcga_pan_can_atlas_2018	TCGA-C8-A278	61	STAGE IIIA	6TH	17	5	Breast Cancer	BRCA	Breast Invasive Ductal Carcinoma	297	-22598	0	9.764276556	0:DiseaseFree	9.764276556	0	Not Hispanic Or Latino	7/21/11	0.1661	NA	NA	No	C50.9	Mar-00	C50.9	Yes	Yes	0.3104	0.09	43	No	IDC	9.764276556	0:LIVING	65077db7-dd59-4362-9d28-d5a9154e9be0	M0	N2	T2	Tumor Free	9.764276556	0:CENSORED	No	No	Asian	No	24	1	Primary
TCGA-C8-A8HP-01	brca_tcga_pan_can_atlas_2018	TCGA-C8-A8HP	59	STAGE IIIA	7TH	10	9	Breast Cancer	BRCA	Metaplastic Breast Cancer	396	-21613	0	13.01903541	0:DiseaseFree	13.01903541	0	Not Hispanic Or Latino	12/29/14	0.0419	EAS	NA	No	C50.9	Mar-75	C50.9	Yes	Yes	0.3167	0.01	144	No	MBC	13.01903541	0:LIVING	8DB69F1D-72E2-40BA-AD8A-CF228499840D	M0	N2	T2	Tumor Free	13.01903541	0:CENSORED	Yes	No	Asian	No	16	1	Primary
TCGA-D8-A13Z-01	brca_tcga_pan_can_atlas_2018	TCGA-D8-A13Z	51	NA	7TH	27	23	Breast Cancer	BRCA	Breast Invasive Ductal Carcinoma	635	-18942	0	20.87648355	0:DiseaseFree	20.87648355	0	Not Hispanic Or Latino	2/27/11	0.4986	EUR	NA	No	C50.9	Mar-00	C50.9	Yes	Yes	0.2975	0.33	83	No	IDC	20.87648355	0:LIVING	5a17dcd9-5ced-4a69-8069-23c7fd0649d1	M0	N2A	T2	NA	20.87648355	0:CENSORED	Yes	No	White	Yes	24	1	Primary
TCGA-D8-A1JA-01	brca_tcga_pan_can_atlas_2018	TCGA-D8-A1JA	60	NA	7TH	6	9	Breast Cancer	BRCA	Breast Invasive Ductal Carcinoma	502	-21918	0	14.16970773	1:Recurred/Progressed	16.50392872	0	Not Hispanic Or Latino	3/29/11	0.2448	EUR	NA	No	C50.9	Mar-00	C50.9	Yes	Yes	0.31	0.38	785	Yes	IDC	16.50392872	0:LIVING	9ced0c70-c46c-4f98-8f48-840defe4b8b1	M0	NX	T4B	Tumor Free	14.16970773	1:PROGRESSION	No	No	White	Yes	4	1	Primary
TCGA-D8-A1JF-01	brca_tcga_pan_can_atlas_2018	TCGA-D8-A1JF	79	STAGE IIIA	7TH	24	-13	Breast Cancer	BRCA	Breast Invasive Ductal Carcinoma	366	-29199	0	12.03274485	0:DiseaseFree	12.03274485	0	Not Hispanic Or Latino	3/28/11	0.414	EUR	NA	No	C50.9	Mar-00	C50.9	Yes	Yes	0.3033	0.19	41	No	IDC	12.03274485	0:LIVING	dcd5e079-813a-4c1a-b320-0931468d2bbc	M0	N2A	T1C	Tumor Free	12.03274485	0:CENSORED	Yes	No	White	No	2	1	Primary
TCGA-D8-A1JG-01	brca_tcga_pan_can_atlas_2018	TCGA-D8-A1JG	62	STAGE IIA	7TH	25	17	Breast Cancer	BRCA	Breast Invasive Ductal Carcinoma	1612	-22878	0	52.99667949	0:DiseaseFree	52.99667949	0	Not Hispanic Or Latino	3/28/11	0.2687	EUR	NA	No	C50.9	Mar-00	C50.9	Yes	Yes	0.348	0.33	132	No	IDC	52.99667949	0:LIVING	7f2a63e6-64d5-4be1-9814-e8416fc9e688	M0	N0	T2	Tumor Free	52.99667949	0:CENSORED	Yes	No	White	Yes	16	1	Primary
TCGA-D8-A1XJ-01	brca_tcga_pan_can_atlas_2018	TCGA-D8-A1XJ	76	STAGE IIIA	7TH	14	33	Breast Cancer	BRCA	Breast Invasive Carcinoma (NOS)	663	-27967	0	21.82989776	0:DiseaseFree	21.82989776	0	Not Hispanic Or Latino	2006/9/11	0.3525	EUR	NA	No	C50.9	Mar-23	C50.9	Yes	Yes	0.3111	0.28	80	No	BRCNOS	21.82989776	0:LIVING	cc510968-fe52-4109-a79f-74f216b48c78	MX	N1A	T3	Tumor Free	21.82989776	0:CENSORED	Yes	No	White	No	18	1	Primary
TCGA-D8-A1XT-01	brca_tcga_pan_can_atlas_2018	TCGA-D8-A1XT	61	STAGE IIA	7TH	12	15	Breast Cancer	BRCA	Breast Invasive Ductal Carcinoma	506	-22448	0	16.63543413	0:DiseaseFree	16.63543413	0	Not Hispanic Or Latino	5/16/11	0.3942	EUR	NA	No	C50.9	Mar-00	C50.9	Yes	Yes	0.2853	0.57	35	No	IDC	16.63543413	0:LIVING	64975923-d032-4182-8565-59fc37127d8d	M0	N1A	T1C	Tumor Free	16.63543413	0:CENSORED	Yes	No	White	No	14	1	Primary
TCGA-E2-A14P-01	brca_tcga_pan_can_atlas_2018	TCGA-E2-A14P	79	STAGE IIIC	6TH	14	17	Breast Cancer	BRCA	Breast Invasive Ductal Carcinoma	1246	-28923	0	40.96393464	0:DiseaseFree	40.96393464	0	Not Hispanic Or Latino	3/31/11	0.2736	EUR	NA	No	C50.9	Mar-00	C50.9	Yes	Yes	0.2906	0.72	62	No	IDC	40.96393464	0:LIVING	e4fc0909-f284-4471-866d-d8967b6adcbc	M0	N3	T2	Tumor Free	40.96393464	0:CENSORED	Yes	No	White	Yes	22	1	Primary
TCGA-E2-A14V-01	brca_tcga_pan_can_atlas_2018	TCGA-E2-A14V	53	STAGE IIB	6TH	17	19	Breast Cancer	BRCA	Breast Invasive Ductal Carcinoma	1042	-19643	0	34.25715883	0:DiseaseFree	34.25715883	0	Not Hispanic Or Latino	2004/6/11	0.38	EUR	NA	No	C50.9	Mar-00	C50.9	Yes	Yes	0.2924	0.26	109	No	IDC	34.25715883	0:LIVING	3144f1fb-4342-4079-bfe8-940da4bfd88e	M0	N1	T2	Tumor Free	34.25715883	0:CENSORED	Yes	No	White	Yes	22	1	Primary
TCGA-E2-A152-01	brca_tcga_pan_can_atlas_2018	TCGA-E2-A152	56	STAGE I	6TH	25	17	Breast Cancer	BRCA	Breast Invasive Ductal Carcinoma	2128	-20705	0	1.77532301	1:Recurred/Progressed	69.96087714	0	Not Hispanic Or Latino	2004/6/11	0.6421	EUR	NA	No	C50.9	Mar-00	C50.9	Yes	Yes	0.2603	0.43	122	Yes	IDC	69.96087714	0:LIVING	a8015490-9740-45c9-8bd2-eb6d1beefc2e	M0	N0	T1C	With Tumor	1.77532301	1:PROGRESSION	Yes	No	White	No	8	1	Primary
TCGA-E2-A1B0-01	brca_tcga_pan_can_atlas_2018	TCGA-E2-A1B0	50	STAGE IIIA	6TH	27	9	Breast Cancer	BRCA	Breast Invasive Ductal Carcinoma	1631	-18346	0	53.62133018	0:DiseaseFree	53.62133018	0	Not Hispanic Or Latino	4/25/11	0.2357	EUR	NA	No	C50.9	Mar-00	C50.9	Yes	Yes	0.2831	0.58	41	No	IDC	53.62133018	0:LIVING	996bd3f0-d767-4eff-9c82-99fcb5a3006a	M0	N2	T2	Tumor Free	53.62133018	0:CENSORED	Yes	No	White	Yes	22	1	Primary
TCGA-E2-A1LB-01	brca_tcga_pan_can_atlas_2018	TCGA-E2-A1LB	41	STAGE IIB	6TH	1	-7	Breast Cancer	BRCA	Breast Invasive Ductal Carcinoma	2306	-15283	0	75.8128678	0:DiseaseFree	75.8128678	0	Not Hispanic Or Latino	2006/7/11	0.1072	NA	NA	No	C50.9	Mar-00	C50.9	Yes	Yes	0.3296	0.45	43	No	IDC	75.8128678	0:LIVING	fa176764-a76f-44c7-b97a-cd6d21e052be	M0	N1	T2	Tumor Free	75.8128678	0:CENSORED	Yes	No	Black or African American	Yes	2	1	Primary
TCGA-E9-A1RH-01	brca_tcga_pan_can_atlas_2018	TCGA-E9-A1RH	63	STAGE IIA	7TH	23	31	Breast Cancer	BRCA	Breast Invasive Ductal Carcinoma	1417	-23224	0	46.58579084	0:DiseaseFree	46.58579084	0	Not Hispanic Or Latino	2008/2/11	0.4291	EUR	NA	No	C50.9	Mar-00	C50.9	Yes	Yes	0.3174	0.33	87	No	IDC	46.58579084	0:LIVING	408cb583-6dc3-4698-8bd2-e284042bd5ef	M0	N0	T2	Tumor Free	46.58579084	0:CENSORED	Yes	No	White	Yes	22	1	Primary
TCGA-E9-A248-01	brca_tcga_pan_can_atlas_2018	TCGA-E9-A248	51	STAGE IIA	7TH	15	-11	Breast Cancer	BRCA	Breast Invasive Ductal Carcinoma	59	-18684	0	1.93970477	0:DiseaseFree	1.93970477	0	Not Hispanic Or Latino	3/22/11	0.079	EUR	NA	No	C50.9	Mar-00	C50.9	Yes	Yes	0.31	0.31	29	No	IDC	1.93970477	0:LIVING	539bbbed-43fb-4fef-9c67-6406f58b186a	M0	N0 (I-)	T2	Tumor Free	1.93970477	0:CENSORED	Yes	No	White	No	18	1	Primary
TCGA-EW-A1OV-01	brca_tcga_pan_can_atlas_2018	TCGA-EW-A1OV	56	STAGE IIB	6TH	18	-9	Breast Cancer	BRCA	Breast Invasive Ductal Carcinoma	789	-20764	0	25.93944176	0:DiseaseFree	25.93944176	0	Hispanic Or Latino	5/27/11	0.3884	EUR	NA	No	C50.9	Mar-00	C50.9	Yes	Yes	0.3521	0.96	97	No	IDC	25.93944176	0:LIVING	ac68d219-5670-4ddd-8df6-8aa7ad59e5c7	MX	N1MI	T2	Tumor Free	25.93944176	0:CENSORED	Yes	No	White	No	18	1	Primary
TCGA-EW-A2FR-01	brca_tcga_pan_can_atlas_2018	TCGA-EW-A2FR	59	STAGE IIIC	6TH	22	5	Breast Cancer	BRCA	Breast Invasive Ductal Carcinoma	1673	-21628	0	55.00213696	0:DiseaseFree	55.00213696	0	Not Hispanic Or Latino	2010/12/11	0.0742	SAS	NA	No	C50.9	Mar-00	C50.9	Yes	Yes	0.2905	0.02	39	No	IDC	55.00213696	0:LIVING	AF97E043-88CB-4F99-8F8B-9BCBCCCDF842	MX	N3A	T1B	Tumor Free	55.00213696	0:CENSORED	Yes	No	Black or African American	Yes	14	1	Primary
TCGA-EW-A6SD-01	brca_tcga_pan_can_atlas_2018	TCGA-EW-A6SD	32	STAGE IIB	7TH	24	9	Breast Cancer	BRCA	Breast Invasive Ductal Carcinoma	1010	-12006	0	33.20511556	0:DiseaseFree	33.20511556	0	Hispanic Or Latino	3/14/15	0.4194	NA	NA	No	C50.9	Mar-00	C50.9	Yes	Yes	0.3517	0.34	43	No	IDC	33.20511556	0:LIVING	42378DBC-A123-4CF9-8502-165E89FDA271	M0	N1A	T2	Tumor Free	33.20511556	0:CENSORED	Yes	No	Black or African American	Yes	18	1	Primary
TCGA-GM-A2DB-01	brca_tcga_pan_can_atlas_2018	TCGA-GM-A2DB	62	STAGE IIA	6TH	20	31	Breast Cancer	BRCA	Breast Invasive Ductal Carcinoma	2406	-22883	0	79.10050301	0:DiseaseFree	79.10050301	0	Not Hispanic Or Latino	9/28/11	0.2286	EUR	NA	No	C50.9	Mar-00	C50.9	Yes	Yes	0.3153	0.08	125	No	IDC	79.10050301	0:LIVING	6E6B7742-A562-490B-BB72-04A5653852E4	M0	N0 (I-)	T2	Tumor Free	79.10050301	0:CENSORED	Yes	No	White	Yes	18	1	Primary
TCGA-GM-A2DH-01	brca_tcga_pan_can_atlas_2018	TCGA-GM-A2DH	58	STAGE I	6TH	16	-1	Breast Cancer	BRCA	Breast Invasive Ductal Carcinoma	2193	-21344	0	72.09784002	0:DiseaseFree	72.09784002	0	Not Hispanic Or Latino	9/29/11	0.2932	EUR	NA	No	C50.9	Mar-00	C50.9	Yes	Yes	0.2942	0.05	173	No	IDC	72.09784002	0:LIVING	5700C1B3-922A-4401-8AB8-89028908D696	M0	N0 (I+)	T1C	Tumor Free	72.09784002	0:CENSORED	Yes	No	White	No	10	1	Primary
TCGA-LL-A5YO-01	brca_tcga_pan_can_atlas_2018	TCGA-LL-A5YO	50	STAGE IA	7TH	NA	11	Breast Cancer	BRCA	Breast Invasive Ductal Carcinoma	440	-18354	0	14.4655949	0:DiseaseFree	14.4655949	0	Not Hispanic Or Latino	2005/8/13	0.057	NA	NA	No	C50.9	Mar-00	C50.9	Yes	Yes	0.2957	0	40	No	IDC	14.4655949	0:LIVING	B8AEFC48-4A6E-4254-A57F-5F688399B582	MX	N0	T1B	Tumor Free	14.4655949	0:CENSORED	Yes	No	Black or African American	Yes	12	1	Primary
TCGA-OL-A5RZ-01	brca_tcga_pan_can_atlas_2018	TCGA-OL-A5RZ	57	STAGE IA	7TH	13	3	Breast Cancer	BRCA	Breast Invasive Ductal Carcinoma	679	-21038	0	22.32304304	0:DiseaseFree	22.32304304	0	NA	5/16/13	0.4698	NA	NA	No	C50.9	Mar-00	C50.9	Yes	Yes	0.328	0.31	96	No	IDC	22.32304304	0:LIVING	7E8713BD-0B17-4F09-9696-BC29707D862B	MX	N0	T1B	Tumor Free	22.32304304	0:CENSORED	Yes	No	Black or African American	No	14	1	Primary
TCGA-OL-A66P-01	brca_tcga_pan_can_atlas_2018	TCGA-OL-A66P	75	STAGE IIA	7TH	3	15	Breast Cancer	BRCA	Breast Invasive Ductal Carcinoma	428	-27489	0	14.07107867	0:DiseaseFree	14.07107867	0	Not Hispanic Or Latino	2006/11/13	0.1324	NA	NA	No	C50.9	Mar-00	C50.9	Yes	Yes	0.3535	0	91	No	IDC	14.07107867	0:LIVING	F81AC8A2-4CE6-439E-B027-1C0BFC88CEAA	MX	N0	T2	NA	14.07107867	0:CENSORED	Yes	No	Black or African American	No	2	1	Primary
TCGA-UU-A93S-01	brca_tcga_pan_can_atlas_2018	TCGA-UU-A93S	63	STAGE IV	7TH	15	15	Breast Cancer	BRCA	Breast Invasive Ductal Carcinoma	NA	-23278	0	NA	NA	3.813656837	1	Not Hispanic Or Latino	2011/11/14	0.5014	AFR_ADMIX	NA	No	C50.9	Mar-00	C50.9	Yes	Yes	0.3562	0.48	139	No	IDC	3.813656837	1:DECEASED	45013972-2DFD-4F82-A076-E3E4AF1B43B8	M1	N3B	T4D	With Tumor	3.813656837	1:PROGRESSION	No	No	Black or African American	No	10	1	Primary
[truncated: 193 more columns]
