# Supplementary material for: Cell–cell junction gene signatures as subtype-specific prognostic biomarkers in breast cancer
Source: PLoS One. 2026 Jun 29;21(6):e0352254. doi: 10.1371/journal.pone.0352254 (PMC13313366; doi:10.1371/journal.pone.0352254)
Supplement: S1 File — This ZIP archive contains R scripts and lightweight input files used for the main analyses, including processed input tables, annotation files, and gene lists. (ZIP) [file pone.0352254.s014.zip › input/processed/discovery/01_gene_level_cox/tcga/tcga_discovery_luma_dss.csv]

SAMPLE_ID	Study.ID	Patient.ID	Diagnosis.Age	Neoplasm.Disease.Stage.American.Joint.Committee.on.Cancer.Code	American.Joint.Committee.on.Cancer.Publication.Version.Type	Aneuploidy.Score	Buffa.Hypoxia.Score	Cancer.Type	TCGA.PanCanAtlas.Cancer.Type.Acronym	Cancer.Type.Detailed	Last.Communication.Contact.from.Initial.Pathologic.Diagnosis.Date	Birth.from.Initial.Pathologic.Diagnosis.Date	Last.Alive.Less.Initial.Pathologic.Diagnosis.Date.Calculated.Day.Value	Disease.Free..Months.	Disease.Free.Status	Months.of.disease.specific.survival	Disease.specific.Survival.status	Ethnicity.Category	Form.completion.date	Fraction.Genome.Altered	Genetic.Ancestry.Label	Neoplasm.Histologic.Grade	Neoadjuvant.Therapy.Type.Administered.Prior.To.Resection.Text	ICD.10.Classification	International.Classification.of.Diseases.for.Oncology..Third.Edition.ICD.O.3.Histology.Code	International.Classification.of.Diseases.for.Oncology..Third.Edition.ICD.O.3.Site.Code	In.PanCan.Pathway.Analysis	Informed.consent.verified	MSI.MANTIS.Score	MSIsensor.Score	Mutation.Count	New.Neoplasm.Event.Post.Initial.Therapy.Indicator	Oncotree.Code	Overall.Survival..Months.	Overall.Survival.Status	Other.Patient.ID	American.Joint.Committee.on.Cancer.Metastasis.Stage.Code	Neoplasm.Disease.Lymph.Node.Stage.American.Joint.Committee.on.Cancer.Code	American.Joint.Committee.on.Cancer.Tumor.Stage.Code	Person.Neoplasm.Cancer.Status	Progress.Free.Survival..Months.	Progression.Free.Status	Primary.Lymph.Node.Presentation.Assessment	Prior.Diagnosis	Race.Category	Radiation.Therapy	Ragnum.Hypoxia.Score	Number.of.Samples.Per.Patient	Sample.Type
TCGA-3C-AAAU-01	brca_tcga_pan_can_atlas_2018	TCGA-3C-AAAU	55	STAGE X	6TH	19	-21	Breast Cancer	BRCA	Breast Invasive Lobular Carcinoma	4047	-20211	0	59.44044449	1:Recurred/Progressed	133.0505967	0	Not Hispanic Or Latino	1/13/14	0.7787	EUR	NA	No	C50.9	Mar-20	C50.9	Yes	Yes	0.3319	0.55	24	No	ILC	133.0505967	0:LIVING	6E7D5EC6-A469-467C-B748-237353C23416	MX	NX	TX	With Tumor	59.44044449	1:PROGRESSION	Yes	No	White	No	0	1	Primary
TCGA-3C-AALK-01	brca_tcga_pan_can_atlas_2018	TCGA-3C-AALK	52	STAGE IA	7TH	4	-27	Breast Cancer	BRCA	Breast Invasive Ductal Carcinoma	1448	-19074	0	NA	NA	47.60495775	0	Not Hispanic Or Latino	7/28/14	0.0764	AFR	NA	No	C50.9	Mar-00	C50.9	Yes	Yes	0.3218	0.03	44	No	IDC	47.60495775	0:LIVING	C31900A4-5DCD-4022-97AC-638E86E889E4	M0	N0 (I+)	T1C	Tumor Free	47.60495775	0:CENSORED	Yes	No	Black or African American	No	2	1	Primary
TCGA-4H-AAAK-01	brca_tcga_pan_can_atlas_2018	TCGA-4H-AAAK	50	STAGE IIIA	7TH	7	-27	Breast Cancer	BRCA	Breast Invasive Lobular Carcinoma	348	-18371	0	11.44097051	0:DiseaseFree	11.44097051	0	Not Hispanic Or Latino	11/13/14	0.2364	EUR	NA	No	C50.9	Mar-20	C50.9	Yes	Yes	0.3411	0.01	20	No	ILC	11.44097051	0:LIVING	6623FC5E-00BE-4476-967A-CBD55F676EA6	M0	N2A	T2	Tumor Free	11.44097051	0:CENSORED	Yes	No	White	No	-4	1	Primary
TCGA-5L-AAT0-01	brca_tcga_pan_can_atlas_2018	TCGA-5L-AAT0	42	STAGE IIA	7TH	3	-25	Breast Cancer	BRCA	Breast Invasive Lobular Carcinoma	1477	-15393	0	NA	NA	48.55837196	0	Hispanic Or Latino	8/15/14	0.0702	NA	NA	No	C50.9	Mar-20	C50.9	Yes	Yes	0.3208	0	139	No	ILC	48.55837196	0:LIVING	86C6F993-327F-4525-9983-29C55625593A	M0	N0	T2	Tumor Free	48.55837196	0:CENSORED	Yes	Yes	White	Yes	-16	1	Primary
TCGA-A1-A0SD-01	brca_tcga_pan_can_atlas_2018	TCGA-A1-A0SD	59	STAGE IIA	6TH	11	-35	Breast Cancer	BRCA	Breast Invasive Ductal Carcinoma	437	-21793	0	14.36696584	0:DiseaseFree	14.36696584	0	Not Hispanic Or Latino	2009/7/11	0.2474	EUR	NA	No	C50.9	Mar-00	C50.9	Yes	Yes	0.2829	0.02	33	NA	IDC	14.36696584	0:LIVING	c462e422-eb8d-4daf-9897-2a9c6cbd783a	M0	N0	T2	NA	14.36696584	0:CENSORED	Yes	No	White	NA	-6	1	Primary
TCGA-A1-A0SE-01	brca_tcga_pan_can_atlas_2018	TCGA-A1-A0SE	56	STAGE I	6TH	10	-29	Breast Cancer	BRCA	Breast Invasive Carcinoma (NOS)	1321	-20717	0	43.42966105	0:DiseaseFree	43.42966105	0	Not Hispanic Or Latino	2012/6/10	0.2134	EUR	NA	No	C50.9	Mar-22	C50.9	Yes	Yes	0.2898	0.01	27	NA	BRCNOS	43.42966105	0:LIVING	c397e6c2-ba3a-4f5e-a258-c140611192fe	M0	N0 (I-)	T1C	Tumor Free	43.42966105	0:CENSORED	NA	No	White	NA	-4	1	Primary
TCGA-A1-A0SF-01	brca_tcga_pan_can_atlas_2018	TCGA-A1-A0SF	54	STAGE IIA	6TH	14	-21	Breast Cancer	BRCA	Breast Invasive Ductal Carcinoma	1463	-19731	0	48.09810303	0:DiseaseFree	48.09810303	0	Not Hispanic Or Latino	5/24/11	0.2015	EUR	NA	No	C50.9	Mar-00	C50.9	Yes	Yes	0.4042	0.36	50	NA	IDC	48.09810303	0:LIVING	4b620966-b4c7-4615-bf58-ca9d3226b9bd	M0	N0	T2	Tumor Free	48.09810303	0:CENSORED	Yes	No	White	NA	-6	1	Primary
TCGA-A1-A0SG-01	brca_tcga_pan_can_atlas_2018	TCGA-A1-A0SG	61	STAGE IIB	6TH	4	-17	Breast Cancer	BRCA	Breast Invasive Carcinoma (NOS)	434	-22380	0	14.26833679	0:DiseaseFree	14.26833679	0	Not Hispanic Or Latino	5/31/11	0.0969	EUR	NA	No	C50.9	Mar-07	C50.9	Yes	Yes	0.311	0	27	NA	BRCNOS	14.26833679	0:LIVING	0ed9ad26-7fdc-4d75-93f9-d029eee94993	M0	N1A	T2	NA	14.26833679	0:CENSORED	Yes	No	White	NA	-2	1	Primary
TCGA-A1-A0SH-01	brca_tcga_pan_can_atlas_2018	TCGA-A1-A0SH	39	STAGE IIA	6TH	2	-29	Breast Cancer	BRCA	Breast Invasive Ductal Carcinoma	1437	-14595	0	47.24331788	0:DiseaseFree	47.24331788	0	Not Hispanic Or Latino	2012/6/10	0.1789	EUR	NA	No	C50.9	Mar-00	C50.9	Yes	Yes	0.4765	0.02	94	NA	IDC	47.24331788	0:LIVING	a6a863d9-b39d-4965-b47f-79a1bcf3c976	M0	N0 (I-)	T2	Tumor Free	47.24331788	0:CENSORED	NA	No	White	NA	-12	1	Primary
TCGA-A1-A0SJ-01	brca_tcga_pan_can_atlas_2018	TCGA-A1-A0SJ	39	STAGE IIIA	6TH	24	-9	Breast Cancer	BRCA	Breast Invasive Ductal Carcinoma	416	-14383	0	13.67656245	0:DiseaseFree	13.67656245	0	Not Hispanic Or Latino	2012/6/10	0.46	AFR_ADMIX	NA	No	C50.9	Mar-00	C50.9	Yes	Yes	0.292	0.37	30	NA	IDC	13.67656245	0:LIVING	a2db9dd1-44d5-48b5-817c-a21a85fadb21	M0	N1A	T3	Tumor Free	13.67656245	0:CENSORED	NA	No	Black or African American	NA	6	1	Primary
TCGA-A1-A0SQ-01	brca_tcga_pan_can_atlas_2018	TCGA-A1-A0SQ	45	STAGE IIB	6TH	3	-33	Breast Cancer	BRCA	Breast Invasive Ductal Carcinoma	554	-16458	0	18.21349903	0:DiseaseFree	18.21349903	0	Not Hispanic Or Latino	6/30/11	0.1094	EUR	NA	No	C50.9	Mar-00	C50.9	Yes	Yes	0.2921	0.18	23	NA	IDC	18.21349903	0:LIVING	08de63a2-7b76-43c3-80dc-df748b1d81bc	MX	N1	T2	Tumor Free	18.21349903	0:CENSORED	Yes	No	White	NA	0	1	Primary
TCGA-A2-A04N-01	brca_tcga_pan_can_atlas_2018	TCGA-A2-A04N	66	STAGE IA	5TH	3	-27	Breast Cancer	BRCA	Breast Invasive Ductal Carcinoma	4354	-24155	0	143.1436368	0:DiseaseFree	143.1436368	0	Hispanic Or Latino	1/27/11	0.0862	EUR	NA	No	C50.9	Mar-00	C50.9	Yes	Yes	0.2911	0	41	No	IDC	143.1436368	0:LIVING	197428f7-bd77-4c5f-8119-87157b5c35b9	M0	N0 (I-)	T1C	Tumor Free	143.1436368	0:CENSORED	NA	No	White	Yes	-8	1	Primary
TCGA-A2-A04V-01	brca_tcga_pan_can_atlas_2018	TCGA-A2-A04V	39	STAGE IIA	6TH	6	-31	Breast Cancer	BRCA	Breast Invasive Ductal Carcinoma	NA	-14250	0	48.3282375	1:Recurred/Progressed	63.12259592	1	Not Hispanic Or Latino	2008/10/10	0.1132	EUR	NA	No	C50.9	Mar-00	C50.9	Yes	Yes	0.289	0.04	27	NA	IDC	63.12259592	1:DECEASED	64f67506-f2df-4f0a-b7be-29b4949e986a	M0	N0 (I-)	T2	With Tumor	48.3282375	1:PROGRESSION	NA	No	White	No	0	1	Primary
TCGA-A2-A0CK-01	brca_tcga_pan_can_atlas_2018	TCGA-A2-A0CK	60	STAGE IIIA	5TH	4	-27	Breast Cancer	BRCA	Breast Invasive Lobular Carcinoma	4159	-22094	0	44.84334418	1:Recurred/Progressed	136.7327481	0	Not Hispanic Or Latino	5/21/12	0.1005	EUR	NA	No	C50.9	Mar-20	C50.9	Yes	Yes	0.3074	0	13	Yes	ILC	136.7327481	0:LIVING	5ACA16CA-4516-4E27-8249-6914029A7EBF	M0	N2A	T3	Tumor Free	44.84334418	1:PROGRESSION	Yes	No	White	Yes	-8	1	Primary
TCGA-A2-A0CP-01	brca_tcga_pan_can_atlas_2018	TCGA-A2-A0CP	60	STAGE IA	6TH	5	-21	Breast Cancer	BRCA	Breast Invasive Ductal Carcinoma	2813	-22133	0	92.48117829	0:DiseaseFree	92.48117829	0	Not Hispanic Or Latino	2009/8/10	0.087	EUR	NA	No	C50.9	Mar-00	C50.9	Yes	Yes	0.273	0.04	35	No	IDC	92.48117829	0:LIVING	fe15c48b-116d-461e-9b40-68514730fd18	M0	N0 (I-)	T1C	Tumor Free	92.48117829	0:CENSORED	NA	No	White	Yes	-14	1	Primary
TCGA-A2-A0CQ-01	brca_tcga_pan_can_atlas_2018	TCGA-A2-A0CQ	62	STAGE IA	6TH	5	-23	Breast Cancer	BRCA	Breast Invasive Ductal Carcinoma	2695	-22810	0	88.60176875	0:DiseaseFree	88.60176875	0	Not Hispanic Or Latino	2008/10/10	0.1198	AFR_ADMIX	NA	No	C50.9	Mar-00	C50.9	Yes	Yes	0.2894	0.07	29	No	IDC	88.60176875	0:LIVING	ab34a9a2-d72d-4106-94fb-118844b1b60b	M0	N0 (I-)	T1	Tumor Free	88.60176875	0:CENSORED	NA	No	Black or African American	Yes	-4	1	Primary
TCGA-A2-A0CR-01	brca_tcga_pan_can_atlas_2018	TCGA-A2-A0CR	54	STAGE IIB	7TH	6	-17	Breast Cancer	BRCA	Breast Invasive Lobular Carcinoma	3283	-20075	0	NA	NA	107.9330638	0	Not Hispanic Or Latino	2006/5/12	0	EAS	NA	No	C50.9	Mar-20	C50.9	Yes	Yes	0.2975	0	134	No	ILC	107.9330638	0:LIVING	4CF0F639-7940-48B6-8EA1-2A3494097CDB	M0	N0	T3	Tumor Free	107.9330638	0:CENSORED	Yes	No	Asian	No	-4	1	Primary
TCGA-A2-A0CS-01	brca_tcga_pan_can_atlas_2018	TCGA-A2-A0CS	73	STAGE IV	NA	17	-21	Breast Cancer	BRCA	Breast Invasive Ductal Carcinoma	2298	-26817	0	NA	NA	77.19367459	0	Not Hispanic Or Latino	1/27/11	0.1967	EUR	NA	No	C50.9	Mar-00	C50.9	Yes	Yes	0.2726	0.27	31	NA	IDC	77.19367459	1:DECEASED	d071c16b-7cee-45ed-8ec9-612418143815	M1	N3A	T4B	Tumor Free	77.19367459	0:CENSORED	NA	No	White	Yes	-10	1	Primary
TCGA-A2-A0CT-01	brca_tcga_pan_can_atlas_2018	TCGA-A2-A0CT	71	STAGE IIA	6TH	25	-13	Breast Cancer	BRCA	Breast Invasive Ductal Carcinoma	2289	-25959	0	75.25396982	0:DiseaseFree	75.25396982	0	Not Hispanic Or Latino	2009/9/10	0.7056	EUR	NA	No	C50.9	Mar-00	C50.9	Yes	Yes	0.2932	1.11	79	No	IDC	75.25396982	0:LIVING	378778d2-b331-4867-a93b-c64028c8b4c7	M0	N0 (I-)	T2	Tumor Free	75.25396982	0:CENSORED	NA	No	White	No	2	1	Primary
TCGA-A2-A0CU-01	brca_tcga_pan_can_atlas_2018	TCGA-A2-A0CU	73	STAGE IIA	6TH	20	-15	Breast Cancer	BRCA	Breast Invasive Ductal Carcinoma	NA	-26823	0	NA	NA	5.194463622	0	Not Hispanic Or Latino	2009/9/10	0.4388	EUR	NA	No	C50.9	Mar-00	C50.9	Yes	Yes	0.2981	0.06	43	No	IDC	5.194463622	1:DECEASED	332423a7-8866-4ee3-b08f-3c8d7c16af80	M0	N0 (I+)	T2	Tumor Free	5.194463622	0:CENSORED	NA	No	White	No	4	1	Primary
TCGA-A2-A0CV-01	brca_tcga_pan_can_atlas_2018	TCGA-A2-A0CV	41	STAGE IIB	6TH	24	-23	Breast Cancer	BRCA	Breast Invasive Ductal Carcinoma	3011	-15289	0	98.99069599	0:DiseaseFree	98.99069599	0	Not Hispanic Or Latino	1/28/11	0.6142	EAS	NA	No	C50.9	Mar-00	C50.9	Yes	Yes	0.2792	0	22	No	IDC	98.99069599	0:LIVING	ad7fcc89-82a3-48aa-8461-581c1a857677	M0	N1A	T2	Tumor Free	98.99069599	0:CENSORED	NA	No	Asian	Yes	-14	1	Primary
TCGA-A2-A0D3-01	brca_tcga_pan_can_atlas_2018	TCGA-A2-A0D3	42	STAGE IA	6TH	5	-33	Breast Cancer	BRCA	Breast Invasive Ductal Carcinoma	1873	-15524	0	61.57740737	0:DiseaseFree	61.57740737	0	Not Hispanic Or Latino	1/28/11	0.1108	EUR	NA	No	C50.9	Mar-00	C50.9	Yes	Yes	0.2747	0.01	25	No	IDC	61.57740737	0:LIVING	4a16429b-884f-4c95-8683-feeedf0d6a55	M0	N0 (I-)	T1C	Tumor Free	61.57740737	0:CENSORED	NA	No	White	No	-14	1	Primary
TCGA-A2-A0EM-01	brca_tcga_pan_can_atlas_2018	TCGA-A2-A0EM	73	STAGE IA	5TH	5	-37	Breast Cancer	BRCA	Breast Invasive Ductal Carcinoma	3094	-26845	0	101.7194332	0:DiseaseFree	101.7194332	0	Not Hispanic Or Latino	2009/6/10	0.1025	EUR	NA	No	C50.9	Mar-00	C50.9	Yes	Yes	0.2606	0.06	31	No	IDC	101.7194332	0:LIVING	2fdfd287-d13c-4910-9788-73987d45908a	M0	N0 (I-)	T1	Tumor Free	101.7194332	0:CENSORED	NA	No	White	Yes	-8	1	Primary
TCGA-A2-A0EN-01	brca_tcga_pan_can_atlas_2018	TCGA-A2-A0EN	70	STAGE IIA	6TH	9	-33	Breast Cancer	BRCA	Breast Invasive Lobular Carcinoma	2718	-25771	0	134.3985271	0:DiseaseFree	134.3985271	0	Not Hispanic Or Latino	2/27/15	0.2206	EUR	NA	No	C50.9	Mar-20	C50.9	Yes	Yes	0.2756	0	33	No	ILC	134.3985271	0:LIVING	5e670fec-8992-44bf-8657-f7f9a272306b	M0	N0 (I+)	T2	Tumor Free	134.3985271	0:CENSORED	NA	No	White	Yes	-16	1	Primary
TCGA-A2-A0EO-01	brca_tcga_pan_can_atlas_2018	TCGA-A2-A0EO	54	STAGE IA	6TH	22	-31	Breast Cancer	BRCA	Breast Invasive Ductal Carcinoma	2442	-19880	0	NA	NA	80.28405168	0	Not Hispanic Or Latino	2008/10/10	0.2512	EUR	NA	No	C50.9	Mar-00	C50.9	Yes	Yes	0.2627	0.08	28	No	IDC	80.28405168	0:LIVING	bf88ddf5-a6d4-498c-bf7f-db9bfabff72d	M0	N0 (I-)	T1	Tumor Free	80.28405168	0:CENSORED	NA	No	White	Yes	-6	1	Primary
TCGA-A2-A0EP-01	brca_tcga_pan_can_atlas_2018	TCGA-A2-A0EP	56	STAGE I	6TH	NA	-29	Breast Cancer	BRCA	Breast Invasive Lobular Carcinoma	3603	-20585	0	118.4534964	0:DiseaseFree	118.4534964	0	Not Hispanic Or Latino	8/16/12	0	EUR	NA	No	C50.9	Mar-20	C50.9	Yes	Yes	0.2896	0	9	No	ILC	118.4534964	0:LIVING	670F5022-5066-48F1-8472-5670129A1E0F	M0	N0 (I+)	T1	Tumor Free	118.4534964	0:CENSORED	Yes	No	White	No	-18	1	Primary
TCGA-A2-A0ER-01	brca_tcga_pan_can_atlas_2018	TCGA-A2-A0ER	63	STAGE IB	6TH	4	-15	Breast Cancer	BRCA	Breast Invasive Ductal Carcinoma	2263	-23021	0	74.39918467	0:DiseaseFree	74.39918467	0	Not Hispanic Or Latino	8/13/10	0.0756	EUR	NA	No	C50.9	Mar-00	C50.9	Yes	Yes	0.2644	0.06	27	No	IDC	74.39918467	0:LIVING	7455d832-ad66-40df-85d7-3a7051c4498d	M0	N1MI	T1C	Tumor Free	74.39918467	0:CENSORED	NA	No	White	Yes	6	1	Primary
TCGA-A2-A0ES-01	brca_tcga_pan_can_atlas_2018	TCGA-A2-A0ES	52	STAGE IIA	6TH	0	-43	Breast Cancer	BRCA	Breast Invasive Lobular Carcinoma	2190	-19160	0	71.99921097	0:DiseaseFree	71.99921097	0	Not Hispanic Or Latino	1/25/11	0.0056	EUR	NA	No	C50.9	Mar-20	C50.9	Yes	Yes	0.2529	0.04	13	No	ILC	71.99921097	0:LIVING	a2934508-3daf-49e2-b14f-ed9b7693f96f	M0	N0 (I-)	T2	Tumor Free	71.99921097	0:CENSORED	NA	No	White	No	-24	1	Primary
TCGA-A2-A0ET-01	brca_tcga_pan_can_atlas_2018	TCGA-A2-A0ET	58	STAGE IIIA	6TH	22	-43	Breast Cancer	BRCA	Breast Invasive Ductal Carcinoma	1066	-21464	0	35.04619128	0:DiseaseFree	35.04619128	0	Not Hispanic Or Latino	9/20/10	0.5078	EUR	NA	No	C50.9	Mar-00	C50.9	Yes	Yes	0.2854	0.64	43	No	IDC	35.04619128	0:LIVING	96f23d8a-be0f-4925-ba00-805dc293414c	M0	N2A	T2	Tumor Free	35.04619128	0:CENSORED	NA	No	White	Yes	-10	1	Primary
TCGA-A2-A0EU-01	brca_tcga_pan_can_atlas_2018	TCGA-A2-A0EU	79	STAGE IA	6TH	26	-7	Breast Cancer	BRCA	Breast Invasive Ductal Carcinoma	1043	-29144	0	34.29003518	0:DiseaseFree	34.29003518	0	Not Hispanic Or Latino	2008/11/10	0.5175	EUR	NA	No	C50.9	Mar-00	C50.9	Yes	Yes	0.2729	0.1	44	No	IDC	34.29003518	0:LIVING	c0427237-b476-4af4-b664-7bd479922ea5	M0	N0 (I-)	T1C	Tumor Free	34.29003518	0:CENSORED	NA	No	White	Yes	4	1	Primary
TCGA-A2-A0EV-01	brca_tcga_pan_can_atlas_2018	TCGA-A2-A0EV	80	STAGE IA	6TH	15	-31	Breast Cancer	BRCA	Breast Invasive Ductal Carcinoma	968	-29285	0	31.82430878	0:DiseaseFree	31.82430878	0	Not Hispanic Or Latino	2008/11/10	0.2086	EUR	NA	No	C50.9	Mar-00	C50.9	Yes	Yes	0.3283	0.2	63	No	IDC	31.82430878	0:LIVING	7032ec9c-e96b-4642-a7b6-d0aee7a3add2	M0	N0 (I-)	T1C	Tumor Free	31.82430878	0:CENSORED	NA	No	White	No	6	1	Primary
TCGA-A2-A0EW-01	brca_tcga_pan_can_atlas_2018	TCGA-A2-A0EW	53	STAGE IIIC	6TH	2	-39	Breast Cancer	BRCA	Breast Invasive Lobular Carcinoma	905	-19413	0	NA	NA	61.93904724	1	Not Hispanic Or Latino	2001/5/11	0.0724	EUR	NA	No	C50.9	Mar-20	C50.9	Yes	Yes	0.2504	0	15	Yes	ILC	61.93904724	1:DECEASED	8d5fe6e8-d2cc-481f-a6a1-9cb6e7982cde	M0	N3A	T1B	Tumor Free	44.48170431	1:PROGRESSION	NA	No	White	Yes	-16	1	Primary
TCGA-A2-A0EX-01	brca_tcga_pan_can_atlas_2018	TCGA-A2-A0EX	46	STAGE IIB	6TH	5	-27	Breast Cancer	BRCA	Breast Invasive Lobular Carcinoma	752	-16858	0	24.72301673	0:DiseaseFree	24.72301673	0	Not Hispanic Or Latino	8/13/10	0.1003	EUR	NA	No	C50.9	Mar-20	C50.9	Yes	Yes	0.2822	0.01	27	No	ILC	24.72301673	0:LIVING	9d8702e1-1a36-4bca-85ab-5f11d58d7953	M0	N0 (I+)	T3	Tumor Free	24.72301673	0:CENSORED	NA	No	White	No	-16	1	Primary
TCGA-A2-A0SU-01	brca_tcga_pan_can_atlas_2018	TCGA-A2-A0SU	66	STAGE IIA	NA	4	-25	Breast Cancer	BRCA	Breast Invasive Ductal Carcinoma	1662	-24219	0	54.64049709	0:DiseaseFree	54.64049709	0	Not Hispanic Or Latino	11/17/10	0.1178	EUR	NA	No	C50.9	Mar-00	C50.9	Yes	Yes	0.2844	0.04	32	No	IDC	54.64049709	0:LIVING	c632675e-e8af-43cd-8744-5be3754c1c14	M0	N0 (I+)	T2	Tumor Free	54.64049709	0:CENSORED	NA	No	White	No	-4	1	Primary
TCGA-A2-A0SY-01	brca_tcga_pan_can_atlas_2018	TCGA-A2-A0SY	62	STAGE IIIA	NA	2	-33	Breast Cancer	BRCA	Breast Invasive Lobular Carcinoma	1347	-22928	0	44.2844462	0:DiseaseFree	44.2844462	0	Not Hispanic Or Latino	2011/12/10	0.1043	EUR	NA	No	C50.9	Mar-20	C50.9	Yes	Yes	0.2804	0	115	No	ILC	44.2844462	0:LIVING	dc696e3c-f448-468f-a576-f4429be0338a	M0	N1	T3	Tumor Free	44.2844462	0:CENSORED	NA	No	White	Yes	-6	1	Primary
TCGA-A2-A0T4-01	brca_tcga_pan_can_atlas_2018	TCGA-A2-A0T4	62	STAGE IIA	NA	7	-11	Breast Cancer	BRCA	Breast Invasive Lobular Carcinoma	624	-22849	0	20.51484367	0:DiseaseFree	20.51484367	0	Not Hispanic Or Latino	11/17/10	0.2209	EUR	NA	No	C50.9	Mar-20	C50.9	Yes	Yes	0.3097	0.01	31	No	ILC	20.51484367	0:LIVING	b0f8d698-a30e-4d8d-b0a2-a5a01fac8406	M0	N0 (I-)	T2	Tumor Free	20.51484367	0:CENSORED	NA	No	White	No	12	1	Primary
TCGA-A2-A0T5-01	brca_tcga_pan_can_atlas_2018	TCGA-A2-A0T5	39	STAGE IIA	NA	5	-23	Breast Cancer	BRCA	Breast Invasive Ductal Carcinoma	531	-14503	0	17.45734293	0:DiseaseFree	17.45734293	0	Not Hispanic Or Latino	2011/9/10	0.1153	EUR	NA	No	C50.9	Mar-00	C50.9	Yes	Yes	0.2978	0.06	15	No	IDC	17.45734293	0:LIVING	36d77496-99f8-4911-ba7c-89fae32662aa	M0	N0 (I-)	T2	Tumor Free	17.45734293	0:CENSORED	NA	No	White	No	0	1	Primary
TCGA-A2-A0T6-01	brca_tcga_pan_can_atlas_2018	TCGA-A2-A0T6	50	STAGE IIB	NA	6	-39	Breast Cancer	BRCA	Breast Invasive Lobular Carcinoma	575	-18334	0	18.90390242	0:DiseaseFree	18.90390242	0	Not Hispanic Or Latino	11/17/10	0.1161	EUR	NA	No	C50.9	Mar-20	C50.9	Yes	Yes	0.2844	0.04	17	No	ILC	18.90390242	0:LIVING	08306ede-e74b-4be9-b768-7fd98647b6ac	M0	N0 (I-)	T3	Tumor Free	18.90390242	0:CENSORED	NA	No	White	Yes	-16	1	Primary
TCGA-A2-A0T7-01	brca_tcga_pan_can_atlas_2018	TCGA-A2-A0T7	51	STAGE IIA	NA	12	-25	Breast Cancer	BRCA	Breast Invasive Ductal Carcinoma	631	-18756	0	20.74497814	0:DiseaseFree	20.74497814	0	Not Hispanic Or Latino	11/17/10	0.3425	EUR	NA	No	C50.9	Mar-00	C50.9	Yes	Yes	0.3038	0.02	22	No	IDC	20.74497814	0:LIVING	43d5632e-7272-4aad-9496-7f5a99671223	M0	N0 (I+)	T2	Tumor Free	20.74497814	0:CENSORED	NA	No	White	No	4	1	Primary
TCGA-A2-A0YC-01	brca_tcga_pan_can_atlas_2018	TCGA-A2-A0YC	59	STAGE IIB	NA	4	-37	Breast Cancer	BRCA	Breast Invasive Ductal Carcinoma	990	-21685	0	NA	NA	32.54758852	0	Not Hispanic Or Latino	2012/8/10	0.111	EUR	NA	No	C50.9	Mar-00	C50.9	Yes	Yes	0.2793	0.02	24	Yes	IDC	32.54758852	0:LIVING	a1872011-b928-4189-ac02-e87506c20bca	M0	N1MI	T2	Tumor Free	24.85452214	1:PROGRESSION	NA	No	White	Yes	-6	1	Primary
TCGA-A2-A0YD-01	brca_tcga_pan_can_atlas_2018	TCGA-A2-A0YD	63	STAGE IIB	NA	6	-39	Breast Cancer	BRCA	Breast Invasive Lobular Carcinoma	769	-23021	0	25.28191472	0:DiseaseFree	25.28191472	0	Not Hispanic Or Latino	2012/8/10	0.0935	EUR	NA	No	C50.9	Mar-20	C50.9	Yes	Yes	0.3031	0.14	55	No	ILC	25.28191472	0:LIVING	2c6adb12-380d-4710-a7e6-93d5a0e53289	M0	N0 (I+)	T3	Tumor Free	25.28191472	0:CENSORED	NA	No	White	No	-14	1	Primary
TCGA-A2-A0YF-01	brca_tcga_pan_can_atlas_2018	TCGA-A2-A0YF	67	STAGE I	6TH	4	-23	Breast Cancer	BRCA	Breast Invasive Ductal Carcinoma	1535	-24660	0	50.46520038	0:DiseaseFree	50.46520038	0	Not Hispanic Or Latino	2012/2/10	0.1229	AFR_ADMIX	NA	No	C50.9	Mar-00	C50.9	Yes	Yes	0.2855	0.17	25	No	IDC	50.46520038	0:LIVING	ae8c77fe-e6c8-44d5-8265-4a38c637bbef	M0	N0 (I+)	T1B	Tumor Free	50.46520038	0:CENSORED	NA	No	Black or African American	No	6	1	Primary
TCGA-A2-A0YI-01	brca_tcga_pan_can_atlas_2018	TCGA-A2-A0YI	62	STAGE I	6TH	4	-31	Breast Cancer	BRCA	Breast Invasive Ductal Carcinoma	1505	-22961	0	49.47890982	0:DiseaseFree	49.47890982	0	Not Hispanic Or Latino	12/14/10	0.1891	EUR	NA	No	C50.9	Mar-22	C50.9	Yes	Yes	0.2845	0	11	No	IDC	49.47890982	0:LIVING	72cd1b17-d349-4551-83f7-3062ce9db865	M0	N0 (I+)	T1C	Tumor Free	49.47890982	0:CENSORED	NA	No	White	Yes	-12	1	Primary
TCGA-A2-A0YL-01	brca_tcga_pan_can_atlas_2018	TCGA-A2-A0YL	48	STAGE IIIA	NA	4	-39	Breast Cancer	BRCA	Breast Invasive Lobular Carcinoma	1474	-17702	0	48.45974291	0:DiseaseFree	48.45974291	0	Not Hispanic Or Latino	12/27/10	0.1036	EUR	NA	No	C50.9	Mar-20	C50.9	Yes	Yes	0.3028	0	27	No	ILC	48.45974291	0:LIVING	b205c89f-af62-4186-acad-ed23d243fa98	M0	N2A	T3	Tumor Free	48.45974291	0:CENSORED	NA	No	White	Yes	0	1	Primary
TCGA-A2-A1FV-01	brca_tcga_pan_can_atlas_2018	TCGA-A2-A1FV	74	STAGE IIB	7TH	12	-23	Breast Cancer	BRCA	Breast Invasive Lobular Carcinoma	714	-27287	0	23.47371536	0:DiseaseFree	23.47371536	0	Not Hispanic Or Latino	5/26/11	0.3999	EUR	NA	No	C50.9	Mar-20	C50.9	Yes	Yes	0.3124	0.21	39	No	ILC	23.47371536	0:LIVING	cd0c96a4-6414-4efb-879b-7408b62ed5b6	M0	N0 (I+)	T3	Tumor Free	23.47371536	0:CENSORED	Yes	No	White	Yes	-8	1	Primary
TCGA-A2-A1FZ-01	brca_tcga_pan_can_atlas_2018	TCGA-A2-A1FZ	63	STAGE IIA	7TH	2	-43	Breast Cancer	BRCA	Breast Invasive Ductal Carcinoma	683	-23055	0	22.45454844	0:DiseaseFree	22.45454844	0	Not Hispanic Or Latino	4/21/11	0.1009	EUR	NA	No	C50.9	Mar-00	C50.9	Yes	Yes	0.3362	0.06	26	No	IDC	22.45454844	0:LIVING	805bfe39-3695-43c2-93e4-d66d0559b89f	M0	N0 (I-)	T2	Tumor Free	22.45454844	0:CENSORED	Yes	No	White	No	-8	1	Primary
TCGA-A2-A1G0-01	brca_tcga_pan_can_atlas_2018	TCGA-A2-A1G0	49	STAGE IIB	7TH	16	-33	Breast Cancer	BRCA	Breast Invasive Carcinoma (NOS)	616	-18002	0	20.25183286	0:DiseaseFree	20.25183286	0	Not Hispanic Or Latino	4/21/11	0.1485	EUR	NA	No	C50.9	Mar-00	C50.9	Yes	Yes	0.3449	0.2	19	No	BRCNOS	20.25183286	0:LIVING	2e538802-2a31-4774-89a8-c6e4381a887d	M0	N1A	T2	NA	20.25183286	0:CENSORED	Yes	No	White	Yes	-14	1	Primary
TCGA-A2-A259-01	brca_tcga_pan_can_atlas_2018	TCGA-A2-A259	70	STAGE I	6TH	4	-19	Breast Cancer	BRCA	Breast Invasive Ductal Carcinoma	1596	-25666	0	NA	NA	52.47065786	0	Not Hispanic Or Latino	6/20/11	0.1071	AFR_ADMIX	NA	No	C50.9	Mar-00	C50.9	Yes	Yes	0.3052	0.1	22	No	IDC	52.47065786	0:LIVING	3fc3755d-a3f8-4e2c-813f-ff124f2a75c1	M0	N0 (I-)	T1C	Tumor Free	52.47065786	0:CENSORED	Yes	No	Black or African American	No	-16	1	Primary
TCGA-A2-A25D-01	brca_tcga_pan_can_atlas_2018	TCGA-A2-A25D	90	STAGE IIIC	7TH	7	-9	Breast Cancer	BRCA	Breast Invasive Lobular Carcinoma	552	-32872	0	NA	NA	18.14774633	0	Not Hispanic Or Latino	6/21/11	0.2363	EUR	NA	No	C50.9	Mar-20	C50.9	Yes	Yes	0.3005	0	49	No	ILC	18.14774633	0:LIVING	3b963d72-ba5c-467b-83c9-fbdb462510a3	M0	N3A	T2	Tumor Free	18.14774633	0:CENSORED	Yes	No	White	Yes	6	1	Primary
TCGA-A2-A3KD-01	brca_tcga_pan_can_atlas_2018	TCGA-A2-A3KD	47	STAGE IIIA	7TH	5	-33	Breast Cancer	BRCA	Breast Invasive Mixed Mucinous Carcinoma	1206	-17372	0	NA	NA	39.64888056	0	Not Hispanic Or Latino	2004/2/12	0.2021	EUR	NA	No	C50.9	Mar-80	C50.9	Yes	Yes	0.2961	0	8	No	IMMC	39.64888056	0:LIVING	BB026999-0AAB-4232-96D7-2C93B6C9691D	M0	N1MI	T3	Tumor Free	39.64888056	0:CENSORED	Yes	No	White	Yes	-10	1	Primary
TCGA-A2-A4S2-01	brca_tcga_pan_can_atlas_2018	TCGA-A2-A4S2	62	STAGE IIIA	7TH	13	-41	Breast Cancer	BRCA	Breast Invasive Lobular Carcinoma	643	-22936	0	21.13949436	0:DiseaseFree	21.13949436	0	Not Hispanic Or Latino	2/28/13	0.328	EUR	NA	No	C50.9	Mar-24	C50.9	Yes	Yes	0.2957	0	27	No	ILC	21.13949436	0:LIVING	9DDC014D-9A8B-407B-845F-452A73F08E5E	M0	N2	T3	Tumor Free	21.13949436	0:CENSORED	Yes	No	White	Yes	-14	1	Primary
TCGA-A7-A0CD-01	brca_tcga_pan_can_atlas_2018	TCGA-A7-A0CD	66	STAGE I	6TH	27	-29	Breast Cancer	BRCA	Breast Invasive Ductal Carcinoma	1165	-24242	0	38.30095013	0:DiseaseFree	38.30095013	0	Not Hispanic Or Latino	2010/5/10	0.5843	EUR	NA	No	C50.9	Mar-00	C50.9	Yes	Yes	0.2652	0.63	22	No	IDC	38.30095013	0:LIVING	09765b0a-94f6-47d2-af56-93368084ac3a	M0	N0	T1	Tumor Free	38.30095013	0:CENSORED	NA	Yes	White	Yes	-4	1	Primary
TCGA-A7-A0CG-01	brca_tcga_pan_can_atlas_2018	TCGA-A7-A0CG	78	STAGE IIA	NA	7	-31	Breast Cancer	BRCA	Breast Invasive Carcinoma (NOS)	1043	-28596	0	NA	NA	34.29003518	0	Not Hispanic Or Latino	2010/7/10	0.1221	EUR	NA	No	C50.9	Mar-22	C50.9	Yes	Yes	0.2301	0.16	47	No	BRCNOS	34.29003518	0:LIVING	67eef990-5ff4-45d1-843d-d22d7848f130	M0	N0 (I-)	T2	Tumor Free	34.29003518	0:CENSORED	NA	No	White	Yes	2	1	Primary
TCGA-A7-A0CH-01	brca_tcga_pan_can_atlas_2018	TCGA-A7-A0CH	79	STAGE IIA	NA	3	-31	Breast Cancer	BRCA	Breast Invasive Ductal Carcinoma	1079	-29104	0	35.47358385	0:DiseaseFree	35.47358385	0	Not Hispanic Or Latino	2010/4/10	0.0627	EUR	NA	No	C50.9	Mar-00	C50.9	Yes	Yes	NA	0.32	30	No	IDC	35.47358385	0:LIVING	9de678e5-67ed-4453-a98b-7ac351d5d0f1	M0	N0 (I-)	T2	Tumor Free	35.47358385	0:CENSORED	NA	No	White	No	-12	1	Primary
TCGA-A7-A0D9-01	brca_tcga_pan_can_atlas_2018	TCGA-A7-A0D9	37	STAGE IIA	NA	7	-23	Breast Cancer	BRCA	Breast Invasive Ductal Carcinoma	1139	-13836	0	37.44616497	0:DiseaseFree	37.44616497	0	Not Hispanic Or Latino	2010/4/10	0.1867	EUR	NA	No	C50.9	Mar-00	C50.9	Yes	Yes	0.2619	0.34	20	No	IDC	37.44616497	0:LIVING	17baef7c-d97d-4b98-ab53-503ef856523d	M0	N0 (I-)	T2	Tumor Free	37.44616497	0:CENSORED	NA	No	White	No	-6	1	Primary
TCGA-A7-A0DB-01	brca_tcga_pan_can_atlas_2018	TCGA-A7-A0DB	56	STAGE IIA	NA	17	-23	Breast Cancer	BRCA	Breast Invasive Ductal Carcinoma	1007	-20570	0	NA	NA	33.1064865	0	Not Hispanic Or Latino	2010/4/10	0.3296	EUR	NA	No	C50.9	Mar-00	C50.9	Yes	Yes	0.298	0.64	31	No	IDC	33.1064865	0:LIVING	f130f376-5801-40f9-975d-a7e2f7b5670d	M0	N0 (I-)	T2	Tumor Free	33.1064865	0:CENSORED	NA	No	White	Yes	-14	1	Primary
TCGA-A7-A13G-01	brca_tcga_pan_can_atlas_2018	TCGA-A7-A13G	79	STAGE IIA	7TH	4	-29	Breast Cancer	BRCA	Breast Invasive Ductal Carcinoma	718	-28969	0	23.60522077	0:DiseaseFree	23.60522077	0	Not Hispanic Or Latino	5/16/11	0.115	EUR	NA	No	C50.9	Mar-00	C50.9	Yes	Yes	0.2762	0.18	20	Yes	IDC	23.60522077	0:LIVING	6cd9baf5-bbe0-4c1e-a87f-c53b3af22890	MX	N0	T2	Tumor Free	19.2655423	1:PROGRESSION	Yes	Yes	White	No	-12	1	Primary
TCGA-A7-A26E-01	brca_tcga_pan_can_atlas_2018	TCGA-A7-A26E	71	STAGE IIIA	7TH	5	-37	Breast Cancer	BRCA	Breast Invasive Lobular Carcinoma	954	-26274	0	31.36403985	0:DiseaseFree	31.36403985	0	Not Hispanic Or Latino	7/28/11	NA	EUR	NA	No	C50.9	Mar-20	C50.9	Yes	Yes	0.2833	3.15	38	No	ILC	31.36403985	0:LIVING	011b9b2d-ebe5-42bf-9662-d922faccc7a1	MX	N1A	T3	Tumor Free	31.36403985	0:CENSORED	Yes	Yes	White	Yes	-10	1	Primary
TCGA-A7-A26H-01	brca_tcga_pan_can_atlas_2018	TCGA-A7-A26H	72	STAGE IIA	7TH	8	-23	Breast Cancer	BRCA	Breast Invasive Ductal Carcinoma	724	-26423	0	9.567018444	1:Recurred/Progressed	23.80247888	0	Not Hispanic Or Latino	2008/4/11	0.2219	EUR	NA	No	C50.9	Mar-00	C50.9	Yes	Yes	0.301	0.18	109	Yes	IDC	23.80247888	0:LIVING	dddd8e2f-e540-418a-b02e-698d18a12c14	M0	N1A	T1	NA	9.567018444	1:PROGRESSION	Yes	Yes	White	No	0	1	Primary
TCGA-A7-A26J-01	brca_tcga_pan_can_atlas_2018	TCGA-A7-A26J	49	STAGE IIA	7TH	18	-31	Breast Cancer	BRCA	Breast Invasive Ductal Carcinoma	627	-17930	0	20.61347273	0:DiseaseFree	20.61347273	0	Not Hispanic Or Latino	7/28/11	NA	EUR	NA	No	C50.9	Mar-00	C50.9	Yes	Yes	0.3412	0.35	21	No	IDC	20.61347273	0:LIVING	6cb6f179-defd-4661-af0a-c353b74c0c49	M0	N0	T2	With Tumor	20.61347273	0:CENSORED	Yes	No	White	No	4	1	Primary
TCGA-A7-A3RF-01	brca_tcga_pan_can_atlas_2018	TCGA-A7-A3RF	79	STAGE IIA	7TH	0	-9	Breast Cancer	BRCA	Breast Invasive Mixed Mucinous Carcinoma	408	-29184	0	5.720485255	1:Recurred/Progressed	13.41355163	0	Not Hispanic Or Latino	2005/3/12	0.0023	EUR	NA	No	C50.9	Mar-80	C50.9	Yes	Yes	0.3081	0.01	32	Yes	IMMC	13.41355163	0:LIVING	7451AF3C-ACC0-4D79-8429-6B8BE96911D8	M0	N0	T2	Tumor Free	5.720485255	1:PROGRESSION	Yes	No	White	Yes	-6	1	Primary
TCGA-A7-A425-01	brca_tcga_pan_can_atlas_2018	TCGA-A7-A425	70	STAGE IIIC	7TH	25	-21	Breast Cancer	BRCA	Breast Invasive Lobular Carcinoma	447	-25678	0	13.77519151	1:Recurred/Progressed	14.69572936	0	Not Hispanic Or Latino	2011/5/12	0.1447	EUR	NA	No	C50.9	Mar-20	C50.9	Yes	Yes	0.3052	0	26	Yes	ILC	14.69572936	0:LIVING	A8F5C479-8685-4E2D-BB60-63F1CC651083	MX	N3A	T3	NA	13.77519151	1:PROGRESSION	Yes	No	White	Yes	-6	1	Primary
TCGA-A7-A56D-01	brca_tcga_pan_can_atlas_2018	TCGA-A7-A56D	84	STAGE IIA	7TH	14	21	Breast Cancer	BRCA	Breast Invasive Ductal Carcinoma	448	-30783	0	14.72860571	0:DiseaseFree	14.72860571	0	Not Hispanic Or Latino	2004/1/13	0.4656	AFR	NA	No	C50.9	Mar-00	C50.9	Yes	Yes	0.2912	0.06	125	No	IDC	14.72860571	0:LIVING	F062CBD0-2426-40AC-A4BE-E74AC61FA2A7	M0	N0	T2	Tumor Free	14.72860571	0:CENSORED	Yes	No	Black or African American	No	-2	1	Primary
TCGA-A7-A5ZW-01	brca_tcga_pan_can_atlas_2018	TCGA-A7-A5ZW	47	STAGE IIA	7TH	2	-31	Breast Cancer	BRCA	Breast Invasive Ductal Carcinoma	326	-17529	0	10.71769077	0:DiseaseFree	10.71769077	0	Not Hispanic Or Latino	5/13/13	0.0489	AFR_ADMIX	NA	No	C50.9	Mar-00	C50.9	Yes	Yes	0.2967	0	28	No	IDC	10.71769077	0:LIVING	523E24A2-51B9-4658-BE2F-42E5FCCEBB17	M0	N1A	T1C	Tumor Free	10.71769077	0:CENSORED	Yes	No	Black or African American	Yes	-14	1	Primary
TCGA-A7-A5ZX-01	brca_tcga_pan_can_atlas_2018	TCGA-A7-A5ZX	48	STAGE IIIC	7TH	3	-35	Breast Cancer	BRCA	Breast Invasive Lobular Carcinoma	336	-17683	0	NA	NA	11.04645429	0	Not Hispanic Or Latino	5/13/13	0.0684	EUR	NA	No	C50.9	Mar-20	C50.9	Yes	Yes	0.2904	0	31	No	ILC	11.04645429	0:LIVING	BA80DB4E-D899-4DA4-AE49-5263D98E1530	M0	N3A	T2	Tumor Free	11.04645429	0:CENSORED	Yes	Yes	White	Yes	-16	1	Primary
TCGA-A8-A06P-01	brca_tcga_pan_can_atlas_2018	TCGA-A8-A06P	63	STAGE IIIA	6TH	5	-19	Breast Cancer	BRCA	Breast Invasive Ductal Carcinoma	396	-23011	0	13.01903541	0:DiseaseFree	13.01903541	0	NA	5/27/11	0.0945	EUR	NA	No	C50.9	Mar-00	C50.9	Yes	Yes	0.2424	0.04	32	NA	IDC	13.01903541	0:LIVING	5f90d955-bbb0-4b44-a5ac-ba6fda9ca0fb	M0	N2A	T1C	Tumor Free	13.01903541	0:CENSORED	NA	No	NA	Yes	-16	1	Primary
TCGA-A8-A06T-01	brca_tcga_pan_can_atlas_2018	TCGA-A8-A06T	75	STAGE IIIA	6TH	27	-17	Breast Cancer	BRCA	Breast Invasive Ductal Carcinoma	1614	-27393	0	53.06243219	0:DiseaseFree	53.06243219	0	NA	5/27/11	0.7708	EUR	NA	No	C50.9	Mar-00	C50.9	Yes	Yes	0.2516	0.2	26	NA	IDC	53.06243219	0:LIVING	2c04a2f5-321e-4dea-8e00-268325da65cb	M0	N1A	T3	Tumor Free	53.06243219	0:CENSORED	NA	Yes	NA	No	-8	1	Primary
TCGA-A8-A06U-01	brca_tcga_pan_can_atlas_2018	TCGA-A8-A06U	80	STAGE IIB	6TH	19	-13	Breast Cancer	BRCA	Breast Invasive Ductal Carcinoma	NA	-29525	0	29.02981885	0:DiseaseFree	29.02981885	0	NA	5/27/11	0.6192	EUR	NA	No	C50.9	Mar-00	C50.9	Yes	Yes	0.2916	1.75	63	NA	IDC	29.02981885	1:DECEASED	6bc4c56d-aac5-49a2-9913-9538d06d898f	M0	N1A	T2	Tumor Free	29.02981885	0:CENSORED	NA	Yes	NA	No	4	1	Primary
TCGA-A8-A06Y-01	brca_tcga_pan_can_atlas_2018	TCGA-A8-A06Y	66	STAGE IIA	6TH	12	-25	Breast Cancer	BRCA	Breast Invasive Ductal Carcinoma	791	-24442	0	26.00519446	1:Recurred/Progressed	26.00519446	0	NA	5/27/11	0.3042	EUR	NA	No	C50.9	Mar-00	C50.9	Yes	Yes	0.2632	0.87	28	Yes	IDC	26.00519446	0:LIVING	515b1400-e896-4f2a-81bd-70895441a0bd	M0	N0	T2	Tumor Free	26.00519446	1:PROGRESSION	NA	No	NA	Yes	-14	1	Primary
TCGA-A8-A07B-01	brca_tcga_pan_can_atlas_2018	TCGA-A8-A07B	69	STAGE IIA	6TH	16	-5	Breast Cancer	BRCA	Breast Invasive Ductal Carcinoma	1308	-25475	0	43.00226847	0:DiseaseFree	43.00226847	0	NA	5/27/11	0.3844	EUR	NA	No	C50.9	Mar-00	C50.9	Yes	Yes	0.2543	0.68	64	NA	IDC	43.00226847	0:LIVING	b43e41af-1d82-4b5f-b8f1-add0510e6b86	M0	N0	T2	Tumor Free	43.00226847	0:CENSORED	NA	No	NA	No	6	1	Primary
TCGA-A8-A07E-01	brca_tcga_pan_can_atlas_2018	TCGA-A8-A07E	81	STAGE X	6TH	6	-9	Breast Cancer	BRCA	Breast Invasive Ductal Carcinoma	608	-29800	0	19.98882204	0:DiseaseFree	19.98882204	0	NA	5/27/11	0.2136	EUR	NA	No	C50.9	Mar-00	C50.9	Yes	Yes	NA	0.03	57	No	IDC	19.98882204	0:LIVING	853456d8-2367-404e-abc9-020fe8bbd209	MX	N3A	T4B	Tumor Free	19.98882204	0:CENSORED	NA	Yes	NA	No	14	1	Primary
TCGA-A8-A07F-01	brca_tcga_pan_can_atlas_2018	TCGA-A8-A07F	65	STAGE IIB	6TH	22	-29	Breast Cancer	BRCA	Breast Invasive Ductal Carcinoma	577	-23742	0	18.96965513	0:DiseaseFree	18.96965513	0	NA	5/27/11	0.6103	EUR	NA	No	C50.9	Mar-00	C50.9	Yes	Yes	0.2604	0.11	27	No	IDC	18.96965513	0:LIVING	5d688049-f271-40ef-813a-d37240ffe21c	M0	N1A	T2	Tumor Free	18.96965513	0:CENSORED	NA	No	NA	Yes	-4	1	Primary
TCGA-A8-A07G-01	brca_tcga_pan_can_atlas_2018	TCGA-A8-A07G	65	STAGE IIA	6TH	5	-11	Breast Cancer	BRCA	Breast Invasive Ductal Carcinoma	577	-23926	0	18.96965513	0:DiseaseFree	18.96965513	0	NA	5/27/11	0.2875	EUR	NA	No	C50.9	Mar-00	C50.9	Yes	Yes	0.2784	0.03	59	No	IDC	18.96965513	0:LIVING	8cf8b620-7ab6-4b6e-84bc-ff5a83f381fa	M0	N1A	T1C	Tumor Free	18.96965513	0:CENSORED	NA	No	NA	Yes	-4	1	Primary
TCGA-A8-A07J-01	brca_tcga_pan_can_atlas_2018	TCGA-A8-A07J	35	STAGE IIB	6TH	6	-43	Breast Cancer	BRCA	Breast Invasive Ductal Carcinoma	365	-12965	0	11.9998685	0:DiseaseFree	11.9998685	0	NA	5/27/11	0.1612	EUR	NA	No	C50.9	Mar-00	C50.9	Yes	Yes	0.2569	0.08	37	No	IDC	11.9998685	0:LIVING	316625b8-a217-4829-90d1-dfd9cb7e4bc3	M0	N1A	T2	Tumor Free	11.9998685	0:CENSORED	NA	No	NA	Yes	-20	1	Primary
TCGA-A8-A07P-01	brca_tcga_pan_can_atlas_2018	TCGA-A8-A07P	68	STAGE IIB	6TH	5	-5	Breast Cancer	BRCA	Breast Invasive Ductal Carcinoma	334	-24929	0	10.98070158	0:DiseaseFree	10.98070158	0	NA	5/27/11	0.283	EUR	NA	No	C50.9	Mar-00	C50.9	Yes	Yes	0.2679	0.54	46	NA	IDC	10.98070158	0:LIVING	8cccf160-93e9-48a5-9b8b-54aa50153142	M0	N1	T2	Tumor Free	10.98070158	0:CENSORED	NA	No	NA	Yes	-2	1	Primary
TCGA-A8-A07Z-01	brca_tcga_pan_can_atlas_2018	TCGA-A8-A07Z	85	STAGE IIA	6TH	11	-11	Breast Cancer	BRCA	Breast Invasive Ductal Carcinoma	1371	-31351	0	45.07347865	0:DiseaseFree	45.07347865	0	NA	5/27/11	0.8203	EUR	NA	No	C50.9	Mar-00	C50.9	Yes	Yes	0.2957	2.61	14	No	IDC	45.07347865	0:LIVING	a272171b-44f5-47a5-89be-7520413c01ad	M0	N0	T2	Tumor Free	45.07347865	0:CENSORED	NA	No	NA	No	6	1	Primary
TCGA-A8-A083-01	brca_tcga_pan_can_atlas_2018	TCGA-A8-A083	67	STAGE IIB	6TH	8	-35	Breast Cancer	BRCA	Breast Invasive Ductal Carcinoma	0	-24746	0	0	0:DiseaseFree	0	0	NA	5/27/11	0.1819	EUR	NA	No	C50.9	Mar-00	C50.9	Yes	Yes	0.2715	0.2	29	NA	IDC	0	0:LIVING	afb9418e-91eb-4db1-aacf-12bd946c9ba0	M0	N0	T3	Tumor Free	0	0:CENSORED	NA	No	NA	NA	-22	1	Primary
TCGA-A8-A086-01	brca_tcga_pan_can_atlas_2018	TCGA-A8-A086	59	STAGE IIA	6TH	13	-9	Breast Cancer	BRCA	Breast Invasive Ductal Carcinoma	396	-21731	0	13.01903541	0:DiseaseFree	13.01903541	0	NA	5/27/11	0.2758	EUR	NA	No	C50.9	Mar-00	C50.9	Yes	Yes	NA	0.31	18	No	IDC	13.01903541	0:LIVING	f9eb88f7-9293-46bf-ace4-a746e4ff80dc	M0	N1A	T1C	Tumor Free	13.01903541	0:CENSORED	NA	No	NA	Yes	6	1	Primary
TCGA-A8-A08A-01	brca_tcga_pan_can_atlas_2018	TCGA-A8-A08A	89	STAGE I	5TH	3	-41	Breast Cancer	BRCA	Breast Invasive Ductal Carcinoma	30	-32750	0	0.986290561	0:DiseaseFree	0.986290561	0	NA	5/27/11	0.0864	EUR	NA	No	C50.9	Mar-00	C50.9	Yes	Yes	NA	0.06	24	NA	IDC	0.986290561	0:LIVING	7fe4670d-4626-459d-869b-ab15f478c6a7	M0	N0	T1C	Tumor Free	0.986290561	0:CENSORED	NA	No	NA	NA	-14	1	Primary
TCGA-A8-A08O-01	brca_tcga_pan_can_atlas_2018	TCGA-A8-A08O	45	STAGE IV	6TH	7	-27	Breast Cancer	BRCA	Breast Invasive Ductal Carcinoma	943	-16681	0	NA	NA	31.00239997	0	NA	5/27/11	0.6432	EUR	NA	No	C50.9	Mar-00	C50.9	Yes	Yes	0.2784	0.08	21	Yes	IDC	31.00239997	0:LIVING	5f5964a8-8e07-4620-98f0-93d162dbc31e	M1	N3A	T2	With Tumor	25.05178025	1:PROGRESSION	NA	No	NA	No	0	1	Primary
TCGA-A8-A08T-01	brca_tcga_pan_can_atlas_2018	TCGA-A8-A08T	64	STAGE IV	6TH	8	-17	Breast Cancer	BRCA	Breast Invasive Ductal Carcinoma	2830	-23560	0	NA	NA	112.0754841	1	NA	5/27/11	0.2105	EUR	NA	No	C50.9	Mar-00	C50.9	Yes	Yes	0.2501	0.24	39	Yes	IDC	112.0754841	1:DECEASED	32bc7cc4-d185-4594-bbee-4b96410be512	M1	N1A	T2	With Tumor	84.06483217	1:PROGRESSION	NA	No	NA	No	-6	1	Primary
TCGA-A8-A08Z-01	brca_tcga_pan_can_atlas_2018	TCGA-A8-A08Z	76	STAGE IIIB	6TH	6	-23	Breast Cancer	BRCA	Breast Invasive Ductal Carcinoma	1217	-28003	0	40.01052043	0:DiseaseFree	40.01052043	0	NA	5/27/11	0.1054	EUR	NA	No	C50.9	Mar-00	C50.9	Yes	Yes	0.251	0.16	29	NA	IDC	40.01052043	0:LIVING	d7808cbc-4b8c-467b-b2c3-f48d05b9ecab	M0	N3A	T4B	Tumor Free	40.01052043	0:CENSORED	NA	No	NA	NA	0	1	Primary
TCGA-A8-A090-01	brca_tcga_pan_can_atlas_2018	TCGA-A8-A090	74	STAGE IIA	6TH	17	-27	Breast Cancer	BRCA	Breast Invasive Ductal Carcinoma	0	-27121	0	0	0:DiseaseFree	0	0	NA	5/27/11	0.2863	EUR	NA	No	C50.9	Mar-00	C50.9	Yes	Yes	0.2517	0.5	34	NA	IDC	0	0:LIVING	f4b69043-4a67-48e3-a4d1-72a21ae2d175	M0	N0	T2	Tumor Free	0	0:CENSORED	NA	No	NA	NA	12	1	Primary
TCGA-A8-A091-01	brca_tcga_pan_can_atlas_2018	TCGA-A8-A091	61	STAGE IIA	6TH	17	-27	Breast Cancer	BRCA	Breast Invasive Ductal Carcinoma	1004	-22554	0	7.988953546	1:Recurred/Progressed	33.00785745	0	NA	5/27/11	0.3068	EUR	NA	No	C50.9	Mar-00	C50.9	Yes	Yes	0.277	0.28	19	Yes	IDC	33.00785745	0:LIVING	f39edd06-1016-4e8e-a42e-12f7e699ddc5	M0	N0	T2	Tumor Free	7.988953546	1:PROGRESSION	NA	Yes	NA	Yes	-10	1	Primary
TCGA-A8-A093-01	brca_tcga_pan_can_atlas_2018	TCGA-A8-A093	61	STAGE IIA	6TH	22	-35	Breast Cancer	BRCA	Breast Invasive Ductal Carcinoma	546	-22373	0	17.95048821	0:DiseaseFree	17.95048821	0	NA	5/27/11	0.4219	EUR	NA	No	C50.9	Mar-00	C50.9	Yes	Yes	0.2626	0.42	91	No	IDC	17.95048821	0:LIVING	02f5ae33-a563-4ecb-9e33-dfa500a44931	M0	N0	T2	Tumor Free	17.95048821	0:CENSORED	NA	Yes	NA	Yes	-12	1	Primary
TCGA-A8-A097-01	brca_tcga_pan_can_atlas_2018	TCGA-A8-A097	65	STAGE IIB	6TH	17	-17	Breast Cancer	BRCA	Breast Invasive Ductal Carcinoma	365	-23741	0	11.9998685	0:DiseaseFree	11.9998685	0	NA	5/27/11	0.3867	EUR	NA	No	C50.9	Mar-00	C50.9	Yes	Yes	0.277	0.29	89	No	IDC	11.9998685	0:LIVING	dcfd0b1d-5707-44a6-b225-5e8f7cea5ca1	M0	N1	T2	Tumor Free	11.9998685	0:CENSORED	NA	No	NA	Yes	14	1	Primary
TCGA-A8-A099-01	brca_tcga_pan_can_atlas_2018	TCGA-A8-A099	76	STAGE X	6TH	5	-35	Breast Cancer	BRCA	Breast Invasive Ductal Carcinoma	304	-28063	0	NA	NA	9.99441102	0	NA	5/27/11	0.1923	EUR	NA	No	C50.9	Mar-00	C50.9	Yes	Yes	0.2753	0.62	27	No	IDC	9.99441102	0:LIVING	e98b69bc-766a-485f-b5e8-9166b8d457b3	MX	N3A	T4B	NA	9.99441102	0:CENSORED	NA	No	NA	Yes	-16	1	Primary
TCGA-A8-A09A-01	brca_tcga_pan_can_atlas_2018	TCGA-A8-A09A	40	STAGE X	6TH	13	-27	Breast Cancer	BRCA	Breast Invasive Ductal Carcinoma	304	-14883	0	NA	NA	9.99441102	0	NA	5/27/11	0.426	EUR	NA	No	C50.9	Mar-00	C50.9	Yes	Yes	0.256	0.03	206	NA	IDC	9.99441102	0:LIVING	b205bba0-1870-4458-9088-8817e20389fe	M0	NX	T2	With Tumor	9.99441102	0:CENSORED	NA	No	NA	Yes	2	1	Primary
TCGA-A8-A09B-01	brca_tcga_pan_can_atlas_2018	TCGA-A8-A09B	58	STAGE IIIB	6TH	26	-37	Breast Cancer	BRCA	Breast Invasive Ductal Carcinoma	365	-21520	0	11.9998685	0:DiseaseFree	11.9998685	0	NA	5/27/11	0.5104	EUR	NA	No	C50.9	Mar-00	C50.9	Yes	Yes	0.2659	0.27	40	NA	IDC	11.9998685	0:LIVING	3828b534-908e-4953-a3fb-07d01cf49c7d	M0	N1A	T4B	Tumor Free	11.9998685	0:CENSORED	NA	No	NA	Yes	-6	1	Primary
TCGA-A8-A09D-01	brca_tcga_pan_can_atlas_2018	TCGA-A8-A09D	47	STAGE IIB	5TH	4	-13	Breast Cancer	BRCA	Breast Invasive Ductal Carcinoma	1522	-17440	0	50.03780781	0:DiseaseFree	50.03780781	0	NA	5/27/11	0.2338	EUR	NA	No	C50.9	Mar-00	C50.9	Yes	Yes	0.2589	0.16	35	No	IDC	50.03780781	0:LIVING	36449392-de76-4ee9-bc09-627a07e18727	M0	N1	T2	Tumor Free	50.03780781	0:CENSORED	NA	No	NA	Yes	2	1	Primary
TCGA-A8-A09T-01	brca_tcga_pan_can_atlas_2018	TCGA-A8-A09T	68	STAGE X	6TH	13	-21	Breast Cancer	BRCA	Breast Invasive Lobular Carcinoma	579	-25110	0	19.03540783	0:DiseaseFree	19.03540783	0	NA	5/27/11	0.093	EUR	NA	No	C50.9	Mar-20	C50.9	Yes	Yes	0.282	0.26	22	No	ILC	19.03540783	0:LIVING	0adf59c6-581a-475d-a2f4-40aa40060b5b	MX	N0	T1C	Tumor Free	19.03540783	0:CENSORED	NA	No	NA	Yes	-2	1	Primary
TCGA-A8-A09V-01	brca_tcga_pan_can_atlas_2018	TCGA-A8-A09V	51	STAGE IIA	6TH	3	-33	Breast Cancer	BRCA	Breast Invasive Lobular Carcinoma	457	-18628	0	15.02449288	0:DiseaseFree	15.02449288	0	NA	5/27/11	0.0703	EUR	NA	No	C50.9	Mar-20	C50.9	Yes	Yes	0.2656	0.18	30	No	ILC	15.02449288	0:LIVING	cc348a26-ee11-47a4-8b51-de922967e175	M0	N0	T2	Tumor Free	15.02449288	0:CENSORED	NA	No	NA	Yes	-8	1	Primary
TCGA-A8-A0A1-01	brca_tcga_pan_can_atlas_2018	TCGA-A8-A0A1	84	STAGE IIA	6TH	3	-35	Breast Cancer	BRCA	Breast Invasive Lobular Carcinoma	365	-30742	0	11.9998685	0:DiseaseFree	11.9998685	0	NA	5/27/11	0.117	EUR	NA	No	C50.9	Mar-20	C50.9	Yes	Yes	0.2575	0.03	45	NA	ILC	11.9998685	0:LIVING	3efa245d-177d-4ef9-94f7-f554c54e345e	M0	N0	T2	Tumor Free	11.9998685	0:CENSORED	NA	No	NA	NA	-6	1	Primary
TCGA-A8-A0A2-01	brca_tcga_pan_can_atlas_2018	TCGA-A8-A0A2	66	STAGE IIA	6TH	17	-33	Breast Cancer	BRCA	Breast Invasive Lobular Carcinoma	579	-24380	0	19.03540783	0:DiseaseFree	19.03540783	0	NA	5/27/11	0.3321	EUR	NA	No	C50.9	Mar-20	C50.9	Yes	Yes	0.2664	0.12	28	NA	ILC	19.03540783	0:LIVING	34d5a193-85e5-4399-8a9b-e92858eafdfe	M0	N0	T2	Tumor Free	19.03540783	0:CENSORED	NA	No	NA	NA	-4	1	Primary
TCGA-A8-A0A4-01	brca_tcga_pan_can_atlas_2018	TCGA-A8-A0A4	73	STAGE IIA	6TH	7	-27	Breast Cancer	BRCA	Breast Invasive Lobular Carcinoma	396	-26693	0	13.01903541	0:DiseaseFree	13.01903541	0	NA	5/27/11	0.2609	EUR	NA	No	C50.9	Mar-20	C50.9	Yes	Yes	0.2617	0.25	23	No	ILC	13.01903541	0:LIVING	2cb8c866-9296-4c70-a3ea-f9a9b707895c	M0	N0	T2	Tumor Free	13.01903541	0:CENSORED	NA	No	NA	No	-2	1	Primary
TCGA-A8-A0A6-01	brca_tcga_pan_can_atlas_2018	TCGA-A8-A0A6	64	STAGE IIIC	6TH	17	-39	Breast Cancer	BRCA	Breast Invasive Lobular Carcinoma	640	-23404	0	21.04086531	0:DiseaseFree	21.04086531	0	NA	5/27/11	0.1429	EUR	NA	No	C50.9	Mar-20	C50.9	Yes	Yes	0.2919	0.12	25	No	ILC	21.04086531	0:LIVING	4b0d295c-e185-4b52-9752-178e5bc1d47d	M0	N3A	T2	Tumor Free	21.04086531	0:CENSORED	NA	No	NA	Yes	-18	1	Primary
TCGA-A8-A0A9-01	brca_tcga_pan_can_atlas_2018	TCGA-A8-A0A9	80	STAGE IIA	6TH	33	-27	Breast Cancer	BRCA	Breast Invasive Ductal Carcinoma	822	-29370	0	27.02436138	0:DiseaseFree	27.02436138	0	NA	5/27/11	0.4832	EUR	NA	No	C50.9	Mar-00	C50.9	Yes	Yes	0.2626	0.3	51	No	IDC	27.02436138	0:LIVING	7b605fb6-d077-401e-b870-b87ddf505f82	M0	N0	T2	Tumor Free	27.02436138	0:CENSORED	NA	No	NA	Yes	-2	1	Primary
TCGA-A8-A0AB-01	brca_tcga_pan_can_atlas_2018	TCGA-A8-A0AB	54	STAGE IIA	6TH	17	-27	Breast Cancer	BRCA	Breast Invasive Lobular Carcinoma	518	-19814	0	17.02995036	0:DiseaseFree	17.02995036	0	NA	5/27/11	0.2947	EUR	NA	No	C50.9	Mar-20	C50.9	Yes	Yes	0.2865	0.22	30	No	ILC	17.02995036	0:LIVING	22eaba28-be67-4730-9846-860bc1fca29a	M0	N0	T2	Tumor Free	17.02995036	0:CENSORED	NA	No	NA	No	4	1	Primary
TCGA-A8-A0AD-01	brca_tcga_pan_can_atlas_2018	TCGA-A8-A0AD	83	STAGE I	6TH	8	-29	Breast Cancer	BRCA	Breast Invasive Carcinoma (NOS)	1157	-30407	0	38.03793931	0:DiseaseFree	38.03793931	0	NA	5/27/11	0.1633	EUR	NA	No	C50.9	Mar-22	C50.9	Yes	Yes	0.2601	0.09	24	No	BRCNOS	38.03793931	0:LIVING	af5453a9-cf1f-40de-aec4-0e0710908fb7	M0	N0	T1C	Tumor Free	38.03793931	0:CENSORED	NA	No	NA	No	0	1	Primary
TCGA-AC-A23C-01	brca_tcga_pan_can_atlas_2018	TCGA-AC-A23C	62	STAGE IIB	7TH	4	-25	Breast Cancer	BRCA	Breast Invasive Ductal Carcinoma	585	-22751	0	19.23266594	0:DiseaseFree	19.23266594	0	NA	7/14/11	0.1676	EUR	NA	No	C50.9	Mar-00	C50.9	Yes	Yes	0.3232	0.77	111	No	IDC	19.23266594	0:LIVING	dfd0b7ba-c7d3-498e-b455-346301865452	MX	N1	T2	NA	19.23266594	0:CENSORED	Yes	No	White	No	-2	1	Primary
TCGA-AC-A23E-01	brca_tcga_pan_can_atlas_2018	TCGA-AC-A23E	50	STAGE IIB	7TH	19	9	Breast Cancer	BRCA	Breast Invasive Ductal Carcinoma	698	-18500	0	22.94769372	0:DiseaseFree	22.94769372	0	NA	7/18/11	0.1121	EUR	NA	No	C50.9	Mar-00	C50.9	Yes	Yes	0.3013	0.05	19	No	IDC	22.94769372	0:LIVING	e7bae6e7-f779-449d-92b9-66996041e00d	MX	N1	T2	Tumor Free	22.94769372	0:CENSORED	Yes	No	White	Yes	-2	1	Primary
TCGA-AC-A2B8-01	brca_tcga_pan_can_atlas_2018	TCGA-AC-A2B8	84	STAGE IIB	7TH	3	-29	Breast Cancer	BRCA	Breast Invasive Lobular Carcinoma	677	-31003	0	22.25729033	0:DiseaseFree	22.25729033	0	Not Hispanic Or Latino	2009/12/11	0.1088	EUR	NA	No	C50.9	Mar-20	C50.9	Yes	Yes	0.3158	0.54	83	Yes	ILC	22.25729033	0:LIVING	6E126B73-D3E8-4641-A128-306F3B313E40	M0	N0 (I-)	T3	NA	21.50113423	1:PROGRESSION	Yes	No	White	Yes	-4	1	Primary
TCGA-AC-A2FB-01	brca_tcga_pan_can_atlas_2018	TCGA-AC-A2FB	65	STAGE IIA	6TH	4	-45	Breast Cancer	BRCA	Breast Invasive Lobular Carcinoma	1234	-23851	0	40.56941842	0:DiseaseFree	40.56941842	0	Not Hispanic Or Latino	9/20/11	0.0024	EUR	NA	No	C50.9	Mar-20	C50.9	Yes	Yes	0.3286	0.01	10	No	ILC	40.56941842	0:LIVING	02BBB632-0F7F-439D-B8F0-C86A06237424	MX	N0	T2	Tumor Free	40.56941842	0:CENSORED	Yes	No	White	No	-8	1	Primary
TCGA-AC-A2FF-01	brca_tcga_pan_can_atlas_2018	TCGA-AC-A2FF	40	STAGE IIB	6TH	0	-37	Breast Cancer	BRCA	Breast Invasive Lobular Carcinoma	2759	NA	0	90.70585528	0:DiseaseFree	90.70585528	0	Not Hispanic Or Latino	9/23/11	0.0011	SAS_ADMIX	NA	No	C50.9	Mar-20	C50.9	Yes	Yes	0.322	0.21	16	No	ILC	90.70585528	0:LIVING	3CA67CD0-81DA-4F68-A9FA-F1A8C013C28D	MX	N1	T2	Tumor Free	90.70585528	0:CENSORED	Yes	No	Asian	Yes	-8	1	Primary
TCGA-AC-A2FG-01	brca_tcga_pan_can_atlas_2018	TCGA-AC-A2FG	79	STAGE IIB	6TH	3	-35	Breast Cancer	BRCA	Breast Invasive Lobular Carcinoma	1853	-29211	0	60.91988033	0:DiseaseFree	60.91988033	0	NA	9/21/11	0.0788	EUR	NA	No	C50.9	Mar-20	C50.9	Yes	Yes	0.3255	0.66	27	No	ILC	60.91988033	0:LIVING	39CDA4C9-E1C8-44C2-BAB7-F5849C12F879	MX	N1A	T2	Tumor Free	60.91988033	0:CENSORED	Yes	No	White	No	-16	1	Primary
TCGA-AC-A2FO-01	brca_tcga_pan_can_atlas_2018	TCGA-AC-A2FO	65	STAGE IIB	6TH	2	-35	Breast Cancer	BRCA	Breast Invasive Lobular Carcinoma	2255	-23928	0	74.13617385	0:DiseaseFree	74.13617385	0	Not Hispanic Or Latino	9/21/11	0.1185	EUR	NA	No	C50.9	Mar-20	C50.9	Yes	Yes	0.3027	0	24	No	ILC	74.13617385	0:LIVING	F5D4C2D3-CC69-4B38-8551-0917E3622A68	MX	N1	T2	Tumor Free	74.13617385	0:CENSORED	Yes	No	White	No	-12	1	Primary
TCGA-AC-A3HN-01	brca_tcga_pan_can_atlas_2018	TCGA-AC-A3HN	87	STAGE IIB	7TH	5	-43	Breast Cancer	BRCA	Breast Invasive Lobular Carcinoma	496	-32061	0	16.30667061	0:DiseaseFree	16.30667061	0	Not Hispanic Or Latino	4/13/12	0.1499	EUR	NA	No	C50.9	Mar-20	C50.9	Yes	Yes	0.2907	0.02	13	No	ILC	16.30667061	0:LIVING	E37AE674-A107-4EB3-94D8-B86B0035A9F7	MX	N1A	T2	Tumor Free	16.30667061	0:CENSORED	Yes	No	White	No	-16	1	Primary
TCGA-AC-A3OD-01	brca_tcga_pan_can_atlas_2018	TCGA-AC-A3OD	68	STAGE IIB	7TH	6	-27	Breast Cancer	BRCA	Breast Invasive Lobular Carcinoma	451	-25186	0	14.82723477	0:DiseaseFree	14.82723477	0	Not Hispanic Or Latino	4/19/12	0.267	EUR	NA	No	C50.9	Mar-20	C50.9	Yes	Yes	0.2962	0.05	28	No	ILC	14.82723477	0:LIVING	F2622CDB-AC92-42B3-A1CA-67E133C3DD4A	MX	N1MI	T2	Tumor Free	14.82723477	0:CENSORED	Yes	No	White	Yes	2	1	Primary
TCGA-AC-A3QP-01	brca_tcga_pan_can_atlas_2018	TCGA-AC-A3QP	79	STAGE IIB	7TH	2	-11	Breast Cancer	BRCA	Breast Invasive Lobular Carcinoma	675	-29113	0	22.19153763	0:DiseaseFree	22.19153763	0	Not Hispanic Or Latino	2007/5/12	0.0716	EUR	NA	No	C50.9	Mar-20	C50.9	Yes	Yes	0.2972	0	22	No	ILC	22.19153763	0:LIVING	6F4C8D30-47FB-47DF-9EB7-4E5881E3711E	MX	N1MI	T2	Tumor Free	22.19153763	0:CENSORED	Yes	No	White	Yes	-22	1	Primary
TCGA-AC-A3QQ-01	brca_tcga_pan_can_atlas_2018	TCGA-AC-A3QQ	54	STAGE IA	7TH	6	3	Breast Cancer	BRCA	Breast Invasive Lobular Carcinoma	734	-19723	0	NA	NA	24.1312424	0	Not Hispanic Or Latino	2012/3/12	0.1273	EUR	NA	No	C50.9	Mar-20	C50.9	Yes	Yes	0.3129	0.45	26	No	ILC	24.1312424	0:LIVING	95CEF916-5545-455B-920C-773A54FC7676	MX	N0 (I-)	T1C	Tumor Free	24.1312424	0:CENSORED	Yes	No	White	No	0	1	Primary
TCGA-AC-A3YJ-01	brca_tcga_pan_can_atlas_2018	TCGA-AC-A3YJ	66	STAGE IIA	7TH	1	-17	Breast Cancer	BRCA	Breast Invasive Carcinoma (NOS)	754	-24439	0	24.78876944	0:DiseaseFree	24.78876944	0	Not Hispanic Or Latino	2010/3/12	0.0443	EUR	NA	No	C50.9	Mar-50	C50.9	Yes	Yes	0.2942	0	17	No	BRCNOS	24.78876944	0:LIVING	86CF879E-3B40-44DD-AAA7-6F49F54A15D9	MX	N0 (I-)	T2	Tumor Free	24.78876944	0:CENSORED	Yes	No	White	No	-20	1	Primary
TCGA-AC-A4ZE-01	brca_tcga_pan_can_atlas_2018	TCGA-AC-A4ZE	63	STAGE IIB	7TH	7	-31	Breast Cancer	BRCA	Breast Invasive Lobular Carcinoma	890	-23284	0	29.25995332	0:DiseaseFree	29.25995332	0	Not Hispanic Or Latino	2006/9/15	0.182	EUR	NA	No	C50.9	Mar-20	C50.9	Yes	Yes	0.3411	0.43	45	No	ILC	29.25995332	0:LIVING	0CF0D67C-2F7F-42A6-94F3-407D0EC46C88	M0	N0	T3	Tumor Free	29.25995332	0:CENSORED	Yes	No	White	No	-2	1	Primary
TCGA-AC-A5XS-01	brca_tcga_pan_can_atlas_2018	TCGA-AC-A5XS	74	STAGE IIA	7TH	9	-9	Breast Cancer	BRCA	Breast Invasive Lobular Carcinoma	588	-27160	0	19.331295	0:DiseaseFree	19.331295	0	Not Hispanic Or Latino	7/15/13	0.2478	EUR	NA	No	C50.9	Mar-20	C50.9	Yes	Yes	0.3059	0	400	No	ILC	19.331295	0:LIVING	D9627184-B972-4E00-8C11-B0B946AC357A	MX	N0	T2	Tumor Free	19.331295	0:CENSORED	Yes	Yes	White	No	-10	1	Primary
TCGA-AC-A5XU-01	brca_tcga_pan_can_atlas_2018	TCGA-AC-A5XU	74	STAGE IIB	7TH	4	-7	Breast Cancer	BRCA	Breast Invasive Ductal Carcinoma	455	-27191	0	14.95874018	0:DiseaseFree	14.95874018	0	Not Hispanic Or Latino	7/15/13	0.5906	AFR	NA	No	C50.9	Mar-00	C50.9	Yes	Yes	0.3039	0.25	57	No	IDC	14.95874018	0:LIVING	97677FD7-8523-48C5-A8CE-614FD4010551	MX	N0 (I-)	T3	Tumor Free	14.95874018	0:CENSORED	Yes	No	Black or African American	Yes	2	1	Primary
TCGA-AC-A62Y-01	brca_tcga_pan_can_atlas_2018	TCGA-AC-A62Y	79	STAGE IIB	7TH	22	-11	Breast Cancer	BRCA	Breast Invasive Lobular Carcinoma	530	-28876	0	NA	NA	17.42446658	0	Not Hispanic Or Latino	9/19/13	0.4145	EUR	NA	No	C50.9	Mar-20	C50.9	Yes	Yes	0.2991	0.02	56	No	ILC	17.42446658	0:LIVING	05AF737D-89AA-49B6-97B2-28B8AC8BD2CF	MX	N1	T2	Tumor Free	17.42446658	0:CENSORED	Yes	No	White	Yes	-12	1	Primary
TCGA-AC-A6IV-01	brca_tcga_pan_can_atlas_2018	TCGA-AC-A6IV	47	STAGE IIB	7TH	6	-33	Breast Cancer	BRCA	Breast Invasive Lobular Carcinoma	568	-17521	0	18.67376796	0:DiseaseFree	18.67376796	0	Not Hispanic Or Latino	9/19/13	0.0215	EUR	NA	No	C50.9	Mar-24	C50.9	Yes	Yes	0.3393	0	18	No	ILC	18.67376796	0:LIVING	8E11C5EC-C15A-48D4-85AC-B7B08A9ED827	MX	N1	T2	Tumor Free	18.67376796	0:CENSORED	Yes	No	White	Yes	-2	1	Primary
TCGA-AC-A6IX-01	brca_tcga_pan_can_atlas_2018	TCGA-AC-A6IX	49	STAGE IIIC	7TH	5	-41	Breast Cancer	BRCA	Breast Invasive Lobular Carcinoma	373	-17969	0	12.26287931	0:DiseaseFree	12.26287931	0	Not Hispanic Or Latino	10/21/13	0.1912	EUR	NA	No	C50.9	Mar-20	C50.9	Yes	Yes	0.3363	0	48	No	ILC	12.26287931	0:LIVING	7486A2B3-B09F-4E9C-9864-8B51B58D9FB3	MX	N3A	T2	Tumor Free	12.26287931	0:CENSORED	Yes	No	White	Yes	-4	1	Primary
TCGA-AC-A6NO-01	brca_tcga_pan_can_atlas_2018	TCGA-AC-A6NO	43	STAGE IIB	7TH	8	-29	Breast Cancer	BRCA	Breast Invasive Ductal Carcinoma	51	-15996	0	1.676693954	0:DiseaseFree	1.676693954	0	Not Hispanic Or Latino	2004/10/14	0.1481	AFR_ADMIX	NA	No	C50.9	Mar-00	C50.9	Yes	Yes	0.331	0.01	26	No	IDC	1.676693954	0:LIVING	8D9B50D1-139B-4447-AE9C-E54764D9E2A7	MX	N1A	T2	Tumor Free	1.676693954	0:CENSORED	Yes	No	Black or African American	NA	8	1	Primary
TCGA-AC-A8OP-01	brca_tcga_pan_can_atlas_2018	TCGA-AC-A8OP	72	STAGE IA	7TH	20	-31	Breast Cancer	BRCA	Breast Invasive Ductal Carcinoma	614	-26550	0	20.18608015	0:DiseaseFree	20.18608015	0	Not Hispanic Or Latino	2/26/14	0.2658	AFR	NA	No	C50.9	Mar-00	C50.9	Yes	Yes	0.3014	0.05	137	No	IDC	20.18608015	0:LIVING	B9C6C069-2A2B-4CC7-A398-DC45C132D979	MX	N0 (I-)	T1C	Tumor Free	20.18608015	0:CENSORED	Yes	No	Black or African American	No	-8	1	Primary
TCGA-AC-A8OR-01	brca_tcga_pan_can_atlas_2018	TCGA-AC-A8OR	75	STAGE IA	7TH	1	-23	Breast Cancer	BRCA	Breast Invasive Mixed Mucinous Carcinoma	40	-27605	0	1.315054082	0:DiseaseFree	1.315054082	0	Not Hispanic Or Latino	2/26/14	0.0328	EUR	NA	No	C50.9	Mar-80	C50.9	Yes	Yes	0.3115	0.06	58	No	IMMC	1.315054082	0:LIVING	8CD1BA0B-EAD9-4661-A796-6C9DBF1C42CD	MX	N0 (I-)	T1C	Tumor Free	1.315054082	0:CENSORED	Yes	No	White	NA	-12	1	Primary
TCGA-AC-A8OS-01	brca_tcga_pan_can_atlas_2018	TCGA-AC-A8OS	71	STAGE IIA	7TH	8	-35	Breast Cancer	BRCA	Breast Invasive Lobular Carcinoma	70	-26248	0	2.301344643	0:DiseaseFree	2.301344643	0	Not Hispanic Or Latino	2/26/14	0.1344	EUR	NA	No	C50.9	Mar-20	C50.9	Yes	Yes	0.3361	0.01	41	No	ILC	2.301344643	0:LIVING	D5E655FE-3FBC-47B0-BA23-1D1DD01D591C	MX	N0 (I-)	T2	Tumor Free	2.301344643	0:CENSORED	Yes	No	White	NA	-8	1	Primary
TCGA-AN-A03X-01	brca_tcga_pan_can_atlas_2018	TCGA-AN-A03X	74	STAGE IIA	NA	14	-19	Breast Cancer	BRCA	Breast Invasive Ductal Carcinoma	10	-27163	0	0.32876352	0:DiseaseFree	0.32876352	0	Not Hispanic Or Latino	12/28/10	0.3072	EUR	NA	No	C50.9	Mar-00	C50.9	Yes	Yes	0.271	0.22	35	NA	IDC	0.32876352	0:LIVING	88cd6ccc-70f7-436e-a99c-039b9d31e335	M0	N0	T2	Tumor Free	0.32876352	0:CENSORED	NA	No	White	No	-12	1	Primary
TCGA-AN-A041-01	brca_tcga_pan_can_atlas_2018	TCGA-AN-A041	29	STAGE IIB	7TH	14	-37	Breast Cancer	BRCA	Breast Invasive Ductal Carcinoma	7	-10812	0	0.230134464	0:DiseaseFree	0.230134464	0	Not Hispanic Or Latino	2004/1/11	0.3265	EUR_ADMIX	NA	No	C50.9	Mar-00	C50.9	Yes	Yes	0.2731	0.32	28	NA	IDC	0.230134464	0:LIVING	316e021c-5175-4ab3-bdb6-2bf9683f657a	M0	N1A	T2	NA	0.230134464	0:CENSORED	Yes	No	White	No	-8	1	Primary
TCGA-AN-A046-01	brca_tcga_pan_can_atlas_2018	TCGA-AN-A046	68	STAGE IIA	NA	7	-21	Breast Cancer	BRCA	Breast Invasive Ductal Carcinoma	10	-25158	0	0.32876352	0:DiseaseFree	0.32876352	0	Not Hispanic Or Latino	12/28/10	0.0264	EUR	NA	No	C50.9	Mar-00	C50.9	Yes	Yes	0.2695	0.04	5400	NA	IDC	0.32876352	0:LIVING	dcd5860c-7e3a-44f3-a732-fe92fe3fe300	M0	N0	T2	Tumor Free	0.32876352	0:CENSORED	NA	No	White	No	-4	1	Primary
TCGA-AN-A049-01	brca_tcga_pan_can_atlas_2018	TCGA-AN-A049	62	STAGE IIA	NA	10	-11	Breast Cancer	BRCA	Breast Invasive Ductal Carcinoma	19	-22710	0	NA	NA	0.624650689	0	Not Hispanic Or Latino	12/29/10	0.3796	EUR	NA	No	C50.9	Mar-00	C50.9	Yes	Yes	0.2375	0.37	28	NA	IDC	0.624650689	0:LIVING	2e1e3bf0-1708-4b65-936c-48b89eb8966a	M0	N0	T2	Tumor Free	0.624650689	0:CENSORED	NA	No	White	NA	6	1	Primary
TCGA-AN-A04A-01	brca_tcga_pan_can_atlas_2018	TCGA-AN-A04A	36	STAGE IIIA	7TH	14	1	Breast Cancer	BRCA	Breast Invasive Ductal Carcinoma	90	-13445	0	NA	NA	2.958871684	0	Not Hispanic Or Latino	12/29/10	0.5374	EUR	NA	No	C50.9	Mar-00	C50.9	Yes	Yes	0.2812	0.34	40	NA	IDC	2.958871684	0:LIVING	e5aae05a-478e-4a55-a27c-12b2b4be302a	M0	N2	T2	Tumor Free	2.958871684	0:CENSORED	NA	No	White	NA	4	1	Primary
TCGA-AN-A0AS-01	brca_tcga_pan_can_atlas_2018	TCGA-AN-A0AS	70	STAGE IIIA	NA	24	19	Breast Cancer	BRCA	Breast Invasive Ductal Carcinoma	10	-25658	0	0.32876352	0:DiseaseFree	0.32876352	0	Not Hispanic Or Latino	12/28/10	0.2493	EUR	NA	No	C50.9	Mar-00	C50.9	Yes	Yes	0.2944	0.25	42	NA	IDC	0.32876352	0:LIVING	7c2a8440-0206-4039-8474-8d62f6c7de0c	M0	N2	T2	Tumor Free	0.32876352	0:CENSORED	NA	No	White	No	-4	1	Primary
TCGA-AN-A0FD-01	brca_tcga_pan_can_atlas_2018	TCGA-AN-A0FD	71	STAGE IIA	NA	6	-7	Breast Cancer	BRCA	Breast Invasive Ductal Carcinoma	196	-26007	0	6.443765	0:DiseaseFree	6.443765	0	Not Hispanic Or Latino	12/20/10	0.171	EUR	NA	No	C50.9	Mar-00	C50.9	Yes	Yes	0.3047	0.25	31	NA	IDC	6.443765	0:LIVING	c6086936-7544-4da0-8c0c-114166848483	M0	N0	T2	Tumor Free	6.443765	0:CENSORED	NA	No	White	No	4	1	Primary
TCGA-AN-A0FK-01	brca_tcga_pan_can_atlas_2018	TCGA-AN-A0FK	88	STAGE IIIB	NA	23	-15	Breast Cancer	BRCA	Breast Invasive Ductal Carcinoma	213	-32462	0	7.002662985	0:DiseaseFree	7.002662985	0	Not Hispanic Or Latino	12/20/10	0.5521	EUR	NA	No	C50.9	Mar-00	C50.9	Yes	Yes	0.2848	0.07	34	NA	IDC	7.002662985	0:LIVING	2f4cbedf-ed7e-45a2-bf34-f1d1e696bdde	M0	N0	T4	Tumor Free	7.002662985	0:CENSORED	NA	No	White	No	-14	1	Primary
TCGA-AN-A0FN-01	brca_tcga_pan_can_atlas_2018	TCGA-AN-A0FN	61	STAGE IA	7TH	3	-29	Breast Cancer	BRCA	Breast Invasive Lobular Carcinoma	218	-22629	0	7.167044745	0:DiseaseFree	7.167044745	0	Not Hispanic Or Latino	12/28/10	4e-04	EUR	NA	No	C50.9	Mar-00	C50.9	Yes	Yes	0.3094	0.05	38	NA	ILC	7.167044745	0:LIVING	c2a742fe-3e8b-4210-85a6-7191a1123609	M0	N0	T1C	Tumor Free	7.167044745	0:CENSORED	NA	No	White	No	-16	1	Primary
TCGA-AN-A0FS-01	brca_tcga_pan_can_atlas_2018	TCGA-AN-A0FS	55	STAGE IA	7TH	3	-35	Breast Cancer	BRCA	Breast Invasive Lobular Carcinoma	210	-20352	0	6.904033928	0:DiseaseFree	6.904033928	0	Not Hispanic Or Latino	12/20/10	0.1049	EUR	NA	No	C50.9	Mar-00	C50.9	Yes	Yes	0.3024	0.1	61	NA	ILC	6.904033928	0:LIVING	10c9be1e-2cc0-45e4-8d2c-c013ea63ef05	M0	N0	T1C	Tumor Free	6.904033928	0:CENSORED	NA	No	White	No	-12	1	Primary
TCGA-AN-A0FT-01	brca_tcga_pan_can_atlas_2018	TCGA-AN-A0FT	63	STAGE IIB	NA	19	-11	Breast Cancer	BRCA	Breast Invasive Ductal Carcinoma	214	-23300	0	7.035539337	0:DiseaseFree	7.035539337	0	Not Hispanic Or Latino	12/28/10	0.5805	EUR	NA	No	C50.9	Mar-00	C50.9	Yes	Yes	0.2927	0.5	83	NA	IDC	7.035539337	0:LIVING	baf5e81f-2322-41ec-9053-b9559a7993bc	M0	N1	T2	Tumor Free	7.035539337	0:CENSORED	NA	No	White	No	0	1	Primary
TCGA-AN-A0FW-01	brca_tcga_pan_can_atlas_2018	TCGA-AN-A0FW	67	STAGE IIIA	NA	20	-13	Breast Cancer	BRCA	Breast Invasive Ductal Carcinoma	11	-24692	0	0.361639872	0:DiseaseFree	0.361639872	0	Not Hispanic Or Latino	12/28/10	0.1949	EUR	NA	No	C50.9	Mar-00	C50.9	Yes	Yes	0.3358	0.56	108	No	IDC	0.361639872	0:LIVING	e112b452-8850-4353-bfed-0dbdc243290b	M0	N2	T2	Tumor Free	0.361639872	0:CENSORED	NA	No	White	No	10	1	Primary
TCGA-AN-A0FZ-01	brca_tcga_pan_can_atlas_2018	TCGA-AN-A0FZ	45	STAGE IIIA	NA	16	-9	Breast Cancer	BRCA	Breast Invasive Ductal Carcinoma	10	-16533	0	0.32876352	0:DiseaseFree	0.32876352	0	Not Hispanic Or Latino	12/29/10	0.4504	EUR	NA	No	C50.9	Mar-00	C50.9	Yes	Yes	0.2641	0.5	67	NA	IDC	0.32876352	0:LIVING	8240c4ae-f878-4882-aa07-7857c7ac52cf	M0	N2	T2	Tumor Free	0.32876352	0:CENSORED	NA	No	White	No	-2	1	Primary
TCGA-AN-A0XL-01	brca_tcga_pan_can_atlas_2018	TCGA-AN-A0XL	61	STAGE IIA	7TH	13	-31	Breast Cancer	BRCA	Breast Invasive Ductal Carcinoma	163	-22341	0	5.358845383	0:DiseaseFree	5.358845383	0	Not Hispanic Or Latino	3/25/11	0.3332	EUR	NA	No	C50.9	Mar-00	C50.9	Yes	Yes	NA	0.09	33	NA	IDC	5.358845383	0:LIVING	4649dee3-b668-44cd-ab97-3834de3ef8f8	M0	N0	T2	Tumor Free	5.358845383	0:CENSORED	Yes	No	White	No	0	1	Primary
TCGA-AN-A0XN-01	brca_tcga_pan_can_atlas_2018	TCGA-AN-A0XN	68	STAGE IIIA	7TH	12	19	Breast Cancer	BRCA	Breast Invasive Ductal Carcinoma	10	-25029	0	0.32876352	0:DiseaseFree	0.32876352	0	Not Hispanic Or Latino	3/25/11	0.5133	EUR	NA	No	C50.9	Mar-00	C50.9	Yes	Yes	0.3135	0.45	146	NA	IDC	0.32876352	0:LIVING	4e3699da-4367-4a43-9d66-a117d3ad460d	M0	N2	T2	Tumor Free	0.32876352	0:CENSORED	Yes	No	White	No	6	1	Primary
TCGA-AN-A0XO-01	brca_tcga_pan_can_atlas_2018	TCGA-AN-A0XO	59	STAGE IIIA	7TH	4	-11	Breast Cancer	BRCA	Breast Invasive Ductal Carcinoma	375	-21640	0	12.32863202	0:DiseaseFree	12.32863202	0	Not Hispanic Or Latino	2005/1/11	0.2092	EUR	NA	No	C50.9	Mar-00	C50.9	Yes	Yes	0.3185	0.1	34	NA	IDC	12.32863202	0:LIVING	195b6731-6ae6-416e-a345-0eb8874a0ca2	M0	N2	T2	Tumor Free	12.32863202	0:CENSORED	Yes	No	White	No	0	1	Primary
TCGA-AN-A0XP-01	brca_tcga_pan_can_atlas_2018	TCGA-AN-A0XP	69	STAGE IIIA	7TH	14	-39	Breast Cancer	BRCA	Breast Invasive Ductal Carcinoma	9	-25305	0	0.295887168	0:DiseaseFree	0.295887168	0	Not Hispanic Or Latino	3/25/11	0.1617	EUR	NA	No	C50.9	Mar-00	C50.9	Yes	Yes	0.2804	0.03	25	NA	IDC	0.295887168	0:LIVING	cf0e7e4e-b857-4db5-9ae2-551a899f77be	M0	N2	T2	NA	0.295887168	0:CENSORED	Yes	No	White	No	-12	1	Primary
TCGA-AN-A0XS-01	brca_tcga_pan_can_atlas_2018	TCGA-AN-A0XS	63	STAGE IIIA	7TH	19	-33	Breast Cancer	BRCA	Breast Invasive Ductal Carcinoma	10	-23358	0	0.32876352	0:DiseaseFree	0.32876352	0	Not Hispanic Or Latino	3/28/11	0.0804	EUR	NA	No	C50.9	Mar-00	C50.9	Yes	Yes	0.2944	0.04	26	No	IDC	0.32876352	0:LIVING	95e949d3-b1f3-46c6-9451-8fe92c99e4cf	M0	N2	T2	NA	0.32876352	0:CENSORED	Yes	No	White	No	-12	1	Primary
TCGA-AN-A0XT-01	brca_tcga_pan_can_atlas_2018	TCGA-AN-A0XT	54	STAGE IIIA	7TH	9	-35	Breast Cancer	BRCA	Breast Invasive Ductal Carcinoma	10	-19794	0	0.32876352	0:DiseaseFree	0.32876352	0	Not Hispanic Or Latino	3/28/11	0.3076	EUR	NA	No	C50.9	Mar-00	C50.9	Yes	Yes	0.2982	0.31	11	NA	IDC	0.32876352	0:LIVING	3e25056d-d137-49f5-abaa-f68509426600	M0	N2	T2	NA	0.32876352	0:CENSORED	Yes	No	White	No	-14	1	Primary
TCGA-AN-A0XV-01	brca_tcga_pan_can_atlas_2018	TCGA-AN-A0XV	67	STAGE IIIA	7TH	2	-17	Breast Cancer	BRCA	Breast Invasive Ductal Carcinoma	162	-24779	0	5.325969031	0:DiseaseFree	5.325969031	0	Not Hispanic Or Latino	3/29/11	0.0851	EUR	NA	No	C50.9	Mar-00	C50.9	Yes	Yes	0.2715	0.08	32	No	IDC	5.325969031	0:LIVING	ac18b3a3-8d52-4e35-8625-673171a7fd92	M0	N2	T2	NA	5.325969031	0:CENSORED	Yes	No	White	No	0	1	Primary
TCGA-AN-A0XW-01	brca_tcga_pan_can_atlas_2018	TCGA-AN-A0XW	36	STAGE IIIA	7TH	6	-3	Breast Cancer	BRCA	Breast Invasive Ductal Carcinoma	170	-13208	0	5.588979847	0:DiseaseFree	5.588979847	0	Not Hispanic Or Latino	3/29/11	0.2488	EUR	NA	No	C50.9	Mar-00	C50.9	Yes	Yes	0.2638	0.21	288	No	IDC	5.588979847	0:LIVING	39de7761-e762-4811-b95c-8216b79ae06b	M0	N2	T2	NA	5.588979847	0:CENSORED	Yes	No	White	No	10	1	Primary
TCGA-AO-A03L-01	brca_tcga_pan_can_atlas_2018	TCGA-AO-A03L	34	STAGE IIIA	6TH	23	-7	Breast Cancer	BRCA	Breast Invasive Ductal Carcinoma	2442	-12443	0	80.28405168	0:DiseaseFree	80.28405168	0	Not Hispanic Or Latino	2012/7/10	0.6527	SAS_ADMIX	NA	No	C50.9	Mar-00	C50.9	Yes	Yes	0.2649	0.1	27	NA	IDC	80.28405168	0:LIVING	1174f6e4-ffbe-4e59-a000-8d861c968369	M0	N2	T3	Tumor Free	80.28405168	0:CENSORED	NA	No	Asian	Yes	16	1	Primary
TCGA-AO-A03M-01	brca_tcga_pan_can_atlas_2018	TCGA-AO-A03M	29	STAGE I	6TH	14	9	Breast Cancer	BRCA	Breast Invasive Ductal Carcinoma	1866	-10616	0	61.34727291	0:DiseaseFree	61.34727291	0	Not Hispanic Or Latino	2001/9/11	0.163	EUR	NA	No	C50.9	Mar-00	C50.9	Yes	Yes	NA	0.07	754	No	IDC	61.34727291	0:LIVING	095c7985-3842-494f-b591-706ad1cd2133	M0	N0 (I-)	T1C	Tumor Free	61.34727291	0:CENSORED	NA	No	White	No	16	1	Primary
TCGA-AO-A03V-01	brca_tcga_pan_can_atlas_2018	TCGA-AO-A03V	41	STAGE I	6TH	7	-21	Breast Cancer	BRCA	Breast Invasive Ductal Carcinoma	886	-15284	0	44.41595161	0:DiseaseFree	44.41595161	0	Not Hispanic Or Latino	2001/9/11	0.3132	EUR	NA	No	C50.9	Mar-00	C50.9	Yes	Yes	0.2742	0.23	51	NA	IDC	44.41595161	0:LIVING	a6cb373a-1604-4e25-bd81-da6c3e4f06ee	M0	N0 (I-)	T1C	Tumor Free	44.41595161	0:CENSORED	NA	No	White	No	-8	1	Primary
TCGA-AO-A0J5-01	brca_tcga_pan_can_atlas_2018	TCGA-AO-A0J5	48	STAGE IV	NA	3	-33	Breast Cancer	BRCA	Breast Invasive Carcinoma (NOS)	705	-17815	0	NA	NA	26.03807082	1	Not Hispanic Or Latino	2012/7/10	0.1273	EUR	NA	Yes	C50.9	Mar-23	C50.9	Yes	Yes	0.277	0.12	54	No	BRCNOS	26.03807082	1:DECEASED	c1442467-d618-435f-8792-b1a18f696f1a	M1	N1A	T4	With Tumor	26.03807082	1:PROGRESSION	NA	No	White	Yes	2	1	Primary
TCGA-AO-A0J8-01	brca_tcga_pan_can_atlas_2018	TCGA-AO-A0J8	61	STAGE IIA	NA	6	-29	Breast Cancer	BRCA	Breast Invasive Lobular Carcinoma	680	-22284	0	22.35591939	0:DiseaseFree	22.35591939	0	Not Hispanic Or Latino	9/19/10	0.1308	EUR	NA	No	C50.9	Mar-20	C50.9	Yes	Yes	0.2595	0.15	22	No	ILC	22.35591939	0:LIVING	02bf5203-f9cd-4c5a-97b4-e5584dc22325	M0	N0 (I+)	T2	Tumor Free	22.35591939	0:CENSORED	NA	No	White	Yes	-12	1	Primary
TCGA-AO-A0J9-01	brca_tcga_pan_can_atlas_2018	TCGA-AO-A0J9	61	STAGE IIIC	NA	17	-23	Breast Cancer	BRCA	Breast Invasive Lobular Carcinoma	1613	-22642	0	35.04619128	1:Recurred/Progressed	53.02955584	0	Not Hispanic Or Latino	9/19/10	0.3623	EUR	NA	No	C50.9	Mar-20	C50.9	Yes	Yes	0.2677	0.05	106	Yes	ILC	53.02955584	0:LIVING	a4903de8-6cf5-4541-8ec7-065beace8b44	M0	N3	T2	With Tumor	35.04619128	1:PROGRESSION	NA	No	White	Yes	4	1	Primary
TCGA-AO-A0JA-01	brca_tcga_pan_can_atlas_2018	TCGA-AO-A0JA	36	STAGE IIIC	NA	10	-33	Breast Cancer	BRCA	Breast Invasive Ductal Carcinoma	655	-13307	0	4.701318342	1:Recurred/Progressed	21.53401059	0	Not Hispanic Or Latino	9/19/10	0.3029	AFR_ADMIX	NA	No	C50.9	Mar-00	C50.9	Yes	Yes	0.2673	0.11	19	Yes	IDC	21.53401059	0:LIVING	86b7b206-8e69-432d-acc9-bccce710955e	M0	N3	T2	With Tumor	4.701318342	1:PROGRESSION	NA	No	Black or African American	No	8	1	Primary
TCGA-AO-A0JC-01	brca_tcga_pan_can_atlas_2018	TCGA-AO-A0JC	64	STAGE IIA	NA	NA	-41	Breast Cancer	BRCA	Breast Invasive Ductal Carcinoma	1547	-23404	0	50.85971661	0:DiseaseFree	50.85971661	0	Not Hispanic Or Latino	9/20/10	1e-04	EUR	NA	No	C50.9	Mar-00	C50.9	Yes	Yes	0.2592	0.01	136	No	IDC	50.85971661	0:LIVING	03565036-b6d3-432f-8d9a-7099818e0788	M0	N0 (I-)	T2	Tumor Free	50.85971661	0:CENSORED	NA	No	White	Yes	-8	1	Primary
TCGA-AO-A0JF-01	brca_tcga_pan_can_atlas_2018	TCGA-AO-A0JF	68	STAGE IIA	NA	2	-35	Breast Cancer	BRCA	Breast Invasive Ductal Carcinoma	1980	-24923	0	65.09517704	0:DiseaseFree	65.09517704	0	Not Hispanic Or Latino	9/20/10	0.0531	EUR	NA	No	C50.9	Mar-00	C50.9	Yes	Yes	0.2755	0	26	No	IDC	65.09517704	0:LIVING	f357fe19-5359-4662-8ce9-aa996132283b	M0	N1A	T1C	Tumor Free	65.09517704	0:CENSORED	NA	No	White	Yes	-14	1	Primary
TCGA-AO-A0JG-01	brca_tcga_pan_can_atlas_2018	TCGA-AO-A0JG	49	STAGE IIIA	NA	6	-39	Breast Cancer	BRCA	Breast Invasive Carcinoma (NOS)	798	-18021	0	NA	NA	26.23532893	0	Not Hispanic Or Latino	9/20/10	0.2284	EUR	NA	No	C50.9	Mar-23	C50.9	Yes	Yes	0.2799	0.02	16	No	BRCNOS	26.23532893	0:LIVING	58959e88-54e2-4558-9664-2effda7403dc	M0	N2A	T2	Tumor Free	26.23532893	0:CENSORED	NA	No	White	Yes	-24	1	Primary
TCGA-AO-A0JI-01	brca_tcga_pan_can_atlas_2018	TCGA-AO-A0JI	56	STAGE IIA	NA	7	-27	Breast Cancer	BRCA	Breast Invasive Ductal Carcinoma	1528	-20694	0	50.23506592	0:DiseaseFree	50.23506592	0	Not Hispanic Or Latino	2012/7/10	0.2489	EUR	NA	No	C50.9	Mar-00	C50.9	Yes	Yes	0.2769	0.28	15	No	IDC	50.23506592	0:LIVING	e17c565c-9857-4df3-a352-903b53093c85	M0	N1	T1C	Tumor Free	50.23506592	0:CENSORED	NA	No	White	No	0	1	Primary
TCGA-AO-A0JJ-01	brca_tcga_pan_can_atlas_2018	TCGA-AO-A0JJ	54	STAGE IIB	NA	4	-35	Breast Cancer	BRCA	Breast Invasive Lobular Carcinoma	1887	-19758	0	62.0376763	0:DiseaseFree	62.0376763	0	Not Hispanic Or Latino	9/20/10	0.1567	EUR	NA	No	C50.9	Mar-20	C50.9	Yes	Yes	0.2537	0.03	16	No	ILC	62.0376763	0:LIVING	bef7b135-a727-45e8-850a-cc4cd56c49aa	M0	N1A	T2	Tumor Free	62.0376763	0:CENSORED	NA	No	White	Yes	-6	1	Primary
TCGA-AO-A125-01	brca_tcga_pan_can_atlas_2018	TCGA-AO-A125	72	STAGE IIA	5TH	5	-17	Breast Cancer	BRCA	Breast Invasive Carcinoma (NOS)	3019	-26466	0	113.6206727	0:DiseaseFree	113.6206727	0	Not Hispanic Or Latino	2012/7/10	0.1154	AFR	NA	No	C50.9	Mar-50	C50.9	Yes	Yes	NA	0.2	31	NA	BRCNOS	113.6206727	0:LIVING	8577ffcb-242e-40e2-98d4-2831d952be34	M0	N0 (I-)	T2	Tumor Free	113.6206727	0:CENSORED	NA	No	Black or African American	No	-4	1	Primary
TCGA-AO-A126-01	brca_tcga_pan_can_atlas_2018	TCGA-AO-A126	39	STAGE IIA	NA	4	-9	Breast Cancer	BRCA	Breast Invasive Ductal Carcinoma	3307	-14264	0	8.777985995	1:Recurred/Progressed	108.7220962	0	Not Hispanic Or Latino	2012/7/10	0.1535	EAS	NA	No	C50.9	Mar-00	C50.9	Yes	Yes	NA	0.16	20	Yes	IDC	108.7220962	0:LIVING	cc0902fd-a2fc-4327-929e-d4219e32e1d7	M0	N0 (I-)	T2	Tumor Free	8.777985995	1:PROGRESSION	NA	No	Asian	Yes	-10	1	Primary
TCGA-AO-A12A-01	brca_tcga_pan_can_atlas_2018	TCGA-AO-A12A	47	STAGE IIA	6TH	25	-39	Breast Cancer	BRCA	Breast Invasive Ductal Carcinoma	2755	-17420	0	NA	NA	102.3112076	0	Not Hispanic Or Latino	2012/8/10	0.1372	EUR	NA	No	C50.9	Mar-00	C50.9	Yes	Yes	0.2771	0.02	14	NA	IDC	102.3112076	0:LIVING	99927651-34be-4795-893a-128d8a1fdb30	M0	N0 (I+)	T2	Tumor Free	102.3112076	0:CENSORED	NA	No	White	No	-6	1	Primary
TCGA-AO-A12B-01	brca_tcga_pan_can_atlas_2018	TCGA-AO-A12B	63	STAGE IIA	6TH	19	-29	Breast Cancer	BRCA	Breast Invasive Ductal Carcinoma	2989	-23150	0	98.26741625	0:DiseaseFree	98.26741625	0	Hispanic Or Latino	2012/8/10	0.1121	NA	NA	No	C50.9	Mar-00	C50.9	Yes	Yes	NA	0.15	18	No	IDC	98.26741625	0:LIVING	f6ed684f-ee7a-496c-80d5-6eacd494d16a	M0	N0 (I-)	T2	Tumor Free	98.26741625	0:CENSORED	NA	No	White	No	-14	1	Primary
TCGA-AO-A12E-01	brca_tcga_pan_can_atlas_2018	TCGA-AO-A12E	51	STAGE IIB	6TH	18	-13	Breast Cancer	BRCA	Breast Invasive Lobular Carcinoma	1743	-18721	0	70.42114607	0:DiseaseFree	70.42114607	0	Not Hispanic Or Latino	2012/8/10	0.4013	EUR	NA	No	C50.9	Mar-20	C50.9	Yes	Yes	NA	0	27	NA	ILC	70.42114607	0:LIVING	2cbeadff-a8a3-4787-9d4e-f6b74c3ab5d9	M0	N0 (I+)	T3	Tumor Free	70.42114607	0:CENSORED	NA	No	White	Yes	12	1	Primary
TCGA-AO-A12G-01	brca_tcga_pan_can_atlas_2018	TCGA-AO-A12G	75	STAGE IIA	6TH	6	-21	Breast Cancer	BRCA	Breast Invasive Carcinoma (NOS)	1266	-27705	0	53.88434099	0:DiseaseFree	53.88434099	0	Not Hispanic Or Latino	2012/8/10	0.2741	EUR	NA	No	C50.9	Mar-22	C50.9	Yes	Yes	NA	0.16	34	NA	BRCNOS	53.88434099	0:LIVING	58c56d4b-3f85-4aad-a779-5f9e1791677d	M0	N0 (I+)	T2	Tumor Free	53.88434099	0:CENSORED	NA	No	White	No	2	1	Primary
TCGA-AO-A12H-01	brca_tcga_pan_can_atlas_2018	TCGA-AO-A12H	69	STAGE IIA	6TH	0	-27	Breast Cancer	BRCA	Breast Invasive Carcinoma (NOS)	1234	-25515	0	40.56941842	0:DiseaseFree	40.56941842	0	Not Hispanic Or Latino	2012/8/10	0	AFR	NA	No	C50.9	Mar-23	C50.9	Yes	Yes	0.2725	0.02	21	No	BRCNOS	40.56941842	0:LIVING	b5b99291-507e-4b68-a039-9a0f571f55df	M0	N0 (I-)	T2	Tumor Free	40.56941842	0:CENSORED	NA	No	Black or African American	No	-14	1	Primary
TCGA-AQ-A0Y5-01	brca_tcga_pan_can_atlas_2018	TCGA-AQ-A0Y5	70	STAGE IIIA	7TH	20	7	Breast Cancer	BRCA	Breast Invasive Ductal Carcinoma	NA	-25793	0	5.654732551	0:DiseaseFree	5.654732551	0	Not Hispanic Or Latino	2004/7/11	0.4961	EUR	NA	Yes	C50.9	Mar-00	C50.9	Yes	Yes	0.3277	0.27	56	NA	IDC	5.654732551	1:DECEASED	d0b78f3f-a198-437a-ab8c-204345d3b75d	MX	N2A	T2	Tumor Free	5.654732551	0:CENSORED	Yes	Yes	White	No	6	1	Primary
TCGA-AQ-A1H2-01	brca_tcga_pan_can_atlas_2018	TCGA-AQ-A1H2	84	STAGE IIIA	7TH	10	-19	Breast Cancer	BRCA	Breast Invasive Ductal Carcinoma	475	-30958	0	15.61626722	0:DiseaseFree	15.61626722	0	Not Hispanic Or Latino	4/20/11	0.3295	EUR	NA	No	C50.9	Mar-00	C50.9	Yes	Yes	0.306	0.19	24	No	IDC	15.61626722	0:LIVING	4d120899-9a80-4736-b097-285e9e261bcb	MX	N2A	T2	Tumor Free	15.61626722	0:CENSORED	Yes	No	White	Yes	-10	1	Primary
TCGA-AQ-A1H3-01	brca_tcga_pan_can_atlas_2018	TCGA-AQ-A1H3	49	STAGE IIIC	7TH	9	-33	Breast Cancer	BRCA	Breast Invasive Ductal Carcinoma	989	-18177	0	32.51471217	0:DiseaseFree	32.51471217	0	Not Hispanic Or Latino	4/20/11	0.2038	EUR	NA	No	C50.9	Mar-00	C50.9	Yes	Yes	0.3378	0.28	19	No	IDC	32.51471217	0:LIVING	82ec33dd-e783-4c74-9a87-797a699e11df	MX	N3A	T2	Tumor Free	32.51471217	0:CENSORED	Yes	No	White	Yes	2	1	Primary
TCGA-AQ-A7U7-01	brca_tcga_pan_can_atlas_2018	TCGA-AQ-A7U7	55	STAGE IIIA	7TH	10	-43	Breast Cancer	BRCA	Breast Invasive Lobular Carcinoma	304	-20239	0	19.19978959	0:DiseaseFree	19.19978959	0	Not Hispanic Or Latino	12/18/13	0.2481	EUR	NA	No	C50.9	Mar-20	C50.9	Yes	Yes	0.3192	0	58	No	ILC	19.19978959	1:DECEASED	19015644-9C17-4AE7-A656-0FE8623C04AE	M0	N2A	T2	Tumor Free	19.19978959	0:CENSORED	Yes	Yes	White	Yes	-12	1	Primary
TCGA-AR-A0TW-01	brca_tcga_pan_can_atlas_2018	TCGA-AR-A0TW	50	STAGE IIIA	NA	16	-3	Breast Cancer	BRCA	Breast Invasive Ductal Carcinoma	3009	-18263	0	24.29562416	1:Recurred/Progressed	98.92494329	0	Not Hispanic Or Latino	2003/10/11	0.4849	EUR	NA	No	C50.9	Mar-00	C50.9	Yes	Yes	0.2729	0.2	48	No	IDC	98.92494329	0:LIVING	8da3d6cf-381b-4d1b-93fa-41fd9d2b2e66	M0	N1	T3	NA	24.29562416	1:PROGRESSION	NA	No	White	No	-8	1	Primary
TCGA-AR-A0U3-01	brca_tcga_pan_can_atlas_2018	TCGA-AR-A0U3	59	STAGE IIB	6TH	14	-5	Breast Cancer	BRCA	Breast Invasive Ductal Carcinoma	4080	-21755	0	134.1355163	0:DiseaseFree	134.1355163	0	Hispanic Or Latino	2/25/11	0.5081	EUR	NA	No	C50.9	Mar-00	C50.9	Yes	Yes	0.2992	0.58	31	No	IDC	134.1355163	0:LIVING	c5f00132-1c6b-4337-af6f-596c652665cc	M0	N1	T2	NA	134.1355163	0:CENSORED	NA	No	White	Yes	14	1	Primary
TCGA-AR-A1AK-01	brca_tcga_pan_can_atlas_2018	TCGA-AR-A1AK	70	STAGE I	6TH	14	-27	Breast Cancer	BRCA	Breast Invasive Lobular Carcinoma	3159	-25825	0	103.8563961	0:DiseaseFree	103.8563961	0	Not Hispanic Or Latino	6/15/11	0.2941	EUR	NA	No	C50.9	Mar-20	C50.9	Yes	Yes	0.2496	0.07	57	No	ILC	103.8563961	0:LIVING	94b03e1d-50ec-4680-bffd-7086d1536ff2	M0	N0	T1	Tumor Free	103.8563961	0:CENSORED	Yes	No	White	No	2	1	Primary
TCGA-AR-A1AL-01	brca_tcga_pan_can_atlas_2018	TCGA-AR-A1AL	60	STAGE IIIA	6TH	3	-41	Breast Cancer	BRCA	Breast Invasive Lobular Carcinoma	2971	-22023	0	97.67564191	0:DiseaseFree	97.67564191	0	Not Hispanic Or Latino	6/15/11	0.0817	EUR	NA	No	C50.9	Mar-20	C50.9	Yes	Yes	0.251	0.01	24	No	ILC	97.67564191	0:LIVING	1f99e4d4-4e8b-4cc1-a129-227a2a82780e	M0	N1	T3	Tumor Free	97.67564191	0:CENSORED	Yes	No	White	Yes	-10	1	Primary
TCGA-AR-A1AN-01	brca_tcga_pan_can_atlas_2018	TCGA-AR-A1AN	46	STAGE IIA	6TH	9	-27	Breast Cancer	BRCA	Breast Invasive Ductal Carcinoma	2920	-16974	0	95.99894796	0:DiseaseFree	95.99894796	0	Hispanic Or Latino	6/14/11	0.3367	EUR	NA	No	C50.9	Mar-00	C50.9	Yes	Yes	0.2497	0.23	26	No	IDC	95.99894796	0:LIVING	43029932-feb0-4658-97fa-645c1e775009	M0	N0	T2	Tumor Free	95.99894796	0:CENSORED	Yes	No	White	Yes	-8	1	Primary
TCGA-AR-A1AP-01	brca_tcga_pan_can_atlas_2018	TCGA-AR-A1AP	80	STAGE I	6TH	12	-9	Breast Cancer	BRCA	Breast Invasive Ductal Carcinoma	2856	-29406	0	93.89486143	0:DiseaseFree	93.89486143	0	Not Hispanic Or Latino	6/13/11	0.2882	EUR	NA	No	C50.9	Mar-00	C50.9	Yes	Yes	0.288	0.69	32	No	IDC	93.89486143	0:LIVING	9495f029-9882-4c9b-a557-b3aec9e91698	M0	N0	T1	Tumor Free	93.89486143	0:CENSORED	Yes	No	White	No	4	1	Primary
TCGA-AR-A1AS-01	brca_tcga_pan_can_atlas_2018	TCGA-AR-A1AS	54	STAGE IIB	6TH	6	11	Breast Cancer	BRCA	Breast Invasive Ductal Carcinoma	1150	-20028	0	37.80780485	0:DiseaseFree	37.80780485	0	NA	6/14/11	0.1378	SAS	NA	No	C50.9	Mar-00	C50.9	Yes	Yes	0.2916	0.17	29	No	IDC	37.80780485	0:LIVING	7d681cc6-689d-41c8-9e84-e13733089ec9	M0	N1	T2	NA	37.80780485	0:CENSORED	Yes	No	Asian	Yes	10	1	Primary
TCGA-AR-A1AU-01	brca_tcga_pan_can_atlas_2018	TCGA-AR-A1AU	39	STAGE IIIA	6TH	6	-17	Breast Cancer	BRCA	Breast Invasive Ductal Carcinoma	2868	-14564	0	94.28937765	0:DiseaseFree	94.28937765	0	Not Hispanic Or Latino	6/14/11	0.2156	EUR	NA	No	C50.9	Mar-00	C50.9	Yes	Yes	0.2861	0.16	19	No	IDC	94.28937765	0:LIVING	36220587-1c1c-4f92-b177-3b2155e7e273	M0	N2	T2	NA	94.28937765	0:CENSORED	Yes	No	White	Yes	14	1	Primary
TCGA-AR-A1AX-01	brca_tcga_pan_can_atlas_2018	TCGA-AR-A1AX	64	STAGE I	6TH	7	-27	Breast Cancer	BRCA	Breast Invasive Ductal Carcinoma	2629	-23507	0	86.43192951	0:DiseaseFree	86.43192951	0	Not Hispanic Or Latino	6/14/11	0.0366	EUR	NA	No	C50.9	Mar-00	C50.9	Yes	Yes	0.2683	0	26	No	IDC	86.43192951	0:LIVING	f72c1d69-da35-459f-8542-59bfd6c09c23	M0	N0	T1	NA	86.43192951	0:CENSORED	Yes	No	White	Yes	10	1	Primary
TCGA-AR-A24L-01	brca_tcga_pan_can_atlas_2018	TCGA-AR-A24L	26	STAGE IIB	6TH	8	-27	Breast Cancer	BRCA	Breast Invasive Ductal Carcinoma	2221	-9706	0	46.48716179	1:Recurred/Progressed	94.22362495	1	Not Hispanic Or Latino	2008/12/11	0.3426	EUR	NA	No	C50.9	Mar-00	C50.9	Yes	Yes	0.3085	0.09	40	Yes	IDC	94.22362495	1:DECEASED	de646f6a-6d50-4be2-b3cd-f17554b234df	M0	N1	T2	NA	46.48716179	1:PROGRESSION	Yes	No	White	Yes	8	1	Primary
TCGA-AR-A24M-01	brca_tcga_pan_can_atlas_2018	TCGA-AR-A24M	38	STAGE IIIA	6TH	4	-37	Breast Cancer	BRCA	Breast Invasive Carcinoma (NOS)	3660	-14119	0	120.3274485	0:DiseaseFree	120.3274485	0	Not Hispanic Or Latino	2008/12/11	0.1579	EUR	NA	No	C50.9	Mar-22	C50.9	Yes	Yes	0.3199	0.28	14	No	BRCNOS	120.3274485	0:LIVING	aa30ac3d-4216-45dd-a314-1ae192fafcb2	M0	N2	T2	NA	120.3274485	0:CENSORED	Yes	No	White	Yes	2	1	Primary
TCGA-AR-A24O-01	brca_tcga_pan_can_atlas_2018	TCGA-AR-A24O	43	STAGE IIIA	6TH	5	-35	Breast Cancer	BRCA	Breast Invasive Carcinoma (NOS)	3607	-15977	0	84.19633757	1:Recurred/Progressed	118.5850018	0	Not Hispanic Or Latino	8/16/11	0.0332	EUR	NA	No	C50.9	Mar-22	C50.9	Yes	Yes	0.3187	0.08	20	Yes	BRCNOS	118.5850018	0:LIVING	125b0a9a-6cbe-4207-9178-e7ff03487e87	M0	N2	T3	Tumor Free	84.19633757	1:PROGRESSION	Yes	No	White	Yes	-2	1	Primary
TCGA-AR-A24P-01	brca_tcga_pan_can_atlas_2018	TCGA-AR-A24P	47	STAGE I	6TH	8	-27	Breast Cancer	BRCA	Breast Invasive Ductal Carcinoma	84	-17490	0	2.761613571	0:DiseaseFree	2.761613571	0	Not Hispanic Or Latino	8/16/11	0.1587	EUR	NA	No	C50.9	Mar-00	C50.9	Yes	Yes	0.3262	0.21	21	No	IDC	2.761613571	0:LIVING	d1fd8ed2-be13-4272-b31e-df86911db3b1	M0	N0	T1	NA	2.761613571	0:CENSORED	Yes	No	White	NA	4	1	Primary
TCGA-AR-A24T-01	brca_tcga_pan_can_atlas_2018	TCGA-AR-A24T	46	STAGE IIIC	6TH	NA	-37	Breast Cancer	BRCA	Breast Invasive Lobular Carcinoma	3202	-17135	0	105.2700792	0:DiseaseFree	105.2700792	0	Not Hispanic Or Latino	8/30/11	0.2168	EUR	NA	No	C50.9	Mar-20	C50.9	Yes	Yes	0.3378	0.17	23	No	ILC	105.2700792	0:LIVING	9e3de467-fb0d-4021-89f8-b34968a7c7bc	M0	N3	T3	NA	105.2700792	0:CENSORED	Yes	No	White	Yes	-12	1	Primary
TCGA-AR-A24V-01	brca_tcga_pan_can_atlas_2018	TCGA-AR-A24V	52	STAGE IIB	6TH	23	-17	Breast Cancer	BRCA	Breast Invasive Ductal Carcinoma	3203	-19027	0	105.3029556	0:DiseaseFree	105.3029556	0	Not Hispanic Or Latino	8/29/11	0.2671	EUR	NA	No	C50.9	Mar-00	C50.9	Yes	Yes	0.3138	0.59	20	No	IDC	105.3029556	0:LIVING	3cb06c7a-f2a8-448b-91a8-dd201bbf2ddd	M0	N1	T2	NA	105.3029556	0:CENSORED	Yes	No	White	Yes	0	1	Primary
TCGA-AR-A24W-01	brca_tcga_pan_can_atlas_2018	TCGA-AR-A24W	55	STAGE IIB	6TH	28	-27	Breast Cancer	BRCA	Breast Invasive Ductal Carcinoma	991	-20123	0	50.95834566	0:DiseaseFree	50.95834566	0	NA	2011/10/11	0.1024	EUR	NA	No	C50.9	Mar-00	C50.9	Yes	Yes	0.3248	0.03	15	No	IDC	50.95834566	0:LIVING	67526f5a-3a30-45b2-aeab-2b21a855063e	M0	N1	T2	NA	50.95834566	0:CENSORED	Yes	No	White	No	-18	1	Primary
TCGA-AR-A24X-01	brca_tcga_pan_can_atlas_2018	TCGA-AR-A24X	52	STAGE IIA	6TH	4	-35	Breast Cancer	BRCA	Breast Invasive Carcinoma (NOS)	3004	-19030	0	98.76056153	0:DiseaseFree	98.76056153	0	NA	8/30/11	0.0713	EUR	NA	No	C50.9	Mar-22	C50.9	Yes	Yes	0.3918	1.71	27	No	BRCNOS	98.76056153	0:LIVING	491d5ebb-e9ab-4b17-acb8-630ff9fef0f2	M0	N0	T2	NA	98.76056153	0:CENSORED	Yes	No	White	No	-6	1	Primary
TCGA-AR-A252-01	brca_tcga_pan_can_atlas_2018	TCGA-AR-A252	50	STAGE I	6TH	16	-35	Breast Cancer	BRCA	Breast Invasive Ductal Carcinoma	2838	-18611	0	93.30308709	0:DiseaseFree	93.30308709	0	Not Hispanic Or Latino	8/30/11	0.0162	EUR	NA	No	C50.9	Mar-00	C50.9	Yes	Yes	0.3281	0.21	14	No	IDC	93.30308709	0:LIVING	4d0fec97-e024-4608-a0cc-426a3decc7b1	M0	N0	T1	NA	93.30308709	0:CENSORED	Yes	No	White	Yes	-4	1	Primary
TCGA-AR-A255-01	brca_tcga_pan_can_atlas_2018	TCGA-AR-A255	62	STAGE I	6TH	25	-31	Breast Cancer	BRCA	Breast Invasive Ductal Carcinoma	2161	-22809	0	71.04579676	0:DiseaseFree	71.04579676	0	Not Hispanic Or Latino	8/31/11	0.6568	EUR	NA	No	C50.9	Mar-00	C50.9	Yes	Yes	0.3501	1.78	67	No	IDC	71.04579676	0:LIVING	e8f3cc64-5e15-4f4d-b73e-5c9b250a664c	M0	N0	T1	NA	71.04579676	0:CENSORED	Yes	No	White	Yes	6	1	Primary
TCGA-AR-A2LE-01	brca_tcga_pan_can_atlas_2018	TCGA-AR-A2LE	69	STAGE I	5TH	4	-37	Breast Cancer	BRCA	Breast Invasive Lobular Carcinoma	5062	-25499	0	166.420094	0:DiseaseFree	166.420094	0	Not Hispanic Or Latino	2001/12/12	0.0725	EUR	NA	No	C50.9	Mar-20	C50.9	Yes	Yes	0.3011	0.03	256	No	ILC	166.420094	0:LIVING	E3FCBF94-D3EF-4A37-AA45-5297F96AF9EB	M0	N0	T1	NA	138.1793076	1:PROGRESSION	Yes	No	White	Yes	-22	1	Primary
TCGA-AR-A2LM-01	brca_tcga_pan_can_atlas_2018	TCGA-AR-A2LM	49	STAGE II	6TH	4	-43	Breast Cancer	BRCA	Breast Invasive Lobular Carcinoma	1935	-18053	0	63.6157412	0:DiseaseFree	63.6157412	0	Not Hispanic Or Latino	2001/12/12	0.1	EUR	NA	No	C50.9	Mar-20	C50.9	Yes	Yes	0.2864	0.13	11	No	ILC	63.6157412	0:LIVING	0BF6E772-1AA1-4F54-9A50-C1414E2F22F3	M0	N1	T1	NA	63.6157412	0:CENSORED	Yes	No	White	No	-16	1	Primary
TCGA-AR-A2LN-01	brca_tcga_pan_can_atlas_2018	TCGA-AR-A2LN	65	STAGE IIA	7TH	2	-45	Breast Cancer	BRCA	Breast Invasive Lobular Carcinoma	1161	-23992	0	38.16944472	0:DiseaseFree	38.16944472	0	Not Hispanic Or Latino	2001/12/12	0.0982	EUR	NA	No	C50.9	Mar-20	C50.9	Yes	Yes	0.2847	0.03	38	No	ILC	38.16944472	0:LIVING	A076F135-BE82-40FA-8516-285ED355C965	M0	N0	T2	NA	38.16944472	0:CENSORED	Yes	No	White	No	-20	1	Primary
TCGA-AR-A2LO-01	brca_tcga_pan_can_atlas_2018	TCGA-AR-A2LO	46	STAGE IIB	7TH	11	-35	Breast Cancer	BRCA	Breast Invasive Lobular Carcinoma	1198	-17080	0	39.38586974	0:DiseaseFree	39.38586974	0	Not Hispanic Or Latino	2001/12/12	0.2232	EUR	NA	No	C50.9	Mar-20	C50.9	Yes	Yes	0.3064	0.09	16	No	ILC	39.38586974	0:LIVING	AD0FA961-C085-4F38-B3DB-5FC0CBF6B64F	M0	N1	T2	NA	39.38586974	0:CENSORED	Yes	No	White	Yes	4	1	Primary
TCGA-AR-A5QM-01	brca_tcga_pan_can_atlas_2018	TCGA-AR-A5QM	62	STAGE IIA	6TH	19	-29	Breast Cancer	BRCA	Breast Invasive Lobular Carcinoma	2231	-22780	0	NA	NA	73.3471414	0	Not Hispanic Or Latino	5/15/13	0.3151	EUR	NA	No	C50.9	Mar-20	C50.9	Yes	Yes	0.2924	0.04	27	No	ILC	73.3471414	0:LIVING	9C895825-D6F6-4D14-A662-23212200F6E5	M0	N0	T2	Tumor Free	31.82430878	1:PROGRESSION	Yes	Yes	White	Yes	-10	1	Primary
TCGA-AR-A5QN-01	brca_tcga_pan_can_atlas_2018	TCGA-AR-A5QN	68	STAGE IIIC	7TH	6	-29	Breast Cancer	BRCA	Breast Invasive Lobular Carcinoma	1013	-25089	0	NA	NA	33.30374462	0	Not Hispanic Or Latino	5/15/13	0.2012	EUR	NA	No	C50.9	Mar-20	C50.9	Yes	Yes	0.2848	0.03	30	No	ILC	33.30374462	0:LIVING	077506EA-8F11-405D-BB8E-3C9924FE54D0	M0	N3	T2	Tumor Free	33.30374462	0:CENSORED	Yes	No	White	Yes	-4	1	Primary
TCGA-AR-A5QP-01	brca_tcga_pan_can_atlas_2018	TCGA-AR-A5QP	54	STAGE IIB	7TH	8	-13	Breast Cancer	BRCA	Breast Invasive Lobular Carcinoma	1185	-19805	0	NA	NA	38.95847717	0	Not Hispanic Or Latino	5/15/13	0.1282	EUR	NA	No	C50.9	Mar-20	C50.9	Yes	Yes	0.3078	0	27	No	ILC	38.95847717	0:LIVING	3C275152-D04B-440C-9621-2FC05EA977B6	M0	N1	T2	Tumor Free	38.95847717	0:CENSORED	Yes	No	White	Yes	-12	1	Primary
TCGA-B6-A0I5-01	brca_tcga_pan_can_atlas_2018	TCGA-B6-A0I5	49	STAGE IIB	3RD	11	9	Breast Cancer	BRCA	Breast Invasive Ductal Carcinoma	8556	-18038	0	281.2900681	0:DiseaseFree	281.2900681	0	Not Hispanic Or Latino	2011/2/10	0.2451	EUR	NA	No	C50.9	Mar-00	C50.9	Yes	Yes	0.2711	0.08	25	No	IDC	281.2900681	0:LIVING	1a18974d-967c-4727-b42e-12ae7be66589	M0	N1B	T2	Tumor Free	281.2900681	0:CENSORED	NA	No	White	No	2	1	Primary
TCGA-B6-A0IA-01	brca_tcga_pan_can_atlas_2018	TCGA-B6-A0IA	51	STAGE IIA	NA	6	3	Breast Cancer	BRCA	Breast Invasive Carcinoma (NOS)	8391	-18748	0	275.86547	0:DiseaseFree	275.86547	0	Not Hispanic Or Latino	2011/2/10	0.2386	EUR	NA	No	C50.9	Mar-23	C50.9	Yes	Yes	0.2676	0.3	26	No	BRCNOS	275.86547	0:LIVING	0807435a-e75e-4e04-8e45-ed0cd49a841a	M0	N0 (I-)	T2	Tumor Free	275.86547	0:CENSORED	NA	No	White	No	2	1	Primary
TCGA-B6-A0IC-01	brca_tcga_pan_can_atlas_2018	TCGA-B6-A0IC	90	STAGE X	3RD	4	-35	Breast Cancer	BRCA	Breast Invasive Carcinoma (NOS)	NA	-32872	0	50.69533485	0:DiseaseFree	50.69533485	0	Not Hispanic Or Latino	2011/2/10	0.0787	EUR	NA	No	C50.9	Mar-03	C50.9	Yes	Yes	0.269	0.11	29	No	BRCNOS	50.69533485	1:DECEASED	b804f7ae-da8f-4414-be11-f880f1859160	MX	NX	T2	NA	50.69533485	0:CENSORED	NA	No	White	No	-10	1	Primary
TCGA-B6-A0IE-01	brca_tcga_pan_can_atlas_2018	TCGA-B6-A0IE	38	STAGE IIIA	4TH	12	-5	Breast Cancer	BRCA	Breast Invasive Carcinoma (NOS)	NA	-13982	0	27.4188776	1:Recurred/Progressed	65.52256962	1	Not Hispanic Or Latino	2011/2/10	0.349	AFR_ADMIX	NA	No	C50.9	Mar-20	C50.9	Yes	Yes	0.2736	0.22	29	Yes	BRCNOS	65.52256962	1:DECEASED	3f834fa7-6d7b-4b85-98c0-5c55d55b6c95	M0	N1B	T3	With Tumor	27.4188776	1:PROGRESSION	NA	No	Black or African American	Yes	8	1	Primary
TCGA-B6-A0IG-01	brca_tcga_pan_can_atlas_2018	TCGA-B6-A0IG	50	STAGE IIB	4TH	11	15	Breast Cancer	BRCA	Breast Invasive Ductal Carcinoma	NA	-18433	0	NA	NA	146.4970247	1	Not Hispanic Or Latino	2011/2/10	0.3174	EUR	NA	No	C50.9	Mar-00	C50.9	Yes	Yes	NA	0.24	37	NA	IDC	146.4970247	1:DECEASED	34ab0cb8-bf19-4cbb-b4eb-3c45ee5aa60b	M0	N1B	T2	With Tumor	146.4970247	1:PROGRESSION	NA	No	White	Yes	18	1	Primary
TCGA-B6-A0IM-01	brca_tcga_pan_can_atlas_2018	TCGA-B6-A0IM	75	STAGE IIB	4TH	9	-19	Breast Cancer	BRCA	Breast Invasive Carcinoma (NOS)	3836	-27557	0	127.3301115	0:DiseaseFree	127.3301115	0	Not Hispanic Or Latino	2011/2/10	0.2215	AFR	NA	No	C50.9	Mar-23	C50.9	Yes	Yes	0.2982	0.17	28	No	BRCNOS	127.3301115	1:DECEASED	5a4b7098-1f6a-49e9-b364-29d6d34f5bd5	M0	N0 (I-)	T3	Tumor Free	127.3301115	0:CENSORED	NA	No	Black or African American	No	8	1	Primary
TCGA-B6-A0IO-01	brca_tcga_pan_can_atlas_2018	TCGA-B6-A0IO	66	STAGE IIA	NA	21	-13	Breast Cancer	BRCA	Breast Invasive Ductal Carcinoma	5042	-24322	0	165.762567	0:DiseaseFree	165.762567	0	Not Hispanic Or Latino	2011/2/10	0.327	EUR	NA	No	C50.9	Mar-00	C50.9	Yes	Yes	NA	0.24	58	No	IDC	165.762567	0:LIVING	04af44fc-c487-4005-b3cb-cb64815824a2	M0	N0 (I-)	T2	Tumor Free	165.762567	0:CENSORED	NA	No	White	No	12	1	Primary
TCGA-B6-A0IP-01	brca_tcga_pan_can_atlas_2018	TCGA-B6-A0IP	74	STAGE IA	NA	2	-31	Breast Cancer	BRCA	Breast Invasive Lobular Carcinoma	3374	-27047	0	129.0725581	0:DiseaseFree	129.0725581	0	Not Hispanic Or Latino	2011/2/10	0.0661	EUR	NA	No	C50.9	Mar-20	C50.9	Yes	Yes	NA	0.01	36	No	ILC	129.0725581	1:DECEASED	1402082d-25c9-4148-8a1e-f58450b706bb	M0	N0 (I-)	T1C	Tumor Free	129.0725581	0:CENSORED	Yes	No	White	NA	-2	1	Primary
TCGA-B6-A0RG-01	brca_tcga_pan_can_atlas_2018	TCGA-B6-A0RG	26	STAGE IIB	4TH	7	-21	Breast Cancer	BRCA	Breast Invasive Ductal Carcinoma	2082	-9840	0	68.44856495	0:DiseaseFree	68.44856495	0	Not Hispanic Or Latino	2011/2/10	0.3585	EUR	NA	No	C50.9	Mar-00	C50.9	Yes	Yes	0.2716	0.49	68	No	IDC	68.44856495	0:LIVING	9b13927c-7357-44fd-8385-92ae6a656b7d	M0	N0 (I-)	T3	Tumor Free	68.44856495	0:CENSORED	NA	No	White	No	4	1	Primary
TCGA-B6-A0RI-01	brca_tcga_pan_can_atlas_2018	TCGA-B6-A0RI	44	STAGE IIIB	3RD	3	-15	Breast Cancer	BRCA	Breast Invasive Ductal Carcinoma	7126	-16138	0	36.16398724	1:Recurred/Progressed	234.2768846	0	Not Hispanic Or Latino	2011/2/10	0.0928	EUR	NA	No	C50.9	Mar-00	C50.9	Yes	Yes	0.2565	0.02	20	Yes	IDC	234.2768846	0:LIVING	bfd55808-dddd-44c3-97d7-41600497b992	M0	N1B	T4B	With Tumor	36.16398724	1:PROGRESSION	NA	No	White	Yes	12	1	Primary
TCGA-B6-A0RM-01	brca_tcga_pan_can_atlas_2018	TCGA-B6-A0RM	57	STAGE X	4TH	4	-13	Breast Cancer	BRCA	Breast Invasive Ductal Carcinoma	NA	-21047	0	NA	NA	78.01558339	0	Not Hispanic Or Latino	2011/2/10	0.0804	AFR_ADMIX	NA	No	C50.9	Mar-00	C50.9	Yes	Yes	0.2781	0.09	28	No	IDC	78.01558339	1:DECEASED	151f3677-6854-4265-9126-d92c646c67ae	MX	NX	TX	Tumor Free	78.01558339	0:CENSORED	NA	No	Black or African American	No	-2	1	Primary
TCGA-B6-A0RN-01	brca_tcga_pan_can_atlas_2018	TCGA-B6-A0RN	60	STAGE IA	NA	4	-37	Breast Cancer	BRCA	Breast Invasive Ductal Carcinoma	8008	-22077	0	263.2738271	0:DiseaseFree	263.2738271	0	Not Hispanic Or Latino	2011/2/10	0.0741	EUR	NA	No	C50.9	Mar-00	C50.9	Yes	Yes	0.264	0.04	25	No	IDC	263.2738271	0:LIVING	2199b7a1-bd47-4bb5-b36a-a3e291e3e259	M0	N0 (I-)	T1C	Tumor Free	263.2738271	0:CENSORED	NA	No	White	Yes	-16	1	Primary
TCGA-B6-A0RO-01	brca_tcga_pan_can_atlas_2018	TCGA-B6-A0RO	71	STAGE IIIB	4TH	19	-17	Breast Cancer	BRCA	Breast Invasive Ductal Carcinoma	4929	-26269	0	162.0475392	0:DiseaseFree	162.0475392	0	Not Hispanic Or Latino	2011/2/10	0.4705	EUR	NA	No	C50.9	Mar-00	C50.9	Yes	Yes	0.2783	0.13	35	No	IDC	162.0475392	0:LIVING	0b172e29-6166-4863-803d-a0a010887c11	M0	N1A	T4	Tumor Free	162.0475392	0:CENSORED	NA	No	White	No	-10	1	Primary
TCGA-B6-A0RP-01	brca_tcga_pan_can_atlas_2018	TCGA-B6-A0RP	73	STAGE IIIB	4TH	20	-41	Breast Cancer	BRCA	Breast Invasive Carcinoma (NOS)	NA	-26941	0	91.62639314	1:Recurred/Progressed	102.7714765	1	Not Hispanic Or Latino	2011/2/10	0.4882	EUR	NA	No	C50.9	Mar-22	C50.9	Yes	Yes	0.2791	0.01	21	Yes	BRCNOS	102.7714765	1:DECEASED	451e1a67-47e6-4738-99d7-fb7771ef61a3	M0	N1B	T2	NA	91.62639314	1:PROGRESSION	NA	No	White	No	-20	1	Primary
TCGA-B6-A0RV-01	brca_tcga_pan_can_atlas_2018	TCGA-B6-A0RV	42	STAGE IIIA	4TH	7	-23	Breast Cancer	BRCA	Breast Invasive Carcinoma (NOS)	5156	-15507	0	169.5104711	0:DiseaseFree	169.5104711	0	Not Hispanic Or Latino	2011/2/10	0.1644	EUR	NA	No	C50.9	Mar-22	C50.9	Yes	Yes	0.2622	0	38	No	BRCNOS	169.5104711	0:LIVING	cd3faa15-743c-476f-ab0d-f205b14126b6	M0	N2	T3	Tumor Free	169.5104711	0:CENSORED	NA	No	White	Yes	-4	1	Primary
TCGA-B6-A0WS-01	brca_tcga_pan_can_atlas_2018	TCGA-B6-A0WS	58	STAGE X	4TH	9	-21	Breast Cancer	BRCA	Breast Invasive Ductal Carcinoma	NA	-21230	0	NA	NA	97.4783838	0	Not Hispanic Or Latino	3/15/11	0.2277	AFR_ADMIX	NA	No	C50.9	Mar-00	C50.9	Yes	Yes	0.2843	0.12	14	No	IDC	97.4783838	1:DECEASED	197741de-a098-4f04-bb37-8ea8b3bb39bc	MX	NX	T1C	Tumor Free	97.4783838	0:CENSORED	No	No	Black or African American	No	0	1	Primary
TCGA-B6-A0WT-01	brca_tcga_pan_can_atlas_2018	TCGA-B6-A0WT	61	STAGE IIB	4TH	3	-33	Breast Cancer	BRCA	Breast Invasive Ductal Carcinoma	5739	-22362	0	126.9684716	1:Recurred/Progressed	188.6773844	0	Not Hispanic Or Latino	12/14/10	0.152	EUR	NA	No	C50.9	Mar-00	C50.9	Yes	Yes	0.2875	0.05	15	Yes	IDC	188.6773844	0:LIVING	d7195183-9fe4-4b17-bcfd-9367d2e539ce	M0	N1	T2	Tumor Free	126.9684716	1:PROGRESSION	NA	No	White	No	10	1	Primary
TCGA-B6-A0WY-01	brca_tcga_pan_can_atlas_2018	TCGA-B6-A0WY	40	STAGE IIIA	4TH	25	-29	Breast Cancer	BRCA	Breast Invasive Ductal Carcinoma	NA	-14778	0	66.11434395	1:Recurred/Progressed	113.7850544	1	Not Hispanic Or Latino	12/14/10	0.0836	EUR	NA	No	C50.9	Mar-00	C50.9	Yes	Yes	0.2894	0.08	31	Yes	IDC	113.7850544	1:DECEASED	f475d460-75cd-4fe9-aa54-c90be12b4ef8	M0	N1B	T3	With Tumor	66.11434395	1:PROGRESSION	NA	No	White	Yes	-10	1	Primary
TCGA-B6-A0WZ-01	brca_tcga_pan_can_atlas_2018	TCGA-B6-A0WZ	50	STAGE II	4TH	11	3	Breast Cancer	BRCA	Breast Invasive Ductal Carcinoma	6292	-18584	0	206.858007	0:DiseaseFree	206.858007	0	Not Hispanic Or Latino	12/14/10	0.2496	AFR_ADMIX	NA	No	C50.9	Mar-00	C50.9	Yes	Yes	0.2808	0.04	55	Yes	IDC	206.858007	0:LIVING	08740d7f-5a5e-4dfa-bd48-7fbf228a7a28	M0	N1B	T2	Tumor Free	168.2282934	1:PROGRESSION	NA	No	Black or African American	Yes	10	1	Primary
TCGA-B6-A0X4-01	brca_tcga_pan_can_atlas_2018	TCGA-B6-A0X4	62	STAGE IIB	4TH	0	-9	Breast Cancer	BRCA	Breast Invasive Ductal Carcinoma	NA	-22688	0	23.53946806	1:Recurred/Progressed	28.27366275	1	Not Hispanic Or Latino	12/14/10	0.0305	EUR	NA	No	C50.9	Mar-00	C50.9	Yes	Yes	0.2706	0	18	Yes	IDC	28.27366275	1:DECEASED	4e42fdc5-2a8b-49e9-87ef-6db7a6692d08	M0	N1B	T2	With Tumor	23.53946806	1:PROGRESSION	NA	No	White	No	-2	1	Primary
TCGA-B6-A0X7-01	brca_tcga_pan_can_atlas_2018	TCGA-B6-A0X7	62	STAGE X	4TH	5	-35	Breast Cancer	BRCA	Breast Invasive Carcinoma (NOS)	NA	-22723	0	NA	NA	58.55278298	0	Not Hispanic Or Latino	12/14/10	0.1698	EUR	NA	No	C50.9	Mar-00	C50.9	Yes	Yes	NA	0.16	16	Yes	BRCNOS	58.55278298	1:DECEASED	5b9a5cd2-5ec8-48a0-b9f2-da9bede0b089	MX	NX	T1C	NA	36.29549265	1:PROGRESSION	NA	No	White	Yes	-18	1	Primary
TCGA-B6-A1KI-01	brca_tcga_pan_can_atlas_2018	TCGA-B6-A1KI	63	STAGE I	6TH	29	-35	Breast Cancer	BRCA	Breast Invasive Ductal Carcinoma	2236	-23031	0	73.51152316	0:DiseaseFree	73.51152316	0	Not Hispanic Or Latino	7/19/11	0.1086	EUR	NA	No	C50.9	Mar-00	C50.9	Yes	Yes	0.3202	0.28	21	No	IDC	73.51152316	0:LIVING	1dafdd64-527d-4d46-bbdf-7a97774f881b	M0	N0	T1C	Tumor Free	73.51152316	0:CENSORED	Yes	No	White	Yes	-16	1	Primary
TCGA-B6-A2IU-01	brca_tcga_pan_can_atlas_2018	TCGA-B6-A2IU	62	STAGE IIA	5TH	9	-31	Breast Cancer	BRCA	Breast Invasive Lobular Carcinoma	5176	-22905	0	170.1679982	0:DiseaseFree	170.1679982	0	Hispanic Or Latino	2001/11/12	0.2248	EUR	NA	No	C50.9	Mar-20	C50.9	Yes	Yes	0.3032	0.03	38	Yes	ILC	170.1679982	0:LIVING	9857BE0C-AECA-4A43-90B1-0535BD08E086	M0	N0	T2	NA	138.869711	1:PROGRESSION	Yes	No	White	Yes	-4	1	Primary
TCGA-B6-A401-01	brca_tcga_pan_can_atlas_2018	TCGA-B6-A401	47	STAGE IIA	6TH	24	-9	Breast Cancer	BRCA	Breast Invasive Ductal Carcinoma	2596	-17438	0	85.3470099	0:DiseaseFree	85.3470099	0	Not Hispanic Or Latino	9/20/12	0.3026	AFR_ADMIX	NA	No	C50.9	Mar-00	C50.9	Yes	Yes	0.3196	0	19	No	IDC	85.3470099	0:LIVING	48FF0420-0F19-4E9D-A75D-6C54949A461A	M0	N1A	T1C	Tumor Free	85.3470099	0:CENSORED	Yes	No	Black or African American	No	-8	1	Primary
TCGA-B6-A40B-01	brca_tcga_pan_can_atlas_2018	TCGA-B6-A40B	76	STAGE I	6TH	7	-11	Breast Cancer	BRCA	Breast Invasive Lobular Carcinoma	3152	-27811	0	103.6262616	0:DiseaseFree	103.6262616	0	Not Hispanic Or Latino	9/20/12	0.2049	EUR	NA	No	C50.9	Mar-20	C50.9	Yes	Yes	0.2948	0.01	41	No	ILC	103.6262616	0:LIVING	8539E15F-BA40-4219-AAEB-08D0AB101311	M0	N0 (I-)	T1B	Tumor Free	103.6262616	0:CENSORED	Yes	No	White	No	-4	1	Primary
TCGA-B6-A40C-01	brca_tcga_pan_can_atlas_2018	TCGA-B6-A40C	51	STAGE IIB	6TH	8	-15	Breast Cancer	BRCA	Breast Invasive Lobular Carcinoma	2164	-18852	0	71.14442582	0:DiseaseFree	71.14442582	0	Not Hispanic Or Latino	9/20/12	0.2042	EUR	NA	No	C50.9	Mar-20	C50.9	Yes	Yes	0.2977	0.05	34	No	ILC	71.14442582	0:LIVING	FD0B1B8B-1A76-480A-B61C-D176E4E02C6B	M0	N0 (I-)	T3	Tumor Free	71.14442582	0:CENSORED	Yes	No	White	Yes	8	1	Primary
TCGA-BH-A0AY-01	brca_tcga_pan_can_atlas_2018	TCGA-BH-A0AY	62	STAGE IIA	NA	25	-7	Breast Cancer	BRCA	Breast Invasive Ductal Carcinoma	777	-22703	0	25.54492554	0:DiseaseFree	25.54492554	0	NA	2011/3/10	0.2207	EUR	NA	No	C50.9	Mar-00	C50.9	Yes	Yes	0.263	0.73	52	No	IDC	25.54492554	0:LIVING	93ed6066-b567-4e1c-ab81-23370f9d3452	M0	N0 (I-)	T2	Tumor Free	25.54492554	0:CENSORED	NA	No	White	No	0	1	Primary
TCGA-BH-A0AZ-01	brca_tcga_pan_can_atlas_2018	TCGA-BH-A0AZ	47	STAGE IIIA	6TH	3	-39	Breast Cancer	BRCA	Breast Invasive Ductal Carcinoma	1919	-17465	0	63.08971957	0:DiseaseFree	63.08971957	0	Not Hispanic Or Latino	7/27/11	0.2853	EUR	NA	No	C50.9	Mar-00	C50.9	Yes	Yes	0.2615	0.16	58	No	IDC	63.08971957	0:LIVING	518f231c-f5f9-4a39-a97b-7fd5666d3e50	CM0 (I+)	N1A	T3	Tumor Free	63.08971957	0:CENSORED	Yes	No	White	No	-12	1	Primary
TCGA-BH-A0B0-01	brca_tcga_pan_can_atlas_2018	TCGA-BH-A0B0	56	STAGE I	6TH	9	-17	Breast Cancer	BRCA	Breast Invasive Ductal Carcinoma	2477	-20776	0	81.434724	0:DiseaseFree	81.434724	0	NA	7/27/11	0.2342	AFR_ADMIX	NA	No	C50.9	Mar-00	C50.9	Yes	Yes	0.2849	0.08	66	No	IDC	81.434724	0:LIVING	66af34ea-f471-4092-aff6-9ac9a5b75b11	M0	N0	T1C	Tumor Free	81.434724	0:CENSORED	Yes	No	Black or African American	Yes	-4	1	Primary
TCGA-BH-A0B5-01	brca_tcga_pan_can_atlas_2018	TCGA-BH-A0B5	40	STAGE IIIA	6TH	21	-31	Breast Cancer	BRCA	Breast Invasive Lobular Carcinoma	2136	-14920	0	NA	NA	70.22388796	0	Not Hispanic Or Latino	2008/2/11	0.2328	EUR	NA	No	C50.9	Mar-20	C50.9	Yes	Yes	0.2673	0.18	61	No	ILC	70.22388796	0:LIVING	9da462b0-93c2-4305-89f6-7199a30399a7	M0	N2A	T2	Tumor Free	70.22388796	0:CENSORED	Yes	No	White	Yes	6	1	Primary
TCGA-BH-A0BA-01	brca_tcga_pan_can_atlas_2018	TCGA-BH-A0BA	51	STAGE IIIC	NA	34	-23	Breast Cancer	BRCA	Breast Invasive Carcinoma (NOS)	1132	-18839	0	37.21603051	0:DiseaseFree	37.21603051	0	NA	2011/4/10	0.8633	EUR	NA	No	C50.9	Mar-22	C50.9	Yes	Yes	0.2723	0.78	37	No	BRCNOS	37.21603051	0:LIVING	49dc3e68-6206-4f16-969f-a758cc7be8ed	M0	N3A	T3	Tumor Free	37.21603051	0:CENSORED	NA	No	White	Yes	2	1	Primary
TCGA-BH-A0BC-01	brca_tcga_pan_can_atlas_2018	TCGA-BH-A0BC	60	STAGE IIIC	NA	3	-3	Breast Cancer	BRCA	Breast Invasive Ductal Carcinoma	974	-21949	0	32.02156689	0:DiseaseFree	32.02156689	0	NA	2011/4/10	0.1967	EUR	NA	No	C50.9	Mar-00	C50.9	Yes	Yes	0.2513	0.04	29	NA	IDC	32.02156689	0:LIVING	327a2395-85c8-42e1-9638-8e037a1723ed	M0	N3	T2	Tumor Free	32.02156689	0:CENSORED	NA	No	White	Yes	12	1	Primary
TCGA-BH-A0BJ-01	brca_tcga_pan_can_atlas_2018	TCGA-BH-A0BJ	41	STAGE IIB	NA	16	-27	Breast Cancer	BRCA	Breast Invasive Ductal Carcinoma	660	-15027	0	21.69839235	0:DiseaseFree	21.69839235	0	NA	2011/8/10	0.4003	EUR	NA	No	C50.9	Mar-00	C50.9	Yes	Yes	0.2558	0.66	27	NA	IDC	21.69839235	0:LIVING	d6f911b5-e895-43f8-8f86-0ac2f1bc6fae	M0	N1A	T2	Tumor Free	21.69839235	0:CENSORED	NA	No	White	Yes	-18	1	Primary
TCGA-BH-A0BM-01	brca_tcga_pan_can_atlas_2018	TCGA-BH-A0BM	54	STAGE IIB	6TH	4	-21	Breast Cancer	BRCA	Breast Invasive Ductal Carcinoma	1876	-20049	0	61.67603643	0:DiseaseFree	61.67603643	0	NA	2011/8/10	0.0936	EUR	NA	No	C50.9	Mar-00	C50.9	Yes	Yes	0.2664	0.04	24	No	IDC	61.67603643	0:LIVING	c2aeee6c-ba10-4cf9-b560-c739580f7bf3	M0	N1A	T2	Tumor Free	61.67603643	0:CENSORED	NA	No	White	No	-18	1	Primary
TCGA-BH-A0BO-01	brca_tcga_pan_can_atlas_2018	TCGA-BH-A0BO	54	STAGE I	6TH	3	-23	Breast Cancer	BRCA	Breast Invasive Ductal Carcinoma	2197	-19767	0	72.22934543	0:DiseaseFree	72.22934543	0	Not Hispanic Or Latino	2008/9/11	0.018	EUR	NA	No	C50.9	Mar-00	C50.9	Yes	Yes	0.2673	0	27	No	IDC	72.22934543	0:LIVING	26573441-eedb-4364-966c-e7f803deef19	M0	N0	T1B	Tumor Free	72.22934543	0:CENSORED	Yes	No	White	Yes	-16	1	Primary
TCGA-BH-A0BP-01	brca_tcga_pan_can_atlas_2018	TCGA-BH-A0BP	76	STAGE I	6TH	15	-17	Breast Cancer	BRCA	Breast Invasive Ductal Carcinoma	1481	-27917	0	75.48410428	0:DiseaseFree	75.48410428	0	Not Hispanic Or Latino	2008/9/11	0.6741	EUR	NA	No	C50.9	Mar-00	C50.9	Yes	Yes	0.2933	0.47	139	No	IDC	75.48410428	1:DECEASED	f251cb6c-d18e-4691-9c82-24ed1ac0abf9	M0	N0	T1C	Tumor Free	75.48410428	0:CENSORED	Yes	No	White	Yes	-12	1	Primary
TCGA-BH-A0BQ-01	brca_tcga_pan_can_atlas_2018	TCGA-BH-A0BQ	39	STAGE I	6TH	5	-27	Breast Cancer	BRCA	Breast Invasive Ductal Carcinoma	2255	-14494	0	56.18568564	1:Recurred/Progressed	74.13617385	0	Not Hispanic Or Latino	2008/10/11	0.1009	EUR	NA	No	C50.9	Mar-00	C50.9	Yes	Yes	0.2795	0	23	Yes	IDC	74.13617385	0:LIVING	b3bb8fd6-ee54-4813-b042-2bbe70115382	M0	N0	T1C	Tumor Free	56.18568564	1:PROGRESSION	Yes	No	White	No	-6	1	Primary
TCGA-BH-A0BR-01	brca_tcga_pan_can_atlas_2018	TCGA-BH-A0BR	59	STAGE I	6TH	12	15	Breast Cancer	BRCA	Breast Invasive Ductal Carcinoma	2330	-21622	0	76.60190025	0:DiseaseFree	76.60190025	0	Not Hispanic Or Latino	2008/10/11	0.4653	EUR	NA	No	C50.9	Mar-00	C50.9	Yes	Yes	0.2842	0.09	49	No	IDC	76.60190025	0:LIVING	3ecb0147-276d-486c-9af0-ce437c24ba83	M0	N0	T1C	Tumor Free	76.60190025	0:CENSORED	Yes	No	White	Yes	10	1	Primary
TCGA-BH-A0BS-01	brca_tcga_pan_can_atlas_2018	TCGA-BH-A0BS	55	STAGE IIIA	6TH	2	-23	Breast Cancer	BRCA	Breast Invasive Ductal Carcinoma	2612	-20374	0	85.87303153	0:DiseaseFree	85.87303153	0	Not Hispanic Or Latino	8/18/11	0.0493	EUR	NA	No	C50.9	Mar-00	C50.9	Yes	Yes	0.2639	0.06	12	No	IDC	85.87303153	0:LIVING	2b22db1d-54a1-4b9e-a86e-a174cf51d95c	M0	N1C	T3	Tumor Free	85.87303153	0:CENSORED	Yes	No	White	Yes	-2	1	Primary
TCGA-BH-A0BT-01	brca_tcga_pan_can_atlas_2018	TCGA-BH-A0BT	56	STAGE IIA	6TH	21	-17	Breast Cancer	BRCA	Breast Invasive Ductal Carcinoma	2365	-20625	0	77.75257258	0:DiseaseFree	77.75257258	0	Not Hispanic Or Latino	2008/2/11	0.3749	EUR	NA	No	C50.9	Mar-00	C50.9	Yes	Yes	0.2597	0.72	37	No	IDC	77.75257258	0:LIVING	a32cb96a-78bf-456e-a6ab-2d47b2c67ad4	M0	N1MI	T1C	Tumor Free	77.75257258	0:CENSORED	NA	No	White	Yes	-10	1	Primary
TCGA-BH-A0BV-01	brca_tcga_pan_can_atlas_2018	TCGA-BH-A0BV	78	STAGE IIB	NA	14	-43	Breast Cancer	BRCA	Breast Invasive Ductal Carcinoma	1519	-28699	0	49.93917875	0:DiseaseFree	49.93917875	0	NA	2011/9/10	0.1734	EUR	NA	No	C50.9	Mar-00	C50.9	Yes	Yes	0.2495	0.27	27	NA	IDC	49.93917875	0:LIVING	87f03d04-e651-4a6e-aea6-1c946aa46202	M0	N1A	T2	Tumor Free	49.93917875	0:CENSORED	NA	No	White	No	-6	1	Primary
TCGA-BH-A0C1-01	brca_tcga_pan_can_atlas_2018	TCGA-BH-A0C1	61	STAGE IIIA	6TH	19	-33	Breast Cancer	BRCA	Breast Invasive Lobular Carcinoma	1339	-22377	0	36.92014334	1:Recurred/Progressed	46.38853273	1	Not Hispanic Or Latino	2008/11/11	0.1678	EUR	NA	No	C50.9	Mar-20	C50.9	Yes	Yes	0.3007	0.08	32	Yes	ILC	46.38853273	1:DECEASED	d10a4887-373b-4726-a61d-126f950e4a06	M0	N2A	T3	With Tumor	36.92014334	1:PROGRESSION	Yes	No	White	Yes	-6	1	Primary
TCGA-BH-A0DE-01	brca_tcga_pan_can_atlas_2018	TCGA-BH-A0DE	62	STAGE IIA	6TH	7	-39	Breast Cancer	BRCA	Breast Invasive Ductal Carcinoma	2372	-22656	0	77.98270704	0:DiseaseFree	77.98270704	0	Not Hispanic Or Latino	2008/11/11	0.1869	EUR	NA	No	C50.9	Mar-00	C50.9	Yes	Yes	0.2792	0.04	30	No	IDC	77.98270704	0:LIVING	7f0bbba1-9bc3-45db-bdda-eb3319bb15d2	M0	N0	T2	Tumor Free	77.98270704	0:CENSORED	Yes	No	White	Yes	-14	1	Primary
TCGA-BH-A0DG-01	brca_tcga_pan_can_atlas_2018	TCGA-BH-A0DG	30	STAGE IIA	6TH	2	-27	Breast Cancer	BRCA	Breast Invasive Ductal Carcinoma	2041	-11204	0	67.10063451	0:DiseaseFree	67.10063451	0	Not Hispanic Or Latino	2008/2/11	0.1591	AFR	NA	No	C50.9	Mar-00	C50.9	Yes	Yes	0.2685	0.12	33	No	IDC	67.10063451	0:LIVING	0bc5744c-5fa3-45bb-87d0-70a02068b392	M0	N0	T2	Tumor Free	67.10063451	0:CENSORED	Yes	No	Black or African American	Yes	6	1	Primary
TCGA-BH-A0DH-01	brca_tcga_pan_can_atlas_2018	TCGA-BH-A0DH	63	STAGE IIB	NA	9	-21	Breast Cancer	BRCA	Breast Invasive Ductal Carcinoma	1156	-23366	0	38.00506296	0:DiseaseFree	38.00506296	0	NA	2011/8/10	0.2305	EUR	NA	No	C50.9	Mar-00	C50.9	Yes	Yes	0.2783	0.03	39	NA	IDC	38.00506296	0:LIVING	491b6364-1223-474f-816f-e248c8c841e2	M0	N1A	T2	Tumor Free	38.00506296	0:CENSORED	NA	No	White	Yes	4	1	Primary
TCGA-BH-A0DI-01	brca_tcga_pan_can_atlas_2018	TCGA-BH-A0DI	63	STAGE IIB	6TH	8	-35	Breast Cancer	BRCA	Breast Invasive Ductal Carcinoma	912	-23327	0	29.98323306	0:DiseaseFree	29.98323306	0	Not Hispanic Or Latino	2008/11/11	0.2622	EUR	NA	No	C50.9	Mar-00	C50.9	Yes	Yes	0.2654	0.01	40	No	IDC	29.98323306	0:LIVING	27ba717a-5cd8-440a-9345-4ae086f6efca	M0	N1A	T2	Tumor Free	29.98323306	0:CENSORED	Yes	No	White	Yes	-10	1	Primary
TCGA-BH-A0DK-01	brca_tcga_pan_can_atlas_2018	TCGA-BH-A0DK	49	STAGE IIA	NA	7	-13	Breast Cancer	BRCA	Breast Invasive Ductal Carcinoma	423	-18237	0	13.90669691	0:DiseaseFree	13.90669691	0	NA	2011/8/10	0.2171	EUR	NA	No	C50.9	Mar-00	C50.9	Yes	Yes	0.2437	0.32	87	NA	IDC	13.90669691	0:LIVING	f2bbfa9d-9a9d-4f46-9fde-378e4c44e2ad	M0	N0 (I-)	T2	Tumor Free	13.90669691	0:CENSORED	NA	No	White	No	6	1	Primary
TCGA-BH-A0DO-01	brca_tcga_pan_can_atlas_2018	TCGA-BH-A0DO	78	STAGE I	6TH	9	-33	Breast Cancer	BRCA	Breast Invasive Ductal Carcinoma	1644	-28529	0	54.04872275	0:DiseaseFree	54.04872275	0	Not Hispanic Or Latino	2008/11/11	0.1608	EUR	NA	No	C50.9	Mar-00	C50.9	Yes	Yes	0.2675	0.01	21	No	IDC	54.04872275	0:LIVING	d3d4d709-ab34-4617-aa8c-51a3d0a3efe6	M0	N0	T1C	Tumor Free	54.04872275	0:CENSORED	Yes	Yes	White	No	-24	1	Primary
TCGA-BH-A0DP-01	brca_tcga_pan_can_atlas_2018	TCGA-BH-A0DP	60	STAGE IIB	NA	19	-27	Breast Cancer	BRCA	Breast Invasive Lobular Carcinoma	476	-22199	0	15.64914357	0:DiseaseFree	15.64914357	0	NA	2011/9/10	0.2568	EUR	NA	No	C50.9	Mar-20	C50.9	Yes	Yes	0.2522	0.14	27	NA	ILC	15.64914357	0:LIVING	14267783-5624-4fe5-ba81-9d67f1017474	M0	N0 (I-)	T3	Tumor Free	15.64914357	0:CENSORED	NA	No	White	Yes	-12	1	Primary
TCGA-BH-A0DQ-01	brca_tcga_pan_can_atlas_2018	TCGA-BH-A0DQ	42	STAGE IIB	NA	7	-23	Breast Cancer	BRCA	Breast Invasive Ductal Carcinoma	98	-15533	0	3.2218825	0:DiseaseFree	3.2218825	0	NA	2011/9/10	0.2833	EUR	NA	No	C50.9	Mar-00	C50.9	Yes	Yes	0.2911	0.03	31	NA	IDC	3.2218825	0:LIVING	a851ca14-7bbf-455b-a054-ec03979a4247	M0	N1	T2	Tumor Free	3.2218825	0:CENSORED	NA	No	White	Yes	4	1	Primary
TCGA-BH-A0DS-01	brca_tcga_pan_can_atlas_2018	TCGA-BH-A0DS	71	STAGE IIIA	7TH	26	-17	Breast Cancer	BRCA	Breast Invasive Ductal Carcinoma	78	-25944	0	2.564355459	0:DiseaseFree	2.564355459	0	NA	2011/9/10	0.3395	EUR	NA	No	C50.9	Mar-00	C50.9	Yes	Yes	0.2815	0.58	34	NA	IDC	2.564355459	0:LIVING	fb57c598-b45b-478a-9d34-ca1f050d5b7c	M0	N2A	T2	Tumor Free	2.564355459	0:CENSORED	NA	No	White	Yes	-12	1	Primary
TCGA-BH-A0DT-01	brca_tcga_pan_can_atlas_2018	TCGA-BH-A0DT	41	STAGE IIA	6TH	11	-39	Breast Cancer	BRCA	Breast Invasive Ductal Carcinoma	2403	-15078	0	79.00187395	0:DiseaseFree	79.00187395	0	NA	2008/11/11	0.1927	EUR	NA	No	C50.9	Mar-00	C50.9	Yes	Yes	0.2724	0.02	16	No	IDC	79.00187395	0:LIVING	74f31744-0aed-4633-beec-4e203315f0b7	M0	N1A	T1C	Tumor Free	79.00187395	0:CENSORED	Yes	No	White	Yes	-10	1	Primary
TCGA-BH-A0DV-01	brca_tcga_pan_can_atlas_2018	TCGA-BH-A0DV	54	STAGE IIIA	6TH	4	-37	Breast Cancer	BRCA	Breast Invasive Ductal Carcinoma	2064	-19781	0	67.85679061	0:DiseaseFree	67.85679061	0	NA	2008/2/11	0.0082	EUR	NA	No	C50.9	Mar-00	C50.9	Yes	Yes	0.2638	0	17	No	IDC	67.85679061	0:LIVING	96b9c7db-1be1-4b60-b47c-26b654c3d64c	M0	N2A	T2	Tumor Free	67.85679061	0:CENSORED	Yes	No	White	Yes	-18	1	Primary
TCGA-BH-A0DX-01	brca_tcga_pan_can_atlas_2018	TCGA-BH-A0DX	62	STAGE I	6TH	4	-13	Breast Cancer	BRCA	Breast Invasive Ductal Carcinoma	2156	-22833	0	70.881415	0:DiseaseFree	70.881415	0	Not Hispanic Or Latino	2008/11/11	0.1997	EUR	NA	No	C50.9	Mar-00	C50.9	Yes	Yes	0.2882	0.02	59	No	IDC	70.881415	0:LIVING	035cb359-eac3-484a-9e88-3ddc739440a3	M0	N0	T1B	Tumor Free	70.881415	0:CENSORED	Yes	No	White	Yes	4	1	Primary
TCGA-BH-A0DZ-01	brca_tcga_pan_can_atlas_2018	TCGA-BH-A0DZ	43	STAGE IIB	NA	4	31	Breast Cancer	BRCA	Breast Invasive Ductal Carcinoma	495	-15980	0	16.27379426	0:DiseaseFree	16.27379426	0	NA	2011/9/10	0.213	EUR	NA	No	C50.9	Mar-00	C50.9	Yes	Yes	0.2596	0.32	219	NA	IDC	16.27379426	0:LIVING	478eb8aa-50b8-4ce5-98e4-d518ede4b174	M0	N1A	T2	Tumor Free	16.27379426	0:CENSORED	NA	No	White	No	18	1	Primary
TCGA-BH-A0E1-01	brca_tcga_pan_can_atlas_2018	TCGA-BH-A0E1	52	STAGE IIB	NA	3	-23	Breast Cancer	BRCA	Breast Invasive Ductal Carcinoma	477	-19192	0	15.68201992	0:DiseaseFree	15.68201992	0	NA	2011/9/10	0.0595	EUR	NA	No	C50.9	Mar-00	C50.9	Yes	Yes	0.2507	0.36	21	NA	IDC	15.68201992	0:LIVING	606fbc6a-b41b-441d-9401-51e54912bf5e	M0	N1	T2	Tumor Free	15.68201992	0:CENSORED	NA	No	White	No	4	1	Primary
TCGA-BH-A0E2-01	brca_tcga_pan_can_atlas_2018	TCGA-BH-A0E2	49	STAGE IIIA	NA	6	-3	Breast Cancer	BRCA	Breast Invasive Ductal Carcinoma	435	-18152	0	14.30121314	0:DiseaseFree	14.30121314	0	NA	2011/9/10	0.2837	NA	NA	No	C50.9	Mar-00	C50.9	Yes	Yes	0.2493	0.64	43	NA	IDC	14.30121314	0:LIVING	8ace3b8c-f23e-48a9-a137-9e046bd9549b	M0	N2A	T2	Tumor Free	14.30121314	0:CENSORED	NA	No	Black or African American	No	16	1	Primary
TCGA-BH-A0E7-01	brca_tcga_pan_can_atlas_2018	TCGA-BH-A0E7	79	STAGE IIB	NA	4	-23	Breast Cancer	BRCA	Breast Invasive Ductal Carcinoma	1363	-29115	0	44.81046783	0:DiseaseFree	44.81046783	0	NA	2011/9/10	0.079	EUR	NA	No	C50.9	Mar-00	C50.9	Yes	Yes	0.267	0.01	40	NA	IDC	44.81046783	0:LIVING	d3b9d925-ae04-4721-8bfc-50b41225bc74	M0	N1A	T2	Tumor Free	44.81046783	0:CENSORED	NA	No	White	Yes	-14	1	Primary
TCGA-BH-A0E9-01	brca_tcga_pan_can_atlas_2018	TCGA-BH-A0E9	53	STAGE IIB	6TH	24	-41	Breast Cancer	BRCA	Breast Invasive Lobular Carcinoma	2489	-19415	0	81.82924023	0:DiseaseFree	81.82924023	0	NA	2008/11/11	0.2195	EUR	NA	No	C50.9	Mar-20	C50.9	Yes	Yes	0.2735	0.01	33	No	ILC	81.82924023	0:LIVING	76ace6aa-0505-442c-978a-f889cf2d44bb	M0	N1A	T2	Tumor Free	81.82924023	0:CENSORED	Yes	No	White	Yes	-10	1	Primary
TCGA-BH-A0EA-01	brca_tcga_pan_can_atlas_2018	TCGA-BH-A0EA	72	STAGE IIA	6TH	3	-41	Breast Cancer	BRCA	Breast Invasive Ductal Carcinoma	NA	-26548	0	32.58046487	0:DiseaseFree	32.58046487	0	Not Hispanic Or Latino	2008/11/11	0.0603	EUR	NA	No	C50.9	Mar-00	C50.9	Yes	Yes	0.2795	0.05	25	No	IDC	32.58046487	1:DECEASED	1f601832-eee3-48fb-acf5-80c4a454f26e	M0	N1A	T1C	Tumor Free	32.58046487	0:CENSORED	Yes	Yes	White	No	-18	1	Primary
TCGA-BH-A0EB-01	brca_tcga_pan_can_atlas_2018	TCGA-BH-A0EB	69	STAGE IA	NA	19	-37	Breast Cancer	BRCA	Breast Invasive Ductal Carcinoma	745	-25259	0	24.49288227	0:DiseaseFree	24.49288227	0	NA	2011/9/10	0.1316	EUR	NA	No	C50.9	Mar-00	C50.9	Yes	Yes	0.28	0	46	NA	IDC	24.49288227	0:LIVING	ec6930e5-2d83-435a-9a57-a2c5c22caf02	M0	N0 (I-)	T1C	Tumor Free	24.49288227	0:CENSORED	NA	No	White	Yes	-18	1	Primary
TCGA-BH-A0EI-01	brca_tcga_pan_can_atlas_2018	TCGA-BH-A0EI	51	STAGE IIA	6TH	6	-31	Breast Cancer	BRCA	Breast Invasive Ductal Carcinoma	1926	-18741	0	63.31985403	0:DiseaseFree	63.31985403	0	Not Hispanic Or Latino	2008/11/11	0.1622	EUR	NA	No	C50.9	Mar-00	C50.9	Yes	Yes	0.2722	0.07	16	No	IDC	63.31985403	0:LIVING	22b35927-1c3f-4f98-ba42-deafc56b677a	M0	N1A	T1C	Tumor Free	63.31985403	0:CENSORED	Yes	No	White	Yes	0	1	Primary
TCGA-BH-A0GY-01	brca_tcga_pan_can_atlas_2018	TCGA-BH-A0GY	67	STAGE IIA	NA	29	13	Breast Cancer	BRCA	Breast Invasive Ductal Carcinoma	923	-24493	0	30.34487293	0:DiseaseFree	30.34487293	0	NA	2011/10/10	0.2656	EUR	NA	No	C50.9	Mar-00	C50.9	Yes	Yes	0.2546	0.4	34	NA	IDC	30.34487293	0:LIVING	7d9d3522-ec3b-4efe-8c8e-c0e675276ef5	M0	N1	T2	Tumor Free	30.34487293	0:CENSORED	NA	No	White	Yes	10	1	Primary
TCGA-BH-A0GZ-01	brca_tcga_pan_can_atlas_2018	TCGA-BH-A0GZ	62	STAGE IIA	NA	6	-11	Breast Cancer	BRCA	Breast Invasive Ductal Carcinoma	328	-22714	0	10.78344347	0:DiseaseFree	10.78344347	0	NA	2011/10/10	0.2724	EUR	NA	No	C50.9	Mar-00	C50.9	Yes	Yes	0.2656	0.07	34	NA	IDC	10.78344347	0:LIVING	27dfb9d4-3a2c-44bc-9acf-8f638d3f3004	M0	N1A	T1C	Tumor Free	10.78344347	0:CENSORED	NA	No	White	Yes	4	1	Primary
TCGA-BH-A0H3-01	brca_tcga_pan_can_atlas_2018	TCGA-BH-A0H3	46	STAGE I	6TH	3	-39	Breast Cancer	BRCA	Breast Invasive Ductal Carcinoma	1928	-17152	0	63.38560673	0:DiseaseFree	63.38560673	0	Not Hispanic Or Latino	2008/11/11	0.0606	EUR	NA	No	C50.9	Mar-00	C50.9	Yes	Yes	0.2501	0.01	13	No	IDC	63.38560673	0:LIVING	6cdc0d53-f813-4101-81e5-9bee68270536	M0	N0	T1C	Tumor Free	63.38560673	0:CENSORED	Yes	No	White	Yes	-10	1	Primary
TCGA-BH-A0H5-01	brca_tcga_pan_can_atlas_2018	TCGA-BH-A0H5	45	STAGE I	6TH	0	-45	Breast Cancer	BRCA	Breast Invasive Ductal Carcinoma	1620	-16719	0	53.25969031	0:DiseaseFree	53.25969031	0	Not Hispanic Or Latino	2008/12/11	0	EUR	NA	No	C50.9	Mar-00	C50.9	Yes	Yes	0.2885	0	115	No	IDC	53.25969031	0:LIVING	cab38ea8-4555-413c-b81e-4621aac4ef85	M0	N0 (I-)	T1C	Tumor Free	53.25969031	0:CENSORED	Yes	No	White	No	-14	1	Primary
TCGA-BH-A0H6-01	brca_tcga_pan_can_atlas_2018	TCGA-BH-A0H6	82	STAGE I	NA	3	-11	Breast Cancer	BRCA	Breast Invasive Ductal Carcinoma	747	-30125	0	24.55863497	0:DiseaseFree	24.55863497	0	NA	2011/10/10	0.0982	EUR	NA	No	C50.9	Mar-00	C50.9	Yes	Yes	0.2585	0.11	17	NA	IDC	24.55863497	0:LIVING	aeb6a3a6-b57a-4c53-90e6-e833777dd2a1	M0	NX	T1B	Tumor Free	24.55863497	0:CENSORED	NA	No	White	Yes	-12	1	Primary
TCGA-BH-A0H7-01	brca_tcga_pan_can_atlas_2018	TCGA-BH-A0H7	65	STAGE IIIA	NA	21	7	Breast Cancer	BRCA	Breast Invasive Ductal Carcinoma	702	-23972	0	23.07919913	0:DiseaseFree	23.07919913	0	NA	2011/10/10	0.4407	EUR	NA	No	C50.9	Mar-00	C50.9	Yes	Yes	0.2539	0.85	53	NA	IDC	23.07919913	0:LIVING	2021ed1f-dc75-4701-b8b8-1386466e4802	M0	N2A	T1C	Tumor Free	23.07919913	0:CENSORED	NA	No	White	Yes	4	1	Primary
TCGA-BH-A0H9-01	brca_tcga_pan_can_atlas_2018	TCGA-BH-A0H9	69	STAGE IIA	NA	12	-5	Breast Cancer	BRCA	Breast Invasive Ductal Carcinoma	1247	-25289	0	40.99681099	0:DiseaseFree	40.99681099	0	NA	11/17/10	0.3068	EUR	NA	No	C50.9	Mar-00	C50.9	Yes	Yes	0.2635	0.36	33	NA	IDC	40.99681099	0:LIVING	0f64edec-0f1f-4025-8a53-75f9534f7828	M0	N0 (I-)	T2	Tumor Free	40.99681099	0:CENSORED	NA	No	White	Yes	10	1	Primary
TCGA-BH-A0HA-01	brca_tcga_pan_can_atlas_2018	TCGA-BH-A0HA	31	STAGE I	6TH	4	-25	Breast Cancer	BRCA	Breast Invasive Ductal Carcinoma	1611	-11379	0	52.96380314	0:DiseaseFree	52.96380314	0	Not Hispanic Or Latino	2008/2/11	0.0838	EUR	NA	No	C50.9	Mar-00	C50.9	Yes	Yes	0.393	8.53	332	No	IDC	52.96380314	0:LIVING	e666081b-caaf-4e8b-9446-807be71201a5	M0	N0 (I-)	T1C	Tumor Free	52.96380314	0:CENSORED	Yes	No	White	No	-12	1	Primary
TCGA-BH-A0HB-01	brca_tcga_pan_can_atlas_2018	TCGA-BH-A0HB	55	STAGE IA	NA	8	21	Breast Cancer	BRCA	Breast Invasive Ductal Carcinoma	806	-20448	0	26.49833974	0:DiseaseFree	26.49833974	0	NA	2011/10/10	0.2922	EUR	NA	No	C50.9	Mar-00	C50.9	Yes	Yes	0.2732	0.25	30	NA	IDC	26.49833974	0:LIVING	0c1023c0-d2ce-4940-8047-7642f1dc3965	M0	N0 (I-)	T1C	Tumor Free	26.49833974	0:CENSORED	NA	No	White	Yes	10	1	Primary
TCGA-BH-A0HI-01	brca_tcga_pan_can_atlas_2018	TCGA-BH-A0HI	78	STAGE IA	NA	2	-35	Breast Cancer	BRCA	Breast Invasive Ductal Carcinoma	620	-28644	0	20.38333827	0:DiseaseFree	20.38333827	0	NA	2011/10/10	0.0729	EUR	NA	No	C50.9	Mar-00	C50.9	Yes	Yes	0.272	0.01	30	NA	IDC	20.38333827	0:LIVING	e0375a8b-a135-4103-a59d-39063fcf4a6f	M0	N0 (I-)	T1C	Tumor Free	20.38333827	0:CENSORED	NA	No	White	Yes	-16	1	Primary
TCGA-BH-A0HK-01	brca_tcga_pan_can_atlas_2018	TCGA-BH-A0HK	81	STAGE IIB	NA	5	-13	Breast Cancer	BRCA	Breast Invasive Ductal Carcinoma	178	-29751	0	5.851990663	0:DiseaseFree	5.851990663	0	NA	2011/10/10	0.0924	EUR	NA	No	C50.9	Mar-00	C50.9	Yes	Yes	0.2649	0.63	87	NA	IDC	5.851990663	0:LIVING	24334ac1-28a3-4b61-b590-3f51e375b247	M0	N1	T2	Tumor Free	5.851990663	0:CENSORED	NA	No	White	No	-12	1	Primary
TCGA-BH-A0HO-01	brca_tcga_pan_can_atlas_2018	TCGA-BH-A0HO	48	STAGE IIA	NA	2	-31	Breast Cancer	BRCA	Breast Invasive Ductal Carcinoma	76	-17710	0	2.498602755	0:DiseaseFree	2.498602755	0	NA	2011/11/10	0.0493	EUR	NA	No	C50.9	Mar-00	C50.9	Yes	Yes	0.2619	0.01	14	NA	IDC	2.498602755	0:LIVING	8332806e-f547-4aae-89af-6d5bec831fd2	M0	N1A	T1C	Tumor Free	2.498602755	0:CENSORED	NA	No	White	Yes	-14	1	Primary
TCGA-BH-A0HP-01	brca_tcga_pan_can_atlas_2018	TCGA-BH-A0HP	65	STAGE IIIA	NA	6	-17	Breast Cancer	BRCA	Breast Invasive Lobular Carcinoma	414	-23883	0	13.61080975	0:DiseaseFree	13.61080975	0	NA	2011/11/10	0.1767	EUR	NA	No	C50.9	Mar-20	C50.9	Yes	Yes	0.2572	0	240	NA	ILC	13.61080975	0:LIVING	fcef8cb5-fb2c-4bfb-82cd-6b9f3145182c	M0	N2A	T3	Tumor Free	13.61080975	0:CENSORED	NA	No	White	Yes	-6	1	Primary
TCGA-BH-A0HQ-01	brca_tcga_pan_can_atlas_2018	TCGA-BH-A0HQ	56	STAGE IIA	NA	23	-41	Breast Cancer	BRCA	Breast Invasive Ductal Carcinoma	1121	-20719	0	36.85439064	0:DiseaseFree	36.85439064	0	NA	2011/11/10	0.1281	EUR	NA	No	C50.9	Mar-00	C50.9	Yes	Yes	0.2971	0.21	27	NA	IDC	36.85439064	0:LIVING	f31c21b6-0f7f-435b-9e24-97c909755c36	M0	N0 (I+)	T2	Tumor Free	36.85439064	0:CENSORED	NA	No	White	Yes	-18	1	Primary
TCGA-BH-A0HX-01	brca_tcga_pan_can_atlas_2018	TCGA-BH-A0HX	54	STAGE IIB	NA	18	-1	Breast Cancer	BRCA	Breast Invasive Ductal Carcinoma	829	-19900	0	27.25449584	0:DiseaseFree	27.25449584	0	NA	2011/11/10	0.5678	EUR	NA	No	C50.9	Mar-00	C50.9	Yes	Yes	0.2855	0.43	57	NA	IDC	27.25449584	0:LIVING	3b01d064-8c00-4972-9f07-407eac8e7534	M0	N1A	T2	Tumor Free	27.25449584	0:CENSORED	NA	No	White	No	10	1	Primary
TCGA-BH-A0W4-01	brca_tcga_pan_can_atlas_2018	TCGA-BH-A0W4	46	STAGE IIA	7TH	2	-37	Breast Cancer	BRCA	Breast Invasive Ductal Carcinoma	759	-16911	0	NA	NA	24.9531512	0	Not Hispanic Or Latino	2/15/11	0.0207	EUR	NA	No	C50.9	Mar-00	C50.9	Yes	Yes	0.2662	0.03	33	No	IDC	24.9531512	0:LIVING	0772cdbe-8b0d-452b-8df1-bd70d1306363	M0	N0 (I-)	T2	Tumor Free	24.9531512	0:CENSORED	NA	No	White	No	-4	1	Primary
TCGA-BH-A0W5-01	brca_tcga_pan_can_atlas_2018	TCGA-BH-A0W5	77	STAGE IIA	6TH	6	-35	Breast Cancer	BRCA	Breast Invasive Ductal Carcinoma	1288	-28304	0	42.34474143	0:DiseaseFree	42.34474143	0	Not Hispanic Or Latino	2/15/11	0.0719	EUR	NA	No	C50.9	Mar-00	C50.9	Yes	Yes	0.2784	0.01	26	No	IDC	42.34474143	0:LIVING	da9c10ea-c13f-4d88-8b94-a0cbc106d036	M0	N1A	T1C	Tumor Free	42.34474143	0:CENSORED	NA	No	White	Yes	-14	1	Primary
TCGA-BH-A0W7-01	brca_tcga_pan_can_atlas_2018	TCGA-BH-A0W7	49	STAGE I	6TH	12	1	Breast Cancer	BRCA	Breast Invasive Ductal Carcinoma	1363	-17996	0	44.81046783	0:DiseaseFree	44.81046783	0	Not Hispanic Or Latino	2/15/11	0.3048	EUR	NA	No	C50.9	Mar-00	C50.9	Yes	Yes	0.2752	0.05	166	No	IDC	44.81046783	0:LIVING	9f80649b-a249-4fb5-97ad-059a30e13fea	M0	N0 (I-)	T1C	Tumor Free	44.81046783	0:CENSORED	NA	No	White	Yes	6	1	Primary
TCGA-BH-A18F-01	brca_tcga_pan_can_atlas_2018	TCGA-BH-A18F	50	STAGE IIA	7TH	21	-21	Breast Cancer	BRCA	Breast Invasive Ductal Carcinoma	1001	-18594	0	32.90922839	0:DiseaseFree	32.90922839	0	Not Hispanic Or Latino	2006/1/11	0.2284	EUR	NA	No	C50.9	Mar-00	C50.9	Yes	Yes	0.2742	0.02	46	No	IDC	32.90922839	0:LIVING	bfd49783-1767-469b-9d79-7822301c5efc	M0	N0	T2	Tumor Free	32.90922839	0:CENSORED	Yes	No	White	Yes	16	1	Primary
TCGA-BH-A18H-01	brca_tcga_pan_can_atlas_2018	TCGA-BH-A18H	63	STAGE IA	7TH	20	-19	Breast Cancer	BRCA	Breast Invasive Ductal Carcinoma	652	-23065	0	21.43538153	0:DiseaseFree	21.43538153	0	Not Hispanic Or Latino	2006/6/11	0.263	EUR	NA	No	C50.9	Mar-00	C50.9	Yes	Yes	0.2518	0.04	41	No	IDC	21.43538153	0:LIVING	878f975b-94fd-4d69-b7e7-1ed3ac2ee438	M0	N0	T1B	NA	21.43538153	0:CENSORED	Yes	Yes	White	Yes	-10	1	Primary
TCGA-BH-A18I-01	brca_tcga_pan_can_atlas_2018	TCGA-BH-A18I	53	STAGE IIA	7TH	5	-31	Breast Cancer	BRCA	Breast Invasive Ductal Carcinoma	1093	-19489	0	35.93385278	0:DiseaseFree	35.93385278	0	Not Hispanic Or Latino	2006/7/11	0.146	EUR	NA	No	C50.2	Mar-00	C50.2	Yes	Yes	0.2534	0.04	25	No	IDC	35.93385278	0:LIVING	9c1ceb7d-6fed-4c2f-a89a-bf3c5b15ca58	CM0 (I+)	N1A	T1C	Tumor Free	35.93385278	0:CENSORED	Yes	No	White	No	4	1	Primary
TCGA-BH-A18J-01	brca_tcga_pan_can_atlas_2018	TCGA-BH-A18J	56	STAGE IV	5TH	5	-5	Breast Cancer	BRCA	Breast Invasive Ductal Carcinoma	NA	-20678	0	NA	NA	20.12032745	1	Not Hispanic Or Latino	2006/8/11	0.2358	EUR	NA	No	C50.9	Mar-00	C50.9	Yes	Yes	0.2602	0.08	72	NA	IDC	20.12032745	1:DECEASED	cc074b7f-d3b2-4880-902e-bf10e667b665	M1	N2	T4B	With Tumor	20.12032745	1:PROGRESSION	NA	No	White	NA	6	1	Primary
TCGA-BH-A18K-01	brca_tcga_pan_can_atlas_2018	TCGA-BH-A18K	46	STAGE I	5TH	18	-9	Breast Cancer	BRCA	Breast Invasive Ductal Carcinoma	NA	-16824	0	NA	NA	90.83736069	1	Not Hispanic Or Latino	2006/9/11	0.4274	EUR	NA	No	C50.9	Mar-00	C50.9	Yes	Yes	0.2769	0.3	51	NA	IDC	90.83736069	1:DECEASED	50619f8c-10aa-464a-a227-90a7aa6ffd43	M0	N0	T1	With Tumor	90.83736069	1:PROGRESSION	Yes	No	White	NA	12	1	Primary
TCGA-BH-A18S-01	brca_tcga_pan_can_atlas_2018	TCGA-BH-A18S	79	STAGE I	6TH	4	-27	Breast Cancer	BRCA	Breast Invasive Mixed Mucinous Carcinoma	NA	-28974	0	66.04859125	0:DiseaseFree	66.04859125	0	Not Hispanic Or Latino	2007/2/11	0.1516	EUR	NA	No	C50.3	Mar-23	C50.3	Yes	Yes	0.2594	0.17	26	NA	IMMC	66.04859125	1:DECEASED	433427a1-bacf-4381-91ba-5fec8a0953f9	M0	N0	T1C	Tumor Free	66.04859125	0:CENSORED	Yes	No	White	NA	-18	1	Primary
TCGA-BH-A1EO-01	brca_tcga_pan_can_atlas_2018	TCGA-BH-A1EO	68	STAGE IIA	5TH	22	-29	Breast Cancer	BRCA	Breast Invasive Carcinoma (NOS)	NA	-25136	0	NA	NA	91.98803301	0	Not Hispanic Or Latino	2009/6/11	0.2619	EUR	NA	No	C50.9	Mar-22	C50.9	Yes	Yes	0.2641	0.2	40	NA	BRCNOS	91.98803301	1:DECEASED	4510295e-8aa7-4ef1-b2b7-91cc902f8200	M0	N1	T1C	Tumor Free	91.98803301	0:CENSORED	Yes	No	White	NA	-6	1	Primary
TCGA-BH-A1ET-01	brca_tcga_pan_can_atlas_2018	TCGA-BH-A1ET	55	STAGE I	5TH	3	-31	Breast Cancer	BRCA	Breast Invasive Ductal Carcinoma	NA	-20425	0	NA	NA	82.84840714	0	Not Hispanic Or Latino	2009/7/11	0.0892	EUR	NA	No	C50.9	Mar-00	C50.9	Yes	Yes	0.2606	0.06	25	NA	IDC	82.84840714	1:DECEASED	8986a141-eae7-4157-b695-02cc6fc3b071	M0	N0	T1	Tumor Free	82.84840714	0:CENSORED	Yes	No	White	NA	-20	1	Primary
TCGA-BH-A1EU-01	brca_tcga_pan_can_atlas_2018	TCGA-BH-A1EU	83	STAGE I	5TH	23	-41	Breast Cancer	BRCA	Breast Invasive Ductal Carcinoma	NA	-30339	0	NA	NA	42.27898872	0	Not Hispanic Or Latino	2009/7/11	0.1179	EUR	NA	No	C50.9	Mar-00	C50.9	Yes	Yes	0.2553	0.01	26	NA	IDC	42.27898872	1:DECEASED	a1093598-d3a8-4ffe-83fc-bc7d1faff7e5	M0	N0	T1	Tumor Free	42.27898872	0:CENSORED	No	No	White	NA	-14	1	Primary
TCGA-BH-A1EW-01	brca_tcga_pan_can_atlas_2018	TCGA-BH-A1EW	38	STAGE IIA	5TH	15	-29	Breast Cancer	BRCA	Breast Invasive Ductal Carcinoma	NA	-14090	0	NA	NA	55.69254036	1	Not Hispanic Or Latino	2009/7/11	0.3453	EUR	NA	No	C50.9	Mar-00	C50.9	Yes	Yes	0.2654	0.03	14	NA	IDC	55.69254036	1:DECEASED	9d166970-07c8-4ca3-9cfa-ed0049df9ecc	M0	N1B	T2	With Tumor	55.69254036	1:PROGRESSION	Yes	No	White	NA	2	1	Primary
TCGA-BH-A1EX-01	brca_tcga_pan_can_atlas_2018	TCGA-BH-A1EX	67	STAGE IIB	5TH	12	-27	Breast Cancer	BRCA	Breast Invasive Ductal Carcinoma	NA	-24544	0	NA	NA	49.57753888	1	Not Hispanic Or Latino	2009/7/11	0.2258	EAS	NA	No	C50.9	Mar-00	C50.9	Yes	Yes	0.2931	0.23	24	NA	IDC	49.57753888	1:DECEASED	7b892055-c59d-4550-8688-ad039790af3d	M0	N1B	T2	With Tumor	49.57753888	1:PROGRESSION	Yes	No	White	NA	-8	1	Primary
TCGA-BH-A1EY-01	brca_tcga_pan_can_atlas_2018	TCGA-BH-A1EY	79	STAGE IIA	5TH	11	-19	Breast Cancer	BRCA	Breast Invasive Ductal Carcinoma	NA	-28940	0	NA	NA	17.6874774	1	Not Hispanic Or Latino	2009/7/11	0.3632	EUR	NA	No	C50.9	Mar-00	C50.9	Yes	Yes	0.3148	0.05	38	Yes	IDC	17.6874774	1:DECEASED	0741b5db-4405-42ba-b63a-c6ee4f341480	M0	N0	T2	With Tumor	13.01903541	1:PROGRESSION	Yes	No	White	No	-6	1	Primary
TCGA-BH-A1FE-01	brca_tcga_pan_can_atlas_2018	TCGA-BH-A1FE	31	STAGE IIB	5TH	6	-29	Breast Cancer	BRCA	Breast Invasive Ductal Carcinoma	NA	-11650	0	NA	NA	74.72794819	1	Not Hispanic Or Latino	2009/8/11	0.1298	EUR	NA	No	C50.9	Mar-00	C50.9	Yes	Yes	0.3192	0.03	19	NA	IDC	74.72794819	1:DECEASED	4aa68586-6331-4795-b40c-859386640df6	M0	N1	T2	With Tumor	74.72794819	1:PROGRESSION	Yes	No	White	NA	-18	1	Primary
TCGA-BH-A1FH-01	brca_tcga_pan_can_atlas_2018	TCGA-BH-A1FH	47	STAGE IV	5TH	NA	-41	Breast Cancer	BRCA	Breast Invasive Ductal Carcinoma	NA	-17172	0	NA	NA	33.99414801	1	Not Hispanic Or Latino	2009/8/11	0.0222	EUR	NA	No	C50.9	Mar-00	C50.9	Yes	Yes	0.3365	0.05	25	NA	IDC	33.99414801	1:DECEASED	1783cac1-253a-40af-a9ac-48dfb20e1ab8	M1	N1B	T2	With Tumor	33.99414801	1:PROGRESSION	Yes	No	White	NA	-20	1	Primary
TCGA-BH-A1FL-01	brca_tcga_pan_can_atlas_2018	TCGA-BH-A1FL	69	STAGE IIB	5TH	4	-37	Breast Cancer	BRCA	Breast Invasive Ductal Carcinoma	NA	-25558	0	NA	NA	55.00213696	1	Not Hispanic Or Latino	2009/8/11	0.0908	EUR	NA	No	C50.9	Mar-00	C50.9	Yes	Yes	0.3396	0.94	17	NA	IDC	55.00213696	1:DECEASED	14d1d84e-99e1-41ad-8892-3b4da3d4f948	M0	N1B	T2	With Tumor	55.00213696	1:PROGRESSION	Yes	No	White	NA	-6	1	Primary
TCGA-BH-A1FR-01	brca_tcga_pan_can_atlas_2018	TCGA-BH-A1FR	73	STAGE IIIB	5TH	NA	-31	Breast Cancer	BRCA	Breast Invasive Carcinoma (NOS)	NA	-26684	0	NA	NA	53.98297005	1	Not Hispanic Or Latino	2009/8/11	5e-04	EUR	NA	No	C50.9	Mar-23	C50.9	Yes	Yes	0.3198	0.11	14	NA	BRCNOS	53.98297005	1:DECEASED	bf3b1481-ae31-4406-b084-b6cc1d7163e3	M0	N1A	T4B	With Tumor	53.98297005	1:PROGRESSION	Yes	No	White	NA	-8	1	Primary
TCGA-BH-A201-01	brca_tcga_pan_can_atlas_2018	TCGA-BH-A201	64	STAGE IA	7TH	4	-13	Breast Cancer	BRCA	Breast Invasive Ductal Carcinoma	856	-23423	0	NA	NA	28.14215735	0	Not Hispanic Or Latino	2009/8/11	0.1268	EUR	NA	No	C50.9	Mar-00	C50.9	Yes	Yes	0.2668	0.01	21	No	IDC	28.14215735	0:LIVING	3bf81a9f-abb4-4495-a514-fd3865e13a03	M0	N0	T1	Tumor Free	28.14215735	0:CENSORED	Yes	No	White	Yes	0	1	Primary
TCGA-BH-A28Q-01	brca_tcga_pan_can_atlas_2018	TCGA-BH-A28Q	46	STAGE IIB	7TH	7	-39	Breast Cancer	BRCA	Breast Invasive Lobular Carcinoma	1119	-16882	0	NA	NA	36.78863793	0	Not Hispanic Or Latino	9/29/11	0.1605	EUR	NA	No	C50.9	Mar-20	C50.9	Yes	Yes	0.311	0.4	19	No	ILC	36.78863793	0:LIVING	32861b48-83f5-43a3-bb54-45215ad2c5d6	M0	N1A	T2	Tumor Free	36.78863793	0:CENSORED	Yes	No	White	No	-12	1	Primary
TCGA-BH-A2L8-01	brca_tcga_pan_can_atlas_2018	TCGA-BH-A2L8	45	STAGE IIA	7TH	4	-19	Breast Cancer	BRCA	Breast Invasive Lobular Carcinoma	612	-16658	0	20.12032745	0:DiseaseFree	20.12032745	0	Not Hispanic Or Latino	3/27/12	0.0149	EUR	NA	No	C50.9	Mar-20	C50.9	Yes	Yes	0.3232	0.05	422	No	ILC	20.12032745	0:LIVING	BAC4B268-C781-4408-96D8-43A48FEC7418	M0	N0 (I-)	T2	Tumor Free	20.12032745	0:CENSORED	Yes	No	White	No	-2	1	Primary
TCGA-BH-A42V-01	brca_tcga_pan_can_atlas_2018	TCGA-BH-A42V	41	STAGE IB	7TH	2	-25	Breast Cancer	BRCA	Breast Invasive Ductal Carcinoma	635	-15158	0	20.87648355	0:DiseaseFree	20.87648355	0	Not Hispanic Or Latino	1/17/13	0.0894	NA	NA	No	C50.9	Mar-00	C50.9	Yes	Yes	0.2894	0	40	No	IDC	20.87648355	0:LIVING	57CF380D-AB52-467F-B9AE-740B2F84C820	M0	N1MI	T1C	Tumor Free	20.87648355	0:CENSORED	Yes	No	Black or African American	Yes	-16	1	Primary
TCGA-BH-A5J0-01	brca_tcga_pan_can_atlas_2018	TCGA-BH-A5J0	63	STAGE IA	7TH	21	9	Breast Cancer	BRCA	Breast Invasive Ductal Carcinoma	715	-23072	0	23.50659171	0:DiseaseFree	23.50659171	0	Not Hispanic Or Latino	2/13/14	0.4572	NA	NA	No	C50.9	Mar-00	C50.9	Yes	Yes	0.3109	0.01	59	No	IDC	23.50659171	0:LIVING	DB55D9D9-DD56-4CA9-B1F1-0D929697B280	M0	N0	T1C	Tumor Free	23.50659171	0:CENSORED	Yes	No	Black or African American	No	4	1	Primary
TCGA-BH-A6R8-01	brca_tcga_pan_can_atlas_2018	TCGA-BH-A6R8	46	STAGE IIA	7TH	14	-15	Breast Cancer	BRCA	Breast Invasive Ductal Carcinoma	293	-16829	0	9.632771148	0:DiseaseFree	9.632771148	0	Not Hispanic Or Latino	2/13/14	0.3293	AFR	NA	No	C50.9	Mar-00	C50.9	Yes	Yes	0.3586	0.2	28	No	IDC	9.632771148	0:LIVING	91B09291-5944-4691-A0D8-7D1CCC649B9B	M0	N0	T2	Tumor Free	9.632771148	0:CENSORED	Yes	No	Black or African American	Yes	-18	1	Primary
TCGA-BH-A8FY-01	brca_tcga_pan_can_atlas_2018	TCGA-BH-A8FY	87	STAGE IA	7TH	5	-15	Breast Cancer	BRCA	Breast Invasive Lobular Carcinoma	NA	-31932	0	9.698523852	0:DiseaseFree	9.698523852	0	Not Hispanic Or Latino	3/25/14	0.1798	EUR	NA	No	C50.9	Mar-20	C50.9	Yes	Yes	0.3253	0	39	No	ILC	9.698523852	1:DECEASED	5F4D16AA-9CC4-4EDB-B714-394E2661439A	M0	N0 (I+)	T1C	Tumor Free	9.698523852	0:CENSORED	Yes	Yes	White	No	-14	1	Primary
TCGA-BH-A8G0-01	brca_tcga_pan_can_atlas_2018	TCGA-BH-A8G0	54	STAGE IIB	7TH	2	-37	Breast Cancer	BRCA	Breast Invasive Lobular Carcinoma	662	-19975	0	21.76414505	0:DiseaseFree	21.76414505	0	Not Hispanic Or Latino	3/26/14	7e-04	EUR	NA	No	C50.9	Mar-20	C50.9	Yes	Yes	0.3202	0	12	No	ILC	21.76414505	0:LIVING	59D60247-E549-4326-A672-50B05C13A291	M0	N1A	T2	Tumor Free	21.76414505	0:CENSORED	Yes	No	White	No	-18	1	Primary
TCGA-BH-AB28-01	brca_tcga_pan_can_atlas_2018	TCGA-BH-AB28	53	STAGE IIIA	7TH	4	-35	Breast Cancer	BRCA	Breast Invasive Lobular Carcinoma	287	-19570	0	9.435513036	0:DiseaseFree	9.435513036	0	Not Hispanic Or Latino	6/30/14	0.1393	EUR	NA	No	C50.9	Mar-20	C50.9	Yes	Yes	0.3199	0.01	27	No	ILC	9.435513036	0:LIVING	09D6E904-7184-4788-8A19-04F8C46CB13F	M0	N1A	T3	Tumor Free	9.435513036	0:CENSORED	Yes	No	White	No	-6	1	Primary
TCGA-C8-A12N-01	brca_tcga_pan_can_atlas_2018	TCGA-C8-A12N	58	STAGE IIA	6TH	4	-19	Breast Cancer	BRCA	Breast Invasive Ductal Carcinoma	358	-21428	0	11.76973403	0:DiseaseFree	11.76973403	0	Not Hispanic Or Latino	2004/12/11	0.0757	NA	NA	No	C50.9	Mar-00	C50.9	Yes	Yes	0.2847	0.01	19	No	IDC	11.76973403	0:LIVING	b8a615f9-d19b-4b09-8ec8-0674e5c648cd	M0	N0 (I-)	T2	Tumor Free	11.76973403	0:CENSORED	NA	No	Asian	No	-8	1	Primary
TCGA-C8-A12O-01	brca_tcga_pan_can_atlas_2018	TCGA-C8-A12O	50	STAGE IIA	6TH	27	5	Breast Cancer	BRCA	Breast Invasive Ductal Carcinoma	385	-18506	0	12.65739554	0:DiseaseFree	12.65739554	0	Not Hispanic Or Latino	4/13/11	0.3342	NA	NA	No	C50.9	Mar-00	C50.9	Yes	Yes	0.2718	0.11	36	No	IDC	12.65739554	0:LIVING	83f26720-007c-42c9-a7de-7484bf8afa89	M0	N0 (I-)	T2	Tumor Free	12.65739554	0:CENSORED	NA	No	Asian	No	20	1	Primary
TCGA-C8-A12X-01	brca_tcga_pan_can_atlas_2018	TCGA-C8-A12X	62	STAGE IIB	6TH	10	-21	Breast Cancer	BRCA	Breast Invasive Mixed Mucinous Carcinoma	385	-22889	0	12.65739554	0:DiseaseFree	12.65739554	0	Not Hispanic Or Latino	4/13/11	0.2971	NA	NA	No	C50.9	Mar-80	C50.9	Yes	Yes	0.2827	0.26	46	No	IMMC	12.65739554	0:LIVING	65cde5d5-1efc-4e30-b1bd-a93598794f2c	M0	N1	T2	Tumor Free	12.65739554	0:CENSORED	Yes	No	Asian	No	4	1	Primary
TCGA-C8-A12Y-01	brca_tcga_pan_can_atlas_2018	TCGA-C8-A12Y	44	STAGE IIB	6TH	8	1	Breast Cancer	BRCA	Breast Invasive Ductal Carcinoma	1476	NA	0	48.52549561	0:DiseaseFree	48.52549561	0	Not Hispanic Or Latino	4/13/11	0.2329	NA	NA	No	C50.9	Mar-00	C50.9	Yes	Yes	0.2626	0.2	34	No	IDC	48.52549561	0:LIVING	298a1710-deb4-4064-a0f2-da32d43aa217	M0	N1	T2	Tumor Free	48.52549561	0:CENSORED	Yes	No	Asian	Yes	6	1	Primary
TCGA-C8-A132-01	brca_tcga_pan_can_atlas_2018	TCGA-C8-A132	56	STAGE IIB	6TH	14	-25	Breast Cancer	BRCA	Breast Invasive Ductal Carcinoma	383	-20471	0	12.59164283	0:DiseaseFree	12.59164283	0	Not Hispanic Or Latino	4/15/11	0.1483	NA	NA	No	C50.9	Mar-00	C50.9	Yes	Yes	0.287	0.02	63	No	IDC	12.59164283	0:LIVING	89e867de-d30e-4bfc-a453-0a76309dabd5	M0	N1	T2	Tumor Free	12.59164283	0:CENSORED	Yes	No	Asian	No	4	1	Primary
TCGA-C8-A133-01	brca_tcga_pan_can_atlas_2018	TCGA-C8-A133	65	STAGE IIIA	6TH	0	-19	Breast Cancer	BRCA	Breast Invasive Carcinoma (NOS)	0	-23922	0	0	0:DiseaseFree	0	0	Not Hispanic Or Latino	4/15/11	0.0053	SAS_ADMIX	NA	No	C50.9	Mar-23	C50.9	Yes	Yes	0.2636	0.01	24	NA	BRCNOS	0	0:LIVING	b8b6cebc-26dc-43ae-a94a-20da6018f7ae	M0	N1	T3	Tumor Free	0	0:CENSORED	Yes	No	White	NA	-22	1	Primary
TCGA-C8-A1HE-01	brca_tcga_pan_can_atlas_2018	TCGA-C8-A1HE	59	STAGE IIA	6TH	4	-39	Breast Cancer	BRCA	Breast Invasive Ductal Carcinoma	375	NA	0	12.32863202	0:DiseaseFree	12.32863202	0	Not Hispanic Or Latino	5/24/11	0.1178	NA	NA	No	C50.9	Mar-00	C50.9	Yes	Yes	0.3348	0.82	36	No	IDC	12.32863202	0:LIVING	b26d41cd-393b-4cd4-8925-a9488f7de576	M0	N0	T2	Tumor Free	12.32863202	0:CENSORED	Yes	No	Asian	No	-6	1	Primary
TCGA-C8-A1HI-01	brca_tcga_pan_can_atlas_2018	TCGA-C8-A1HI	40	STAGE IIIA	6TH	25	-11	Breast Cancer	BRCA	Breast Invasive Ductal Carcinoma	343	NA	0	11.27658875	0:DiseaseFree	11.27658875	0	Not Hispanic Or Latino	2006/1/11	0.2579	NA	NA	Yes	C50.9	Mar-00	C50.9	Yes	Yes	0.2617	0.09	46	No	IDC	11.27658875	0:LIVING	444374f8-9282-439c-af00-0f828edcbff3	M0	N2	T2	Tumor Free	11.27658875	0:CENSORED	Yes	No	Asian	No	-8	1	Primary
TCGA-C8-A1HO-01	brca_tcga_pan_can_atlas_2018	TCGA-C8-A1HO	34	STAGE IIIC	6TH	5	-19	Breast Cancer	BRCA	Breast Invasive Ductal Carcinoma	375	-12715	0	12.32863202	0:DiseaseFree	12.32863202	0	Not Hispanic Or Latino	2007/12/11	0.3198	NA	NA	No	C50.9	Mar-00	C50.9	Yes	Yes	0.3394	0.91	28	No	IDC	12.32863202	0:LIVING	b3354b72-2637-4edc-9a95-e55801d3ac13	M0	N3	T3	Tumor Free	12.32863202	0:CENSORED	No	No	Asian	No	8	1	Primary
TCGA-C8-A26Z-01	brca_tcga_pan_can_atlas_2018	TCGA-C8-A26Z	59	STAGE IIA	6TH	20	-5	Breast Cancer	BRCA	Breast Invasive Ductal Carcinoma	470	NA	0	15.45188546	0:DiseaseFree	15.45188546	0	Not Hispanic Or Latino	7/21/11	0.5299	NA	NA	No	C50.9	Mar-00	C50.9	Yes	Yes	0.3	0.31	43	No	IDC	15.45188546	0:LIVING	dc11b1c7-1f00-4813-b4b5-ecf776b2eb37	M0	N0	T2	Tumor Free	15.45188546	0:CENSORED	No	No	Asian	No	2	1	Primary
TCGA-C8-A273-01	brca_tcga_pan_can_atlas_2018	TCGA-C8-A273	29	STAGE IIB	6TH	7	-1	Breast Cancer	BRCA	Breast Invasive Ductal Carcinoma	513	NA	0	16.8655686	0:DiseaseFree	16.8655686	0	Not Hispanic Or Latino	7/21/11	0.2254	NA	NA	No	C50.9	Mar-00	C50.9	Yes	Yes	0.2953	0.26	16	No	IDC	16.8655686	0:LIVING	5a5f0f48-2b13-4e78-b130-901b85d9a7f3	M0	N1	T2	Tumor Free	16.8655686	0:CENSORED	Yes	No	Asian	No	20	1	Primary
TCGA-C8-A3M7-01	brca_tcga_pan_can_atlas_2018	TCGA-C8-A3M7	60	STAGE IIIB	7TH	8	-33	Breast Cancer	BRCA	Breast Invasive Lobular Carcinoma	1	-22096	0	33.99414801	1:Recurred/Progressed	33.99414801	1	Not Hispanic Or Latino	2003/6/12	0.1781	EAS	NA	No	C50.9	Mar-20	C50.9	Yes	Yes	0.3138	0.01	127	Yes	ILC	33.99414801	1:DECEASED	959FF069-8A49-4C9B-85C2-5291CAC0ACFF	M0	N0	T4B	Tumor Free	33.99414801	1:PROGRESSION	Yes	No	Asian	Yes	-4	1	Primary
TCGA-D8-A140-01	brca_tcga_pan_can_atlas_2018	TCGA-D8-A140	62	STAGE IIB	7TH	5	-47	Breast Cancer	BRCA	Breast Invasive Ductal Carcinoma	403	-22900	0	13.24916987	0:DiseaseFree	13.24916987	0	Not Hispanic Or Latino	2/26/11	0.2323	EUR	NA	No	C50.9	Mar-00	C50.9	Yes	Yes	0.2922	0.07	95	No	IDC	13.24916987	0:LIVING	2585edbd-3488-4100-a4ab-a161252a31ee	M0	N1A	T2	NA	13.24916987	0:CENSORED	Yes	No	White	No	-8	1	Primary
TCGA-D8-A141-01	brca_tcga_pan_can_atlas_2018	TCGA-D8-A141	40	NA	7TH	9	-33	Breast Cancer	BRCA	Breast Invasive Ductal Carcinoma	626	-14626	0	20.58059638	0:DiseaseFree	20.58059638	0	Not Hispanic Or Latino	2/27/11	0.049	EUR	NA	No	C50.9	Mar-00	C50.9	Yes	Yes	0.2838	0.04	19	No	IDC	20.58059638	0:LIVING	42f6f503-4cf6-4a8e-b5fe-b44bccf6b38b	M0	N1	T1C	NA	20.58059638	0:CENSORED	Yes	No	White	No	-12	1	Primary
TCGA-D8-A145-01	brca_tcga_pan_can_atlas_2018	TCGA-D8-A145	80	STAGE IIA	7TH	4	-43	Breast Cancer	BRCA	Breast Invasive Ductal Carcinoma	410	-29280	0	13.47930434	0:DiseaseFree	13.47930434	0	Not Hispanic Or Latino	2/25/11	0.0845	EUR	NA	No	C50.9	Mar-00	C50.9	Yes	Yes	0.2879	0	42	No	IDC	13.47930434	0:LIVING	4958c36f-1dc7-4f14-9dec-36e14107dbe3	M0	N1A	T1C	Tumor Free	13.47930434	0:CENSORED	Yes	No	White	No	-12	1	Primary
TCGA-D8-A1JB-01	brca_tcga_pan_can_atlas_2018	TCGA-D8-A1JB	54	STAGE IIB	7TH	8	-41	Breast Cancer	BRCA	Breast Invasive Ductal Carcinoma	1688	-19822	0	55.49528224	0:DiseaseFree	55.49528224	0	Not Hispanic Or Latino	3/29/11	0.0338	EUR	NA	No	C50.9	Mar-00	C50.9	Yes	Yes	0.324	0.13	39	No	IDC	55.49528224	0:LIVING	dd96a9c7-899c-47cd-a0f9-b149ed07a5d6	M0	N1A	T2	Tumor Free	55.49528224	0:CENSORED	Yes	No	White	Yes	-14	1	Primary
TCGA-D8-A1JH-01	brca_tcga_pan_can_atlas_2018	TCGA-D8-A1JH	56	STAGE IA	7TH	0	-45	Breast Cancer	BRCA	Breast Invasive Ductal Carcinoma	426	-20497	0	14.00532597	0:DiseaseFree	14.00532597	0	Not Hispanic Or Latino	3/28/11	1e-04	EUR	NA	No	C50.9	Mar-00	C50.9	Yes	Yes	0.3268	0.66	21	No	IDC	14.00532597	0:LIVING	4d1bf9e6-5837-4aed-b568-92f014ed5a4b	M0	N0	T1C	Tumor Free	14.00532597	0:CENSORED	Yes	No	White	Yes	-12	1	Primary
TCGA-D8-A1JN-01	brca_tcga_pan_can_atlas_2018	TCGA-D8-A1JN	80	STAGE IIIC	7TH	7	-27	Breast Cancer	BRCA	Breast Invasive Lobular Carcinoma	620	-29331	0	20.38333827	0:DiseaseFree	20.38333827	0	Not Hispanic Or Latino	3/29/11	0.1263	EUR	NA	No	C50.9	Mar-20	C50.9	Yes	Yes	0.3103	0.28	124	No	ILC	20.38333827	0:LIVING	28911b97-42bf-4189-9961-522fc0aeebc6	MX	N3A	T3	Tumor Free	20.38333827	0:CENSORED	Yes	No	White	No	-20	1	Primary
TCGA-D8-A1JP-01	brca_tcga_pan_can_atlas_2018	TCGA-D8-A1JP	73	STAGE IA	7TH	4	-3	Breast Cancer	BRCA	Breast Invasive Ductal Carcinoma	639	-26862	0	21.00798895	0:DiseaseFree	21.00798895	0	Not Hispanic Or Latino	3/29/11	0.4267	EUR	NA	No	C50.9	Mar-00	C50.9	Yes	Yes	0.3315	0.26	98	No	IDC	21.00798895	0:LIVING	752f4773-5a12-4485-a1f6-896e148ddf4d	M0	N0	T1C	NA	21.00798895	0:CENSORED	Yes	No	White	No	8	1	Primary
TCGA-D8-A1JS-01	brca_tcga_pan_can_atlas_2018	TCGA-D8-A1JS	77	STAGE IA	7TH	2	-11	Breast Cancer	BRCA	Breast Invasive Carcinoma (NOS)	371	-28178	0	12.19712661	0:DiseaseFree	12.19712661	0	Not Hispanic Or Latino	3/28/11	0.0619	EUR	NA	No	C50.9	Mar-03	C50.9	Yes	Yes	0.2879	0.02	19	No	BRCNOS	12.19712661	0:LIVING	0d03055c-186b-418a-b614-e2035757bc3b	M0	N0	T1C	Tumor Free	12.19712661	0:CENSORED	Yes	No	White	No	-12	1	Primary
TCGA-D8-A1JU-01	brca_tcga_pan_can_atlas_2018	TCGA-D8-A1JU	51	STAGE IA	7TH	4	-35	Breast Cancer	BRCA	Breast Invasive Ductal Carcinoma	447	-18733	0	14.69572936	0:DiseaseFree	14.69572936	0	Not Hispanic Or Latino	3/28/11	0.1035	EUR	NA	No	C50.9	Mar-00	C50.9	Yes	Yes	0.4299	0.88	13	No	IDC	14.69572936	0:LIVING	af2a8e2f-2ae1-48bc-bba5-0e2c077c4e48	M0	N0	T1C	Tumor Free	14.69572936	0:CENSORED	Yes	No	White	No	-20	1	Primary
TCGA-D8-A1X8-01	brca_tcga_pan_can_atlas_2018	TCGA-D8-A1X8	62	STAGE IIIA	7TH	3	-29	Breast Cancer	BRCA	Breast Invasive Lobular Carcinoma	783	-22995	0	25.74218365	0:DiseaseFree	25.74218365	0	Not Hispanic Or Latino	5/16/11	0.1153	EUR	NA	No	C50.9	Mar-20	C50.9	Yes	Yes	0.4478	1.18	22	No	ILC	25.74218365	0:LIVING	8624354c-af25-423c-9c71-48a5dd821097	M0	N2A	T1C	Tumor Free	25.74218365	0:CENSORED	Yes	No	White	Yes	-8	1	Primary
TCGA-D8-A1X9-01	brca_tcga_pan_can_atlas_2018	TCGA-D8-A1X9	66	STAGE IIB	7TH	4	-9	Breast Cancer	BRCA	Breast Invasive Ductal Carcinoma	727	-24417	0	NA	NA	23.90110793	0	Not Hispanic Or Latino	5/16/11	0.2815	EUR	NA	No	C50.9	Mar-00	C50.9	Yes	Yes	0.3887	0.41	83	No	IDC	23.90110793	0:LIVING	34a74805-300c-4773-ab59-2085fcc2e6cc	M0	N1A	T2	Tumor Free	23.90110793	0:CENSORED	Yes	No	White	Yes	10	1	Primary
TCGA-D8-A1XA-01	brca_tcga_pan_can_atlas_2018	TCGA-D8-A1XA	64	STAGE IA	7TH	17	-23	Breast Cancer	BRCA	Breast Invasive Ductal Carcinoma	839	-23387	0	27.58325936	0:DiseaseFree	27.58325936	0	Not Hispanic Or Latino	5/18/11	0.8612	EUR	NA	No	C50.9	Mar-00	C50.9	Yes	Yes	0.3223	1.02	24	No	IDC	27.58325936	0:LIVING	739cb132-51e9-41be-8064-311a13da0d74	M0	N0	T1C	Tumor Free	27.58325936	0:CENSORED	Yes	No	White	Yes	2	1	Primary
TCGA-D8-A1XB-01	brca_tcga_pan_can_atlas_2018	TCGA-D8-A1XB	62	STAGE IIB	7TH	3	-37	Breast Cancer	BRCA	Breast Invasive Ductal Carcinoma	552	-22976	0	18.14774633	0:DiseaseFree	18.14774633	0	Not Hispanic Or Latino	5/16/11	0.217	EUR	NA	No	C50.9	Mar-00	C50.9	Yes	Yes	0.305	0.18	35	No	IDC	18.14774633	0:LIVING	d2694b09-7844-4496-865c-5d3d8cd03330	M0	N1A	T2	Tumor Free	18.14774633	0:CENSORED	Yes	No	White	Yes	-6	1	Primary
TCGA-D8-A1XC-01	brca_tcga_pan_can_atlas_2018	TCGA-D8-A1XC	85	STAGE IIIB	7TH	2	-21	Breast Cancer	BRCA	Breast Invasive Mixed Mucinous Carcinoma	81	-31220	0	NA	NA	12.39438472	1	Not Hispanic Or Latino	5/16/11	0.0566	EUR	NA	No	C50.9	Mar-80	C50.9	Yes	Yes	0.3219	0.29	25	Yes	IMMC	12.39438472	1:DECEASED	ee14e049-b891-4dda-a730-8ce99bd93baf	M0	N1A	T4B	Tumor Free	12.39438472	1:PROGRESSION	Yes	No	White	No	-14	1	Primary
TCGA-D8-A1XG-01	brca_tcga_pan_can_atlas_2018	TCGA-D8-A1XG	86	STAGE IIIB	7TH	4	-37	Breast Cancer	BRCA	Breast Invasive Ductal Carcinoma	448	-31748	0	14.72860571	0:DiseaseFree	14.72860571	0	Not Hispanic Or Latino	5/16/11	0.1533	EUR	NA	No	C50.9	Mar-00	C50.9	Yes	Yes	0.327	0.83	21	No	IDC	14.72860571	0:LIVING	de531604-bd1a-49df-96c2-6de3ae703f1d	M0	N1A	T4B	Tumor Free	14.72860571	0:CENSORED	Yes	No	White	No	-10	1	Primary
TCGA-D8-A1XM-01	brca_tcga_pan_can_atlas_2018	TCGA-D8-A1XM	57	STAGE IA	7TH	5	-31	Breast Cancer	BRCA	Breast Invasive Ductal Carcinoma	538	-21056	0	17.6874774	0:DiseaseFree	17.6874774	0	Not Hispanic Or Latino	5/16/11	0.1667	EUR	NA	No	C50.9	Mar-00	C50.9	Yes	Yes	0.2918	0	44	No	IDC	17.6874774	0:LIVING	92529232-8504-4541-b7e2-4df8f497c413	M0	N0	T1C	Tumor Free	17.6874774	0:CENSORED	Yes	No	White	Yes	2	1	Primary
TCGA-D8-A1XO-01	brca_tcga_pan_can_atlas_2018	TCGA-D8-A1XO	56	STAGE IIB	7TH	7	-43	Breast Cancer	BRCA	Breast Invasive Lobular Carcinoma	1682	-20606	0	55.29802413	0:DiseaseFree	55.29802413	0	Not Hispanic Or Latino	5/16/11	0.2323	EUR	NA	No	C50.9	Mar-20	C50.9	Yes	Yes	0.3015	0.02	14	No	ILC	55.29802413	0:LIVING	6a186809-3422-41d0-83d2-867145830936	M0	N1A	T2	Tumor Free	55.29802413	0:CENSORED	Yes	No	White	Yes	-14	1	Primary
TCGA-D8-A1XU-01	brca_tcga_pan_can_atlas_2018	TCGA-D8-A1XU	56	STAGE IA	7TH	19	-25	Breast Cancer	BRCA	Breast Invasive Ductal Carcinoma	395	-20715	0	12.98615906	0:DiseaseFree	12.98615906	0	Not Hispanic Or Latino	5/16/11	0.9465	EUR	NA	No	C50.9	Mar-00	C50.9	Yes	Yes	0.302	0.03	22	No	IDC	12.98615906	0:LIVING	332148f5-f070-4c20-8eb1-4d8c0673aa52	M0	N0	T1C	Tumor Free	12.98615906	0:CENSORED	Yes	No	White	No	-14	1	Primary
TCGA-D8-A1XV-01	brca_tcga_pan_can_atlas_2018	TCGA-D8-A1XV	84	STAGE IIA	7TH	1	-25	Breast Cancer	BRCA	Breast Invasive Mixed Mucinous Carcinoma	461	-30830	0	15.15599829	0:DiseaseFree	15.15599829	0	Not Hispanic Or Latino	5/16/11	0.0342	EUR	NA	No	C50.9	Mar-80	C50.9	Yes	Yes	0.2846	0	25	No	IMMC	15.15599829	0:LIVING	87b85935-a058-44ad-8fb6-8511130eaffe	M0	N0	T2	Tumor Free	15.15599829	0:CENSORED	Yes	No	White	No	-6	1	Primary
TCGA-D8-A1XY-01	brca_tcga_pan_can_atlas_2018	TCGA-D8-A1XY	74	STAGE IIA	7TH	25	-29	Breast Cancer	BRCA	Breast Invasive Ductal Carcinoma	503	-27106	0	NA	NA	16.53680508	0	Not Hispanic Or Latino	2006/9/11	0.3139	EUR	NA	No	C50.9	Mar-00	C50.9	Yes	Yes	0.295	0.21	43	No	IDC	16.53680508	0:LIVING	0130d616-885e-4a6c-9d03-2f17dd692a05	MX	N0	T2	Tumor Free	16.53680508	0:CENSORED	Yes	No	White	No	-12	1	Primary
TCGA-D8-A1Y0-01	brca_tcga_pan_can_atlas_2018	TCGA-D8-A1Y0	65	STAGE IIIA	7TH	10	-17	Breast Cancer	BRCA	Breast Invasive Ductal Carcinoma	472	-24083	0	NA	NA	15.51763816	0	Not Hispanic Or Latino	2006/9/11	0.3854	EUR	NA	No	C50.9	Mar-00	C50.9	Yes	Yes	0.312	1.12	55	No	IDC	15.51763816	0:LIVING	ced2c048-b047-43ff-b0e7-cd7ad480850c	MX	N2A	T1C	Tumor Free	15.51763816	0:CENSORED	Yes	No	White	Yes	6	1	Primary
TCGA-D8-A27E-01	brca_tcga_pan_can_atlas_2018	TCGA-D8-A27E	66	STAGE IA	7TH	0	-33	Breast Cancer	BRCA	Breast Invasive Carcinoma (NOS)	530	-24315	0	17.42446658	0:DiseaseFree	17.42446658	0	Not Hispanic Or Latino	7/21/11	1e-04	EUR	NA	No	C50.9	Mar-23	C50.9	Yes	Yes	0.3095	0.01	10	No	BRCNOS	17.42446658	0:LIVING	680f23a9-fcce-493e-b908-27c1ad202e4c	M0	N0	T1C	Tumor Free	17.42446658	0:CENSORED	Yes	No	White	Yes	-18	1	Primary
TCGA-D8-A27G-01	brca_tcga_pan_can_atlas_2018	TCGA-D8-A27G	75	STAGE IIA	7TH	4	-3	Breast Cancer	BRCA	Breast Invasive Lobular Carcinoma	409	-27521	0	13.44642798	0:DiseaseFree	13.44642798	0	Not Hispanic Or Latino	7/18/11	0.1084	EUR	NA	No	C50.9	Mar-20	C50.9	Yes	Yes	0.3223	0.08	813	No	ILC	13.44642798	0:LIVING	6f6e7356-3521-4674-8eec-ad01340d4b8e	M0	N0	T2	Tumor Free	13.44642798	0:CENSORED	Yes	No	White	No	8	1	Primary
TCGA-D8-A27I-01	brca_tcga_pan_can_atlas_2018	TCGA-D8-A27I	58	STAGE IIIA	7TH	12	-39	Breast Cancer	BRCA	Breast Invasive Lobular Carcinoma	439	-21327	0	14.43271855	0:DiseaseFree	14.43271855	0	Not Hispanic Or Latino	7/18/11	0.0458	EUR	NA	No	C50.9	Mar-20	C50.9	Yes	Yes	0.3554	0.09	29	No	ILC	14.43271855	0:LIVING	9c55032f-4db7-4026-ae83-8d060dd8e3fe	M0	N2A	T1C	Tumor Free	14.43271855	0:CENSORED	Yes	No	White	Yes	-12	1	Primary
TCGA-D8-A27K-01	brca_tcga_pan_can_atlas_2018	TCGA-D8-A27K	47	STAGE IIB	7TH	5	-41	Breast Cancer	BRCA	Breast Invasive Ductal Carcinoma	1461	-17426	0	48.03235033	0:DiseaseFree	48.03235033	0	Not Hispanic Or Latino	7/18/11	0.1153	EUR	NA	No	C50.9	Mar-00	C50.9	Yes	Yes	0.2936	0.05	21	No	IDC	48.03235033	0:LIVING	7f97971b-2818-4e4b-9c9e-7c0246f9484c	M0	N1A	T2	Tumor Free	48.03235033	0:CENSORED	Yes	No	White	No	-14	1	Primary
TCGA-D8-A27L-01	brca_tcga_pan_can_atlas_2018	TCGA-D8-A27L	49	STAGE IIIA	7TH	7	-35	Breast Cancer	BRCA	Breast Invasive Ductal Carcinoma	499	-18025	0	16.40529967	0:DiseaseFree	16.40529967	0	Not Hispanic Or Latino	7/18/11	0.1113	EUR	NA	No	C50.9	Mar-00	C50.9	Yes	Yes	0.2929	0.01	39	No	IDC	16.40529967	0:LIVING	6020d1b4-ee20-4cc9-82a3-340b5e3122f1	M0	N2A	T1C	Tumor Free	16.40529967	0:CENSORED	Yes	No	White	No	-12	1	Primary
TCGA-D8-A27P-01	brca_tcga_pan_can_atlas_2018	TCGA-D8-A27P	64	STAGE IA	7TH	2	-33	Breast Cancer	BRCA	Breast Invasive Ductal Carcinoma	49	-23576	0	1.61094125	0:DiseaseFree	1.61094125	0	Not Hispanic Or Latino	7/18/11	0.0485	EUR	NA	No	C50.9	Mar-00	C50.9	Yes	Yes	0.3071	0.06	23	No	IDC	1.61094125	0:LIVING	c54d5507-bba5-4a1e-8885-3c3b1eed13c1	M0	N0	T1C	Tumor Free	1.61094125	0:CENSORED	Yes	No	White	No	-10	1	Primary
TCGA-D8-A27T-01	brca_tcga_pan_can_atlas_2018	TCGA-D8-A27T	53	STAGE IIIC	7TH	29	-37	Breast Cancer	BRCA	Breast Invasive Lobular Carcinoma	398	-19591	0	13.08478811	0:DiseaseFree	13.08478811	0	Not Hispanic Or Latino	7/21/11	0.1924	EUR	NA	No	C50.9	Mar-20	C50.9	Yes	Yes	0.3234	0.02	21	No	ILC	13.08478811	0:LIVING	27c1c094-690b-4973-8900-a797ad88f98c	M0	N3A	T2	Tumor Free	13.08478811	0:CENSORED	Yes	No	White	Yes	-2	1	Primary
TCGA-D8-A27V-01	brca_tcga_pan_can_atlas_2018	TCGA-D8-A27V	62	STAGE IIA	7TH	13	-31	Breast Cancer	BRCA	Breast Invasive Lobular Carcinoma	381	-22958	0	12.52589013	0:DiseaseFree	12.52589013	0	Not Hispanic Or Latino	7/21/11	0.3774	EUR	NA	No	C50.9	Mar-20	C50.9	Yes	Yes	0.3265	0.97	3080	No	ILC	12.52589013	0:LIVING	AD6D26AB-6568-40DB-BFB0-394D40E801CF	M0	N0	T2	Tumor Free	12.52589013	0:CENSORED	Yes	No	White	No	-16	1	Primary
TCGA-D8-A3Z6-01	brca_tcga_pan_can_atlas_2018	TCGA-D8-A3Z6	56	STAGE IIIC	7TH	10	-27	Breast Cancer	BRCA	Breast Invasive Lobular Carcinoma	563	-20629	0	18.5093862	0:DiseaseFree	18.5093862	0	Not Hispanic Or Latino	2007/3/12	0.2634	EUR	NA	No	C50.9	Mar-20	C50.9	Yes	Yes	0.2925	0	25	No	ILC	18.5093862	0:LIVING	A6E5F869-1182-4F81-B4BB-CF55261C8F3F	M0	N3A	T3	Tumor Free	18.5093862	0:CENSORED	Yes	No	White	Yes	-10	1	Primary
TCGA-D8-A4Z1-01	brca_tcga_pan_can_atlas_2018	TCGA-D8-A4Z1	68	STAGE IA	7TH	1	-41	Breast Cancer	BRCA	Breast Invasive Lobular Carcinoma	659	-25097	0	21.66551599	0:DiseaseFree	21.66551599	0	Not Hispanic Or Latino	2002/1/13	0.0031	EUR	NA	No	C50.9	Mar-20	C50.9	Yes	Yes	0.2876	0	29	No	ILC	21.66551599	0:LIVING	80419545-4E5D-4BAF-8948-F84589B5EF3E	M0	N0	T1C	Tumor Free	21.66551599	0:CENSORED	Yes	No	White	No	-20	1	Primary
TCGA-D8-A73U-01	brca_tcga_pan_can_atlas_2018	TCGA-D8-A73U	88	STAGE IIA	7TH	12	-47	Breast Cancer	BRCA	Breast Invasive Lobular Carcinoma	492	-32208	0	16.1751652	0:DiseaseFree	16.1751652	0	Not Hispanic Or Latino	3/28/14	0.0535	EUR	NA	No	C50.9	Mar-20	C50.9	Yes	Yes	0.3289	0	123	No	ILC	16.1751652	0:LIVING	96F02BE7-F2DF-483C-8968-A5BD2D887206	M0	N0	T2	With Tumor	16.1751652	0:CENSORED	No	No	White	No	-16	1	Primary
TCGA-D8-A73W-01	brca_tcga_pan_can_atlas_2018	TCGA-D8-A73W	79	STAGE IIIA	7TH	5	-33	Breast Cancer	BRCA	Breast Invasive Mixed Mucinous Carcinoma	244	-29125	0	0.690403393	1:Recurred/Progressed	12.65739554	1	Not Hispanic Or Latino	3/28/14	0.1276	EUR	NA	No	C50.9	Mar-80	C50.9	Yes	Yes	0.332	0	39	Yes	IMMC	12.65739554	1:DECEASED	EA8DBC7A-54C6-469C-865E-F49D00B0223D	MX	N1A	T3	NA	0.690403393	1:PROGRESSION	Yes	No	White	Yes	-10	1	Primary
TCGA-D8-A73X-01	brca_tcga_pan_can_atlas_2018	TCGA-D8-A73X	53	STAGE IIA	7TH	5	-41	Breast Cancer	BRCA	Breast Invasive Carcinoma (NOS)	767	-19607	0	25.21616202	0:DiseaseFree	25.21616202	0	Not Hispanic Or Latino	3/28/14	0.0989	EUR	NA	No	C50.9	Mar-11	C50.9	Yes	Yes	0.3195	0.01	31	No	BRCNOS	25.21616202	0:LIVING	1BE375FE-5AE5-4E75-A729-69F86A661D9A	M0	N0	T2	Tumor Free	25.21616202	0:CENSORED	No	No	White	Yes	-14	1	Primary
TCGA-E2-A105-01	brca_tcga_pan_can_atlas_2018	TCGA-E2-A105	79	STAGE IIA	6TH	6	-21	Breast Cancer	BRCA	Breast Invasive Ductal Carcinoma	1308	-28855	0	43.00226847	0:DiseaseFree	43.00226847	0	Not Hispanic Or Latino	2002/11/11	0.1353	EUR	NA	No	C50.9	Mar-00	C50.9	Yes	Yes	NA	0.21	54	No	IDC	43.00226847	0:LIVING	b0bcb829-cee0-4247-bb75-093a5bea89ee	M0	N0 (I-)	T2	Tumor Free	43.00226847	0:CENSORED	NA	No	White	Yes	10	1	Primary
TCGA-E2-A107-01	brca_tcga_pan_can_atlas_2018	TCGA-E2-A107	54	STAGE IIIA	6TH	22	-9	Breast Cancer	BRCA	Breast Invasive Lobular Carcinoma	1047	-20065	0	34.42154059	0:DiseaseFree	34.42154059	0	Not Hispanic Or Latino	2002/11/11	0.3303	EUR	NA	No	C50.9	Mar-20	C50.9	Yes	Yes	NA	0.03	27	No	ILC	34.42154059	0:LIVING	eff2360e-399a-4167-ab2b-798e27bef739	M0	N2A	T3	With Tumor	34.42154059	0:CENSORED	NA	No	White	Yes	10	1	Primary
TCGA-E2-A10A-01	brca_tcga_pan_can_atlas_2018	TCGA-E2-A10A	41	STAGE IIB	6TH	6	-29	Breast Cancer	BRCA	Breast Invasive Ductal Carcinoma	1229	-15085	0	2.465726403	1:Recurred/Progressed	40.40503666	0	Not Hispanic Or Latino	2002/11/11	0.2109	NA	NA	No	C50.9	Mar-00	C50.9	Yes	Yes	0.2721	0.26	22	Yes	IDC	40.40503666	0:LIVING	4da7abaf-ac7a-41c0-8033-5780a398545c	M0	N0 (I-)	T3	With Tumor	2.465726403	1:PROGRESSION	NA	No	White	Yes	2	1	Primary
TCGA-E2-A10B-01	brca_tcga_pan_can_atlas_2018	TCGA-E2-A10B	67	STAGE IIB	6TH	35	-29	Breast Cancer	BRCA	Breast Invasive Ductal Carcinoma	1141	-24577	0	NA	NA	37.51191768	0	Not Hispanic Or Latino	2/22/11	0.2365	EUR	NA	No	C50.9	Mar-00	C50.9	Yes	Yes	NA	0.98	46	Yes	IDC	37.51191768	0:LIVING	f801aeed-dc43-49d7-a319-84c8851979d9	M0	N1A	T2	Tumor Free	6.410888648	1:PROGRESSION	NA	No	White	Yes	2	1	Primary
TCGA-E2-A10F-01	brca_tcga_pan_can_atlas_2018	TCGA-E2-A10F	47	STAGE IIA	6TH	6	-39	Breast Cancer	BRCA	Breast Invasive Lobular Carcinoma	878	-17257	0	28.86543709	0:DiseaseFree	28.86543709	0	Not Hispanic Or Latino	2002/11/11	0.1319	EUR	NA	No	C50.9	Mar-20	C50.9	Yes	Yes	NA	0.04	21	No	ILC	28.86543709	0:LIVING	8e159b50-8136-42d4-b9c7-d579a74e4931	M0	N0 (I-)	T2	Tumor Free	28.86543709	0:CENSORED	NA	No	White	Yes	-8	1	Primary
TCGA-E2-A14Q-01	brca_tcga_pan_can_atlas_2018	TCGA-E2-A14Q	50	STAGE IIB	6TH	8	-31	Breast Cancer	BRCA	Breast Invasive Ductal Carcinoma	1163	-18507	0	38.23519742	0:DiseaseFree	38.23519742	0	Not Hispanic Or Latino	3/31/11	0.1835	EUR	NA	No	C50.9	Mar-00	C50.9	Yes	Yes	0.305	0.07	25	No	IDC	38.23519742	0:LIVING	303a1d77-a37a-4966-a4a4-9981d99ba1b4	M0	N1MI	T2	Tumor Free	38.23519742	0:CENSORED	Yes	No	White	No	0	1	Primary
TCGA-E2-A14T-01	brca_tcga_pan_can_atlas_2018	TCGA-E2-A14T	52	STAGE IIA	6TH	16	-7	Breast Cancer	BRCA	Breast Invasive Ductal Carcinoma	2311	-19237	0	75.97724956	0:DiseaseFree	75.97724956	0	Not Hispanic Or Latino	2004/6/11	0.4914	EUR	NA	No	C50.9	Mar-00	C50.9	Yes	Yes	0.2796	0.19	35	No	IDC	75.97724956	0:LIVING	e0929c47-cff3-4518-a188-8764af01073a	M0	N0	T2	Tumor Free	75.97724956	0:CENSORED	Yes	No	White	No	4	1	Primary
TCGA-E2-A14Z-01	brca_tcga_pan_can_atlas_2018	TCGA-E2-A14Z	64	STAGE I	6TH	22	-11	Breast Cancer	BRCA	Breast Invasive Ductal Carcinoma	518	-23682	0	6.180754184	1:Recurred/Progressed	18.5093862	1	Not Hispanic Or Latino	2004/6/11	0.4779	EUR	NA	No	C50.9	Mar-00	C50.9	Yes	Yes	0.2884	0.13	60	Yes	IDC	18.5093862	1:DECEASED	d7ce6b79-f7c0-481e-9dbd-6273f01c9786	M0	N0	T1C	With Tumor	6.180754184	1:PROGRESSION	Yes	No	White	Yes	8	1	Primary
TCGA-E2-A153-01	brca_tcga_pan_can_atlas_2018	TCGA-E2-A153	51	STAGE IIB	6TH	28	-7	Breast Cancer	BRCA	Breast Invasive Ductal Carcinoma	707	-18875	0	23.24358089	0:DiseaseFree	23.24358089	0	Not Hispanic Or Latino	2004/7/11	0.1942	EUR	NA	No	C50.9	Mar-00	C50.9	Yes	Yes	0.2534	0.08	21	No	IDC	23.24358089	0:LIVING	be9bf36a-12e1-4386-addf-1686dc8b49de	M0	N1A	T2	Tumor Free	23.24358089	0:CENSORED	Yes	No	White	Yes	-8	1	Primary
TCGA-E2-A154-01	brca_tcga_pan_can_atlas_2018	TCGA-E2-A154	68	STAGE I	6TH	29	-13	Breast Cancer	BRCA	Breast Invasive Ductal Carcinoma	591	-24999	0	19.42992406	0:DiseaseFree	19.42992406	0	Not Hispanic Or Latino	2004/7/11	0.3826	EUR	NA	No	C50.9	Mar-00	C50.9	Yes	Yes	0.2793	0.22	43	No	IDC	19.42992406	0:LIVING	24e39609-9645-43e5-960b-db5446eaea65	M0	N0	T1C	Tumor Free	19.42992406	0:CENSORED	Yes	No	White	Yes	10	1	Primary
TCGA-E2-A156-01	brca_tcga_pan_can_atlas_2018	TCGA-E2-A156	61	STAGE I	6TH	2	-29	Breast Cancer	BRCA	Breast Invasive Ductal Carcinoma	726	-22422	0	23.86823158	0:DiseaseFree	23.86823158	0	Not Hispanic Or Latino	2004/7/11	0.0482	EUR	NA	No	C50.9	Mar-00	C50.9	Yes	Yes	0.253	0.17	26	No	IDC	23.86823158	0:LIVING	f05d314c-5ec5-4e2a-b785-9a702716f111	M0	N0	T1C	Tumor Free	23.86823158	0:CENSORED	Yes	No	White	Yes	-6	1	Primary
TCGA-E2-A15C-01	brca_tcga_pan_can_atlas_2018	TCGA-E2-A15C	61	STAGE I	6TH	9	-25	Breast Cancer	BRCA	Breast Invasive Ductal Carcinoma	694	-22583	0	22.81618832	0:DiseaseFree	22.81618832	0	Not Hispanic Or Latino	4/13/11	0.1347	EUR	NA	No	C50.9	Mar-00	C50.9	Yes	Yes	0.2691	0.12	35	No	IDC	22.81618832	0:LIVING	da840a22-8d30-4682-bbd0-8fa87bd40528	M0	N0	T1C	Tumor Free	22.81618832	0:CENSORED	Yes	No	White	Yes	-14	1	Primary
TCGA-E2-A15D-01	brca_tcga_pan_can_atlas_2018	TCGA-E2-A15D	47	STAGE IIA	6TH	10	-37	Breast Cancer	BRCA	Breast Invasive Ductal Carcinoma	526	-17224	0	17.29296117	0:DiseaseFree	17.29296117	0	Not Hispanic Or Latino	4/13/11	0.2234	EUR	NA	No	C50.9	Mar-00	C50.9	Yes	Yes	0.2677	0.11	33	No	IDC	17.29296117	0:LIVING	c85f080a-1075-41df-959f-1b514a11b3c4	M0	N0	T2	Tumor Free	17.29296117	0:CENSORED	Yes	No	White	Yes	-12	1	Primary
TCGA-E2-A15E-01	brca_tcga_pan_can_atlas_2018	TCGA-E2-A15E	40	STAGE IIA	6TH	23	-27	Breast Cancer	BRCA	Breast Invasive Ductal Carcinoma	630	-14894	0	20.71210179	0:DiseaseFree	20.71210179	0	Not Hispanic Or Latino	4/25/11	0.2998	EUR	NA	No	C50.9	Mar-00	C50.9	Yes	Yes	0.2752	0.09	34	No	IDC	20.71210179	0:LIVING	0a2a3529-f645-4967-9a58-89ee20b8bb62	M0	N1A	T1C	Tumor Free	20.71210179	0:CENSORED	Yes	No	White	Yes	-16	1	Primary
TCGA-E2-A15F-01	brca_tcga_pan_can_atlas_2018	TCGA-E2-A15F	64	STAGE I	6TH	9	-17	Breast Cancer	BRCA	Breast Invasive Ductal Carcinoma	658	-23660	0	21.63263964	0:DiseaseFree	21.63263964	0	Not Hispanic Or Latino	4/13/11	0.2419	EUR	NA	No	C50.9	Mar-00	C50.9	Yes	Yes	NA	0.12	23	No	IDC	21.63263964	0:LIVING	ec77a23d-84f5-47e4-bf2a-fa1c03baf3db	M0	N0	T1C	Tumor Free	21.63263964	0:CENSORED	Yes	No	White	Yes	10	1	Primary
TCGA-E2-A15G-01	brca_tcga_pan_can_atlas_2018	TCGA-E2-A15G	76	STAGE IIA	6TH	16	-41	Breast Cancer	BRCA	Breast Invasive Carcinoma (NOS)	554	-28013	0	18.21349903	0:DiseaseFree	18.21349903	0	Not Hispanic Or Latino	4/13/11	0.0763	EUR	NA	No	C50.9	Mar-22	C50.9	Yes	Yes	0.2697	0.04	50	No	BRCNOS	18.21349903	0:LIVING	271e8024-a008-4bf0-9f6e-177f60096b1b	M0	N0	T2	Tumor Free	18.21349903	0:CENSORED	Yes	No	White	Yes	-24	1	Primary
TCGA-E2-A15H-01	brca_tcga_pan_can_atlas_2018	TCGA-E2-A15H	38	STAGE IIA	6TH	17	-11	Breast Cancer	BRCA	Breast Invasive Ductal Carcinoma	393	-13985	0	12.92040635	0:DiseaseFree	12.92040635	0	Not Hispanic Or Latino	4/13/11	0.1888	EUR	NA	No	C50.9	Mar-00	C50.9	Yes	Yes	0.2652	0.14	28	No	IDC	12.92040635	0:LIVING	5580b21a-2cdb-4777-ad79-6e06654144f5	M0	N1MI	T1C	Tumor Free	12.92040635	0:CENSORED	Yes	No	White	No	14	1	Primary
TCGA-E2-A15I-01	brca_tcga_pan_can_atlas_2018	TCGA-E2-A15I	44	STAGE IIA	6TH	7	-37	Breast Cancer	BRCA	Breast Invasive Ductal Carcinoma	1692	-16163	0	55.62678765	0:DiseaseFree	55.62678765	0	Not Hispanic Or Latino	4/13/11	0.1498	EUR	NA	No	C50.9	Mar-00	C50.9	Yes	Yes	0.2653	0.48	29	No	IDC	55.62678765	0:LIVING	64089c20-939f-48b4-ae8b-904ad0597145	M0	N0	T2	Tumor Free	55.62678765	0:CENSORED	Yes	No	White	No	-16	1	Primary
TCGA-E2-A15J-01	brca_tcga_pan_can_atlas_2018	TCGA-E2-A15J	51	STAGE I	6TH	5	-29	Breast Cancer	BRCA	Breast Invasive Ductal Carcinoma	1640	-18771	0	53.91721735	0:DiseaseFree	53.91721735	0	Not Hispanic Or Latino	4/13/11	0.1094	EUR	NA	No	C50.9	Mar-00	C50.9	Yes	Yes	0.2733	0.19	19	No	IDC	53.91721735	0:LIVING	1fef9454-b3e8-4d9d-a9aa-aa1f1a32b80c	M0	N0	T1C	Tumor Free	53.91721735	0:CENSORED	Yes	No	White	No	-10	1	Primary
TCGA-E2-A15L-01	brca_tcga_pan_can_atlas_2018	TCGA-E2-A15L	65	STAGE IIA	7TH	3	-29	Breast Cancer	BRCA	Breast Invasive Lobular Carcinoma	626	-23845	0	20.58059638	0:DiseaseFree	20.58059638	0	Not Hispanic Or Latino	4/13/11	0.1145	NA	NA	No	C50.9	Mar-20	C50.9	Yes	Yes	0.2725	0.03	30	No	ILC	20.58059638	0:LIVING	37242f5a-25ae-4b1f-9ce6-09ce1dc92539	M0	N0	T2	Tumor Free	20.58059638	0:CENSORED	Yes	No	Black or African American	No	4	1	Primary
TCGA-E2-A15M-01	brca_tcga_pan_can_atlas_2018	TCGA-E2-A15M	66	STAGE IIA	7TH	16	-9	Breast Cancer	BRCA	Breast Invasive Lobular Carcinoma	235	-24266	0	11.04645429	0:DiseaseFree	11.04645429	0	Not Hispanic Or Latino	4/14/11	0.2774	EUR	NA	No	C50.9	Mar-20	C50.9	Yes	Yes	0.2772	0.3	81	No	ILC	11.04645429	1:DECEASED	59be60a3-e0f6-4d63-b98c-574ef92428c4	M0	N0	T2	Tumor Free	11.04645429	0:CENSORED	Yes	No	White	Yes	8	1	Primary
TCGA-E2-A15O-01	brca_tcga_pan_can_atlas_2018	TCGA-E2-A15O	89	STAGE I	7TH	11	-21	Breast Cancer	BRCA	Breast Invasive Ductal Carcinoma	1545	-32583	0	39.78038597	1:Recurred/Progressed	50.7939639	0	Not Hispanic Or Latino	4/14/11	0.2935	NA	NA	No	C50.9	Mar-00	C50.9	Yes	Yes	0.2816	0.19	27	Yes	IDC	50.7939639	0:LIVING	eafa45a4-2fd1-4fa3-860c-9d52ed382b7d	M0	NX	T1C	Tumor Free	39.78038597	1:PROGRESSION	No	Yes	Black or African American	No	10	1	Primary
TCGA-E2-A15P-01	brca_tcga_pan_can_atlas_2018	TCGA-E2-A15P	61	STAGE IA	7TH	6	-37	Breast Cancer	BRCA	Breast Invasive Ductal Carcinoma	595	-22524	0	19.56142946	0:DiseaseFree	19.56142946	0	Not Hispanic Or Latino	4/14/11	0.1936	EUR	NA	No	C50.9	Mar-00	C50.9	Yes	Yes	0.2833	0.06	42	No	IDC	19.56142946	0:LIVING	a1674d7b-787a-45c4-bf16-1b7d0efce207	M0	N0	T1C	Tumor Free	19.56142946	0:CENSORED	Yes	No	White	Yes	-14	1	Primary
TCGA-E2-A15R-01	brca_tcga_pan_can_atlas_2018	TCGA-E2-A15R	64	STAGE IIA	7TH	9	-15	Breast Cancer	BRCA	Breast Invasive Ductal Carcinoma	1732	-23570	0	56.94184173	0:DiseaseFree	56.94184173	0	Not Hispanic Or Latino	4/14/11	0.3571	EUR	NA	No	C50.9	Mar-00	C50.9	Yes	Yes	0.2856	0.35	33	No	IDC	56.94184173	0:LIVING	33b7bf50-53f4-4839-aa83-9665f85671d8	M0	N1A	T1C	Tumor Free	56.94184173	0:CENSORED	Yes	No	White	Yes	12	1	Primary
TCGA-E2-A1B1-01	brca_tcga_pan_can_atlas_2018	TCGA-E2-A1B1	45	STAGE IIB	6TH	2	-19	Breast Cancer	BRCA	Breast Invasive Ductal Carcinoma	2653	-16603	0	87.22096196	0:DiseaseFree	87.22096196	0	Not Hispanic Or Latino	4/25/11	0.0269	EUR	NA	No	C50.9	Mar-00	C50.9	Yes	Yes	0.2713	0.01	54	No	IDC	87.22096196	0:LIVING	8a0ef221-8070-43fc-9d98-def90abe4871	M0	N1	T2	Tumor Free	87.22096196	0:CENSORED	Yes	No	White	Yes	2	1	Primary
TCGA-E2-A1B4-01	brca_tcga_pan_can_atlas_2018	TCGA-E2-A1B4	74	STAGE IIIA	6TH	2	-29	Breast Cancer	BRCA	Breast Invasive Ductal Carcinoma	911	-27241	0	33.00785745	0:DiseaseFree	33.00785745	0	Not Hispanic Or Latino	4/25/11	0.0302	EUR	NA	No	C50.9	Mar-00	C50.9	Yes	Yes	0.2568	0.01	30	No	IDC	33.00785745	1:DECEASED	dbb2da92-99dd-400c-bc05-e87d7273656c	M0	N2A	T1C	Tumor Free	33.00785745	0:CENSORED	Yes	No	White	Yes	-18	1	Primary
TCGA-E2-A1B5-01	brca_tcga_pan_can_atlas_2018	TCGA-E2-A1B5	46	STAGE IIA	6TH	5	-27	Breast Cancer	BRCA	Breast Invasive Lobular Carcinoma	984	-17039	0	32.35033041	0:DiseaseFree	32.35033041	0	Not Hispanic Or Latino	4/25/11	0.0291	EUR	NA	No	C50.9	Mar-20	C50.9	Yes	Yes	0.2663	0.88	32	No	ILC	32.35033041	0:LIVING	7241b3d4-31ee-4fd2-a4a5-35a9d5f37d6a	M0	N0	T2	Tumor Free	32.35033041	0:CENSORED	Yes	No	White	Yes	-16	1	Primary
TCGA-E2-A1BC-01	brca_tcga_pan_can_atlas_2018	TCGA-E2-A1BC	63	STAGE IA	7TH	7	-33	Breast Cancer	BRCA	Breast Invasive Ductal Carcinoma	501	-23168	0	NA	NA	16.47105237	0	NA	4/25/11	0.1381	EUR	NA	No	C50.9	Mar-24	C50.9	Yes	Yes	0.2645	1.19	32	No	IDC	16.47105237	0:LIVING	d8492ebd-3d94-4a4b-8de7-386526691cc2	M0	N0	T1C	Tumor Free	16.47105237	0:CENSORED	Yes	Yes	NA	No	-12	1	Primary
TCGA-E2-A1BD-01	brca_tcga_pan_can_atlas_2018	TCGA-E2-A1BD	53	STAGE IIA	7TH	20	-23	Breast Cancer	BRCA	Breast Invasive Ductal Carcinoma	1133	-19627	0	37.24890686	0:DiseaseFree	37.24890686	0	Not Hispanic Or Latino	4/25/11	0.4632	EUR	NA	No	C50.9	Mar-00	C50.9	Yes	Yes	0.2838	0.24	38	No	IDC	37.24890686	0:LIVING	0e1d0d46-7a7b-4538-95dd-b9fc20a15aec	M0	N0	T2	Tumor Free	37.24890686	0:CENSORED	Yes	No	White	Yes	-2	1	Primary
TCGA-E2-A1IE-01	brca_tcga_pan_can_atlas_2018	TCGA-E2-A1IE	61	STAGE IIB	6TH	5	-29	Breast Cancer	BRCA	Breast Invasive Ductal Carcinoma	2362	-22510	0	59.50619719	1:Recurred/Progressed	77.65394352	0	Not Hispanic Or Latino	4/26/11	0.2631	EUR	NA	No	C50.9	Mar-00	C50.9	Yes	Yes	0.3239	0.38	18	Yes	IDC	77.65394352	0:LIVING	2d0d7ff4-7866-4ae1-9cf1-a3c7f4cbe48d	M0	N1	T2	Tumor Free	59.50619719	1:PROGRESSION	Yes	No	White	Yes	12	1	Primary
TCGA-E2-A1IF-01	brca_tcga_pan_can_atlas_2018	TCGA-E2-A1IF	74	STAGE I	6TH	6	-11	Breast Cancer	BRCA	Breast Invasive Ductal Carcinoma	1138	-27341	0	37.41328862	0:DiseaseFree	37.41328862	0	Not Hispanic Or Latino	4/28/11	0.118	EUR	NA	No	C50.9	Mar-00	C50.9	Yes	Yes	0.3328	0.11	19	No	IDC	37.41328862	0:LIVING	718db047-9f32-48c4-98c9-515218441bca	M0	N0	T1C	Tumor Free	37.41328862	0:CENSORED	Yes	No	White	No	-6	1	Primary
TCGA-E2-A1IG-01	brca_tcga_pan_can_atlas_2018	TCGA-E2-A1IG	45	STAGE IIB	6TH	4	-41	Breast Cancer	BRCA	Breast Invasive Ductal Carcinoma	2140	-16757	0	70.35539337	0:DiseaseFree	70.35539337	0	Not Hispanic Or Latino	4/28/11	0.1263	EUR	NA	No	C50.9	Mar-00	C50.9	Yes	Yes	0.3128	0.15	43	No	IDC	70.35539337	0:LIVING	bc0bc70f-c6cf-4dbc-9dc3-8b7bc5f381a4	M0	N1MI	T2	Tumor Free	70.35539337	0:CENSORED	Yes	No	White	Yes	-10	1	Primary
TCGA-E2-A1IH-01	brca_tcga_pan_can_atlas_2018	TCGA-E2-A1IH	80	STAGE I	6TH	22	-21	Breast Cancer	BRCA	Breast Invasive Lobular Carcinoma	1026	-29444	0	33.73113719	0:DiseaseFree	33.73113719	0	Not Hispanic Or Latino	4/28/11	0.3813	EUR	NA	No	C50.9	Mar-20	C50.9	Yes	Yes	0.3225	0.28	65	No	ILC	33.73113719	0:LIVING	ec0155ab-1b14-498d-8fa9-9f63e3ccb990	M0	N0	T1C	Tumor Free	33.73113719	0:CENSORED	Yes	No	White	No	6	1	Primary
TCGA-E2-A1IJ-01	brca_tcga_pan_can_atlas_2018	TCGA-E2-A1IJ	57	STAGE I	6TH	6	-45	Breast Cancer	BRCA	Breast Invasive Lobular Carcinoma	865	-20956	0	28.43804452	0:DiseaseFree	28.43804452	0	Not Hispanic Or Latino	4/29/11	0.1163	EUR	NA	No	C50.9	Mar-20	C50.9	Yes	Yes	0.3479	0.54	15	No	ILC	28.43804452	0:LIVING	b09643c2-ded5-4346-b3c5-90a48f88a02e	M0	N0	T1C	Tumor Free	28.43804452	0:CENSORED	Yes	No	White	Yes	-18	1	Primary
TCGA-E2-A1IK-01	brca_tcga_pan_can_atlas_2018	TCGA-E2-A1IK	71	STAGE IIA	6TH	0	-19	Breast Cancer	BRCA	Breast Invasive Ductal Carcinoma	1800	-26052	0	59.17743367	0:DiseaseFree	59.17743367	0	Not Hispanic Or Latino	5/17/11	0	EUR	NA	No	C50.9	Mar-00	C50.9	Yes	Yes	0.2987	0	16	No	IDC	59.17743367	0:LIVING	becedbfd-b2aa-4dde-b7f4-29e6f59ec32c	M0	N1MI	T1C	Tumor Free	59.17743367	0:CENSORED	Yes	No	White	No	-12	1	Primary
TCGA-E2-A1IL-01	brca_tcga_pan_can_atlas_2018	TCGA-E2-A1IL	78	STAGE IIA	6TH	6	-45	Breast Cancer	BRCA	Breast Invasive Lobular Carcinoma	118	-28495	0	3.879409541	0:DiseaseFree	3.879409541	0	Not Hispanic Or Latino	4/29/11	0.1685	EUR	NA	No	C50.9	Mar-20	C50.9	Yes	Yes	0.2965	0.14	23	No	ILC	3.879409541	0:LIVING	b63391a0-73f8-4544-9e94-f6529245ca2a	M0	N1A	T1C	NA	3.879409541	0:CENSORED	Yes	No	White	Yes	-16	1	Primary
TCGA-E2-A1IN-01	brca_tcga_pan_can_atlas_2018	TCGA-E2-A1IN	60	STAGE I	7TH	20	-19	Breast Cancer	BRCA	Breast Invasive Ductal Carcinoma	675	-22199	0	22.19153763	0:DiseaseFree	22.19153763	0	Not Hispanic Or Latino	4/29/11	0.449	EUR	NA	No	C50.9	Mar-00	C50.9	Yes	Yes	0.3233	1.27	162	No	IDC	22.19153763	0:LIVING	f43d622f-eed5-4933-adc6-ae9ad1e33028	M0	N0	T1C	Tumor Free	22.19153763	0:CENSORED	Yes	No	White	Yes	-6	1	Primary
TCGA-E2-A1IO-01	brca_tcga_pan_can_atlas_2018	TCGA-E2-A1IO	37	STAGE I	6TH	10	-31	Breast Cancer	BRCA	Breast Invasive Ductal Carcinoma	1855	-13671	0	60.98563303	0:DiseaseFree	60.98563303	0	Not Hispanic Or Latino	4/29/11	0.4112	EUR	NA	No	C50.9	Mar-00	C50.9	Yes	Yes	0.3354	0.52	13	No	IDC	60.98563303	0:LIVING	71fc8941-4cfb-47ea-a533-873d38f8c95c	M0	N0	T1C	Tumor Free	60.98563303	0:CENSORED	Yes	No	White	Yes	-14	1	Primary
TCGA-E2-A1IU-01	brca_tcga_pan_can_atlas_2018	TCGA-E2-A1IU	60	STAGE IA	7TH	3	-31	Breast Cancer	BRCA	Breast Invasive Ductal Carcinoma	337	-22279	0	11.07933064	0:DiseaseFree	11.07933064	0	Not Hispanic Or Latino	4/29/11	0.0515	EUR	NA	No	C50.9	Mar-00	C50.9	Yes	Yes	0.3121	0.99	21	No	IDC	11.07933064	0:LIVING	001cef41-ff86-4d3f-a140-a647ac4b10a1	M0	N0 (MOL+)	T1C	Tumor Free	11.07933064	0:CENSORED	Yes	No	White	No	-12	1	Primary
TCGA-E2-A1L6-01	brca_tcga_pan_can_atlas_2018	TCGA-E2-A1L6	44	STAGE IIA	6TH	5	-37	Breast Cancer	BRCA	Breast Invasive Ductal Carcinoma	1648	-16403	0	54.18022816	0:DiseaseFree	54.18022816	0	Not Hispanic Or Latino	2006/7/11	0.1288	EUR	NA	No	C50.9	Mar-00	C50.9	Yes	Yes	0.3113	0.3	19	No	IDC	54.18022816	0:LIVING	2e32f31f-9817-4935-b259-96c59936ee33	M0	N1MI	T1C	Tumor Free	54.18022816	0:CENSORED	Yes	No	White	No	-10	1	Primary
TCGA-E2-A1L8-01	brca_tcga_pan_can_atlas_2018	TCGA-E2-A1L8	52	STAGE IIB	6TH	20	-33	Breast Cancer	BRCA	Breast Invasive Lobular Carcinoma	2240	-19187	0	73.64302857	0:DiseaseFree	73.64302857	0	Not Hispanic Or Latino	2006/7/11	0.1645	AFR	NA	No	C50.9	Mar-20	C50.9	Yes	Yes	0.329	0.53	27	No	ILC	73.64302857	0:LIVING	eebad74f-5961-4e91-b0eb-157a2f6f952b	M0	N1A	T2	Tumor Free	73.64302857	0:CENSORED	Yes	Yes	Black or African American	Yes	-10	1	Primary
TCGA-E2-A1L9-01	brca_tcga_pan_can_atlas_2018	TCGA-E2-A1L9	40	STAGE IIA	6TH	4	-21	Breast Cancer	BRCA	Breast Invasive Ductal Carcinoma	598	-14868	0	19.66005852	0:DiseaseFree	19.66005852	0	Not Hispanic Or Latino	2006/7/11	0.0944	EUR	NA	No	C50.9	Mar-00	C50.9	Yes	Yes	0.3394	0.38	24	No	IDC	19.66005852	0:LIVING	5ea18514-51ad-4844-abea-15e82f0b10c9	M0	N1MI	T1C	Tumor Free	19.66005852	0:CENSORED	Yes	No	White	Yes	-6	1	Primary
TCGA-E2-A1LA-01	brca_tcga_pan_can_atlas_2018	TCGA-E2-A1LA	59	STAGE IIA	6TH	3	-11	Breast Cancer	BRCA	Breast Invasive Ductal Carcinoma	748	-21773	0	24.59151133	0:DiseaseFree	24.59151133	0	Not Hispanic Or Latino	2006/1/11	0.3391	NA	NA	No	C50.9	Mar-00	C50.9	Yes	Yes	0.33	0.24	78	No	IDC	24.59151133	0:LIVING	ce9e0309-9756-42d2-ae94-d91264a79498	M0	N1A	T1C	Tumor Free	24.59151133	0:CENSORED	Yes	No	NA	No	10	1	Primary
TCGA-E2-A2P6-01	brca_tcga_pan_can_atlas_2018	TCGA-E2-A2P6	77	STAGE IIB	7TH	6	-23	Breast Cancer	BRCA	Breast Invasive Lobular Carcinoma	1051	-28411	0	34.55304599	0:DiseaseFree	34.55304599	0	Hispanic Or Latino	12/19/11	0.1405	AMR	NA	No	C50.9	Mar-20	C50.9	Yes	Yes	0.2847	0	104	No	ILC	34.55304599	0:LIVING	F83B866B-0B2E-4BBA-9367-BE6DCCF56232	M0	N1	T2	Tumor Free	34.55304599	0:CENSORED	Yes	No	NA	No	6	1	Primary
TCGA-E2-A570-01	brca_tcga_pan_can_atlas_2018	TCGA-E2-A570	47	STAGE IB	7TH	7	-9	Breast Cancer	BRCA	Breast Invasive Ductal Carcinoma	931	-17456	0	30.60788375	0:DiseaseFree	30.60788375	0	Not Hispanic Or Latino	6/21/13	0.1371	NA	NA	No	C50.9	Mar-00	C50.9	Yes	Yes	0.3341	0.04	20	No	IDC	30.60788375	0:LIVING	CDD8C046-FD97-482A-A11F-2217B321C4D1	M0	N1MI	T1C	Tumor Free	30.60788375	0:CENSORED	Yes	No	Black or African American	No	-10	1	Primary
TCGA-E2-A576-01	brca_tcga_pan_can_atlas_2018	TCGA-E2-A576	69	STAGE IA	7TH	10	-5	Breast Cancer	BRCA	Breast Invasive Lobular Carcinoma	1043	-25350	0	34.29003518	0:DiseaseFree	34.29003518	0	Not Hispanic Or Latino	2009/10/13	0.3103	NA	NA	No	C50.9	Mar-20	C50.9	Yes	Yes	0.3386	0.16	44	No	ILC	34.29003518	0:LIVING	F04DCA9E-409B-4300-B11D-12243E5D361D	MX	N0	T1C	Tumor Free	34.29003518	0:CENSORED	Yes	No	Black or African American	Yes	6	1	Primary
TCGA-E9-A1N3-01	brca_tcga_pan_can_atlas_2018	TCGA-E9-A1N3	70	STAGE IIIA	7TH	1	-23	Breast Cancer	BRCA	Breast Invasive Carcinoma (NOS)	1059	-25714	0	34.81605681	0:DiseaseFree	34.81605681	0	Not Hispanic Or Latino	5/26/11	0.0779	EUR	NA	No	C50.9	Mar-22	C50.9	Yes	Yes	0.3674	0.03	24	No	BRCNOS	34.81605681	0:LIVING	03c143e0-d8a1-4d60-a4a3-df0501fc6b6e	M0	N2	T1C	Tumor Free	34.81605681	0:CENSORED	Yes	No	White	No	-10	1	Primary
TCGA-E9-A1N4-01	brca_tcga_pan_can_atlas_2018	TCGA-E9-A1N4	41	STAGE IIIA	7TH	6	-19	Breast Cancer	BRCA	Breast Invasive Carcinoma (NOS)	1000	-15055	0	32.87635204	0:DiseaseFree	32.87635204	0	Not Hispanic Or Latino	5/26/11	0.1888	EUR	NA	No	C50.9	Mar-20	C50.9	Yes	Yes	0.2834	0.03	20	No	BRCNOS	32.87635204	0:LIVING	69a68fbc-e43d-4652-85ee-693211bded47	M0	N2	T2	Tumor Free	32.87635204	0:CENSORED	Yes	No	White	Yes	0	1	Primary
TCGA-E9-A1N5-01	brca_tcga_pan_can_atlas_2018	TCGA-E9-A1N5	45	STAGE IIB	7TH	7	-21	Breast Cancer	BRCA	Breast Invasive Carcinoma (NOS)	1120	-16736	0	36.82151429	0:DiseaseFree	36.82151429	0	Not Hispanic Or Latino	6/23/11	0.1846	EUR	NA	No	C50.9	Mar-22	C50.9	Yes	Yes	0.3403	1.19	30	No	BRCNOS	36.82151429	0:LIVING	f954de05-1b44-4087-8933-6cc72d81028d	M0	N1	T2	Tumor Free	36.82151429	0:CENSORED	Yes	No	White	No	12	1	Primary
TCGA-E9-A1NE-01	brca_tcga_pan_can_atlas_2018	TCGA-E9-A1NE	28	STAGE IIB	7TH	4	-27	Breast Cancer	BRCA	Breast Invasive Ductal Carcinoma	1088	-10564	0	35.76947102	0:DiseaseFree	35.76947102	0	Not Hispanic Or Latino	6/23/11	0.0132	EUR	NA	No	C50.9	Mar-22	C50.9	Yes	Yes	0.2816	0	50	No	IDC	35.76947102	0:LIVING	3d676bba-154b-4d22-ab59-d4d4da051b94	M0	N1	T2	Tumor Free	35.76947102	0:CENSORED	Yes	No	White	Yes	2	1	Primary
TCGA-E9-A1NG-01	brca_tcga_pan_can_atlas_2018	TCGA-E9-A1NG	62	STAGE IIA	7TH	5	-7	Breast Cancer	BRCA	Breast Invasive Ductal Carcinoma	656	-22896	0	25.8408127	0:DiseaseFree	25.8408127	0	Not Hispanic Or Latino	6/23/11	0.0874	EUR	NA	No	C50.9	Mar-00	C50.9	Yes	Yes	0.3399	0.05	16	No	IDC	25.8408127	1:DECEASED	659b0170-e914-45ff-aa55-fcb8d3dc7b8a	M0	N0	T2	Tumor Free	25.8408127	0:CENSORED	Yes	No	White	No	-6	1	Primary
TCGA-E9-A1NH-01	brca_tcga_pan_can_atlas_2018	TCGA-E9-A1NH	71	STAGE IIB	7TH	19	-37	Breast Cancer	BRCA	Breast Invasive Ductal Carcinoma	576	-26221	0	18.93677878	0:DiseaseFree	18.93677878	0	Not Hispanic Or Latino	6/23/11	0.123	EUR	NA	No	C50.9	Mar-00	C50.9	Yes	Yes	0.3135	0.38	25	No	IDC	18.93677878	0:LIVING	b2aac45b-2073-4c7a-adb9-769a4fdcc111	M0	N1	T2	Tumor Free	18.93677878	0:CENSORED	Yes	No	White	No	-16	1	Primary
TCGA-E9-A1QZ-01	brca_tcga_pan_can_atlas_2018	TCGA-E9-A1QZ	61	STAGE IIA	7TH	11	-19	Breast Cancer	BRCA	Breast Invasive Ductal Carcinoma	755	-22397	0	24.82164579	0:DiseaseFree	24.82164579	0	Not Hispanic Or Latino	7/28/11	0.104	EUR	NA	No	C50.9	Mar-00	C50.9	Yes	Yes	0.3184	0.12	21	No	IDC	24.82164579	0:LIVING	b6b932ce-6856-4d94-9e6c-16dfbe51906f	M0	N0	T2	Tumor Free	24.82164579	0:CENSORED	Yes	No	White	No	8	1	Primary
TCGA-E9-A1R0-01	brca_tcga_pan_can_atlas_2018	TCGA-E9-A1R0	58	STAGE IIA	7TH	5	-23	Breast Cancer	BRCA	Breast Invasive Ductal Carcinoma	860	-21394	0	NA	NA	28.27366275	0	Not Hispanic Or Latino	7/28/11	0.097	EUR	NA	No	C50.9	Mar-00	C50.9	Yes	Yes	0.2805	0	24	No	IDC	28.27366275	0:LIVING	f2da1d3f-f226-4c99-a97e-9b26f67d7a5d	M0	N1	T1C	Tumor Free	28.27366275	0:CENSORED	Yes	No	White	No	-6	1	Primary
TCGA-E9-A1R2-01	brca_tcga_pan_can_atlas_2018	TCGA-E9-A1R2	51	STAGE IIIC	7TH	7	-17	Breast Cancer	BRCA	Breast Invasive Ductal Carcinoma	1063	-18936	0	NA	NA	34.94756222	0	Not Hispanic Or Latino	7/28/11	0.3226	EUR	NA	No	C50.9	Mar-00	C50.9	Yes	Yes	0.3169	0.31	54	No	IDC	34.94756222	0:LIVING	8631969d-4ac6-4fe1-9db3-d47db604494a	MX	N3	T2	Tumor Free	34.94756222	0:CENSORED	Yes	No	White	Yes	-4	1	Primary
TCGA-E9-A1R3-01	brca_tcga_pan_can_atlas_2018	TCGA-E9-A1R3	70	STAGE IIIC	7TH	23	-29	Breast Cancer	BRCA	Breast Invasive Ductal Carcinoma	78	-25693	0	2.564355459	0:DiseaseFree	2.564355459	0	Not Hispanic Or Latino	7/28/11	0.3326	EUR	NA	No	C50.9	Mar-00	C50.9	Yes	Yes	0.2873	0	21	No	IDC	2.564355459	0:LIVING	4922cddc-575c-4b8a-8245-ce5f6876760c	M0	N3	T2	Tumor Free	2.564355459	0:CENSORED	Yes	No	White	Yes	-18	1	Primary
TCGA-E9-A1R5-01	brca_tcga_pan_can_atlas_2018	TCGA-E9-A1R5	63	STAGE IA	7TH	10	-29	Breast Cancer	BRCA	Breast Invasive Ductal Carcinoma	92	-23116	0	3.024624388	0:DiseaseFree	3.024624388	0	Not Hispanic Or Latino	7/28/11	0.2577	EUR	NA	No	C50.9	Mar-00	C50.9	Yes	Yes	0.2892	0.22	42	No	IDC	3.024624388	0:LIVING	23c21dea-3713-408f-ba56-f7c586e9f206	M0	N0	T1C	Tumor Free	3.024624388	0:CENSORED	Yes	No	White	Yes	0	1	Primary
TCGA-E9-A1R6-01	brca_tcga_pan_can_atlas_2018	TCGA-E9-A1R6	63	STAGE IIA	7TH	21	-3	Breast Cancer	BRCA	Breast Invasive Ductal Carcinoma	339	-23347	0	11.14508334	0:DiseaseFree	11.14508334	0	Not Hispanic Or Latino	7/28/11	0.4507	EUR	NA	No	C50.9	Mar-00	C50.9	Yes	Yes	0.3151	0.43	28	No	IDC	11.14508334	0:LIVING	4842bac3-abaa-4900-871f-f2c3ba6457f5	M0	N0	T2	Tumor Free	11.14508334	0:CENSORED	Yes	No	White	Yes	10	1	Primary
TCGA-E9-A1RA-01	brca_tcga_pan_can_atlas_2018	TCGA-E9-A1RA	48	STAGE IA	7TH	25	-27	Breast Cancer	BRCA	Breast Invasive Ductal Carcinoma	1369	-17699	0	45.00772594	0:DiseaseFree	45.00772594	0	Not Hispanic Or Latino	7/28/11	0.0886	EUR	NA	No	C50.9	Mar-00	C50.9	Yes	Yes	0.3227	0.28	16	No	IDC	45.00772594	0:LIVING	4b4e4ea8-6eb9-49ad-b880-c5065fe6517f	M0	N0	T1C	Tumor Free	45.00772594	0:CENSORED	Yes	No	White	Yes	-4	1	Primary
TCGA-E9-A1RC-01	brca_tcga_pan_can_atlas_2018	TCGA-E9-A1RC	56	STAGE IIIC	7TH	28	11	Breast Cancer	BRCA	Breast Invasive Carcinoma (NOS)	1224	-20795	0	40.2406549	0:DiseaseFree	40.2406549	0	Not Hispanic Or Latino	7/28/11	0.2996	EUR	NA	No	C50.9	Mar-22	C50.9	Yes	Yes	0.3181	0.86	40	No	BRCNOS	40.2406549	0:LIVING	5cdae21d-eee5-478f-932a-0f51fcf5f031	M0	N3	T4B	Tumor Free	40.2406549	0:CENSORED	Yes	No	White	No	16	1	Primary
TCGA-E9-A1RD-01	brca_tcga_pan_can_atlas_2018	TCGA-E9-A1RD	67	STAGE IIA	7TH	12	-33	Breast Cancer	BRCA	Breast Invasive Ductal Carcinoma	34	-24719	0	1.117795969	0:DiseaseFree	1.117795969	0	Not Hispanic Or Latino	7/28/11	0.2262	EUR	NA	No	C50.9	Mar-00	C50.9	Yes	Yes	0.3053	0.05	21	No	IDC	1.117795969	0:LIVING	5fe3c51f-65e2-4da6-8924-a6fae17c022d	M0	N0	T2	Tumor Free	1.117795969	0:CENSORED	Yes	No	White	No	-12	1	Primary
TCGA-E9-A1RF-01	brca_tcga_pan_can_atlas_2018	TCGA-E9-A1RF	68	STAGE IIIA	7TH	16	-1	Breast Cancer	BRCA	Breast Invasive Ductal Carcinoma	200	-25119	0	6.575270408	0:DiseaseFree	6.575270408	0	Not Hispanic Or Latino	2008/2/11	0.4068	EUR	NA	No	C50.9	Mar-00	C50.9	Yes	Yes	0.2913	0.41	127	NA	IDC	6.575270408	0:LIVING	c694615c-b1c6-499c-8058-995633ebf948	M0	N2	T2	Tumor Free	6.575270408	0:CENSORED	Yes	No	White	Yes	14	1	Primary
TCGA-E9-A1RI-01	brca_tcga_pan_can_atlas_2018	TCGA-E9-A1RI	43	STAGE IIIA	7TH	6	-35	Breast Cancer	BRCA	Breast Invasive Carcinoma (NOS)	1449	-15942	0	47.63783411	0:DiseaseFree	47.63783411	0	Not Hispanic Or Latino	7/28/11	0.1189	EUR	NA	No	C50.9	Mar-22	C50.9	Yes	Yes	0.3058	0.08	14	No	BRCNOS	47.63783411	0:LIVING	dd3bfb26-b534-4917-9c4d-9fe7b6477762	M0	N2	T1C	Tumor Free	47.63783411	0:CENSORED	Yes	No	White	Yes	-8	1	Primary
TCGA-E9-A227-01	brca_tcga_pan_can_atlas_2018	TCGA-E9-A227	42	STAGE IIB	7TH	2	-33	Breast Cancer	BRCA	Breast Invasive Ductal Carcinoma	975	-15602	0	32.05444324	0:DiseaseFree	32.05444324	0	Not Hispanic Or Latino	7/28/11	0.0506	EUR	NA	No	C50.9	Mar-00	C50.9	Yes	Yes	0.2776	0.07	16	No	IDC	32.05444324	0:LIVING	89a8da07-4487-47c6-8d3c-442a87e4f632	M0	N1	T2	With Tumor	32.05444324	0:CENSORED	Yes	No	White	Yes	-6	1	Primary
TCGA-E9-A229-01	brca_tcga_pan_can_atlas_2018	TCGA-E9-A229	37	STAGE IA	7TH	4	-31	Breast Cancer	BRCA	Breast Invasive Ductal Carcinoma	1148	-13817	0	37.74205214	0:DiseaseFree	37.74205214	0	Not Hispanic Or Latino	2008/2/11	0.1635	EUR	NA	No	C50.9	Mar-00	C50.9	Yes	Yes	0.3246	0.02	21	No	IDC	37.74205214	0:LIVING	cea9d8f9-e18c-4947-a461-5f712e3c1e6d	M0	N0	T1C	Tumor Free	37.74205214	0:CENSORED	Yes	No	White	Yes	6	1	Primary
TCGA-E9-A22B-01	brca_tcga_pan_can_atlas_2018	TCGA-E9-A22B	71	STAGE IA	7TH	9	5	Breast Cancer	BRCA	Breast Invasive Carcinoma (NOS)	1167	-26278	0	38.36670283	0:DiseaseFree	38.36670283	0	Not Hispanic Or Latino	2008/2/11	0.2412	EUR	NA	No	C50.9	Mar-22	C50.9	Yes	Yes	0.3157	0.1	51	No	BRCNOS	38.36670283	0:LIVING	b956df1b-bc77-4bdb-a5bd-5dda7b4c8da7	M0	N0	T1C	Tumor Free	38.36670283	0:CENSORED	Yes	No	White	No	2	1	Primary
TCGA-E9-A245-01	brca_tcga_pan_can_atlas_2018	TCGA-E9-A245	47	STAGE IIB	7TH	1	-19	Breast Cancer	BRCA	Breast Invasive Ductal Carcinoma	26	-17363	0	0.854785153	0:DiseaseFree	0.854785153	0	Not Hispanic Or Latino	3/16/11	0.0345	EUR	NA	No	C50.9	Mar-00	C50.9	Yes	Yes	0.3505	0.01	19	No	IDC	0.854785153	0:LIVING	8218119a-f68b-4ea7-9ee4-5e2edc2ae342	M0	N1	T2	Tumor Free	0.854785153	0:CENSORED	Yes	No	White	No	-8	1	Primary
TCGA-E9-A247-01	brca_tcga_pan_can_atlas_2018	TCGA-E9-A247	59	STAGE IA	7TH	22	1	Breast Cancer	BRCA	Breast Invasive Ductal Carcinoma	1186	-21562	0	38.99135352	0:DiseaseFree	38.99135352	0	Not Hispanic Or Latino	8/18/11	0.7006	EUR	NA	No	C50.9	Mar-00	C50.9	Yes	Yes	0.3905	3.51	39	No	IDC	38.99135352	0:LIVING	636b0a90-c8c2-4ad6-a77d-6cd428a826d1	M0	N0 (I-)	T1C	Tumor Free	38.99135352	0:CENSORED	Yes	No	White	Yes	12	1	Primary
TCGA-E9-A24A-01	brca_tcga_pan_can_atlas_2018	TCGA-E9-A24A	69	STAGE IIA	7TH	6	-29	Breast Cancer	BRCA	Breast Invasive Ductal Carcinoma	747	-25370	0	24.55863497	0:DiseaseFree	24.55863497	0	Not Hispanic Or Latino	3/22/11	0.1266	EUR	NA	No	C50.9	Mar-00	C50.9	Yes	Yes	0.3188	0.27	22	No	IDC	24.55863497	0:LIVING	9f3cc92b-fa22-478e-a2e4-6b4c8afb93d6	M0	N1	T1C	Tumor Free	24.55863497	0:CENSORED	Yes	No	White	Yes	-12	1	Primary
TCGA-E9-A295-01	brca_tcga_pan_can_atlas_2018	TCGA-E9-A295	71	STAGE IIA	7TH	23	-19	Breast Cancer	BRCA	Breast Invasive Lobular Carcinoma	375	-25957	0	12.32863202	0:DiseaseFree	12.32863202	0	Not Hispanic Or Latino	2009/12/11	0.4456	EUR	NA	No	C50.9	Mar-20	C50.9	Yes	Yes	0.3216	0.32	87	No	ILC	12.32863202	0:LIVING	fec0da58-1047-44d2-b6d1-c18cceed43dc	M0	N0 (I-)	T2	Tumor Free	12.32863202	0:CENSORED	Yes	No	White	Yes	-4	1	Primary
TCGA-E9-A2JT-01	brca_tcga_pan_can_atlas_2018	TCGA-E9-A2JT	63	STAGE IIA	7TH	0	-43	Breast Cancer	BRCA	Breast Invasive Lobular Carcinoma	288	-23318	0	9.468389388	0:DiseaseFree	9.468389388	0	Not Hispanic Or Latino	12/20/11	0.0019	EUR	NA	No	C50.9	Mar-20	C50.9	Yes	Yes	0.3161	0.08	21	No	ILC	9.468389388	0:LIVING	B35FBE19-0E6D-427E-B9BE-EE3527B5FCA6	M0	N0 (I-)	T2	Tumor Free	9.468389388	0:CENSORED	Yes	No	White	Yes	-4	1	Primary
TCGA-E9-A3X8-01	brca_tcga_pan_can_atlas_2018	TCGA-E9-A3X8	48	STAGE IIB	7TH	22	-3	Breast Cancer	BRCA	Breast Invasive Lobular Carcinoma	926	-17588	0	30.44350199	0:DiseaseFree	30.44350199	0	Not Hispanic Or Latino	8/24/12	0.0767	EUR	NA	No	C50.9	Mar-20	C50.9	Yes	Yes	0.2965	0	26	No	ILC	30.44350199	0:LIVING	95873E61-AFDB-496C-9F77-3F9BEB008CDA	M0	N1	T2	Tumor Free	30.44350199	0:CENSORED	Yes	No	White	Yes	-14	1	Primary
TCGA-E9-A5FK-01	brca_tcga_pan_can_atlas_2018	TCGA-E9-A5FK	60	STAGE IIIC	7TH	NA	-15	Breast Cancer	BRCA	Breast Invasive Lobular Carcinoma	812	-22199	0	26.69559786	0:DiseaseFree	26.69559786	0	Not Hispanic Or Latino	5/22/13	0.0837	EUR	NA	No	C50.9	Mar-20	C50.9	Yes	Yes	0.2958	0	22	No	ILC	26.69559786	0:LIVING	B304302A-F2B9-4CD7-AB14-C21EDF7778EA	M0	N3	T2	Tumor Free	26.69559786	0:CENSORED	Yes	No	White	Yes	-18	1	Primary
TCGA-E9-A6HE-01	brca_tcga_pan_can_atlas_2018	TCGA-E9-A6HE	45	STAGE IIIC	7TH	8	11	Breast Cancer	BRCA	Breast Invasive Lobular Carcinoma	847	-16697	0	27.84627018	0:DiseaseFree	27.84627018	0	Not Hispanic Or Latino	10/16/13	0.1661	EUR	NA	No	C50.9	Mar-20	C50.9	Yes	Yes	0.3408	0	19	No	ILC	27.84627018	0:LIVING	7E9C8D3C-790C-46AD-8F31-B557B7C26F69	MX	N3	T3	NA	27.84627018	0:CENSORED	Yes	No	White	Yes	8	1	Primary
TCGA-EW-A1IW-01	brca_tcga_pan_can_atlas_2018	TCGA-EW-A1IW	80	STAGE IIB	7TH	6	-11	Breast Cancer	BRCA	Breast Invasive Lobular Carcinoma	371	-29529	0	12.19712661	0:DiseaseFree	12.19712661	0	Hispanic Or Latino	5/27/11	0.1756	EUR	NA	No	C50.9	Mar-20	C50.9	Yes	Yes	0.2984	0.17	79	No	ILC	12.19712661	0:LIVING	5e2cbc56-97f9-4b94-ade2-a3f739bcc7be	MX	N1A	T2	Tumor Free	12.19712661	0:CENSORED	Yes	No	White	No	20	1	Primary
TCGA-EW-A1IX-01	brca_tcga_pan_can_atlas_2018	TCGA-EW-A1IX	48	STAGE IIA	6TH	3	-43	Breast Cancer	BRCA	Breast Invasive Carcinoma (NOS)	1208	-17597	0	39.71463326	0:DiseaseFree	39.71463326	0	Hispanic Or Latino	2006/10/11	0.0676	NA	NA	No	C50.9	Mar-24	C50.9	Yes	Yes	0.3778	0.24	32	No	BRCNOS	39.71463326	0:LIVING	e8614b7d-132e-4b4e-b1ae-df8bb4f2d4d4	MX	N1A	T1B	Tumor Free	39.71463326	0:CENSORED	Yes	No	Asian	No	-18	1	Primary
TCGA-EW-A1IZ-01	brca_tcga_pan_can_atlas_2018	TCGA-EW-A1IZ	53	STAGE IIIA	7TH	2	-13	Breast Cancer	BRCA	Breast Invasive Ductal Carcinoma	554	-19706	0	18.21349903	0:DiseaseFree	18.21349903	0	Not Hispanic Or Latino	2005/11/11	0.0078	NA	NA	No	C50.9	Mar-00	C50.9	Yes	Yes	0.5417	8.42	366	No	IDC	18.21349903	0:LIVING	c0f88fc5-56b0-4255-bbd1-9a21ced8b37b	MX	N2A	T2	Tumor Free	18.21349903	0:CENSORED	Yes	No	White	Yes	6	1	Primary
TCGA-EW-A1J1-01	brca_tcga_pan_can_atlas_2018	TCGA-EW-A1J1	38	STAGE IIB	7TH	13	-23	Breast Cancer	BRCA	Breast Invasive Ductal Carcinoma	575	-14122	0	18.90390242	0:DiseaseFree	18.90390242	0	Hispanic Or Latino	2005/11/11	0.2787	NA	NA	No	C50.9	Mar-00	C50.9	Yes	Yes	0.3332	0.91	15	No	IDC	18.90390242	0:LIVING	ed6cef77-1bd9-4e3b-b576-550a91e4253a	M0	N1A	T2	Tumor Free	18.90390242	0:CENSORED	Yes	No	White	Yes	-14	1	Primary
TCGA-EW-A1J2-01	brca_tcga_pan_can_atlas_2018	TCGA-EW-A1J2	50	STAGE IIB	7TH	4	-43	Breast Cancer	BRCA	Breast Invasive Lobular Carcinoma	403	-18558	0	13.24916987	0:DiseaseFree	13.24916987	0	Not Hispanic Or Latino	5/27/11	0.1378	SAS	NA	No	C50.9	Mar-20	C50.9	Yes	Yes	0.3199	0.13	33	No	ILC	13.24916987	0:LIVING	a381275f-8858-4793-a8a2-0ca9db7274c8	MX	N1MI	T1C	Tumor Free	13.24916987	0:CENSORED	Yes	No	Black or African American	No	-16	1	Primary
TCGA-EW-A1J3-01	brca_tcga_pan_can_atlas_2018	TCGA-EW-A1J3	61	STAGE IA	7TH	9	-11	Breast Cancer	BRCA	Breast Invasive Lobular Carcinoma	504	-22332	0	16.56968143	0:DiseaseFree	16.56968143	0	Hispanic Or Latino	5/18/11	0.1817	EUR	NA	No	C50.9	Mar-20	C50.9	Yes	Yes	0.294	0.18	22	No	ILC	16.56968143	0:LIVING	bb1de798-0c02-437e-b539-33cb556d3993	M0	N0	T1C	Tumor Free	16.56968143	0:CENSORED	Yes	No	White	No	8	1	Primary
TCGA-EW-A1J5-01	brca_tcga_pan_can_atlas_2018	TCGA-EW-A1J5	59	STAGE IIB	7TH	8	-33	Breast Cancer	BRCA	Breast Invasive Lobular Carcinoma	477	-21559	0	15.68201992	0:DiseaseFree	15.68201992	0	Not Hispanic Or Latino	2006/10/11	0.1777	EUR	NA	No	C50.9	Mar-20	C50.9	Yes	Yes	0.312	0.24	365	No	ILC	15.68201992	0:LIVING	5d8ed961-a012-4b6b-bffb-9468d3953646	M0	N0 (I-)	T3	Tumor Free	15.68201992	0:CENSORED	Yes	No	White	No	10	1	Primary
TCGA-EW-A1P3-01	brca_tcga_pan_can_atlas_2018	TCGA-EW-A1P3	48	STAGE IIA	6TH	11	-9	Breast Cancer	BRCA	Breast Invasive Ductal Carcinoma	1611	-17637	0	52.96380314	0:DiseaseFree	52.96380314	0	Not Hispanic Or Latino	2006/10/11	0.2396	EUR	NA	No	C50.9	Mar-00	C50.9	Yes	Yes	0.3187	0.04	22	No	IDC	52.96380314	0:LIVING	1ff85ada-3cdd-4afb-b311-2c7befb52702	MX	N0	T2	Tumor Free	52.96380314	0:CENSORED	Yes	Yes	White	No	8	1	Primary
TCGA-EW-A1P5-01	brca_tcga_pan_can_atlas_2018	TCGA-EW-A1P5	77	STAGE IIB	7TH	19	-25	Breast Cancer	BRCA	Breast Invasive Ductal Carcinoma	703	-28177	0	23.11207548	0:DiseaseFree	23.11207548	0	Not Hispanic Or Latino	2005/11/11	0.2559	NA	NA	No	C50.9	Mar-00	C50.9	Yes	Yes	0.335	0.28	17	No	IDC	23.11207548	0:LIVING	53d0af48-d7ea-42c9-8695-c614b89b415b	M0	N1A	T2	Tumor Free	23.11207548	0:CENSORED	Yes	No	White	Yes	-10	1	Primary
TCGA-EW-A1P6-01	brca_tcga_pan_can_atlas_2018	TCGA-EW-A1P6	64	STAGE IIB	7TH	5	-21	Breast Cancer	BRCA	Breast Invasive Ductal Carcinoma	562	-23485	0	NA	NA	18.47650985	0	Hispanic Or Latino	5/19/11	0.0919	EUR	NA	No	C50.9	Mar-00	C50.9	Yes	Yes	0.3383	0.35	20	No	IDC	18.47650985	0:LIVING	ee5744c0-a8dc-43f2-abdd-0b5529a3e9fb	M0	N1A	T2	Tumor Free	18.47650985	0:CENSORED	Yes	No	White	Yes	4	1	Primary
TCGA-EW-A1PA-01	brca_tcga_pan_can_atlas_2018	TCGA-EW-A1PA	59	STAGE IIB	7TH	9	-5	Breast Cancer	BRCA	Breast Invasive Ductal Carcinoma	575	-21837	0	18.90390242	0:DiseaseFree	18.90390242	0	Hispanic Or Latino	2005/11/11	0.3026	EUR	NA	No	C50.9	Mar-00	C50.9	Yes	Yes	0.3289	2.02	29	No	IDC	18.90390242	0:LIVING	4cfef7f9-f1ee-401c-a2a3-c225d4adc3b6	M0	N1A	T2	Tumor Free	18.90390242	0:CENSORED	Yes	No	White	Yes	10	1	Primary
TCGA-EW-A1PE-01	brca_tcga_pan_can_atlas_2018	TCGA-EW-A1PE	56	STAGE IIA	7TH	6	-35	Breast Cancer	BRCA	Breast Invasive Ductal Carcinoma	320	-20694	0	10.52043265	0:DiseaseFree	10.52043265	0	Hispanic Or Latino	5/27/11	0.1758	NA	NA	No	C50.9	Mar-07	C50.9	Yes	Yes	0.3418	0.44	28	No	IDC	10.52043265	0:LIVING	f3b86c02-09a5-4e97-aa7a-86f13f7cda4b	M0	N1A	T1C	Tumor Free	10.52043265	0:CENSORED	Yes	No	White	Yes	-6	1	Primary
TCGA-EW-A2FS-01	brca_tcga_pan_can_atlas_2018	TCGA-EW-A2FS	41	STAGE IIB	6TH	4	-11	Breast Cancer	BRCA	Breast Invasive Ductal Carcinoma	1604	-15302	0	52.73366867	0:DiseaseFree	52.73366867	0	Not Hispanic Or Latino	2010/12/11	0.1908	NA	NA	No	C50.9	Mar-00	C50.9	Yes	Yes	0.3517	0.97	27	No	IDC	52.73366867	0:LIVING	D34471A1-B367-4F8A-B35A-C5901C4F5503	MX	N1MI	T2	Tumor Free	52.73366867	0:CENSORED	Yes	No	Black or African American	Yes	2	1	Primary
TCGA-EW-A2FV-01	brca_tcga_pan_can_atlas_2018	TCGA-EW-A2FV	39	STAGE IIIC	7TH	21	1	Breast Cancer	BRCA	Breast Invasive Carcinoma (NOS)	788	-14316	0	25.90656541	0:DiseaseFree	25.90656541	0	Hispanic Or Latino	2010/5/11	0.1508	EUR	NA	No	C50.9	Mar-07	C50.9	Yes	Yes	0.3338	1.49	3879	No	BRCNOS	25.90656541	0:LIVING	F45AA0B2-F3DE-4DB5-9730-E5C6C4E2ED3A	MX	N3A	T3	Tumor Free	25.90656541	0:CENSORED	No	No	White	Yes	16	1	Primary
TCGA-EW-A423-01	brca_tcga_pan_can_atlas_2018	TCGA-EW-A423	75	STAGE IIA	7TH	28	-27	Breast Cancer	BRCA	Breast Invasive Lobular Carcinoma	533	-27627	0	17.52309564	0:DiseaseFree	17.52309564	0	Hispanic Or Latino	2001/4/13	0.6939	NA	NA	No	C50.9	Mar-20	C50.9	Yes	Yes	0.3097	0.45	43	No	ILC	17.52309564	0:LIVING	BDD08EC8-8892-4273-8F21-6FDE0F23C52D	MX	N0	T2	Tumor Free	17.52309564	0:CENSORED	Yes	No	White	NA	-6	1	Primary
TCGA-EW-A6S9-01	brca_tcga_pan_can_atlas_2018	TCGA-EW-A6S9	34	STAGE IIA	7TH	4	-7	Breast Cancer	BRCA	Breast Invasive Ductal Carcinoma	463	-12755	0	NA	NA	15.221751	0	Not Hispanic Or Latino	3/13/15	0.1839	AFR_ADMIX	NA	No	C50.9	Mar-00	C50.9	Yes	Yes	0.3458	0.54	25	No	IDC	15.221751	0:LIVING	9676E46B-8F29-43CD-AB65-EB6A535CCED4	M0	N1	T1C	Tumor Free	15.221751	0:CENSORED	Yes	No	Black or African American	No	12	1	Primary
TCGA-EW-A6SC-01	brca_tcga_pan_can_atlas_2018	TCGA-EW-A6SC	60	STAGE IIA	7TH	5	-23	Breast Cancer	BRCA	Breast Invasive Lobular Carcinoma	952	-21918	0	31.29828714	0:DiseaseFree	31.29828714	0	Not Hispanic Or Latino	2003/12/15	0.1298	AFR	NA	No	C50.9	Mar-20	C50.9	Yes	Yes	0.3447	0	27	No	ILC	31.29828714	0:LIVING	97862B8E-9F76-4B19-A865-156A9C00FB1E	M0	N0	T2	Tumor Free	31.29828714	0:CENSORED	Yes	No	Black or African American	Yes	6	1	Primary
TCGA-GI-A2C8-01	brca_tcga_pan_can_atlas_2018	TCGA-GI-A2C8	63	STAGE IIIB	6TH	13	-29	Breast Cancer	BRCA	Breast Invasive Ductal Carcinoma	225	-23103	0	7.397179209	0:DiseaseFree	7.397179209	0	Not Hispanic Or Latino	10/21/11	0.5576	EUR	NA	Yes	C50.9	Mar-00	C50.9	Yes	Yes	0.3289	0.19	105	No	IDC	7.397179209	0:LIVING	33fe5833-d7a0-43d7-a03d-56985ea448a6	MX	N0	T4B	NA	7.397179209	0:CENSORED	Yes	No	White	Yes	-18	1	Primary
TCGA-GM-A2D9-01	brca_tcga_pan_can_atlas_2018	TCGA-GM-A2D9	69	STAGE I	6TH	5	-23	Breast Cancer	BRCA	Breast Invasive Ductal Carcinoma	NA	-25490	0	17.62172469	1:Recurred/Progressed	59.5719499	1	Not Hispanic Or Latino	9/28/11	0.1545	EUR	NA	No	C50.9	Mar-00	C50.9	Yes	Yes	0.3107	0.07	436	Yes	IDC	59.5719499	1:DECEASED	1133B8A9-6B11-4511-B70A-F200E3B8B5DB	M0	N0 (I-)	T1C	With Tumor	17.62172469	1:PROGRESSION	Yes	No	White	Yes	-18	1	Primary
TCGA-GM-A2DA-01	brca_tcga_pan_can_atlas_2018	TCGA-GM-A2DA	46	STAGE IIB	4TH	5	-25	Breast Cancer	BRCA	Breast Invasive Ductal Carcinoma	5909	-16854	0	99.08932505	1:Recurred/Progressed	216.753789	1	Not Hispanic Or Latino	9/28/11	0.1413	EUR	NA	No	C50.9	Mar-00	C50.9	Yes	Yes	0.2922	0.08	32	Yes	IDC	216.753789	1:DECEASED	C07B122E-AC50-4DB2-ADD2-5617A5D0E976	M0	N1B	T2	With Tumor	99.08932505	1:PROGRESSION	Yes	No	White	Yes	-6	1	Primary
TCGA-GM-A2DC-01	brca_tcga_pan_can_atlas_2018	TCGA-GM-A2DC	57	STAGE IIA	6TH	18	-19	Breast Cancer	BRCA	Breast Invasive Ductal Carcinoma	2535	-21122	0	83.34155242	0:DiseaseFree	83.34155242	0	Not Hispanic Or Latino	9/29/11	0.413	EUR	NA	No	C50.9	Mar-00	C50.9	Yes	Yes	0.3191	0.34	15	No	IDC	83.34155242	0:LIVING	DD43FFD9-DA18-4AD3-ABE7-6F443C76A717	M0	N1A	T1C	Tumor Free	83.34155242	0:CENSORED	Yes	No	White	Yes	-20	1	Primary
TCGA-GM-A2DI-01	brca_tcga_pan_can_atlas_2018	TCGA-GM-A2DI	52	STAGE I	6TH	9	-33	Breast Cancer	BRCA	Breast Invasive Ductal Carcinoma	2590	-19030	0	85.14975178	0:DiseaseFree	85.14975178	0	Not Hispanic Or Latino	9/29/11	0.0143	EUR	NA	No	C50.9	Mar-00	C50.9	Yes	Yes	0.3132	0.14	67	No	IDC	85.14975178	0:LIVING	66FA504C-4AE4-49AC-9355-1E063776DC0D	M0	N0 (I+)	T1C	Tumor Free	85.14975178	0:CENSORED	Yes	No	White	No	-14	1	Primary
TCGA-GM-A2DK-01	brca_tcga_pan_can_atlas_2018	TCGA-GM-A2DK	58	STAGE I	6TH	6	-17	Breast Cancer	BRCA	Breast Invasive Ductal Carcinoma	2645	-21198	0	86.95795115	0:DiseaseFree	86.95795115	0	Not Hispanic Or Latino	9/29/11	0.1815	EUR	NA	No	C50.9	Mar-00	C50.9	Yes	Yes	0.2912	0	19	No	IDC	86.95795115	0:LIVING	3A0775A0-61AE-43F2-B5F6-629A44355C2F	M0	N0 (I-)	T1C	Tumor Free	86.95795115	0:CENSORED	Yes	No	White	Yes	-2	1	Primary
TCGA-GM-A2DL-01	brca_tcga_pan_can_atlas_2018	TCGA-GM-A2DL	50	STAGE I	6TH	8	9	Breast Cancer	BRCA	Breast Invasive Ductal Carcinoma	3519	-18475	0	115.6918828	0:DiseaseFree	115.6918828	0	Not Hispanic Or Latino	9/29/11	0.1835	EUR	NA	No	C50.9	Mar-00	C50.9	Yes	Yes	0.3306	0.23	44	No	IDC	115.6918828	0:LIVING	A76774FE-7298-4D68-A2B2-C1BAD93F0C31	M0	N0 (I-)	T1C	Tumor Free	115.6918828	0:CENSORED	Yes	No	White	Yes	20	1	Primary
TCGA-GM-A2DM-01	brca_tcga_pan_can_atlas_2018	TCGA-GM-A2DM	57	STAGE IIA	6TH	0	-23	Breast Cancer	BRCA	Breast Invasive Ductal Carcinoma	3226	-21160	0	106.0591117	0:DiseaseFree	106.0591117	0	Hispanic Or Latino	9/30/11	0.0055	NA	NA	No	C50.9	Mar-00	C50.9	Yes	Yes	0.2914	0.05	24	No	IDC	106.0591117	0:LIVING	753D5D49-3B40-4737-9D4C-B1EC29CC2692	M0	N0 (I-)	T2	Tumor Free	106.0591117	0:CENSORED	Yes	No	White	Yes	-14	1	Primary
TCGA-GM-A2DN-01	brca_tcga_pan_can_atlas_2018	TCGA-GM-A2DN	58	STAGE IIA	6TH	3	-35	Breast Cancer	BRCA	Breast Invasive Ductal Carcinoma	3091	-21288	0	101.6208042	0:DiseaseFree	101.6208042	0	Not Hispanic Or Latino	9/30/11	0.0649	EUR	NA	No	C50.9	Mar-00	C50.9	Yes	Yes	0.2965	0.07	24	No	IDC	101.6208042	0:LIVING	56BBD282-B88D-4730-9242-AB97D08DC83A	M0	N0 (I-)	T2	Tumor Free	101.6208042	0:CENSORED	Yes	No	White	No	6	1	Primary
TCGA-GM-A3NW-01	brca_tcga_pan_can_atlas_2018	TCGA-GM-A3NW	63	STAGE IIA	6TH	7	-35	Breast Cancer	BRCA	Breast Invasive Lobular Carcinoma	3361	-23041	0	110.4974192	0:DiseaseFree	110.4974192	0	Not Hispanic Or Latino	2001/3/12	0.2472	EUR	NA	No	C50.9	Mar-20	C50.9	Yes	Yes	0.3265	0.06	52	No	ILC	110.4974192	0:LIVING	6DDAEE34-46EB-490C-BD13-F0AB963C4322	M0	N0 (I-)	T2	Tumor Free	110.4974192	0:CENSORED	Yes	No	White	No	-14	1	Primary
TCGA-GM-A4E0-01	brca_tcga_pan_can_atlas_2018	TCGA-GM-A4E0	67	STAGE IIIC	6TH	7	-33	Breast Cancer	BRCA	Breast Invasive Lobular Carcinoma	2191	-24788	0	72.03208732	0:DiseaseFree	72.03208732	0	Not Hispanic Or Latino	11/26/12	0.0133	EUR	NA	No	C50.9	Mar-20	C50.9	Yes	Yes	0.2859	0	21	No	ILC	72.03208732	0:LIVING	6397D7BC-9CB1-4A84-81AD-76954E0A8CEE	M0	N3A	T3	Tumor Free	72.03208732	0:CENSORED	Yes	No	White	Yes	-14	1	Primary
TCGA-GM-A5PV-01	brca_tcga_pan_can_atlas_2018	TCGA-GM-A5PV	63	STAGE IIB	7TH	2	-19	Breast Cancer	BRCA	Breast Invasive Lobular Carcinoma	412	-23215	0	13.54505704	0:DiseaseFree	13.54505704	0	Not Hispanic Or Latino	2004/12/13	0.0368	EUR	NA	No	C50.9	Mar-20	C50.9	Yes	Yes	0.2809	0	28	No	ILC	13.54505704	0:LIVING	67C8DC41-EDCB-4563-96B3-3F93F9EDCBE9	M0	N1A	T2	Tumor Free	13.54505704	0:CENSORED	Yes	No	White	No	-16	1	Primary
TCGA-GM-A5PX-01	brca_tcga_pan_can_atlas_2018	TCGA-GM-A5PX	65	STAGE IIB	7TH	3	-27	Breast Cancer	BRCA	Breast Invasive Lobular Carcinoma	551	-23753	0	18.11486997	0:DiseaseFree	18.11486997	0	Not Hispanic Or Latino	2004/12/13	0.1005	EUR	NA	No	C50.9	Mar-20	C50.9	Yes	Yes	0.2788	0	24	No	ILC	18.11486997	0:LIVING	F7064D01-29D8-49A2-AD60-1E0C5F148F3E	M0	N1MI	T2	Tumor Free	18.11486997	0:CENSORED	Yes	No	White	No	-22	1	Primary
TCGA-HN-A2OB-01	brca_tcga_pan_can_atlas_2018	TCGA-HN-A2OB	45	STAGE IIB	6TH	2	-39	Breast Cancer	BRCA	Breast Invasive Lobular Carcinoma	1883	-16672	0	50.7282112	1:Recurred/Progressed	62.46506888	1	NA	9/26/13	0.0273	EUR	NA	No	C50.9	Mar-20	C50.9	Yes	Yes	0.2932	0	18	Yes	ILC	62.46506888	1:DECEASED	61204CDF-3B1C-44A1-BDA6-0FEF1AC4A333	M0	N1	T2	With Tumor	50.7282112	1:PROGRESSION	Yes	No	NA	Yes	-18	1	Primary
TCGA-JL-A3YX-01	brca_tcga_pan_can_atlas_2018	TCGA-JL-A3YX	46	STAGE IIA	7TH	15	17	Breast Cancer	BRCA	Breast Invasive Lobular Carcinoma	352	NA	0	11.57247592	0:DiseaseFree	11.57247592	0	Not Hispanic Or Latino	2011/8/12	0.2097	SAS_ADMIX	NA	No	C50.9	Mar-20	C50.9	Yes	Yes	0.3019	0.04	29	No	ILC	11.57247592	0:LIVING	75F6E476-233A-409C-A3EF-0240BE569813	M0	N0	T2	NA	11.57247592	0:CENSORED	Yes	No	Asian	No	16	1	Primary
TCGA-LD-A66U-01	brca_tcga_pan_can_atlas_2018	TCGA-LD-A66U	44	STAGE IIB	7TH	10	-15	Breast Cancer	BRCA	Breast Invasive Lobular Carcinoma	646	-16101	0	21.23812342	0:DiseaseFree	21.23812342	0	Not Hispanic Or Latino	6/27/13	0.2001	EUR	NA	No	C50.9	Mar-20	C50.9	Yes	Yes	0.3459	0	31	No	ILC	21.23812342	0:LIVING	38DC3E09-0B0E-4A29-B318-CC0352013DAE	MX	N1MI	T2	Tumor Free	21.23812342	0:CENSORED	Yes	No	White	Yes	-14	1	Primary
TCGA-LD-A74U-01	brca_tcga_pan_can_atlas_2018	TCGA-LD-A74U	79	STAGE IIIC	7TH	7	-21	Breast Cancer	BRCA	Breast Invasive Carcinoma (NOS)	402	-28981	0	13.21629352	0:DiseaseFree	13.21629352	0	Not Hispanic Or Latino	12/30/13	0.0661	EUR	NA	No	C50.9	Mar-24	C50.9	Yes	Yes	0.3334	0	193	No	BRCNOS	13.21629352	0:LIVING	38A4E9BD-93E9-432D-A756-3B1055B823BD	M0	N3A	T3	With Tumor	13.21629352	0:CENSORED	Yes	Yes	White	No	-6	1	Primary
TCGA-LD-A7W5-01	brca_tcga_pan_can_atlas_2018	TCGA-LD-A7W5	52	STAGE IIIC	7TH	23	-31	Breast Cancer	BRCA	Breast Invasive Ductal Carcinoma	216	-19169	0	NA	NA	7.101292041	0	Not Hispanic Or Latino	2002/3/14	0.217	AFR	NA	No	C50.9	Mar-00	C50.9	Yes	Yes	0.3317	0.01	41	No	IDC	7.101292041	0:LIVING	A06FF6AE-B0DD-4516-A75C-0DB71694B46B	M0	N3A	T2	With Tumor	7.101292041	0:CENSORED	Yes	No	Black or African American	No	-18	1	Primary
TCGA-LD-A7W6-01	brca_tcga_pan_can_atlas_2018	TCGA-LD-A7W6	54	STAGE IIB	7TH	4	-39	Breast Cancer	BRCA	Breast Invasive Carcinoma (NOS)	404	-20077	0	13.28204622	0:DiseaseFree	13.28204622	0	Not Hispanic Or Latino	2002/3/14	0.127	EUR	NA	No	C50.2	Mar-24	C50.2	Yes	Yes	0.329	0.01	29	No	BRCNOS	13.28204622	0:LIVING	0B0F9938-CE1E-4814-8821-0132D137EB9E	M0	N1A	T2	Tumor Free	13.28204622	0:CENSORED	Yes	No	White	No	-6	1	Primary
TCGA-LL-A440-01	brca_tcga_pan_can_atlas_2018	TCGA-LL-A440	61	STAGE IA	7TH	0	-35	Breast Cancer	BRCA	Breast Invasive Lobular Carcinoma	759	-22497	0	24.9531512	0:DiseaseFree	24.9531512	0	Not Hispanic Or Latino	10/26/12	0.0068	EUR	NA	No	C50.9	Mar-20	C50.9	Yes	Yes	0.304	0	3	No	ILC	24.9531512	0:LIVING	00B11CA8-8540-4A3D-B602-EC754B00230B	MX	N0 (I-)	T1C	Tumor Free	24.9531512	0:CENSORED	Yes	Yes	White	No	-12	1	Primary
TCGA-LL-A50Y-01	brca_tcga_pan_can_atlas_2018	TCGA-LL-A50Y	84	STAGE IIA	7TH	4	-21	Breast Cancer	BRCA	Breast Invasive Lobular Carcinoma	762	-30934	0	25.05178025	0:DiseaseFree	25.05178025	0	Not Hispanic Or Latino	2003/8/13	0.0849	EUR	NA	No	C50.9	Mar-20	C50.9	Yes	Yes	0.2801	0	24	No	ILC	25.05178025	0:LIVING	91DA548B-5C64-49C3-A44A-1EF115F53311	MX	N0	T2	Tumor Free	25.05178025	0:CENSORED	Yes	Yes	White	No	-18	1	Primary
TCGA-LL-A5YL-01	brca_tcga_pan_can_atlas_2018	TCGA-LL-A5YL	64	STAGE IIB	7TH	5	-5	Breast Cancer	BRCA	Breast Invasive Lobular Carcinoma	519	-23395	0	17.06282671	0:DiseaseFree	17.06282671	0	Not Hispanic Or Latino	2006/3/13	0.1994	EUR	NA	No	C50.9	Mar-20	C50.9	Yes	Yes	0.3113	0	56	No	ILC	17.06282671	0:LIVING	1D75E89D-4B01-443C-BE54-749C7A667BF4	MX	N1A	T2	NA	17.06282671	0:CENSORED	Yes	No	White	Yes	2	1	Primary
TCGA-LL-A5YN-01	brca_tcga_pan_can_atlas_2018	TCGA-LL-A5YN	46	STAGE IIA	7TH	5	-5	Breast Cancer	BRCA	Breast Invasive Ductal Carcinoma	447	-16884	0	14.69572936	0:DiseaseFree	14.69572936	0	Not Hispanic Or Latino	5/20/13	0.1778	NA	NA	No	C50.9	Mar-00	C50.9	Yes	Yes	0.3071	0	28	No	IDC	14.69572936	0:LIVING	EF1B3332-CD7F-41BB-A2D3-2538E7BECC5C	M0	N0 (I-)	T2	NA	14.69572936	0:CENSORED	Yes	No	Black or African American	Yes	-8	1	Primary
TCGA-LL-A6FP-01	brca_tcga_pan_can_atlas_2018	TCGA-LL-A6FP	90	STAGE IIA	7TH	17	-17	Breast Cancer	BRCA	Breast Invasive Lobular Carcinoma	677	-32873	0	22.25729033	0:DiseaseFree	22.25729033	0	Not Hispanic Or Latino	2009/3/13	0.4119	EUR	NA	Yes	C50.9	Mar-20	C50.9	Yes	Yes	0.3564	0.9	50	No	ILC	22.25729033	0:LIVING	5C9D8163-A68E-43CE-9CBA-EFFB7405761E	MX	NX	T2	Tumor Free	22.25729033	0:CENSORED	No	No	White	No	-16	1	Primary
TCGA-LL-A6FQ-01	brca_tcga_pan_can_atlas_2018	TCGA-LL-A6FQ	77	STAGE IIIA	7TH	21	1	Breast Cancer	BRCA	Breast Invasive Ductal Carcinoma	80	-28375	0	2.630108163	0:DiseaseFree	2.630108163	0	Not Hispanic Or Latino	8/30/13	0.4664	NA	NA	No	C50.9	Mar-00	C50.9	Yes	Yes	0.3469	0.06	39	NA	IDC	2.630108163	0:LIVING	92B842C5-F71B-4EF7-BA86-358D28E0966F	MX	N2A	T2	NA	2.630108163	0:CENSORED	Yes	No	Black or African American	NA	-4	1	Primary
TCGA-LL-A740-01	brca_tcga_pan_can_atlas_2018	TCGA-LL-A740	61	STAGE IA	7TH	6	-1	Breast Cancer	BRCA	Breast Invasive Ductal Carcinoma	441	-22416	0	14.49847125	0:DiseaseFree	14.49847125	0	Not Hispanic Or Latino	2011/12/13	0.1924	AFR	NA	No	C50.9	Mar-00	C50.9	Yes	Yes	0.3365	0	43	No	IDC	14.49847125	0:LIVING	AA60FA8D-C374-40E0-AF2D-B007701E67E3	MX	N0 (I-)	T1C	Tumor Free	14.49847125	0:CENSORED	Yes	No	Black or African American	No	0	1	Primary
TCGA-LL-A7SZ-01	brca_tcga_pan_can_atlas_2018	TCGA-LL-A7SZ	49	STAGE IIB	7TH	15	25	Breast Cancer	BRCA	Breast Invasive Ductal Carcinoma	594	-18161	0	19.52855311	0:DiseaseFree	19.52855311	0	Not Hispanic Or Latino	2001/7/14	0.2933	AFR	NA	No	C50.9	Mar-00	C50.9	Yes	Yes	0.3272	0	86	No	IDC	19.52855311	0:LIVING	09A5E9FD-D816-4F8C-BAA9-0E40BA607B16	MX	N1A	T2	Tumor Free	19.52855311	0:CENSORED	Yes	No	Black or African American	Yes	18	1	Primary
TCGA-LL-A9Q3-01	brca_tcga_pan_can_atlas_2018	TCGA-LL-A9Q3	69	STAGE IIIC	7TH	13	-13	Breast Cancer	BRCA	Breast Invasive Lobular Carcinoma	532	-25477	0	17.49021929	0:DiseaseFree	17.49021929	0	Not Hispanic Or Latino	5/21/14	0.2749	EUR	NA	No	C50.9	Mar-20	C50.9	Yes	Yes	0.3216	0.07	47	No	ILC	17.49021929	0:LIVING	6AF6D256-A753-46D2-B611-E4094FF265AA	MX	N3A	T3	NA	17.49021929	0:CENSORED	Yes	No	White	Yes	-18	1	Primary
TCGA-OK-A5Q2-01	brca_tcga_pan_can_atlas_2018	TCGA-OK-A5Q2	59	STAGE II	7TH	3	-21	Breast Cancer	BRCA	Breast Invasive Lobular Carcinoma	64	-21555	0	2.104086531	0:DiseaseFree	2.104086531	0	NA	1/22/13	0.0911	NA	NA	No	C50.9	Mar-20	C50.9	Yes	Yes	0.2873	0	26	No	ILC	2.104086531	0:LIVING	CD7FB75E-1C2E-4201-86D3-B3BA21F476BF	MX	N1A	T2	NA	2.104086531	0:CENSORED	Yes	No	NA	NA	12	1	Primary
TCGA-OL-A5D8-01	brca_tcga_pan_can_atlas_2018	TCGA-OL-A5D8	40	STAGE IIB	6TH	5	-27	Breast Cancer	BRCA	Breast Invasive Ductal Carcinoma	973	-14853	0	NA	NA	31.98869054	0	Not Hispanic Or Latino	4/19/13	0.1753	NA	NA	No	C50.9	Mar-00	C50.9	Yes	Yes	0.3078	0.06	22	No	IDC	31.98869054	0:LIVING	6D4860B2-21C6-4B7B-9093-2F32700D0612	MX	N0	T3	Tumor Free	31.98869054	0:CENSORED	Yes	No	Black or African American	Yes	-4	1	Primary
TCGA-OL-A5DA-01	brca_tcga_pan_can_atlas_2018	TCGA-OL-A5DA	61	STAGE IIA	6TH	6	-29	Breast Cancer	BRCA	Breast Invasive Lobular Carcinoma	1783	-22411	0	58.61853569	0:DiseaseFree	58.61853569	0	Not Hispanic Or Latino	4/23/13	0.2379	EUR	NA	No	C50.9	Mar-20	C50.9	Yes	Yes	0.3041	0	60	No	ILC	58.61853569	0:LIVING	4E509F73-99C7-48EB-A3A4-D34E3BFACE33	MX	N0	T2	Tumor Free	58.61853569	0:CENSORED	Yes	No	White	No	-14	1	Primary
TCGA-OL-A5RU-01	brca_tcga_pan_can_atlas_2018	TCGA-OL-A5RU	63	STAGE IIA	7TH	1	-31	Breast Cancer	BRCA	Breast Invasive Ductal Carcinoma	1219	-23108	0	40.07627314	0:DiseaseFree	40.07627314	0	NA	5/16/13	0.0399	AFR	NA	No	C50.9	Mar-00	C50.9	Yes	Yes	0.3035	0.03	34	No	IDC	40.07627314	0:LIVING	B8A44FDF-9CB9-4123-9AB0-4BC198921FEE	MX	N1	T1C	Tumor Free	40.07627314	0:CENSORED	Yes	No	Black or African American	Yes	-16	1	Primary
TCGA-OL-A5RV-01	brca_tcga_pan_can_atlas_2018	TCGA-OL-A5RV	43	STAGE IIIC	7TH	2	-39	Breast Cancer	BRCA	Breast Invasive Ductal Carcinoma	1062	-15820	0	34.91468587	0:DiseaseFree	34.91468587	0	NA	5/16/13	0.0644	NA	NA	No	C50.9	Mar-00	C50.9	Yes	Yes	0.2967	0.01	11	No	IDC	34.91468587	0:LIVING	1D38D356-D126-4476-94D0-26616B9375B1	MX	N3	T2	Tumor Free	34.91468587	0:CENSORED	Yes	No	Black or African American	Yes	-14	1	Primary
TCGA-OL-A5RX-01	brca_tcga_pan_can_atlas_2018	TCGA-OL-A5RX	51	STAGE IA	7TH	5	-37	Breast Cancer	BRCA	Breast Invasive Ductal Carcinoma	878	-18942	0	28.86543709	0:DiseaseFree	28.86543709	0	NA	5/16/13	0.1288	NA	NA	No	C50.9	Mar-00	C50.9	Yes	Yes	0.2925	0	22	No	IDC	28.86543709	0:LIVING	43C0BEC6-6FAC-47B1-83CB-200A15A932BE	MX	N0	T1C	Tumor Free	28.86543709	0:CENSORED	Yes	No	Black or African American	No	-16	1	Primary
TCGA-OL-A66J-01	brca_tcga_pan_can_atlas_2018	TCGA-OL-A66J	80	STAGE I	6TH	3	-25	Breast Cancer	BRCA	Breast Invasive Lobular Carcinoma	1996	-29345	0	65.62119867	0:DiseaseFree	65.62119867	0	Not Hispanic Or Latino	2006/11/13	0.0664	EUR	NA	No	C50.9	Mar-20	C50.9	Yes	Yes	0.3036	0.05	45	No	ILC	65.62119867	0:LIVING	96E1FC6D-693F-4F4F-B5F7-8D6E1C6C43F8	MX	N0	T1C	Tumor Free	65.62119867	0:CENSORED	Yes	No	White	Yes	-14	1	Primary
TCGA-OL-A66K-01	brca_tcga_pan_can_atlas_2018	TCGA-OL-A66K	72	STAGE IIA	7TH	20	-25	Breast Cancer	BRCA	Breast Invasive Lobular Carcinoma	1021	-26299	0	41.91734885	0:DiseaseFree	41.91734885	0	Not Hispanic Or Latino	2006/11/13	0.1883	EUR	NA	No	C50.9	Mar-20	C50.9	Yes	Yes	0.3357	0.08	28	No	ILC	41.91734885	1:DECEASED	2AB1B35B-9E56-475C-AC9B-15ED0A422683	MX	N0	T2	Tumor Free	41.91734885	0:CENSORED	Yes	No	White	No	-16	1	Primary
TCGA-OL-A66L-01	brca_tcga_pan_can_atlas_2018	TCGA-OL-A66L	71	STAGE IA	7TH	5	-13	Breast Cancer	BRCA	Breast Invasive Ductal Carcinoma	1301	-26186	0	42.772134	0:DiseaseFree	42.772134	0	Not Hispanic Or Latino	2006/11/13	0.111	NA	NA	No	C50.9	Mar-00	C50.9	Yes	Yes	0.3475	0	57	No	IDC	42.772134	0:LIVING	AF0ACAA9-A61C-4E57-BC0D-453AD5BF193A	MX	N0	T1C	Tumor Free	42.772134	0:CENSORED	Yes	No	Black or African American	Yes	-12	1	Primary
TCGA-OL-A66N-01	brca_tcga_pan_can_atlas_2018	TCGA-OL-A66N	59	STAGE IIIC	7TH	21	-17	Breast Cancer	BRCA	Breast Invasive Lobular Carcinoma	792	-21608	0	26.03807082	0:DiseaseFree	26.03807082	0	Not Hispanic Or Latino	2006/11/13	0.2094	EUR	NA	No	C50.9	Mar-20	C50.9	Yes	Yes	0.3342	0	35	No	ILC	26.03807082	0:LIVING	E9002F4E-BA0B-4738-9368-DD9614A5DA8A	MX	N3	T3	Tumor Free	26.03807082	0:CENSORED	Yes	No	White	Yes	-12	1	Primary
TCGA-OL-A66O-01	brca_tcga_pan_can_atlas_2018	TCGA-OL-A66O	39	STAGE IIB	7TH	6	5	Breast Cancer	BRCA	Breast Invasive Ductal Carcinoma	528	-14272	0	17.35871388	0:DiseaseFree	17.35871388	0	Not Hispanic Or Latino	2006/11/13	0.1667	NA	NA	No	C50.9	Mar-00	C50.9	Yes	Yes	0.3236	0	28	No	IDC	17.35871388	0:LIVING	A45833E1-7CC9-4273-B408-620F74679A12	MX	N1A	T2	Tumor Free	17.35871388	0:CENSORED	Yes	No	Black or African American	Yes	14	1	Primary
TCGA-OL-A6VQ-01	brca_tcga_pan_can_atlas_2018	TCGA-OL-A6VQ	49	STAGE IIA	7TH	8	-35	Breast Cancer	BRCA	Breast Invasive Lobular Carcinoma	600	-18151	0	19.72581122	0:DiseaseFree	19.72581122	0	Not Hispanic Or Latino	2/20/14	0.1319	NA	NA	No	C50.9	Mar-20	C50.9	Yes	Yes	0.336	0	69	No	ILC	19.72581122	0:LIVING	34126CD5-CC38-4198-8582-C14FB5DB7ACB	MX	N0	T2	Tumor Free	19.72581122	0:CENSORED	Yes	No	White	No	-22	1	Primary
TCGA-OL-A6VR-01	brca_tcga_pan_can_atlas_2018	TCGA-OL-A6VR	48	STAGE IA	7TH	2	-15	Breast Cancer	BRCA	Breast Invasive Ductal Carcinoma	1220	-17702	0	40.10914949	0:DiseaseFree	40.10914949	0	Not Hispanic Or Latino	2012/5/13	0.1111	NA	NA	No	C50.9	Mar-00	C50.9	Yes	Yes	0.3456	0.12	22	No	IDC	40.10914949	0:LIVING	DB3E1CE8-4A05-4BFC-B5AE-13CF789369E1	MX	N0	T1B	Tumor Free	40.10914949	0:CENSORED	Yes	No	Black or African American	No	-12	1	Primary
TCGA-PE-A5DC-01	brca_tcga_pan_can_atlas_2018	TCGA-PE-A5DC	72	STAGE IIIA	6TH	NA	-5	Breast Cancer	BRCA	Breast Invasive Lobular Carcinoma	NA	-26514	0	NA	NA	47.01318342	0	Not Hispanic Or Latino	4/30/13	0.3159	EUR	NA	No	C50.9	Mar-20	C50.9	Yes	Yes	0.3164	0.06	93	No	ILC	47.01318342	1:DECEASED	76099BEB-0ABE-4B56-8B4E-E4485E0402E6	M0	N2A	T2	Tumor Free	47.01318342	0:CENSORED	Yes	No	White	Yes	8	1	Primary
TCGA-PE-A5DD-01	brca_tcga_pan_can_atlas_2018	TCGA-PE-A5DD	64	STAGE IIA	6TH	8	-23	Breast Cancer	BRCA	Breast Invasive Lobular Carcinoma	1953	-23686	0	64.20751553	0:DiseaseFree	64.20751553	0	Not Hispanic Or Latino	2005/6/13	0.2365	EAS_ADMIX	NA	No	C50.9	Mar-20	C50.9	Yes	Yes	0.2898	0.05	54	No	ILC	64.20751553	0:LIVING	B0700958-5F90-4546-B35F-635CD506889B	M0	N0	T2	Tumor Free	64.20751553	0:CENSORED	Yes	No	Asian	Yes	0	1	Primary
TCGA-PE-A5DE-01	brca_tcga_pan_can_atlas_2018	TCGA-PE-A5DE	41	STAGE IIA	6TH	23	-25	Breast Cancer	BRCA	Breast Invasive Lobular Carcinoma	2645	-15216	0	NA	NA	86.95795115	0	NA	4/24/13	0.5284	EUR	NA	No	C50.9	Mar-20	C50.9	Yes	Yes	0.2918	0.01	386	No	ILC	86.95795115	0:LIVING	89C128B9-1C6B-4C04-A4AF-7066772E783C	M0	N0	T2	Tumor Free	86.95795115	0:CENSORED	Yes	No	White	Yes	-2	1	Primary
TCGA-PL-A8LX-01	brca_tcga_pan_can_atlas_2018	TCGA-PL-A8LX	35	STAGE IV	7TH	19	-27	Breast Cancer	BRCA	Breast Invasive Ductal Carcinoma	5	-12840	0	NA	NA	0.16438176	0	Not Hispanic Or Latino	3/25/14	0.1356	AFR	NA	No	C50.9	Mar-00	C50.9	Yes	Yes	0.324	0.04	29	NA	IDC	0.16438176	0:LIVING	FE2CD610-AA52-4789-AC62-7683281BB22F	M1	N1A	T4	With Tumor	0.16438176	0:CENSORED	Yes	No	Black or African American	No	-20	1	Primary
TCGA-S3-A6ZG-01	brca_tcga_pan_can_atlas_2018	TCGA-S3-A6ZG	71	STAGE IIB	7TH	17	-29	Breast Cancer	BRCA	Breast Invasive Carcinoma (NOS)	562	-26141	0	18.47650985	0:DiseaseFree	18.47650985	0	Not Hispanic Or Latino	2011/12/13	0.1632	AFR_ADMIX	NA	No	C50.9	Mar-20	C50.9	Yes	Yes	0.3316	0.05	39	No	BRCNOS	18.47650985	0:LIVING	1A679332-30A3-4495-A2E5-39D299E14333	M0	N1	T2	Tumor Free	18.47650985	0:CENSORED	Yes	No	Black or African American	Yes	6	1	Primary
TCGA-S3-A6ZH-01	brca_tcga_pan_can_atlas_2018	TCGA-S3-A6ZH	29	STAGE IIIC	7TH	20	-13	Breast Cancer	BRCA	Breast Invasive Ductal Carcinoma	641	-10832	0	21.07374166	0:DiseaseFree	21.07374166	0	Not Hispanic Or Latino	2011/12/13	0.3715	AFR	NA	No	C50.9	Mar-00	C50.9	Yes	Yes	0.3286	0.59	33	No	IDC	21.07374166	0:LIVING	EC461EAF-F5CB-4225-A9A0-59D8E6C17EA6	MX	N3A	T3	Tumor Free	21.07374166	0:CENSORED	Yes	No	Black or African American	Yes	12	1	Primary
TCGA-S3-AA11-01	brca_tcga_pan_can_atlas_2018	TCGA-S3-AA11	67	STAGE IIA	7TH	1	-29	Breast Cancer	BRCA	Breast Invasive Ductal Carcinoma	421	-24813	0	13.84094421	0:DiseaseFree	13.84094421	0	Not Hispanic Or Latino	4/18/14	0.056	AFR	NA	No	C50.9	Mar-00	C50.9	Yes	Yes	0.3311	0	59	No	IDC	13.84094421	0:LIVING	0DD8DBC1-C48B-4E7C-B401-57101F724967	M0	N0	T2	Tumor Free	13.84094421	0:CENSORED	Yes	No	Black or African American	Yes	-6	1	Primary
TCGA-S3-AA12-01	brca_tcga_pan_can_atlas_2018	TCGA-S3-AA12	82	STAGE IIIA	7TH	4	-13	Breast Cancer	BRCA	Breast Invasive Ductal Carcinoma	574	-30101	0	18.87102607	0:DiseaseFree	18.87102607	0	Not Hispanic Or Latino	4/18/14	0.1373	AFR	NA	No	C50.9	Mar-00	C50.9	Yes	Yes	0.341	0.34	36	No	IDC	18.87102607	0:LIVING	2BCACFD1-6A45-4B96-9B80-2AD569B1AB45	MX	N1A	T3	Tumor Free	18.87102607	0:CENSORED	Yes	Yes	Black or African American	No	0	1	Primary
TCGA-S3-AA14-01	brca_tcga_pan_can_atlas_2018	TCGA-S3-AA14	47	STAGE I	7TH	2	-29	Breast Cancer	BRCA	Breast Invasive Ductal Carcinoma	529	-17352	0	17.39159023	0:DiseaseFree	17.39159023	0	Not Hispanic Or Latino	4/18/14	0.1821	AFR	NA	No	C50.9	Mar-00	C50.9	Yes	Yes	0.3335	0.22	16	No	IDC	17.39159023	0:LIVING	929ACC67-B8BF-4F65-9110-380E44AB66B7	CM0 (I+)	N0 (I+)	T1	Tumor Free	17.39159023	0:CENSORED	Yes	No	Black or African American	Yes	2	1	Primary
TCGA-UL-AAZ6-01	brca_tcga_pan_can_atlas_2018	TCGA-UL-AAZ6	73	STAGE IIA	7TH	19	21	Breast Cancer	BRCA	Breast Invasive Ductal Carcinoma	518	-26999	0	NA	NA	17.02995036	0	Not Hispanic Or Latino	8/28/14	0.5875	AFR	NA	No	C50.9	Mar-00	C50.9	Yes	Yes	0.3254	0.98	80	No	IDC	17.02995036	0:LIVING	4B54E06E-A280-4981-A4E1-9AEA154341B4	MX	N0	T2	Tumor Free	17.02995036	0:CENSORED	NA	No	Black or African American	No	18	1	Primary
TCGA-V7-A7HQ-01	brca_tcga_pan_can_atlas_2018	TCGA-V7-A7HQ	75	STAGE IIIA	6TH	6	7	Breast Cancer	BRCA	Breast Invasive Ductal Carcinoma	2033	-27684	0	66.8376237	0:DiseaseFree	66.8376237	0	Not Hispanic Or Latino	3/31/15	0.1209	NA	NA	No	C50.9	Mar-00	C50.9	Yes	Yes	0.3439	0.01	23	No	IDC	66.8376237	0:LIVING	1285EB55-415C-494A-AA58-936F0427CDD0	M0	N2A	T1C	Tumor Free	66.8376237	0:CENSORED	Yes	No	Black or African American	Yes	-6	1	Primary
TCGA-W8-A86G-01	brca_tcga_pan_can_atlas_2018	TCGA-W8-A86G	66	STAGE IIA	7TH	14	-31	Breast Cancer	BRCA	Breast Invasive Lobular Carcinoma	347	-24125	0	11.40809416	0:DiseaseFree	11.40809416	0	Not Hispanic Or Latino	1/29/14	0.0915	EUR	NA	No	C50.9	Mar-20	C50.9	Yes	Yes	0.3056	0	15	No	ILC	11.40809416	0:LIVING	90FF48C3-B14B-4A8B-94A1-98C0BAB0D27B	MX	N0 (I-)	T2A	Tumor Free	11.40809416	0:CENSORED	Yes	Yes	White	No	-22	1	Primary
TCGA-WT-AB41-01	brca_tcga_pan_can_atlas_2018	TCGA-WT-AB41	55	STAGE IIB	7TH	8	-19	Breast Cancer	BRCA	Breast Invasive Ductal Carcinoma	1611	NA	0	52.96380314	0:DiseaseFree	52.96380314	0	Not Hispanic Or Latino	7/16/14	0.3125	AFR	NA	No	C50.9	Mar-00	C50.9	Yes	Yes	0.3366	0.01	40	No	IDC	52.96380314	0:LIVING	E7DB08A7-B439-4230-8DC4-1B54AF4736C4	MX	N1MI	T2	Tumor Free	52.96380314	0:CENSORED	Yes	Yes	Black or African American	No	-12	1	Primary
TCGA-WT-AB44-01	brca_tcga_pan_can_atlas_2018	TCGA-WT-AB44	77	STAGE IA	7TH	18	-21	Breast Cancer	BRCA	Breast Invasive Lobular Carcinoma	883	NA	0	29.02981885	0:DiseaseFree	29.02981885	0	Not Hispanic Or Latino	7/16/14	0.3436	EUR	NA	No	C50.9	Mar-20	C50.9	Yes	Yes	0.3186	0.24	31	No	ILC	29.02981885	0:LIVING	5CD79093-1571-4F71-8136-0D84CCABDCAC	MX	N0 (I-)	T1C	Tumor Free	29.02981885	0:CENSORED	Yes	No	White	Yes	-12	1	Primary
TCGA-XX-A899-01	brca_tcga_pan_can_atlas_2018	TCGA-XX-A899	46	STAGE IIIA	7TH	4	-37	Breast Cancer	BRCA	Breast Invasive Lobular Carcinoma	467	-17022	0	15.3532564	0:DiseaseFree	15.3532564	0	Not Hispanic Or Latino	2/21/14	0.0625	EUR	NA	No	C50.9	Mar-20	C50.9	Yes	Yes	0.31	0	37	No	ILC	15.3532564	0:LIVING	F89588E9-CA73-4465-A7FB-7246EDB45E3A	MX	N2A	T1C	Tumor Free	15.3532564	0:CENSORED	Yes	No	White	Yes	-8	1	Primary
TCGA-XX-A89A-01	brca_tcga_pan_can_atlas_2018	TCGA-XX-A89A	68	STAGE IIB	7TH	32	-31	Breast Cancer	BRCA	Breast Invasive Lobular Carcinoma	488	-25000	0	16.0436598	0:DiseaseFree	16.0436598	0	Not Hispanic Or Latino	2/21/14	0.1764	EUR	NA	No	C50.9	Mar-20	C50.9	Yes	Yes	0.3036	0.01	151	No	ILC	16.0436598	0:LIVING	CA20249F-B7EA-4FD9-9ECB-34F74755AE35	MX	N0	T3	Tumor Free	16.0436598	0:CENSORED	Yes	No	White	Yes	-10	1	Primary
TCGA-Z7-A8R5-01	brca_tcga_pan_can_atlas_2018	TCGA-Z7-A8R5	61	STAGE IIIA	6TH	21	-13	Breast Cancer	BRCA	Breast Invasive Lobular Carcinoma	3287	-22280	0	NA	NA	108.0645692	0	Not Hispanic Or Latino	2007/9/14	0.0452	EUR	NA	No	C50.9	Mar-20	C50.9	Yes	Yes	0.3056	0	23	Yes	ILC	108.0645692	0:LIVING	23F438BD-1DBB-4D46-972F-1E8E74DDBD37	MX	N1A	T3	Tumor Free	5.950619719	1:PROGRESSION	Yes	Yes	White	No	-16	1	Primary
[truncated: 193 more columns]
