# Supplementary material for: Cell–cell junction gene signatures as subtype-specific prognostic biomarkers in breast cancer
Source: PLoS One. 2026 Jun 29;21(6):e0352254. doi: 10.1371/journal.pone.0352254 (PMC13313366; doi:10.1371/journal.pone.0352254)
Supplement: S1 File — This ZIP archive contains R scripts and lightweight input files used for the main analyses, including processed input tables, annotation files, and gene lists. (ZIP) [file pone.0352254.s014.zip › input/processed/discovery/01_gene_level_cox/tcga/tcga_discovery_normal_dss.csv]

SAMPLE_ID	Study.ID	Patient.ID	Diagnosis.Age	Neoplasm.Disease.Stage.American.Joint.Committee.on.Cancer.Code	American.Joint.Committee.on.Cancer.Publication.Version.Type	Aneuploidy.Score	Buffa.Hypoxia.Score	Cancer.Type	TCGA.PanCanAtlas.Cancer.Type.Acronym	Cancer.Type.Detailed	Last.Communication.Contact.from.Initial.Pathologic.Diagnosis.Date	Birth.from.Initial.Pathologic.Diagnosis.Date	Last.Alive.Less.Initial.Pathologic.Diagnosis.Date.Calculated.Day.Value	Disease.Free..Months.	Disease.Free.Status	Months.of.disease.specific.survival	Disease.specific.Survival.status	Ethnicity.Category	Form.completion.date	Fraction.Genome.Altered	Genetic.Ancestry.Label	Neoplasm.Histologic.Grade	Neoadjuvant.Therapy.Type.Administered.Prior.To.Resection.Text	ICD.10.Classification	International.Classification.of.Diseases.for.Oncology..Third.Edition.ICD.O.3.Histology.Code	International.Classification.of.Diseases.for.Oncology..Third.Edition.ICD.O.3.Site.Code	In.PanCan.Pathway.Analysis	Informed.consent.verified	MSI.MANTIS.Score	MSIsensor.Score	Mutation.Count	New.Neoplasm.Event.Post.Initial.Therapy.Indicator	Oncotree.Code	Overall.Survival..Months.	Overall.Survival.Status	Other.Patient.ID	American.Joint.Committee.on.Cancer.Metastasis.Stage.Code	Neoplasm.Disease.Lymph.Node.Stage.American.Joint.Committee.on.Cancer.Code	American.Joint.Committee.on.Cancer.Tumor.Stage.Code	Person.Neoplasm.Cancer.Status	Progress.Free.Survival..Months.	Progression.Free.Status	Primary.Lymph.Node.Presentation.Assessment	Prior.Diagnosis	Race.Category	Radiation.Therapy	Ragnum.Hypoxia.Score	Number.of.Samples.Per.Patient	Sample.Type
TCGA-A1-A0SB-01	brca_tcga_pan_can_atlas_2018	TCGA-A1-A0SB	70	STAGE I	6TH	0	-35	Breast Cancer	BRCA	Breast Invasive Carcinoma (NOS)	259	-25833	0	8.514975178	0:DiseaseFree	8.514975178	0	Not Hispanic Or Latino	6/30/11	8e-04	EUR	NA	No	C50.9	Mar-00	C50.9	Yes	Yes	NA	0.2	15	NA	BRCNOS	8.514975178	0:LIVING	0045349c-69d9-4306-a403-c9c1fa836644	M0	N0	T1C	Tumor Free	8.514975178	0:CENSORED	Yes	No	White	NA	-16	1	Primary
TCGA-A2-A0CL-01	brca_tcga_pan_can_atlas_2018	TCGA-A2-A0CL	37	STAGE IIIA	6TH	25	-27	Breast Cancer	BRCA	Breast Invasive Ductal Carcinoma	3015	-13556	0	NA	NA	99.1222014	0	Not Hispanic Or Latino	1/28/11	0.0591	AFR	NA	No	C50.9	Mar-00	C50.9	Yes	Yes	0.2896	0.13	133	No	IDC	99.1222014	0:LIVING	5c8983f2-9788-4dfa-971c-3ec457b6166e	M0	N2A	T3	Tumor Free	99.1222014	0:CENSORED	NA	No	Black or African American	Yes	12	1	Primary
TCGA-A2-A0YK-01	brca_tcga_pan_can_atlas_2018	TCGA-A2-A0YK	61	STAGE IIA	NA	6	-49	Breast Cancer	BRCA	Breast Invasive Lobular Carcinoma	588	-22625	0	NA	NA	19.331295	0	Not Hispanic Or Latino	12/28/10	0.1055	EUR	NA	No	C50.9	Mar-20	C50.9	Yes	Yes	0.3819	0	317	No	ILC	19.331295	0:LIVING	8f34cb4c-5798-47a0-89a1-f0ee26a8ae93	M0	N0 (I-)	T2	Tumor Free	19.331295	0:CENSORED	NA	No	White	No	-14	1	Primary
TCGA-A2-A1G6-01	brca_tcga_pan_can_atlas_2018	TCGA-A2-A1G6	50	STAGE IIIA	7TH	NA	-33	Breast Cancer	BRCA	Breast Invasive Ductal Carcinoma	501	-18514	0	16.47105237	0:DiseaseFree	16.47105237	0	Not Hispanic Or Latino	4/22/11	1e-04	EUR	NA	No	C50.9	Mar-00	C50.9	Yes	Yes	0.3082	0.07	8	No	IDC	16.47105237	0:LIVING	295cf595-4a29-46a3-a0c5-e5f08f947031	M0	N2A	T2	Tumor Free	16.47105237	0:CENSORED	Yes	No	White	Yes	-16	1	Primary
TCGA-A2-A25A-01	brca_tcga_pan_can_atlas_2018	TCGA-A2-A25A	44	STAGE IIA	6TH	5	-39	Breast Cancer	BRCA	Breast Invasive Lobular Carcinoma	3276	-16084	0	107.7029293	0:DiseaseFree	107.7029293	0	Not Hispanic Or Latino	6/21/11	0.1189	EUR	NA	No	C50.9	Mar-20	C50.9	Yes	Yes	0.3222	0.08	300	No	ILC	107.7029293	0:LIVING	aaea5f9c-b35b-47f8-93cb-bdc7b81844ff	M0	N0 (I-)	T2	Tumor Free	107.7029293	0:CENSORED	Yes	Yes	White	Yes	-2	1	Primary
TCGA-A2-A3XW-01	brca_tcga_pan_can_atlas_2018	TCGA-A2-A3XW	42	STAGE IIB	7TH	NA	-5	Breast Cancer	BRCA	Breast Invasive Ductal Carcinoma	1712	-15670	0	56.28431469	0:DiseaseFree	56.28431469	0	Not Hispanic Or Latino	8/15/12	0.0011	AFR_ADMIX	NA	No	C50.9	Mar-00	C50.9	Yes	Yes	0.2963	0	8	No	IDC	56.28431469	0:LIVING	C02699B5-580A-4D55-971E-F4692B2CCE57	M0	N1A	T2	Tumor Free	56.28431469	0:CENSORED	Yes	No	Black or African American	Yes	-4	1	Primary
TCGA-A8-A08H-01	brca_tcga_pan_can_atlas_2018	TCGA-A8-A08H	66	STAGE IIA	6TH	0	-3	Breast Cancer	BRCA	Breast Invasive Ductal Carcinoma	0	-24137	0	0	0:DiseaseFree	0	0	NA	5/27/11	0	EUR	NA	No	C50.9	Mar-00	C50.9	Yes	Yes	0.2613	0.02	107	NA	IDC	0	0:LIVING	db8d38ab-cc61-49ee-863d-40060112f2af	M0	N0	T2	Tumor Free	0	0:CENSORED	NA	No	NA	NA	12	1	Primary
TCGA-AC-A2FK-01	brca_tcga_pan_can_atlas_2018	TCGA-AC-A2FK	45	STAGE IIIC	6TH	0	-41	Breast Cancer	BRCA	Breast Invasive Lobular Carcinoma	2650	-16627	0	87.12233291	0:DiseaseFree	87.12233291	0	Hispanic Or Latino	9/13/11	0	AMR	NA	No	C50.9	Mar-20	C50.9	Yes	Yes	0.2964	0	1	No	ILC	87.12233291	0:LIVING	79126E88-9CF8-45FF-BF91-A98DA3B304D7	M0	N3A	T2	Tumor Free	87.12233291	0:CENSORED	Yes	No	White	Yes	-16	1	Primary
TCGA-AC-A3YI-01	brca_tcga_pan_can_atlas_2018	TCGA-AC-A3YI	74	STAGE IIIC	7TH	0	-13	Breast Cancer	BRCA	Breast Invasive Lobular Carcinoma	707	-27143	0	23.24358089	0:DiseaseFree	23.24358089	0	Not Hispanic Or Latino	2010/8/12	0.0325	EUR	NA	No	C50.9	Mar-20	C50.9	Yes	Yes	0.281	0	14	No	ILC	23.24358089	0:LIVING	A45D296E-EFC0-479E-B2F6-BAD834668CDF	MX	N3A	T1C	NA	23.24358089	0:CENSORED	Yes	No	White	Yes	-16	1	Primary
TCGA-AO-A03R-01	brca_tcga_pan_can_atlas_2018	TCGA-AO-A03R	57	STAGE IIB	NA	8	9	Breast Cancer	BRCA	Breast Invasive Ductal Carcinoma	2091	-20930	0	68.74445212	0:DiseaseFree	68.74445212	0	Not Hispanic Or Latino	9/19/10	0.2442	EUR	NA	No	C50.9	Mar-00	C50.9	Yes	Yes	0.2568	0.09	36	No	IDC	68.74445212	0:LIVING	2e82e576-3095-4aee-9853-65f676647c34	M0	N1A	T2	Tumor Free	68.74445212	0:CENSORED	NA	No	White	Yes	4	1	Primary
TCGA-AO-A03T-01	brca_tcga_pan_can_atlas_2018	TCGA-AO-A03T	42	STAGE IIB	6TH	6	13	Breast Cancer	BRCA	Breast Invasive Ductal Carcinoma	1456	-15540	0	69.82937173	0:DiseaseFree	69.82937173	0	Not Hispanic Or Latino	9/19/10	0.2679	EUR	NA	No	C50.9	Mar-00	C50.9	Yes	Yes	0.2639	0.02	89	No	IDC	69.82937173	0:LIVING	dd6b64a8-d546-4fd1-bbbd-ac9703791cae	M0	N1A	T2	Tumor Free	69.82937173	0:CENSORED	NA	No	White	Yes	14	1	Primary
TCGA-AO-A03U-01	brca_tcga_pan_can_atlas_2018	TCGA-AO-A03U	31	STAGE I	6TH	1	-21	Breast Cancer	BRCA	Breast Invasive Carcinoma (NOS)	NA	-11354	0	58.94729921	0:DiseaseFree	58.94729921	0	Not Hispanic Or Latino	2001/9/11	0.001	EUR	NA	No	C50.9	Mar-02	C50.9	Yes	Yes	NA	0.01	5	Yes	BRCNOS	58.94729921	1:DECEASED	0685edd2-ce1c-4e0e-8dda-393139af4223	M0	N0 (I-)	T1C	Tumor Free	53.06243219	1:PROGRESSION	NA	No	White	No	-16	1	Primary
TCGA-AO-A0JB-01	brca_tcga_pan_can_atlas_2018	TCGA-AO-A0JB	50	STAGE IIIA	NA	7	-7	Breast Cancer	BRCA	Breast Invasive Ductal Carcinoma	1542	-18561	0	50.69533485	0:DiseaseFree	50.69533485	0	Not Hispanic Or Latino	9/19/10	0.4249	EUR	NA	No	C50.9	Mar-00	C50.9	Yes	Yes	0.2855	0.96	93	No	IDC	50.69533485	0:LIVING	3ea9412b-429e-4dcf-90cd-c53be06885a1	M0	N1A	T3	Tumor Free	50.69533485	0:CENSORED	NA	No	White	Yes	2	1	Primary
TCGA-AO-A1KO-01	brca_tcga_pan_can_atlas_2018	TCGA-AO-A1KO	46	STAGE IIB	6TH	NA	-37	Breast Cancer	BRCA	Breast Invasive Lobular Carcinoma	448	-16817	0	20.44909097	0:DiseaseFree	20.44909097	0	Not Hispanic Or Latino	2004/1/11	0	EUR	NA	No	C50.9	Mar-20	C50.9	Yes	Yes	0.3223	0.53	5	NA	ILC	20.44909097	0:LIVING	c25898b4-eb33-42f4-bf3f-bf532a929e7d	M0	N0 (I+)	T3	Tumor Free	20.44909097	0:CENSORED	Yes	No	White	No	-18	1	Primary
TCGA-AR-A1AO-01	brca_tcga_pan_can_atlas_2018	TCGA-AR-A1AO	47	STAGE IIA	6TH	0	-7	Breast Cancer	BRCA	Breast Invasive Ductal Carcinoma	2618	-17332	0	86.07028964	0:DiseaseFree	86.07028964	0	Not Hispanic Or Latino	6/13/11	2e-04	EUR	NA	No	C50.9	Mar-00	C50.9	Yes	Yes	0.261	0	89	No	IDC	86.07028964	0:LIVING	623befd6-0ca4-4a6c-9cf5-d9385c3b718f	M0	N1	T1	Tumor Free	86.07028964	0:CENSORED	Yes	No	White	Yes	8	1	Primary
TCGA-AR-A2LQ-01	brca_tcga_pan_can_atlas_2018	TCGA-AR-A2LQ	59	STAGE IIB	7TH	1	-37	Breast Cancer	BRCA	Breast Invasive Lobular Carcinoma	1233	-21865	0	40.53654207	0:DiseaseFree	40.53654207	0	Not Hispanic Or Latino	2001/12/12	0	EUR	NA	No	C50.9	Mar-20	C50.9	Yes	Yes	0.3312	0	10	No	ILC	40.53654207	0:LIVING	4229E432-6AC5-49D2-B58A-E8713DDB79BD	M0	N0	T3	NA	40.53654207	0:CENSORED	Yes	No	White	Yes	-16	1	Primary
TCGA-B6-A0RQ-01	brca_tcga_pan_can_atlas_2018	TCGA-B6-A0RQ	68	STAGE IIB	4TH	NA	-39	Breast Cancer	BRCA	Breast Invasive Lobular Carcinoma	NA	-25010	0	140.2833942	0:DiseaseFree	140.2833942	0	Not Hispanic Or Latino	3/15/11	0.0134	EUR	NA	No	C50.9	Mar-20	C50.9	Yes	Yes	0.2823	0.02	41	No	ILC	140.2833942	1:DECEASED	caa9b533-24b4-4ecd-9159-c165de049f6a	M0	N0 (I-)	T3	Tumor Free	140.2833942	0:CENSORED	Yes	No	White	No	-22	1	Primary
TCGA-BH-A1FU-01	brca_tcga_pan_can_atlas_2018	TCGA-BH-A1FU	44	STAGE IA	5TH	26	-1	Breast Cancer	BRCA	Breast Invasive Ductal Carcinoma	NA	-16174	0	NA	NA	55.49528224	1	Not Hispanic Or Latino	2009/8/11	0.0641	EUR	NA	No	C50.9	Mar-00	C50.9	Yes	Yes	0.29	0	82	NA	IDC	55.49528224	1:DECEASED	c348a9b3-c901-4384-a222-144387bac0c5	M0	N0	T1C	With Tumor	55.49528224	1:PROGRESSION	Yes	No	White	NA	12	1	Primary
TCGA-BH-A208-01	brca_tcga_pan_can_atlas_2018	TCGA-BH-A208	48	STAGE IIB	5TH	19	-29	Breast Cancer	BRCA	Breast Invasive Ductal Carcinoma	NA	-17715	0	NA	NA	57.82950324	0	Not Hispanic Or Latino	2009/8/11	0.1644	EUR	NA	No	C50.9	Mar-00	C50.9	Yes	Yes	0.2965	0.23	59	NA	IDC	57.82950324	1:DECEASED	ddcbdac6-9e43-4146-a611-d033125eba14	M0	N1B	T2	Tumor Free	57.82950324	0:CENSORED	Yes	No	White	NA	-14	1	Primary
TCGA-BH-A42U-01	brca_tcga_pan_can_atlas_2018	TCGA-BH-A42U	80	STAGE IIA	6TH	NA	-25	Breast Cancer	BRCA	Breast Invasive Lobular Carcinoma	3364	-29330	0	110.5960483	0:DiseaseFree	110.5960483	0	Not Hispanic Or Latino	2010/1/12	0	NA	NA	No	C50.9	Mar-20	C50.9	Yes	Yes	0.2876	0	18	No	ILC	110.5960483	0:LIVING	2DC1CEC9-925A-417F-9E21-3C2143E711B4	M0	N0	T2	NA	110.5960483	0:CENSORED	Yes	No	Black or African American	No	-20	1	Primary
TCGA-BH-A6R9-01	brca_tcga_pan_can_atlas_2018	TCGA-BH-A6R9	61	STAGE IIA	7TH	0	1	Breast Cancer	BRCA	Metaplastic Breast Cancer	160	-22325	0	5.260216326	0:DiseaseFree	5.260216326	0	Not Hispanic Or Latino	2/13/14	2e-04	EUR	NA	No	C50.9	Mar-75	C50.9	Yes	Yes	0.332	0	14	No	MBC	5.260216326	0:LIVING	43CC074D-B85A-4B0B-8FEB-833094FFC565	M0	N0	T2	Tumor Free	5.260216326	0:CENSORED	NA	No	White	No	-8	1	Primary
TCGA-BH-A8FZ-01	brca_tcga_pan_can_atlas_2018	TCGA-BH-A8FZ	58	STAGE IA	7TH	9	-15	Breast Cancer	BRCA	Breast Invasive Lobular Carcinoma	574	-21343	0	18.87102607	0:DiseaseFree	18.87102607	0	Not Hispanic Or Latino	3/25/14	0.1891	EUR	NA	No	C50.9	Mar-20	C50.9	Yes	Yes	0.3117	0	57	No	ILC	18.87102607	0:LIVING	1CC30842-4A5B-4F07-B36F-5B84CEAA5662	M0	N0	T1B	Tumor Free	18.87102607	0:CENSORED	Yes	No	White	Yes	-14	1	Primary
TCGA-C8-A8HR-01	brca_tcga_pan_can_atlas_2018	TCGA-C8-A8HR	49	STAGE IIIA	7TH	10	-19	Breast Cancer	BRCA	Breast Invasive Lobular Carcinoma	408	-17921	0	13.41355163	0:DiseaseFree	13.41355163	0	Not Hispanic Or Latino	12/29/14	0.012	EAS	NA	No	C50.9	Mar-20	C50.9	Yes	Yes	0.3233	0	40	No	ILC	13.41355163	0:LIVING	DCB68327-1537-4CA6-81DE-3910D0663CB8	M0	N2	T3	Tumor Free	13.41355163	0:CENSORED	Yes	No	Asian	No	12	1	Primary
TCGA-D8-A1XW-01	brca_tcga_pan_can_atlas_2018	TCGA-D8-A1XW	53	STAGE IIA	7TH	18	-13	Breast Cancer	BRCA	Breast Invasive Ductal Carcinoma	1309	-19478	0	43.03514482	0:DiseaseFree	43.03514482	0	Not Hispanic Or Latino	5/16/11	0.3797	EUR	NA	No	C50.9	Mar-00	C50.9	Yes	Yes	0.3111	0.62	82	No	IDC	43.03514482	0:LIVING	887b9e5b-99db-44ac-9c30-c0dc6877b41c	M0	N0	T2	Tumor Free	43.03514482	0:CENSORED	Yes	No	White	No	-4	1	Primary
TCGA-E2-A108-01	brca_tcga_pan_can_atlas_2018	TCGA-E2-A108	64	STAGE IIIA	6TH	9	-17	Breast Cancer	BRCA	Breast Invasive Ductal Carcinoma	837	-23530	0	27.51750666	0:DiseaseFree	27.51750666	0	Not Hispanic Or Latino	2002/11/11	0.0338	EUR	NA	No	C50.9	Mar-00	C50.9	Yes	Yes	NA	0.01	134	No	IDC	27.51750666	0:LIVING	4f04bd10-9902-4a23-b15d-4f4409d79499	M0	N2A	T2	NA	27.51750666	0:CENSORED	NA	No	White	Yes	-6	1	Primary
TCGA-EW-A1P1-01	brca_tcga_pan_can_atlas_2018	TCGA-EW-A1P1	68	STAGE IIIC	6TH	0	-15	Breast Cancer	BRCA	Breast Invasive Ductal Carcinoma	1210	-24923	0	33.33662097	1:Recurred/Progressed	39.78038597	0	Hispanic Or Latino	5/27/11	8e-04	EUR	NA	No	C50.9	Mar-00	C50.9	Yes	Yes	0.3277	1.16	2	Yes	IDC	39.78038597	0:LIVING	f2e28af9-c40e-41c4-9e82-205cca38f26a	MX	N3B	T2	With Tumor	33.33662097	1:PROGRESSION	Yes	No	White	Yes	-10	1	Primary
TCGA-EW-A1P7-01	brca_tcga_pan_can_atlas_2018	TCGA-EW-A1P7	59	STAGE IIA	6TH	1	-33	Breast Cancer	BRCA	Breast Invasive Ductal Carcinoma	915	-21750	0	23.96686064	1:Recurred/Progressed	30.08186212	0	Hispanic Or Latino	5/18/11	0.0027	NA	NA	No	C50.9	Mar-00	C50.9	Yes	Yes	0.3686	1.05	19	Yes	IDC	30.08186212	0:LIVING	01674b2c-5cf2-478f-84a1-f69c39f47bd4	M0	N0 (I-)	T2	Tumor Free	23.96686064	1:PROGRESSION	Yes	No	White	No	-16	1	Primary
TCGA-EW-A1PG-01	brca_tcga_pan_can_atlas_2018	TCGA-EW-A1PG	53	STAGE IIB	6TH	0	-11	Breast Cancer	BRCA	Breast Invasive Lobular Carcinoma	1051	-19464	0	34.55304599	0:DiseaseFree	34.55304599	0	Hispanic Or Latino	5/18/11	4e-04	EUR	NA	No	C50.9	Mar-20	C50.9	Yes	Yes	0.3521	0.21	9	No	ILC	34.55304599	0:LIVING	da286247-e8bb-4941-a2af-2453fe61cd02	MX	N1A	T2	Tumor Free	34.55304599	0:CENSORED	Yes	No	White	No	-10	1	Primary
TCGA-GM-A2DD-01	brca_tcga_pan_can_atlas_2018	TCGA-GM-A2DD	53	STAGE I	6TH	20	27	Breast Cancer	BRCA	Breast Invasive Ductal Carcinoma	2282	-19415	0	75.02383536	0:DiseaseFree	75.02383536	0	Not Hispanic Or Latino	9/29/11	0.117	EUR	NA	No	C50.9	Mar-00	C50.9	Yes	Yes	0.3056	0.18	51	No	IDC	75.02383536	0:LIVING	B343BFE0-7C23-4C6A-8C84-9EE39DB2ECDA	M0	N0 (I-)	T1C	Tumor Free	75.02383536	0:CENSORED	Yes	Yes	White	No	10	1	Primary
TCGA-LD-A9QF-01	brca_tcga_pan_can_atlas_2018	TCGA-LD-A9QF	73	STAGE IA	7TH	NA	-11	Breast Cancer	BRCA	Breast Invasive Ductal Carcinoma	323	-26869	0	10.61906171	0:DiseaseFree	10.61906171	0	Not Hispanic Or Latino	2005/7/14	0.0045	AFR_ADMIX	NA	No	C50.9	Mar-00	C50.9	Yes	Yes	0.3232	0	19	No	IDC	10.61906171	0:LIVING	95C53ECF-D8F1-4BCB-9B1A-C9A0542939F0	M0	N0	T1C	Tumor Free	10.61906171	0:CENSORED	Yes	No	Black or African American	No	-2	1	Primary
TCGA-LL-A73Z-01	brca_tcga_pan_can_atlas_2018	TCGA-LL-A73Z	55	STAGE IV	7TH	11	5	Breast Cancer	BRCA	Breast Invasive Ductal Carcinoma	137	-20118	0	NA	NA	7.462931913	1	Not Hispanic Or Latino	11/15/13	0.0598	AFR	NA	No	C50.9	Mar-00	C50.9	Yes	Yes	0.3448	0	40	Yes	IDC	7.462931913	1:DECEASED	3E637872-F5E5-49D3-BB0D-9C16B8713382	M1	NX	T1C	With Tumor	6.312259592	1:PROGRESSION	No	No	Black or African American	Yes	-10	1	Primary
TCGA-OL-A5D6-01	brca_tcga_pan_can_atlas_2018	TCGA-OL-A5D6	71	STAGE IIA	6TH	4	-5	Breast Cancer	BRCA	Breast Invasive Ductal Carcinoma	385	-26052	0	36.29549265	0:DiseaseFree	36.29549265	0	Not Hispanic Or Latino	4/19/13	0.1517	NA	NA	No	C50.9	Mar-00	C50.9	Yes	Yes	0.2858	0.01	34	No	IDC	36.29549265	1:DECEASED	C3A981C7-F148-4252-BD50-AF8A49EC0DF8	MX	N0	T2	Tumor Free	36.29549265	0:CENSORED	Yes	No	Black or African American	No	-10	1	Primary
TCGA-OL-A5RY-01	brca_tcga_pan_can_atlas_2018	TCGA-OL-A5RY	52	STAGE IIA	7TH	0	11	Breast Cancer	BRCA	Breast Invasive Ductal Carcinoma	752	-19216	0	24.72301673	0:DiseaseFree	24.72301673	0	NA	5/16/13	0.0041	NA	NA	No	C50.9	Mar-00	C50.9	Yes	Yes	0.2856	0	10	No	IDC	24.72301673	0:LIVING	8360CEC6-DAF6-41C9-9A4F-7FC03C958DCC	MX	N1	T1C	With Tumor	24.72301673	0:CENSORED	Yes	No	Black or African American	Yes	18	1	Primary
TCGA-OL-A97C-01	brca_tcga_pan_can_atlas_2018	TCGA-OL-A97C	67	STAGE IIB	7TH	8	9	Breast Cancer	BRCA	Breast Invasive Carcinoma (NOS)	271	-24735	0	NA	NA	8.909491403	0	Not Hispanic Or Latino	3/18/14	0.2079	AFR	NA	No	C50.9	Mar-20	C50.9	Yes	Yes	0.3453	0.05	60	No	BRCNOS	8.909491403	0:LIVING	6FFD1B8C-6F0B-456A-9160-E0C8021E5897	M0	N0	T3	Tumor Free	9.040996811	1:PROGRESSION	Yes	No	Black or African American	No	4	1	Primary
TCGA-PL-A8LY-01	brca_tcga_pan_can_atlas_2018	TCGA-PL-A8LY	30	STAGE IIB	7TH	0	-25	Breast Cancer	BRCA	Breast Invasive Ductal Carcinoma	8	-11199	0	NA	NA	0.263010816	0	Not Hispanic Or Latino	3/26/14	1e-04	AFR	NA	No	C50.9	Mar-00	C50.9	Yes	Yes	0.3461	0	4	NA	IDC	0.263010816	0:LIVING	9BA11EA8-97D3-464A-90A4-EC1151BE9088	M0	N0	T3	With Tumor	0.263010816	0:CENSORED	No	No	Black or African American	No	-14	1	Primary
[truncated: 193 more columns]
