# Supplementary material for: Cell–cell junction gene signatures as subtype-specific prognostic biomarkers in breast cancer
Source: PLoS One. 2026 Jun 29;21(6):e0352254. doi: 10.1371/journal.pone.0352254 (PMC13313366; doi:10.1371/journal.pone.0352254)
Supplement: S1 File — This ZIP archive contains R scripts and lightweight input files used for the main analyses, including processed input tables, annotation files, and gene lists. (ZIP) [file pone.0352254.s014.zip › input/processed/discovery/01_gene_level_cox/tcga/tcga_discovery_lumb_dss.csv]

SAMPLE_ID	Study.ID	Patient.ID	Diagnosis.Age	Neoplasm.Disease.Stage.American.Joint.Committee.on.Cancer.Code	American.Joint.Committee.on.Cancer.Publication.Version.Type	Aneuploidy.Score	Buffa.Hypoxia.Score	Cancer.Type	TCGA.PanCanAtlas.Cancer.Type.Acronym	Cancer.Type.Detailed	Last.Communication.Contact.from.Initial.Pathologic.Diagnosis.Date	Birth.from.Initial.Pathologic.Diagnosis.Date	Last.Alive.Less.Initial.Pathologic.Diagnosis.Date.Calculated.Day.Value	Disease.Free..Months.	Disease.Free.Status	Months.of.disease.specific.survival	Disease.specific.Survival.status	Ethnicity.Category	Form.completion.date	Fraction.Genome.Altered	Genetic.Ancestry.Label	Neoplasm.Histologic.Grade	Neoadjuvant.Therapy.Type.Administered.Prior.To.Resection.Text	ICD.10.Classification	International.Classification.of.Diseases.for.Oncology..Third.Edition.ICD.O.3.Histology.Code	International.Classification.of.Diseases.for.Oncology..Third.Edition.ICD.O.3.Site.Code	In.PanCan.Pathway.Analysis	Informed.consent.verified	MSI.MANTIS.Score	MSIsensor.Score	Mutation.Count	New.Neoplasm.Event.Post.Initial.Therapy.Indicator	Oncotree.Code	Overall.Survival..Months.	Overall.Survival.Status	Other.Patient.ID	American.Joint.Committee.on.Cancer.Metastasis.Stage.Code	Neoplasm.Disease.Lymph.Node.Stage.American.Joint.Committee.on.Cancer.Code	American.Joint.Committee.on.Cancer.Tumor.Stage.Code	Person.Neoplasm.Cancer.Status	Progress.Free.Survival..Months.	Progression.Free.Status	Primary.Lymph.Node.Presentation.Assessment	Prior.Diagnosis	Race.Category	Radiation.Therapy	Ragnum.Hypoxia.Score	Number.of.Samples.Per.Patient	Sample.Type
TCGA-3C-AALJ-01	brca_tcga_pan_can_atlas_2018	TCGA-3C-AALJ	62	STAGE IIB	7TH	13	-5	Breast Cancer	BRCA	Breast Invasive Ductal Carcinoma	1474	-22848	0	48.45974291	0:DiseaseFree	48.45974291	0	Not Hispanic Or Latino	7/28/14	0.534	AFR_ADMIX	NA	No	C50.9	Mar-00	C50.9	Yes	Yes	0.3266	0.31	28	No	IDC	48.45974291	0:LIVING	427D0648-3F77-4FFC-B52C-89855426D647	M0	N1A	T2	Tumor Free	48.45974291	0:CENSORED	Yes	No	Black or African American	No	12	1	Primary
TCGA-5T-A9QA-01	brca_tcga_pan_can_atlas_2018	TCGA-5T-A9QA	52	STAGE IIA	7TH	14	-13	Breast Cancer	BRCA	Breast Invasive Carcinoma (NOS)	303	-19031	0	NA	NA	9.961534668	0	Not Hispanic Or Latino	12/23/13	0.4133	AFR	NA	No	C50.9	Mar-23	C50.9	Yes	Yes	0.3379	0.46	55	No	BRCNOS	9.961534668	0:LIVING	2FD36838-5A83-433E-AC80-B1F77448E5AA	MX	NX	T2	NA	9.961534668	0:CENSORED	No	No	Black or African American	Yes	4	1	Primary
TCGA-A1-A0SI-01	brca_tcga_pan_can_atlas_2018	TCGA-A1-A0SI	52	STAGE IIB	6TH	15	-9	Breast Cancer	BRCA	Breast Invasive Ductal Carcinoma	635	-19250	0	20.87648355	0:DiseaseFree	20.87648355	0	Not Hispanic Or Latino	6/30/11	0.3313	EUR	NA	No	C50.9	Mar-00	C50.9	Yes	Yes	0.3411	0.63	180	NA	IDC	20.87648355	0:LIVING	16368c32-2118-4fcf-8693-6c89995e49d8	M0	N1A	T2	Tumor Free	20.87648355	0:CENSORED	Yes	No	White	NA	10	1	Primary
TCGA-A1-A0SN-01	brca_tcga_pan_can_atlas_2018	TCGA-A1-A0SN	50	STAGE IIA	6TH	18	-11	Breast Cancer	BRCA	Breast Invasive Ductal Carcinoma	1196	-18401	0	39.32011704	0:DiseaseFree	39.32011704	0	Not Hispanic Or Latino	5/23/11	0.5518	EUR	NA	No	C50.9	Mar-00	C50.9	Yes	Yes	0.3423	0.57	51	NA	IDC	39.32011704	0:LIVING	0dc337fa-da8b-42c4-b9a7-fb76d81c161f	MX	N1	T1C	Tumor Free	39.32011704	0:CENSORED	Yes	No	White	NA	8	1	Primary
TCGA-A2-A04R-01	brca_tcga_pan_can_atlas_2018	TCGA-A2-A04R	36	STAGE IA	6TH	5	-9	Breast Cancer	BRCA	Breast Invasive Ductal Carcinoma	3709	-13483	0	121.9383897	0:DiseaseFree	121.9383897	0	Not Hispanic Or Latino	2010/8/10	0.2643	AFR_ADMIX	NA	No	C50.9	Mar-00	C50.9	Yes	Yes	0.3005	0.77	74	No	IDC	121.9383897	0:LIVING	f3a058b9-fb7f-4098-8f0e-83c2acfa1ed5	M0	N0 (I-)	T1	Tumor Free	121.9383897	0:CENSORED	NA	No	Black or African American	Yes	12	1	Primary
TCGA-A2-A04Y-01	brca_tcga_pan_can_atlas_2018	TCGA-A2-A04Y	53	STAGE IIB	6TH	4	5	Breast Cancer	BRCA	Breast Invasive Ductal Carcinoma	1099	-19533	0	36.13111089	0:DiseaseFree	36.13111089	0	NA	2008/9/10	0.147	EUR	NA	No	C50.9	Mar-00	C50.9	Yes	Yes	0.293	0.1	48	NA	IDC	36.13111089	0:LIVING	9ce7ce09-4409-4fa3-9f78-b2b24716f860	M0	N1MI	T2	Tumor Free	36.13111089	0:CENSORED	NA	No	White	Yes	8	1	Primary
TCGA-A2-A0CW-01	brca_tcga_pan_can_atlas_2018	TCGA-A2-A0CW	67	STAGE IIB	6TH	15	-1	Breast Cancer	BRCA	Breast Invasive Ductal Carcinoma	3283	-24541	0	107.9330638	0:DiseaseFree	107.9330638	0	Not Hispanic Or Latino	1/28/11	0.3083	EUR	NA	No	C50.9	Mar-00	C50.9	Yes	Yes	0.2846	0.32	64	No	IDC	107.9330638	0:LIVING	32efa6e8-6b19-480a-9d04-ace02e93318a	M0	N1A	T2	Tumor Free	107.9330638	0:CENSORED	NA	No	White	No	20	1	Primary
TCGA-A2-A0D4-01	brca_tcga_pan_can_atlas_2018	TCGA-A2-A0D4	37	STAGE IIB	6TH	19	-7	Breast Cancer	BRCA	Breast Invasive Ductal Carcinoma	767	-13805	0	25.21616202	0:DiseaseFree	25.21616202	0	Not Hispanic Or Latino	9/21/10	0.3856	AFR_ADMIX	NA	No	C50.9	Mar-00	C50.9	Yes	Yes	0.2711	0.86	36	No	IDC	25.21616202	0:LIVING	75113445-d2d6-44a0-866c-c9175e6d214b	M0	N1A	T2	Tumor Free	25.21616202	0:CENSORED	NA	No	Black or African American	Yes	16	1	Primary
TCGA-A2-A0EY-01	brca_tcga_pan_can_atlas_2018	TCGA-A2-A0EY	62	STAGE IIB	6TH	23	-21	Breast Cancer	BRCA	Breast Invasive Ductal Carcinoma	1925	-22872	0	63.28697768	0:DiseaseFree	63.28697768	0	Not Hispanic Or Latino	9/21/10	0.6388	EUR	NA	No	C50.9	Mar-00	C50.9	Yes	Yes	0.3273	0.24	180	No	IDC	63.28697768	0:LIVING	d67cd793-2931-429a-9084-2f3c4c8be7ad	M0	N1A	T2	Tumor Free	63.28697768	0:CENSORED	NA	No	White	Yes	6	1	Primary
TCGA-A2-A0SV-01	brca_tcga_pan_can_atlas_2018	TCGA-A2-A0SV	63	STAGE IV	6TH	13	21	Breast Cancer	BRCA	Breast Invasive Ductal Carcinoma	NA	-23126	0	NA	NA	27.12299043	1	Not Hispanic Or Latino	11/15/10	0.3799	EUR	NA	No	C50.9	Mar-00	C50.9	Yes	Yes	0.3032	0.59	33	NA	IDC	27.12299043	1:DECEASED	ad01259b-d858-40bc-a6ba-0bb06e996afb	M1	N2A	T2	With Tumor	27.12299043	1:PROGRESSION	NA	No	White	Yes	16	1	Primary
TCGA-A2-A0SW-01	brca_tcga_pan_can_atlas_2018	TCGA-A2-A0SW	82	STAGE IV	NA	13	9	Breast Cancer	BRCA	Breast Invasive Ductal Carcinoma	NA	-30085	0	NA	NA	44.87622054	1	Not Hispanic Or Latino	2011/8/10	0.4298	EUR	NA	No	C50.9	Mar-00	C50.9	Yes	Yes	0.2874	1.59	50	NA	IDC	44.87622054	1:DECEASED	991e1427-3c01-423d-abfd-4584302ca72c	M1	N2	T2	With Tumor	21.46825788	1:PROGRESSION	NA	No	White	Yes	20	1	Primary
TCGA-A2-A0T3-01	brca_tcga_pan_can_atlas_2018	TCGA-A2-A0T3	37	STAGE IB	7TH	31	-9	Breast Cancer	BRCA	Breast Invasive Ductal Carcinoma	1516	-13680	0	49.84054969	0:DiseaseFree	49.84054969	0	Not Hispanic Or Latino	2/21/11	0.5528	EUR	NA	No	C50.9	Mar-00	C50.9	Yes	Yes	0.2828	0.51	29	No	IDC	49.84054969	0:LIVING	058dcb78-bed1-40c3-a6c2-a0cc40065531	M0	N1MI	T1C	Tumor Free	49.84054969	0:CENSORED	Yes	No	White	Yes	8	1	Primary
TCGA-A2-A0YG-01	brca_tcga_pan_can_atlas_2018	TCGA-A2-A0YG	63	STAGE IIIC	NA	29	-11	Breast Cancer	BRCA	Breast Invasive Ductal Carcinoma	666	-23058	0	21.89565046	0:DiseaseFree	21.89565046	0	Not Hispanic Or Latino	2001/3/11	0.3672	EUR	NA	No	C50.9	Mar-00	C50.9	Yes	Yes	0.2746	0.29	52	No	IDC	21.89565046	0:LIVING	c0892598-1f7b-4f23-9cd8-731f797753d5	M0	N3A	T2	Tumor Free	21.89565046	0:CENSORED	NA	No	White	Yes	14	1	Primary
TCGA-A2-A0YH-01	brca_tcga_pan_can_atlas_2018	TCGA-A2-A0YH	53	STAGE IIIA	NA	17	11	Breast Cancer	BRCA	Breast Invasive Ductal Carcinoma	659	-19596	0	21.66551599	0:DiseaseFree	21.66551599	0	Not Hispanic Or Latino	12/14/10	0.3154	EUR	NA	No	C50.9	Mar-00	C50.9	Yes	Yes	0.3021	0.26	68	No	IDC	21.66551599	0:LIVING	298d33da-15af-48cb-b30f-eaf54e7baa43	M0	N2A	T2	Tumor Free	21.66551599	0:CENSORED	NA	No	White	Yes	10	1	Primary
TCGA-A2-A0YT-01	brca_tcga_pan_can_atlas_2018	TCGA-A2-A0YT	56	STAGE IIIB	NA	25	-1	Breast Cancer	BRCA	Breast Invasive Ductal Carcinoma	NA	-20482	0	23.76960253	0:DiseaseFree	23.76960253	0	Not Hispanic Or Latino	2012/10/10	0.5755	EUR	NA	Yes	C50.9	Mar-00	C50.9	Yes	Yes	0.3009	0.84	58	No	IDC	23.76960253	1:DECEASED	14b95463-2108-4921-afc2-e29eef52b18f	M0	N2A	T4B	Tumor Free	23.76960253	0:CENSORED	NA	No	White	Yes	14	1	Primary
TCGA-A2-A1FW-01	brca_tcga_pan_can_atlas_2018	TCGA-A2-A1FW	62	STAGE IIIA	7TH	21	-9	Breast Cancer	BRCA	Breast Invasive Ductal Carcinoma	528	-22779	0	17.35871388	0:DiseaseFree	17.35871388	0	Not Hispanic Or Latino	2005/11/11	0.6055	EUR	NA	No	C50.9	Mar-00	C50.9	Yes	Yes	0.3305	0.89	60	No	IDC	17.35871388	0:LIVING	54883111-d475-4515-ba3f-fece8a71e79e	M0	N2A	T3	Tumor Free	17.35871388	0:CENSORED	Yes	No	White	Yes	10	1	Primary
TCGA-A2-A1FX-01	brca_tcga_pan_can_atlas_2018	TCGA-A2-A1FX	61	STAGE IIIA	6TH	14	-19	Breast Cancer	BRCA	Breast Invasive Ductal Carcinoma	1847	-22344	0	60.72262222	0:DiseaseFree	60.72262222	0	Not Hispanic Or Latino	2005/12/11	0.4239	EUR	NA	No	C50.9	Mar-00	C50.9	Yes	Yes	0.3239	0.3	23	No	IDC	60.72262222	0:LIVING	ac6d3ba9-f84f-4657-aa85-4d66fb7c09da	M0	N2A	T3	Tumor Free	60.72262222	0:CENSORED	Yes	No	White	Yes	6	1	Primary
TCGA-A2-A1G4-01	brca_tcga_pan_can_atlas_2018	TCGA-A2-A1G4	71	STAGE IIIA	7TH	4	-11	Breast Cancer	BRCA	Breast Invasive Ductal Carcinoma	595	-25966	0	19.56142946	0:DiseaseFree	19.56142946	0	Not Hispanic Or Latino	4/22/11	0.1531	EUR	NA	No	C50.9	Mar-00	C50.9	Yes	Yes	0.2954	0.24	28	No	IDC	19.56142946	0:LIVING	e3b555aa-7f0a-49c6-9b13-182c61a144c1	M0	N1A	T3	Tumor Free	19.56142946	0:CENSORED	Yes	Yes	White	No	16	1	Primary
TCGA-A2-A25B-01	brca_tcga_pan_can_atlas_2018	TCGA-A2-A25B	39	STAGE IIB	7TH	NA	-7	Breast Cancer	BRCA	Breast Invasive Ductal Carcinoma	1291	-14454	0	NA	NA	42.44337048	0	Not Hispanic Or Latino	7/15/11	0.4302	AFR	NA	No	C50.9	Mar-00	C50.9	Yes	Yes	0.314	0.61	98	Yes	IDC	42.44337048	0:LIVING	eadf8482-e60e-4307-adb7-d5c3b9fa6cae	M0	N1	T2	Tumor Free	42.41049413	1:PROGRESSION	Yes	No	Black or African American	Yes	12	1	Primary
TCGA-A2-A25C-01	brca_tcga_pan_can_atlas_2018	TCGA-A2-A25C	50	STAGE IIB	7TH	10	-25	Breast Cancer	BRCA	Breast Invasive Ductal Carcinoma	523	-18508	0	17.19433212	0:DiseaseFree	17.19433212	0	Not Hispanic Or Latino	7/15/11	0.3264	EUR	NA	No	C50.9	Mar-00	C50.9	Yes	Yes	0.333	0.98	34	No	IDC	17.19433212	0:LIVING	7aedb46a-48ec-4e0e-8baa-c9ea4c4a7cf1	M0	N1A	T2	Tumor Free	17.19433212	0:CENSORED	Yes	No	White	Yes	6	1	Primary
TCGA-A2-A25E-01	brca_tcga_pan_can_atlas_2018	TCGA-A2-A25E	34	STAGE IIIA	6TH	5	-11	Breast Cancer	BRCA	Breast Invasive Ductal Carcinoma	3204	-12601	0	98.26741625	1:Recurred/Progressed	105.3358319	0	Not Hispanic Or Latino	7/21/11	0.3373	AFR	NA	No	C50.9	Mar-00	C50.9	Yes	Yes	0.3265	1.75	50	Yes	IDC	105.3358319	0:LIVING	ba89cb4f-cd63-47b1-9550-76fdaff89f2e	M0	N2A	T2	Tumor Free	98.26741625	1:PROGRESSION	Yes	No	Black or African American	Yes	16	1	Primary
TCGA-A2-A4S3-01	brca_tcga_pan_can_atlas_2018	TCGA-A2-A4S3	59	STAGE IIB	7TH	11	3	Breast Cancer	BRCA	Breast Invasive Ductal Carcinoma	666	-21762	0	21.89565046	0:DiseaseFree	21.89565046	0	Not Hispanic Or Latino	2/28/13	0.4494	AFR_ADMIX	NA	No	C50.9	Mar-00	C50.9	Yes	Yes	0.3033	0.13	55	NA	IDC	21.89565046	0:LIVING	418C11E8-2670-48D5-BBF5-95B46BFF1201	M0	N1A	T2	Tumor Free	21.89565046	0:CENSORED	Yes	No	Black or African American	NA	14	1	Primary
TCGA-A7-A0CJ-01	brca_tcga_pan_can_atlas_2018	TCGA-A7-A0CJ	57	STAGE IIA	NA	22	21	Breast Cancer	BRCA	Breast Invasive Ductal Carcinoma	931	-21014	0	NA	NA	30.60788375	0	Not Hispanic Or Latino	2010/7/10	0.5648	EUR	NA	No	C50.9	Mar-00	C50.9	Yes	Yes	0.2683	1.26	55	No	IDC	30.60788375	0:LIVING	d69e59a8-b10b-46f5-b859-b6c178d90506	M0	N0 (I-)	T2	Tumor Free	30.60788375	0:CENSORED	NA	No	White	Yes	20	1	Primary
TCGA-A7-A13F-01	brca_tcga_pan_can_atlas_2018	TCGA-A7-A13F	44	STAGE IIIA	NA	25	-9	Breast Cancer	BRCA	Breast Invasive Ductal Carcinoma	765	-16363	0	25.15040931	0:DiseaseFree	25.15040931	0	Not Hispanic Or Latino	2003/2/11	0.2607	EUR	NA	No	C50.9	Mar-00	C50.9	Yes	Yes	0.28	0.27	36	No	IDC	25.15040931	0:LIVING	2cf68894-168b-458b-af4f-53cad72989a8	M0	N1A	T3	Tumor Free	25.15040931	0:CENSORED	NA	No	White	Yes	14	1	Primary
TCGA-A7-A2KD-01	brca_tcga_pan_can_atlas_2018	TCGA-A7-A2KD	53	STAGE IIIA	7TH	17	-17	Breast Cancer	BRCA	Breast Invasive Ductal Carcinoma	679	-19563	0	22.32304304	0:DiseaseFree	22.32304304	0	Not Hispanic Or Latino	2010/11/11	0.376	AFR	NA	No	C50.9	Mar-00	C50.9	Yes	Yes	0.3212	0.11	31	No	IDC	22.32304304	0:LIVING	92654F8D-5137-4FFD-AAA3-5AE38EB88226	MX	N2A	T2	NA	22.32304304	0:CENSORED	Yes	Yes	Black or African American	Yes	16	1	Primary
TCGA-A7-A6VX-01	brca_tcga_pan_can_atlas_2018	TCGA-A7-A6VX	68	STAGE IIA	7TH	17	-11	Breast Cancer	BRCA	Breast Invasive Ductal Carcinoma	317	-25066	0	10.4218036	0:DiseaseFree	10.4218036	0	Not Hispanic Or Latino	10/29/13	0.6347	AFR	NA	No	C50.9	Mar-00	C50.9	Yes	Yes	0.355	1.31	119	No	IDC	10.4218036	0:LIVING	7EEA2B6E-771F-44C0-9350-38F45C8DBE87	M0	N0	T2	Tumor Free	10.4218036	0:CENSORED	Yes	No	Black or African American	Yes	2	1	Primary
TCGA-A8-A06N-01	brca_tcga_pan_can_atlas_2018	TCGA-A8-A06N	66	STAGE IIIB	6TH	21	-23	Breast Cancer	BRCA	Breast Invasive Ductal Carcinoma	0	-24288	0	0	0:DiseaseFree	0	0	NA	5/27/11	0.5584	EUR	NA	No	C50.9	Mar-00	C50.9	Yes	Yes	NA	0.72	34	NA	IDC	0	0:LIVING	3a711140-1b89-4611-9992-3861e3d0e01a	M0	N0	T4B	Tumor Free	0	0:CENSORED	NA	No	NA	NA	-2	1	Primary
TCGA-A8-A06O-01	brca_tcga_pan_can_atlas_2018	TCGA-A8-A06O	60	STAGE I	6TH	22	-5	Breast Cancer	BRCA	Breast Invasive Ductal Carcinoma	396	-22157	0	13.01903541	0:DiseaseFree	13.01903541	0	NA	5/27/11	0.3914	EUR	NA	No	C50.9	Mar-00	C50.9	Yes	Yes	0.2642	0.85	69	No	IDC	13.01903541	0:LIVING	69054195-9e93-49e5-b820-69b0091cc2d4	M0	N0	T1C	Tumor Free	13.01903541	0:CENSORED	NA	No	NA	No	16	1	Primary
TCGA-A8-A06Q-01	brca_tcga_pan_can_atlas_2018	TCGA-A8-A06Q	63	STAGE IIIA	5TH	20	11	Breast Cancer	BRCA	Breast Invasive Ductal Carcinoma	31	-23164	0	1.019166913	0:DiseaseFree	1.019166913	0	NA	5/27/11	0.6549	EUR	NA	No	C50.9	Mar-00	C50.9	Yes	Yes	0.3039	0.37	212	NA	IDC	1.019166913	0:LIVING	281f70c5-876f-44b3-84fb-f2302f85e74c	M0	N2	T3	Tumor Free	1.019166913	0:CENSORED	NA	No	NA	NA	18	1	Primary
TCGA-A8-A06R-01	brca_tcga_pan_can_atlas_2018	TCGA-A8-A06R	69	STAGE IIB	5TH	20	25	Breast Cancer	BRCA	Breast Invasive Ductal Carcinoma	547	-25477	0	17.98336457	0:DiseaseFree	17.98336457	0	NA	5/27/11	0.5927	EUR	NA	No	C50.9	Mar-00	C50.9	Yes	Yes	0.3035	1.23	58	No	IDC	17.98336457	0:LIVING	f3ba71f9-25f3-4784-bf2d-3aa522a0cba8	M0	N1A	T2	Tumor Free	17.98336457	0:CENSORED	NA	No	NA	Yes	6	1	Primary
TCGA-A8-A06X-01	brca_tcga_pan_can_atlas_2018	TCGA-A8-A06X	77	STAGE IIB	6TH	11	-3	Breast Cancer	BRCA	Breast Invasive Ductal Carcinoma	NA	-28338	0	31.00239997	0:DiseaseFree	31.00239997	0	NA	5/27/11	0.6033	EUR	NA	No	C50.9	Mar-00	C50.9	Yes	Yes	0.2615	0.54	186	NA	IDC	31.00239997	1:DECEASED	70931617-b3df-4a12-8e3f-2b2307602f48	M0	N0	T3	Tumor Free	31.00239997	0:CENSORED	NA	No	NA	Yes	10	1	Primary
TCGA-A8-A06Z-01	brca_tcga_pan_can_atlas_2018	TCGA-A8-A06Z	84	STAGE IIB	6TH	24	9	Breast Cancer	BRCA	Breast Invasive Ductal Carcinoma	31	-30984	0	NA	NA	1.019166913	0	NA	5/27/11	0.7074	EUR	NA	No	C50.9	Mar-00	C50.9	Yes	Yes	0.2674	1.69	70	NA	IDC	1.019166913	0:LIVING	2399caeb-ead2-4003-af38-809db4ac2e2b	M0	N0	T3	NA	1.019166913	0:CENSORED	NA	No	NA	NA	0	1	Primary
TCGA-A8-A075-01	brca_tcga_pan_can_atlas_2018	TCGA-A8-A075	42	STAGE IIB	6TH	19	13	Breast Cancer	BRCA	Breast Invasive Ductal Carcinoma	518	-15369	0	17.02995036	0:DiseaseFree	17.02995036	0	NA	5/27/11	0.5033	EUR	NA	No	C50.9	Mar-00	C50.9	Yes	Yes	0.2806	0.47	77	No	IDC	17.02995036	0:LIVING	7861a5f2-8910-4bcb-9c34-f79c5acd6e21	M0	N1A	T2	Tumor Free	17.02995036	0:CENSORED	NA	No	NA	Yes	24	1	Primary
TCGA-A8-A076-01	brca_tcga_pan_can_atlas_2018	TCGA-A8-A076	66	STAGE IIA	5TH	20	3	Breast Cancer	BRCA	Breast Invasive Ductal Carcinoma	1642	-24230	0	53.98297005	0:DiseaseFree	53.98297005	0	NA	5/27/11	0.5527	EUR	NA	No	C50.9	Mar-00	C50.9	Yes	Yes	0.2648	0.25	70	No	IDC	53.98297005	0:LIVING	23dabeef-8e3c-44bc-9a12-a9522d17be5c	M0	N0	T2	Tumor Free	53.98297005	0:CENSORED	NA	No	NA	No	14	1	Primary
TCGA-A8-A079-01	brca_tcga_pan_can_atlas_2018	TCGA-A8-A079	69	STAGE IIIB	5TH	14	1	Breast Cancer	BRCA	Breast Invasive Ductal Carcinoma	274	-25294	0	9.008120459	0:DiseaseFree	9.008120459	0	NA	5/27/11	0.3639	EUR	NA	No	C50.9	Mar-00	C50.9	Yes	Yes	0.267	0.95	64	NA	IDC	9.008120459	0:LIVING	31c31cce-1b4d-4f12-922f-84f389403170	M0	N3	T4B	Tumor Free	9.008120459	0:CENSORED	NA	No	NA	Yes	16	1	Primary
TCGA-A8-A07L-01	brca_tcga_pan_can_atlas_2018	TCGA-A8-A07L	58	STAGE IIIA	6TH	5	1	Breast Cancer	BRCA	Breast Invasive Ductal Carcinoma	975	-21428	0	32.05444324	0:DiseaseFree	32.05444324	0	NA	5/27/11	0.4588	EUR	NA	No	C50.9	Mar-00	C50.9	Yes	Yes	0.2776	1.33	81	No	IDC	32.05444324	0:LIVING	e89a9deb-6321-4e61-b412-b4993d4277dd	M0	N1A	T3	Tumor Free	32.05444324	0:CENSORED	NA	No	NA	Yes	6	1	Primary
TCGA-A8-A07W-01	brca_tcga_pan_can_atlas_2018	TCGA-A8-A07W	76	STAGE IV	6TH	26	5	Breast Cancer	BRCA	Breast Invasive Ductal Carcinoma	304	-27942	0	NA	NA	9.99441102	0	NA	5/25/11	0.4787	EUR	NA	No	C50.9	Mar-00	C50.9	Yes	Yes	0.2628	0.97	128	NA	IDC	9.99441102	0:LIVING	01263518-5f7c-49dc-8d7e-84b0c03a6a63	M1	NX	T2	With Tumor	9.99441102	0:CENSORED	NA	No	NA	No	18	1	Primary
TCGA-A8-A081-01	brca_tcga_pan_can_atlas_2018	TCGA-A8-A081	80	STAGE IIA	6TH	22	-9	Breast Cancer	BRCA	Breast Invasive Ductal Carcinoma	0	-29555	0	0	0:DiseaseFree	0	0	NA	5/27/11	0.645	EUR	NA	No	C50.9	Mar-00	C50.9	Yes	Yes	0.2701	0.84	108	NA	IDC	0	0:LIVING	9d876f05-5080-4c4e-9bf5-45f631d381e5	M0	N0	T2	Tumor Free	0	0:CENSORED	NA	No	NA	NA	20	1	Primary
TCGA-A8-A082-01	brca_tcga_pan_can_atlas_2018	TCGA-A8-A082	58	STAGE IIB	6TH	5	-7	Breast Cancer	BRCA	Breast Invasive Ductal Carcinoma	-31	-21338	0	18.04911727	0:DiseaseFree	18.04911727	0	NA	5/27/11	0.1231	EUR	NA	No	C50.9	Mar-00	C50.9	Yes	Yes	0.2483	0.1	20	No	IDC	18.04911727	0:LIVING	5e4187c9-98f8-4bdb-a8da-6a914e96f47a	M0	N1A	T2	Tumor Free	18.04911727	0:CENSORED	NA	No	NA	No	12	1	Primary
TCGA-A8-A08G-01	brca_tcga_pan_can_atlas_2018	TCGA-A8-A08G	41	STAGE IIA	6TH	24	-9	Breast Cancer	BRCA	Breast Invasive Ductal Carcinoma	607	-14976	0	19.95594569	0:DiseaseFree	19.95594569	0	NA	5/27/11	0.5338	EUR	NA	No	C50.9	Mar-00	C50.9	Yes	Yes	0.2544	0.35	44	No	IDC	19.95594569	0:LIVING	719082cc-1ebe-4a51-a659-85a59db1d77d	M0	N0	T2	Tumor Free	19.95594569	0:CENSORED	NA	No	NA	Yes	10	1	Primary
TCGA-A8-A08I-01	brca_tcga_pan_can_atlas_2018	TCGA-A8-A08I	53	STAGE IIA	6TH	19	-7	Breast Cancer	BRCA	Breast Invasive Ductal Carcinoma	365	-19389	0	11.9998685	0:DiseaseFree	11.9998685	0	NA	5/27/11	0.6372	EUR	NA	No	C50.9	Mar-00	C50.9	Yes	Yes	NA	1.21	33	No	IDC	11.9998685	0:LIVING	7acf33e7-c386-45fd-8c9a-469600378687	M0	N0	T2	Tumor Free	11.9998685	0:CENSORED	NA	No	NA	Yes	8	1	Primary
TCGA-A8-A08P-01	brca_tcga_pan_can_atlas_2018	TCGA-A8-A08P	70	STAGE IIIA	6TH	NA	3	Breast Cancer	BRCA	Breast Invasive Ductal Carcinoma	943	-25598	0	31.00239997	0:DiseaseFree	31.00239997	0	NA	5/27/11	0.5434	EUR	NA	No	C50.9	Mar-00	C50.9	Yes	Yes	0.26	0.19	66	No	IDC	31.00239997	0:LIVING	f947d67f-4aa2-4eb9-977e-21a5ae563613	M0	N2A	T2	Tumor Free	31.00239997	0:CENSORED	NA	No	NA	Yes	18	1	Primary
TCGA-A8-A092-01	brca_tcga_pan_can_atlas_2018	TCGA-A8-A092	48	STAGE IIIA	6TH	24	-5	Breast Cancer	BRCA	Breast Invasive Ductal Carcinoma	942	-17807	0	30.96952362	0:DiseaseFree	30.96952362	0	NA	5/27/11	0.5728	EUR	NA	No	C50.9	Mar-00	C50.9	Yes	Yes	0.2734	1.22	70	No	IDC	30.96952362	0:LIVING	38a8b734-9acc-42f9-b5b7-e51b0dfc6504	M0	N2A	T2	Tumor Free	30.96952362	0:CENSORED	NA	No	NA	Yes	18	1	Primary
TCGA-A8-A095-01	brca_tcga_pan_can_atlas_2018	TCGA-A8-A095	45	STAGE I	6TH	9	-21	Breast Cancer	BRCA	Breast Invasive Ductal Carcinoma	1277	-16742	0	41.98310156	0:DiseaseFree	41.98310156	0	NA	5/27/11	0.0741	EUR	NA	No	C50.9	Mar-00	C50.9	Yes	Yes	0.2437	0.2	128	No	IDC	41.98310156	0:LIVING	29df128d-ace2-40cf-88ee-3f6f2170f159	M0	N0	T1C	Tumor Free	41.98310156	0:CENSORED	NA	No	NA	Yes	10	1	Primary
TCGA-A8-A096-01	brca_tcga_pan_can_atlas_2018	TCGA-A8-A096	73	STAGE IIA	6TH	2	-33	Breast Cancer	BRCA	Breast Invasive Ductal Carcinoma	0	-26723	0	0	0:DiseaseFree	0	0	NA	5/27/11	0.0683	EUR	NA	No	C50.9	Mar-00	C50.9	Yes	Yes	0.2556	0.1	29	NA	IDC	0	0:LIVING	d7cac141-9269-4733-83ce-e1bc0b503254	M0	N0	T2	Tumor Free	0	0:CENSORED	NA	No	NA	NA	-2	1	Primary
TCGA-A8-A09C-01	brca_tcga_pan_can_atlas_2018	TCGA-A8-A09C	69	STAGE X	6TH	19	-19	Breast Cancer	BRCA	Breast Invasive Ductal Carcinoma	31	-25355	0	NA	NA	1.019166913	0	NA	5/27/11	0.4981	EUR	NA	No	C50.9	Mar-00	C50.9	Yes	Yes	0.2644	1.23	25	NA	IDC	1.019166913	0:LIVING	80f3f48a-cc21-415c-b181-c77e7ba1c563	MX	N0	T2	NA	1.019166913	0:CENSORED	NA	Yes	NA	NA	10	1	Primary
TCGA-A8-A09I-01	brca_tcga_pan_can_atlas_2018	TCGA-A8-A09I	84	STAGE IIA	6TH	16	-3	Breast Cancer	BRCA	Breast Invasive Ductal Carcinoma	1371	-30711	0	45.07347865	0:DiseaseFree	45.07347865	0	NA	5/27/11	0.3571	EUR	NA	No	C50.9	Mar-00	C50.9	Yes	Yes	0.275	0.21	128	No	IDC	45.07347865	0:LIVING	1557183c-aedd-4df6-b98a-3654667f7b69	M0	N0	T2	Tumor Free	45.07347865	0:CENSORED	NA	Yes	NA	No	18	1	Primary
TCGA-A8-A09M-01	brca_tcga_pan_can_atlas_2018	TCGA-A8-A09M	75	STAGE IIIC	6TH	2	-11	Breast Cancer	BRCA	Breast Invasive Ductal Carcinoma	1006	-27455	0	33.07361015	0:DiseaseFree	33.07361015	0	NA	5/27/11	0.4565	EUR	NA	No	C50.9	Mar-00	C50.9	Yes	Yes	0.2519	0.31	131	No	IDC	33.07361015	0:LIVING	626b4ff0-2188-4a14-aac8-6703c624917f	M0	N3A	T2	Tumor Free	33.07361015	0:CENSORED	NA	No	NA	Yes	14	1	Primary
TCGA-A8-A09N-01	brca_tcga_pan_can_atlas_2018	TCGA-A8-A09N	57	STAGE IIIC	6TH	14	-1	Breast Cancer	BRCA	Breast Invasive Ductal Carcinoma	31	-21002	0	1.019166913	0:DiseaseFree	1.019166913	0	NA	5/27/11	0.6977	EUR	NA	No	C50.9	Mar-00	C50.9	Yes	Yes	0.2927	0.97	58	NA	IDC	1.019166913	0:LIVING	33919e92-4ea9-47e5-a6f4-36e51845d50f	M0	N3A	T2	Tumor Free	1.019166913	0:CENSORED	NA	No	NA	NA	8	1	Primary
TCGA-A8-A09Q-01	brca_tcga_pan_can_atlas_2018	TCGA-A8-A09Q	83	STAGE IIIB	6TH	24	-7	Breast Cancer	BRCA	Breast Invasive Ductal Carcinoma	761	-30528	0	NA	NA	25.0189039	0	NA	5/27/11	0.5959	EUR	NA	No	C50.9	Mar-00	C50.9	Yes	Yes	0.2681	0.94	129	NA	IDC	25.0189039	0:LIVING	09c2bc35-c21f-4aa4-ac30-0d8db02ad811	M0	N2A	T4B	With Tumor	25.0189039	0:CENSORED	NA	No	NA	No	2	1	Primary
TCGA-A8-A09R-01	brca_tcga_pan_can_atlas_2018	TCGA-A8-A09R	82	STAGE IIB	6TH	20	-31	Breast Cancer	BRCA	Breast Invasive Ductal Carcinoma	273	-30196	0	8.975244107	0:DiseaseFree	8.975244107	0	NA	5/27/11	0.4749	EUR	NA	No	C50.9	Mar-00	C50.9	Yes	Yes	NA	0.41	66	No	IDC	8.975244107	0:LIVING	cb0a2055-2168-4454-8755-47dd613db36f	M0	N1	T2	Tumor Free	8.975244107	0:CENSORED	NA	No	NA	Yes	2	1	Primary
TCGA-A8-A09W-01	brca_tcga_pan_can_atlas_2018	TCGA-A8-A09W	70	STAGE IIIB	5TH	7	5	Breast Cancer	BRCA	Breast Invasive Lobular Carcinoma	30	-25659	0	NA	NA	0.986290561	0	NA	5/27/11	0.3816	EUR	NA	No	C50.9	Mar-20	C50.9	Yes	Yes	0.2509	0.52	80	NA	ILC	0.986290561	0:LIVING	452672e8-b6d9-45b5-bb02-e88e03e2dd66	M0	N3	T2	NA	0.986290561	0:CENSORED	NA	No	NA	NA	12	1	Primary
TCGA-A8-A09Z-01	brca_tcga_pan_can_atlas_2018	TCGA-A8-A09Z	83	STAGE IIB	6TH	4	-29	Breast Cancer	BRCA	Breast Invasive Lobular Carcinoma	0	-30590	0	NA	NA	0	0	NA	5/27/11	0.1205	EUR	NA	No	C50.9	Mar-20	C50.9	Yes	Yes	0.7713	26.38	1095	NA	ILC	0	0:LIVING	81e7a3d3-be70-4834-8018-4d2cc077a4e6	M0	N0	T3	With Tumor	0	0:CENSORED	NA	No	NA	NA	-12	1	Primary
TCGA-AC-A2BM-01	brca_tcga_pan_can_atlas_2018	TCGA-AC-A2BM	41	STAGE IIB	6TH	18	-23	Breast Cancer	BRCA	Breast Invasive Ductal Carcinoma	3022	-15212	0	99.35233587	0:DiseaseFree	99.35233587	0	NA	2009/12/11	0.3919	AFR	NA	No	C50.9	Mar-00	C50.9	Yes	Yes	0.3186	0.26	20	No	IDC	99.35233587	0:LIVING	8159FF7B-89F4-411A-9B9C-491F1CB3EB34	MX	N1A	T2	Tumor Free	99.35233587	0:CENSORED	Yes	No	Black or African American	No	6	1	Primary
TCGA-AC-A7VB-01	brca_tcga_pan_can_atlas_2018	TCGA-AC-A7VB	51	STAGE IIA	7TH	8	-1	Breast Cancer	BRCA	Breast Invasive Ductal Carcinoma	250	-18806	0	8.21908801	0:DiseaseFree	8.21908801	0	Not Hispanic Or Latino	2/26/14	0.2511	AFR_ADMIX	NA	No	C50.9	Mar-00	C50.9	Yes	Yes	0.3405	0.19	21	No	IDC	8.21908801	0:LIVING	56230E4A-29CA-4F37-A0F9-730DBDFB6FA2	MX	N1A	T1C	Tumor Free	8.21908801	0:CENSORED	Yes	No	Black or African American	Yes	4	1	Primary
TCGA-AN-A03Y-01	brca_tcga_pan_can_atlas_2018	TCGA-AN-A03Y	66	STAGE IIA	NA	24	-5	Breast Cancer	BRCA	Breast Invasive Ductal Carcinoma	10	-24232	0	0.32876352	0:DiseaseFree	0.32876352	0	Not Hispanic Or Latino	12/29/10	0.3773	EUR	NA	No	C50.9	Mar-00	C50.9	Yes	Yes	0.2659	0.92	26	NA	IDC	0.32876352	0:LIVING	a991644b-3ee6-4cda-acf0-e37de48a49fc	M0	N0	T2	Tumor Free	0.32876352	0:CENSORED	NA	No	White	No	14	1	Primary
TCGA-AN-A0AJ-01	brca_tcga_pan_can_atlas_2018	TCGA-AN-A0AJ	79	STAGE IIB	NA	16	21	Breast Cancer	BRCA	Breast Invasive Ductal Carcinoma	303	-29131	0	9.961534668	0:DiseaseFree	9.961534668	0	Not Hispanic Or Latino	12/20/10	0.6855	EUR	NA	No	C50.9	Mar-22	C50.9	Yes	Yes	0.252	1.25	77	No	IDC	9.961534668	0:LIVING	9646160a-f1f9-437b-8c7d-efb0b57bfb97	M0	N0	T3	Tumor Free	9.961534668	0:CENSORED	NA	No	White	No	24	1	Primary
TCGA-AN-A0AK-01	brca_tcga_pan_can_atlas_2018	TCGA-AN-A0AK	76	STAGE IIA	NA	12	9	Breast Cancer	BRCA	Breast Invasive Ductal Carcinoma	224	-27977	0	7.364302857	0:DiseaseFree	7.364302857	0	Not Hispanic Or Latino	12/21/10	0.2818	EUR	NA	No	C50.9	Mar-00	C50.9	Yes	Yes	0.8283	32.92	1118	No	IDC	7.364302857	0:LIVING	9e894662-b718-40f8-8899-b5e036cfbd76	M0	N0	T2	Tumor Free	7.364302857	0:CENSORED	NA	No	White	No	12	1	Primary
TCGA-AN-A0AM-01	brca_tcga_pan_can_atlas_2018	TCGA-AN-A0AM	56	STAGE IIA	NA	21	19	Breast Cancer	BRCA	Breast Invasive Ductal Carcinoma	5	-20713	0	0.16438176	0:DiseaseFree	0.16438176	0	Not Hispanic Or Latino	12/28/10	0.2787	EUR	NA	No	C50.9	Mar-00	C50.9	Yes	Yes	0.2894	0.09	88	NA	IDC	0.16438176	0:LIVING	00a2d166-78c9-4687-a195-3d6315c27574	M0	N0	T2	Tumor Free	0.16438176	0:CENSORED	NA	No	White	No	18	1	Primary
TCGA-AN-A0FF-01	brca_tcga_pan_can_atlas_2018	TCGA-AN-A0FF	32	STAGE IA	NA	4	-29	Breast Cancer	BRCA	Breast Invasive Ductal Carcinoma	172	-11929	0	5.654732551	0:DiseaseFree	5.654732551	0	Not Hispanic Or Latino	12/27/10	0.1509	EUR	NA	No	C50.9	Mar-00	C50.9	Yes	Yes	0.2735	0.05	20	No	IDC	5.654732551	0:LIVING	d5cab7f5-e4f1-40ee-a0c8-4c8004c1c9a0	M0	N0	T1B	Tumor Free	5.654732551	0:CENSORED	NA	No	White	No	2	1	Primary
TCGA-AN-A0FY-01	brca_tcga_pan_can_atlas_2018	TCGA-AN-A0FY	55	STAGE IA	7TH	19	19	Breast Cancer	BRCA	Breast Invasive Ductal Carcinoma	10	-20347	0	0.32876352	0:DiseaseFree	0.32876352	0	Not Hispanic Or Latino	12/29/10	0.35	EUR	NA	No	C50.9	Mar-00	C50.9	Yes	Yes	0.2826	1.39	49	NA	IDC	0.32876352	0:LIVING	de75d0b9-0f47-4732-8df5-05c350cfcd32	M0	N0	T1C	Tumor Free	0.32876352	0:CENSORED	NA	No	White	No	16	1	Primary
TCGA-AN-A0XR-01	brca_tcga_pan_can_atlas_2018	TCGA-AN-A0XR	55	STAGE IIIA	7TH	6	-7	Breast Cancer	BRCA	Breast Invasive Ductal Carcinoma	10	-20381	0	0.32876352	0:DiseaseFree	0.32876352	0	Not Hispanic Or Latino	3/25/11	0.1201	EUR	NA	No	C50.9	Mar-00	C50.9	Yes	Yes	0.2961	0.36	30	NA	IDC	0.32876352	0:LIVING	f51af6db-2655-47fb-9ffc-83a503a728ea	M0	N2	T2	NA	0.32876352	0:CENSORED	Yes	No	White	No	10	1	Primary
TCGA-AO-A03N-01	brca_tcga_pan_can_atlas_2018	TCGA-AO-A03N	59	STAGE IIB	6TH	23	9	Breast Cancer	BRCA	Breast Invasive Ductal Carcinoma	2031	-21816	0	54.08159911	1:Recurred/Progressed	66.77187099	0	Not Hispanic Or Latino	1/13/11	0.4975	EUR	NA	No	C50.9	Mar-00	C50.9	Yes	Yes	NA	0.23	91	Yes	IDC	66.77187099	0:LIVING	9435447e-d65f-408b-863b-6576b1d652dd	M0	N1A	T2	With Tumor	54.08159911	1:PROGRESSION	NA	No	White	No	16	1	Primary
TCGA-AO-A03O-01	brca_tcga_pan_can_atlas_2018	TCGA-AO-A03O	69	STAGE IIA	NA	24	-5	Breast Cancer	BRCA	Breast Invasive Ductal Carcinoma	NA	-25362	0	81.63198212	0:DiseaseFree	81.63198212	0	Not Hispanic Or Latino	9/19/10	0.3537	AFR_ADMIX	NA	No	C50.9	Mar-00	C50.9	Yes	Yes	0.2729	0.88	72	NA	IDC	81.63198212	1:DECEASED	1111fb30-46ce-4722-98da-ec9ba2323d90	M0	N0 (I-)	T2	Tumor Free	81.63198212	0:CENSORED	NA	No	Black or African American	No	18	1	Primary
TCGA-AO-A03P-01	brca_tcga_pan_can_atlas_2018	TCGA-AO-A03P	54	STAGE IIB	6TH	11	-15	Breast Cancer	BRCA	Breast Invasive Ductal Carcinoma	2576	-19724	0	NA	NA	95.70306079	1	Not Hispanic Or Latino	9/19/10	0.4219	AFR	NA	No	C50.9	Mar-00	C50.9	Yes	Yes	0.239	1.02	41	Yes	IDC	95.70306079	1:DECEASED	2d4c778c-7f77-4f0a-8261-2086accf15fd	M0	N1	T2	With Tumor	63.18834862	1:PROGRESSION	NA	No	Black or African American	Yes	4	1	Primary
TCGA-AO-A0J3-01	brca_tcga_pan_can_atlas_2018	TCGA-AO-A0J3	67	STAGE IIB	NA	12	-19	Breast Cancer	BRCA	Breast Invasive Carcinoma (NOS)	651	-24519	0	21.40250518	0:DiseaseFree	21.40250518	0	Not Hispanic Or Latino	9/19/10	0.5363	EUR	NA	No	C50.9	Mar-23	C50.9	Yes	Yes	0.288	0.77	76	No	BRCNOS	21.40250518	0:LIVING	39cde586-df95-435f-b9a6-73b0c0ee5e92	M0	N1B	T2	Tumor Free	21.40250518	0:CENSORED	NA	No	White	Yes	0	1	Primary
TCGA-AO-A0J7-01	brca_tcga_pan_can_atlas_2018	TCGA-AO-A0J7	71	STAGE IIB	NA	15	-17	Breast Cancer	BRCA	Breast Invasive Carcinoma (NOS)	618	-26281	0	20.31758556	0:DiseaseFree	20.31758556	0	Not Hispanic Or Latino	9/19/10	0.7671	EUR	NA	No	C50.9	Mar-23	C50.9	Yes	Yes	0.2727	1.24	18	No	BRCNOS	20.31758556	0:LIVING	9536bec0-dae0-4d63-a1b3-956741835243	M0	N1	T2	Tumor Free	20.31758556	0:CENSORED	NA	No	White	Yes	10	1	Primary
TCGA-AO-A0JD-01	brca_tcga_pan_can_atlas_2018	TCGA-AO-A0JD	59	STAGE IIIA	NA	7	7	Breast Cancer	BRCA	Breast Invasive Ductal Carcinoma	2190	-21831	0	71.99921097	0:DiseaseFree	71.99921097	0	Not Hispanic Or Latino	9/20/10	0.3929	EUR	NA	No	C50.9	Mar-00	C50.9	Yes	Yes	0.2721	0.18	100	No	IDC	71.99921097	0:LIVING	0a229f95-0ea1-4d63-953e-74f5ec2f3028	M0	N1A	T3	Tumor Free	71.99921097	0:CENSORED	NA	No	White	Yes	16	1	Primary
TCGA-AO-A0JM-01	brca_tcga_pan_can_atlas_2018	TCGA-AO-A0JM	40	STAGE IIB	NA	15	-9	Breast Cancer	BRCA	Breast Invasive Ductal Carcinoma	2184	-14653	0	71.80195286	0:DiseaseFree	71.80195286	0	Hispanic Or Latino	9/20/10	0.3307	NA	NA	No	C50.9	Mar-00	C50.9	Yes	Yes	0.2626	0.38	35	No	IDC	71.80195286	0:LIVING	44bec761-b603-49c0-8634-f6bfe0319bb1	M0	N1	T2	Tumor Free	71.80195286	0:CENSORED	NA	No	NA	Yes	16	1	Primary
TCGA-AO-A1KP-01	brca_tcga_pan_can_atlas_2018	TCGA-AO-A1KP	77	STAGE IIA	6TH	7	-23	Breast Cancer	BRCA	Breast Invasive Ductal Carcinoma	2513	-28247	0	97.08386757	0:DiseaseFree	97.08386757	0	Not Hispanic Or Latino	2004/1/11	0.1817	EUR	NA	No	C50.9	Mar-00	C50.9	Yes	Yes	0.2922	0.23	16	NA	IDC	97.08386757	0:LIVING	3aaabc62-f5a4-4025-9b29-5adf82c86c84	M0	N1	T1	Tumor Free	97.08386757	0:CENSORED	Yes	No	White	No	8	1	Primary
TCGA-AO-A1KS-01	brca_tcga_pan_can_atlas_2018	TCGA-AO-A1KS	69	STAGE IIA	7TH	24	-15	Breast Cancer	BRCA	Breast Invasive Lobular Carcinoma	16	-25230	0	11.50672321	0:DiseaseFree	11.50672321	0	Not Hispanic Or Latino	2004/1/11	0.4859	EUR	NA	No	C50.9	Mar-20	C50.9	Yes	Yes	0.3351	0.26	33	NA	ILC	11.50672321	0:LIVING	bb8d42d3-ad65-4d88-ae1d-f9aadfc7962d	M0	N0 (I-)	T2	Tumor Free	11.50672321	0:CENSORED	Yes	No	White	Yes	4	1	Primary
TCGA-AO-A1KT-01	brca_tcga_pan_can_atlas_2018	TCGA-AO-A1KT	78	STAGE IIA	6TH	11	23	Breast Cancer	BRCA	Breast Invasive Ductal Carcinoma	541	-28660	0	17.78610645	0:DiseaseFree	17.78610645	0	Not Hispanic Or Latino	2004/1/11	0.3513	EUR	NA	No	C50.9	Mar-00	C50.9	Yes	Yes	0.3339	0.96	35	NA	IDC	17.78610645	0:LIVING	1f8f87cb-8a0b-474c-97fb-c71b4fd88d97	M0	N1	T1	Tumor Free	17.78610645	0:CENSORED	Yes	NA	White	Yes	20	1	Primary
TCGA-AQ-A04H-01	brca_tcga_pan_can_atlas_2018	TCGA-AQ-A04H	61	STAGE IIIA	6TH	15	-9	Breast Cancer	BRCA	Breast Invasive Ductal Carcinoma	754	-22539	0	24.78876944	0:DiseaseFree	24.78876944	0	Not Hispanic Or Latino	12/15/10	0.4203	EUR	NA	No	C50.9	Mar-00	C50.9	Yes	Yes	0.2685	0.73	60	No	IDC	24.78876944	0:LIVING	83f943c7-3975-4b4f-985d-9c057741793b	MX	N2A	T2	Tumor Free	24.78876944	0:CENSORED	NA	No	White	Yes	6	1	Primary
TCGA-AR-A0TQ-01	brca_tcga_pan_can_atlas_2018	TCGA-AR-A0TQ	27	STAGE IIIA	6TH	11	-3	Breast Cancer	BRCA	Breast Invasive Ductal Carcinoma	2991	-9873	0	98.33316895	0:DiseaseFree	98.33316895	0	Not Hispanic Or Latino	2003/7/11	0.1275	EUR	NA	No	C50.9	Mar-00	C50.9	Yes	Yes	0.2818	0.13	31	No	IDC	98.33316895	0:LIVING	5dc1bee9-c44d-4fdc-9ae5-83426c4d6880	M0	N1	T3	Tumor Free	98.33316895	0:CENSORED	NA	No	White	Yes	20	1	Primary
TCGA-AR-A0TT-01	brca_tcga_pan_can_atlas_2018	TCGA-AR-A0TT	53	STAGE IIIA	6TH	12	-19	Breast Cancer	BRCA	Breast Invasive Ductal Carcinoma	3316	-19679	0	109.0179834	0:DiseaseFree	109.0179834	0	NA	2003/8/11	0.3875	AFR_ADMIX	NA	No	C50.9	Mar-00	C50.9	Yes	Yes	0.2872	0.22	55	No	IDC	109.0179834	0:LIVING	13ca97a1-75bb-4a49-b8c3-181e5b2c9e86	M0	N2	T2	NA	109.0179834	0:CENSORED	NA	No	Black or African American	Yes	8	1	Primary
TCGA-AR-A0TV-01	brca_tcga_pan_can_atlas_2018	TCGA-AR-A0TV	66	STAGE IIA	6TH	15	-1	Breast Cancer	BRCA	Breast Invasive Ductal Carcinoma	2288	-24279	0	75.22109347	0:DiseaseFree	75.22109347	0	NA	2003/10/11	0.3859	EUR	NA	No	C50.9	Mar-00	C50.9	Yes	Yes	0.2892	0.3	57	No	IDC	75.22109347	0:LIVING	6439621e-da61-4723-91cc-c5d87d0a4abc	M0	N0	T2	Tumor Free	75.22109347	0:CENSORED	NA	No	NA	No	10	1	Primary
TCGA-AR-A0TY-01	brca_tcga_pan_can_atlas_2018	TCGA-AR-A0TY	54	STAGE IIA	NA	8	3	Breast Cancer	BRCA	Breast Invasive Ductal Carcinoma	NA	-19836	0	17.88473551	1:Recurred/Progressed	55.85692212	1	Not Hispanic Or Latino	2003/10/11	0.3607	EUR	NA	No	C50.9	Mar-00	C50.9	Yes	Yes	0.2519	0.75	78	Yes	IDC	55.85692212	1:DECEASED	da1c58a7-c6bd-47d9-95c2-8d2ac70e20e4	M0	N0	T2	NA	17.88473551	1:PROGRESSION	NA	No	White	No	14	1	Primary
TCGA-AR-A0U2-01	brca_tcga_pan_can_atlas_2018	TCGA-AR-A0U2	47	STAGE IIIA	NA	22	-7	Breast Cancer	BRCA	Breast Invasive Ductal Carcinoma	NA	-17390	0	52.89805043	1:Recurred/Progressed	83.86757405	1	Not Hispanic Or Latino	2/24/11	0.6621	EUR	NA	No	C50.9	Mar-00	C50.9	Yes	Yes	0.3097	1.19	43	Yes	IDC	83.86757405	1:DECEASED	9ad603dc-3fd0-44f5-ae4e-64eeb1ae8d6d	M0	N2	T2	With Tumor	52.89805043	1:PROGRESSION	NA	No	White	Yes	16	1	Primary
TCGA-AR-A1AW-01	brca_tcga_pan_can_atlas_2018	TCGA-AR-A1AW	65	STAGE IIA	6TH	12	-31	Breast Cancer	BRCA	Breast Invasive Ductal Carcinoma	2632	-23855	0	86.53055857	0:DiseaseFree	86.53055857	0	Not Hispanic Or Latino	6/14/11	0.1214	EUR	NA	No	C50.9	Mar-00	C50.9	Yes	Yes	0.2572	0.02	29	No	IDC	86.53055857	0:LIVING	a12fd22a-7f84-4b6e-b6d8-012e38eb73d7	M0	N0	T2	NA	86.53055857	0:CENSORED	Yes	No	White	Yes	14	1	Primary
TCGA-AR-A24H-01	brca_tcga_pan_can_atlas_2018	TCGA-AR-A24H	65	STAGE IIA	5TH	15	-13	Breast Cancer	BRCA	Breast Invasive Lobular Carcinoma	4894	-24046	0	160.8968669	0:DiseaseFree	160.8968669	0	Not Hispanic Or Latino	8/29/11	0.4579	EUR	NA	No	C50.9	Mar-20	C50.9	Yes	Yes	0.2995	0.61	125	No	ILC	160.8968669	0:LIVING	6f89509c-f802-482e-b4da-94553aa76fe9	M0	N0	T2	NA	160.8968669	0:CENSORED	Yes	No	White	Yes	4	1	Primary
TCGA-AR-A24K-01	brca_tcga_pan_can_atlas_2018	TCGA-AR-A24K	46	STAGE IIA	6TH	18	-17	Breast Cancer	BRCA	Breast Invasive Ductal Carcinoma	1548	-16961	0	50.89259296	0:DiseaseFree	50.89259296	0	NA	2008/12/11	0.2005	EUR	NA	No	C50.9	Mar-00	C50.9	Yes	Yes	0.3624	1.28	29	No	IDC	50.89259296	0:LIVING	599c3701-df7a-4a75-a347-fa9b510dd242	M0	N0	T2	NA	50.89259296	0:CENSORED	Yes	No	White	Yes	10	1	Primary
TCGA-AR-A24N-01	brca_tcga_pan_can_atlas_2018	TCGA-AR-A24N	54	STAGE I	6TH	3	-19	Breast Cancer	BRCA	Breast Invasive Ductal Carcinoma	3035	-19989	0	99.77972844	0:DiseaseFree	99.77972844	0	Not Hispanic Or Latino	8/16/11	0.1106	EUR	NA	No	C50.9	Mar-00	C50.9	Yes	Yes	0.3066	0.05	32	No	IDC	99.77972844	0:LIVING	30047d32-0833-4aca-98d1-3b9ab7122863	M0	N0	T1	NA	99.77972844	0:CENSORED	Yes	No	White	No	12	1	Primary
TCGA-AR-A24R-01	brca_tcga_pan_can_atlas_2018	TCGA-AR-A24R	45	STAGE IIIA	6TH	17	-13	Breast Cancer	BRCA	Breast Invasive Ductal Carcinoma	3430	-16642	0	112.7658875	0:DiseaseFree	112.7658875	0	Not Hispanic Or Latino	8/26/11	0.3412	EUR	NA	No	C50.9	Mar-00	C50.9	Yes	Yes	0.3522	0.72	22	No	IDC	112.7658875	0:LIVING	db62d9c7-8343-4771-84fc-146d2e307bb8	M0	N2	T1	NA	112.7658875	0:CENSORED	Yes	No	White	Yes	18	1	Primary
TCGA-AR-A24S-01	brca_tcga_pan_can_atlas_2018	TCGA-AR-A24S	61	STAGE I	6TH	16	-13	Breast Cancer	BRCA	Breast Invasive Ductal Carcinoma	2976	-22587	0	97.84002367	0:DiseaseFree	97.84002367	0	Not Hispanic Or Latino	8/30/11	0.3411	EUR	NA	No	C50.9	Mar-00	C50.9	Yes	Yes	0.3249	0.04	44	No	IDC	97.84002367	0:LIVING	074e8b06-3929-4896-9263-3b80ad6a355b	M0	N0	T1	NA	97.84002367	0:CENSORED	Yes	No	White	Yes	12	1	Primary
TCGA-AR-A24Z-01	brca_tcga_pan_can_atlas_2018	TCGA-AR-A24Z	57	STAGE IIA	6TH	18	-13	Breast Cancer	BRCA	Breast Invasive Ductal Carcinoma	3001	-20900	0	98.66193247	0:DiseaseFree	98.66193247	0	NA	8/30/11	0.5036	EUR	NA	No	C50.9	Mar-00	C50.9	Yes	Yes	0.3301	1.07	42	No	IDC	98.66193247	0:LIVING	9fefbe7c-f66a-4940-843e-285cb7b392c1	M0	N0	T2	NA	98.66193247	0:CENSORED	Yes	No	White	No	6	1	Primary
TCGA-AR-A250-01	brca_tcga_pan_can_atlas_2018	TCGA-AR-A250	58	STAGE IIA	6TH	19	-15	Breast Cancer	BRCA	Breast Invasive Ductal Carcinoma	2707	-21309	0	88.99628497	0:DiseaseFree	88.99628497	0	Not Hispanic Or Latino	8/30/11	0.3845	EUR	NA	No	C50.9	Mar-00	C50.9	Yes	Yes	0.3337	1.63	116	No	IDC	88.99628497	0:LIVING	a0963e93-b63e-4de2-86c1-81302e271d3e	M0	N0	T2	Tumor Free	88.99628497	0:CENSORED	Yes	No	White	No	8	1	Primary
TCGA-B6-A0IB-01	brca_tcga_pan_can_atlas_2018	TCGA-B6-A0IB	64	STAGE IV	3RD	21	-5	Breast Cancer	BRCA	Breast Invasive Ductal Carcinoma	NA	-23646	0	NA	NA	129.5657034	1	Not Hispanic Or Latino	2011/2/10	0.5461	EUR	NA	No	C50.9	Mar-00	C50.9	Yes	Yes	0.278	0.25	66	Yes	IDC	129.5657034	1:DECEASED	157ec9e0-ca6e-4da1-9233-f976cf0db433	M1	N3	T3	With Tumor	89.32504849	1:PROGRESSION	NA	No	White	No	12	1	Primary
TCGA-B6-A0IN-01	brca_tcga_pan_can_atlas_2018	TCGA-B6-A0IN	45	STAGE X	4TH	7	7	Breast Cancer	BRCA	Breast Invasive Carcinoma (NOS)	NA	-16705	0	46.42140908	1:Recurred/Progressed	84.5908538	1	Not Hispanic Or Latino	2011/2/10	0.2325	EUR	NA	No	C50.9	Mar-23	C50.9	Yes	Yes	0.2872	0.12	29	Yes	BRCNOS	84.5908538	1:DECEASED	16a8d916-ad46-4690-b1a5-3b2b323f4336	MX	NX	T1C	With Tumor	46.42140908	1:PROGRESSION	NA	No	White	No	0	1	Primary
TCGA-B6-A0RL-01	brca_tcga_pan_can_atlas_2018	TCGA-B6-A0RL	60	STAGE IIA	4TH	9	-1	Breast Cancer	BRCA	Breast Invasive Ductal Carcinoma	NA	-22238	0	81.17171319	0:DiseaseFree	81.17171319	0	Not Hispanic Or Latino	2011/2/10	0.3215	AFR	NA	No	C50.9	Mar-00	C50.9	Yes	Yes	0.2985	0.93	53	No	IDC	81.17171319	1:DECEASED	5562455d-bbb8-46eb-a510-e8c6e1e26789	M0	N0 (I-)	T2	Tumor Free	81.17171319	0:CENSORED	NA	No	Black or African American	No	8	1	Primary
TCGA-B6-A0WV-01	brca_tcga_pan_can_atlas_2018	TCGA-B6-A0WV	67	STAGE IIB	4TH	24	3	Breast Cancer	BRCA	Breast Invasive Ductal Carcinoma	NA	-24803	0	79.46214288	0:DiseaseFree	79.46214288	0	Not Hispanic Or Latino	12/14/10	0.4345	EUR	NA	No	C50.9	Mar-00	C50.9	Yes	Yes	0.2725	0.52	29	No	IDC	79.46214288	1:DECEASED	7588a286-6935-424a-bc5f-92e24c83eb37	M0	N1B	T2	Tumor Free	79.46214288	0:CENSORED	NA	No	White	No	24	1	Primary
TCGA-B6-A0WW-01	brca_tcga_pan_can_atlas_2018	TCGA-B6-A0WW	58	STAGE X	4TH	9	-23	Breast Cancer	BRCA	Breast Invasive Ductal Carcinoma	NA	-21479	0	14.69572936	1:Recurred/Progressed	18.34500444	1	Not Hispanic Or Latino	12/14/10	0.3127	AFR	NA	No	C50.9	Mar-00	C50.9	Yes	Yes	0.2824	0.67	34	Yes	IDC	18.34500444	1:DECEASED	f02931f8-d72a-481d-b532-8b141dab115f	MX	N1B	T2	With Tumor	14.69572936	1:PROGRESSION	NA	No	Black or African American	Yes	4	1	Primary
TCGA-B6-A0X5-01	brca_tcga_pan_can_atlas_2018	TCGA-B6-A0X5	61	STAGE IIB	4TH	3	-11	Breast Cancer	BRCA	Breast Invasive Ductal Carcinoma	NA	-22380	0	44.15294079	1:Recurred/Progressed	68.94171023	1	Not Hispanic Or Latino	12/14/10	0.0827	AFR_ADMIX	NA	No	C50.9	Mar-00	C50.9	Yes	Yes	0.2756	0.01	36	Yes	IDC	68.94171023	1:DECEASED	4e6edfe6-adcb-4c12-8ff4-38a79f5887e8	M0	N1B	T2	With Tumor	44.15294079	1:PROGRESSION	NA	No	Black or African American	No	20	1	Primary
TCGA-B6-A1KC-01	brca_tcga_pan_can_atlas_2018	TCGA-B6-A1KC	67	STAGE IIB	6TH	27	-23	Breast Cancer	BRCA	Breast Invasive Ductal Carcinoma	1326	-24791	0	43.59404281	0:DiseaseFree	43.59404281	0	Not Hispanic Or Latino	7/19/11	0.5293	EUR	NA	No	C50.9	Mar-00	C50.9	Yes	Yes	0.3311	1.45	26	No	IDC	43.59404281	0:LIVING	1502c7d7-1535-4e56-9f34-30623acd50d5	M0	N1	T2	Tumor Free	43.59404281	0:CENSORED	Yes	No	White	Yes	10	1	Primary
TCGA-B6-A1KN-01	brca_tcga_pan_can_atlas_2018	TCGA-B6-A1KN	57	STAGE IIIB	5TH	17	-17	Breast Cancer	BRCA	Breast Invasive Ductal Carcinoma	4233	-21183	0	139.1655982	0:DiseaseFree	139.1655982	0	Not Hispanic Or Latino	7/19/11	0.2858	EUR	NA	No	C50.9	Mar-00	C50.9	Yes	Yes	0.3308	0.82	59	No	IDC	139.1655982	0:LIVING	271404de-24e8-43f6-806b-fb510c1124c4	M0	N1	T4B	Tumor Free	139.1655982	0:CENSORED	Yes	No	White	Yes	8	1	Primary
TCGA-BH-A0AU-01	brca_tcga_pan_can_atlas_2018	TCGA-BH-A0AU	45	STAGE IIA	6TH	25	-21	Breast Cancer	BRCA	Breast Invasive Ductal Carcinoma	1914	-16688	0	62.92533781	0:DiseaseFree	62.92533781	0	Not Hispanic Or Latino	7/27/11	0.4255	EUR	NA	No	C50.9	Mar-00	C50.9	Yes	Yes	0.284	0.16	17	No	IDC	62.92533781	0:LIVING	360d1d6d-cf3e-4c78-b36f-ef5e3160aa6b	M0	N0	T2	Tumor Free	62.92533781	0:CENSORED	Yes	No	White	Yes	22	1	Primary
TCGA-BH-A0BD-01	brca_tcga_pan_can_atlas_2018	TCGA-BH-A0BD	47	STAGE IIA	6TH	5	-11	Breast Cancer	BRCA	Breast Invasive Ductal Carcinoma	554	-17275	0	18.21349903	0:DiseaseFree	18.21349903	0	NA	2011/4/10	0.1794	EUR	NA	No	C50.9	Mar-00	C50.9	Yes	Yes	0.2827	0.18	30	No	IDC	18.21349903	0:LIVING	b379bfb8-284e-4300-8325-85cfd6809cb8	M0	N1A	T1C	Tumor Free	18.21349903	0:CENSORED	NA	No	White	Yes	14	1	Primary
TCGA-BH-A0BF-01	brca_tcga_pan_can_atlas_2018	TCGA-BH-A0BF	56	STAGE IIB	6TH	12	-27	Breast Cancer	BRCA	Breast Invasive Ductal Carcinoma	782	-20691	0	43.5282901	0:DiseaseFree	43.5282901	0	Not Hispanic Or Latino	2008/5/11	0.2904	EUR	NA	No	C50.9	Mar-00	C50.9	Yes	Yes	0.2908	0.02	21	No	IDC	43.5282901	1:DECEASED	e6b79d7a-ed6b-459a-b040-d142616e7ab4	M0	N1MI	T2	Tumor Free	43.5282901	0:CENSORED	Yes	No	White	No	20	1	Primary
TCGA-BH-A0BZ-01	brca_tcga_pan_can_atlas_2018	TCGA-BH-A0BZ	59	STAGE IIIA	6TH	20	5	Breast Cancer	BRCA	Breast Invasive Ductal Carcinoma	2255	-21856	0	74.13617385	0:DiseaseFree	74.13617385	0	Not Hispanic Or Latino	2008/10/11	0.15	EUR	NA	No	C50.9	Mar-00	C50.9	Yes	Yes	0.2835	0.32	243	No	IDC	74.13617385	0:LIVING	4a032bad-e726-48f2-8f39-e3acc109cc91	M0	N1A	T3	Tumor Free	74.13617385	0:CENSORED	Yes	No	White	Yes	18	1	Primary
TCGA-BH-A0C0-01	brca_tcga_pan_can_atlas_2018	TCGA-BH-A0C0	62	STAGE IIA	NA	16	7	Breast Cancer	BRCA	Breast Invasive Ductal Carcinoma	1270	-23006	0	41.75296709	0:DiseaseFree	41.75296709	0	NA	2011/8/10	0.3023	EUR	NA	No	C50.9	Mar-00	C50.9	Yes	Yes	0.251	0.3	92	NA	IDC	41.75296709	0:LIVING	7875018b-91dc-4ab1-83b0-ee3883e2816e	M0	N1A	T1C	Tumor Free	41.75296709	0:CENSORED	NA	No	White	Yes	18	1	Primary
TCGA-BH-A0C3-01	brca_tcga_pan_can_atlas_2018	TCGA-BH-A0C3	47	STAGE I	6TH	11	-23	Breast Cancer	BRCA	Breast Invasive Carcinoma (NOS)	2709	-17221	0	87.91136536	1:Recurred/Progressed	89.06203768	0	NA	2008/11/11	0.1667	EUR	NA	No	C50.9	Mar-22	C50.9	Yes	Yes	0.2808	0.05	11	Yes	BRCNOS	89.06203768	0:LIVING	7bcf6d42-eb8f-4aa2-825b-38671d4f9e3a	M0	N0	T1C	Tumor Free	87.91136536	1:PROGRESSION	Yes	No	White	Yes	2	1	Primary
TCGA-BH-A0C7-01	brca_tcga_pan_can_atlas_2018	TCGA-BH-A0C7	48	STAGE IIB	6TH	19	-25	Breast Cancer	BRCA	Breast Invasive Ductal Carcinoma	2767	-17871	0	90.9688661	0:DiseaseFree	90.9688661	0	Not Hispanic Or Latino	2008/11/11	0.3045	EUR	NA	No	C50.9	Mar-00	C50.9	Yes	Yes	0.2837	0.03	43	No	IDC	90.9688661	0:LIVING	e1119732-3e97-4259-bc69-dc4269d9496d	M0	N1MI	T2	Tumor Free	90.9688661	0:CENSORED	Yes	No	White	No	14	1	Primary
TCGA-BH-A0H0-01	brca_tcga_pan_can_atlas_2018	TCGA-BH-A0H0	69	STAGE IA	NA	10	-15	Breast Cancer	BRCA	Breast Invasive Ductal Carcinoma	461	-25223	0	15.15599829	0:DiseaseFree	15.15599829	0	NA	2011/10/10	0.2534	EUR	NA	No	C50.9	Mar-00	C50.9	Yes	Yes	0.2461	0.7	18	NA	IDC	15.15599829	0:LIVING	96457ebf-ae88-41f4-97e5-cdc3163418aa	M0	N0 (I-)	T1C	Tumor Free	15.15599829	0:CENSORED	NA	No	White	Yes	2	1	Primary
TCGA-BH-A0HU-01	brca_tcga_pan_can_atlas_2018	TCGA-BH-A0HU	52	STAGE IA	NA	9	3	Breast Cancer	BRCA	Breast Invasive Ductal Carcinoma	392	-19216	0	12.88753	0:DiseaseFree	12.88753	0	NA	2011/11/10	0.3924	EUR	NA	No	C50.9	Mar-00	C50.9	Yes	Yes	0.2787	0.47	31	NA	IDC	12.88753	0:LIVING	dc657ca8-98e8-4ec4-a513-1b848be0e85d	M0	N0 (I-)	T1C	Tumor Free	12.88753	0:CENSORED	NA	No	White	Yes	12	1	Primary
TCGA-BH-A0HW-01	brca_tcga_pan_can_atlas_2018	TCGA-BH-A0HW	62	STAGE IA	NA	10	-13	Breast Cancer	BRCA	Breast Invasive Ductal Carcinoma	1561	-22962	0	51.31998553	0:DiseaseFree	51.31998553	0	NA	2011/11/10	0.23	EAS	NA	No	C50.9	Mar-00	C50.9	Yes	Yes	0.2688	0.32	34	NA	IDC	51.31998553	0:LIVING	29fdc464-f216-4828-b456-829f71436e27	M0	N0 (I-)	T1C	Tumor Free	51.31998553	0:CENSORED	NA	No	Asian	Yes	0	1	Primary
TCGA-BH-A0HY-01	brca_tcga_pan_can_atlas_2018	TCGA-BH-A0HY	60	STAGE I	6TH	18	-13	Breast Cancer	BRCA	Breast Invasive Ductal Carcinoma	1545	-22179	0	50.7939639	0:DiseaseFree	50.7939639	0	Not Hispanic Or Latino	2008/2/11	0.6304	EUR	NA	No	C50.9	Mar-00	C50.9	Yes	Yes	0.2802	1.06	53	No	IDC	50.7939639	0:LIVING	844ad251-3ee4-42f6-ad00-59a7a1670eea	M0	N0	T1C	Tumor Free	50.7939639	0:CENSORED	Yes	No	White	No	12	1	Primary
TCGA-BH-A0W3-01	brca_tcga_pan_can_atlas_2018	TCGA-BH-A0W3	58	STAGE IIA	7TH	17	-39	Breast Cancer	BRCA	Breast Invasive Ductal Carcinoma	728	-21369	0	NA	NA	23.93398429	0	Not Hispanic Or Latino	2/14/11	0.1333	EUR	NA	No	C50.9	Mar-00	C50.9	Yes	Yes	0.2659	0.33	14	No	IDC	23.93398429	0:LIVING	3c612e12-6de8-44fa-a095-805c45474821	M0	N1A	T1C	Tumor Free	23.93398429	0:CENSORED	NA	No	White	Yes	-2	1	Primary
TCGA-BH-A18U-01	brca_tcga_pan_can_atlas_2018	TCGA-BH-A18U	72	STAGE IIIA	6TH	24	9	Breast Cancer	BRCA	Breast Invasive Ductal Carcinoma	NA	-26426	0	51.38573824	0:DiseaseFree	51.38573824	0	Not Hispanic Or Latino	2007/2/11	0.6182	EUR	NA	No	C50.4	Mar-00	C50.4	Yes	Yes	0.2674	1.48	124	NA	IDC	51.38573824	1:DECEASED	233b02f3-c4f0-4a67-9db5-e68d5cdaccb6	M0	N2A	T2	Tumor Free	51.38573824	0:CENSORED	Yes	No	White	NA	18	1	Primary
TCGA-BH-A1F2-01	brca_tcga_pan_can_atlas_2018	TCGA-BH-A1F2	53	STAGE IIIB	5TH	18	-7	Breast Cancer	BRCA	Breast Invasive Ductal Carcinoma	NA	-19701	0	NA	NA	31.52842161	0	Not Hispanic Or Latino	2009/7/11	0.4715	EUR	NA	No	C50.9	Mar-41	C50.9	Yes	Yes	0.3331	0.34	50	NA	IDC	31.52842161	1:DECEASED	6a2972e3-cca9-47e5-aac0-b770f2399eeb	M0	N1B	T4B	Tumor Free	31.52842161	0:CENSORED	Yes	No	White	NA	16	1	Primary
TCGA-BH-A1F8-01	brca_tcga_pan_can_atlas_2018	TCGA-BH-A1F8	90	STAGE IIIB	5TH	16	-9	Breast Cancer	BRCA	Breast Invasive Ductal Carcinoma	NA	-32871	0	NA	NA	25.08465661	1	Not Hispanic Or Latino	2009/7/11	0.9971	EUR	NA	No	C50.9	Mar-00	C50.9	Yes	Yes	0.3189	0.62	128	NA	IDC	25.08465661	1:DECEASED	ee554215-bea2-4268-aaf9-784e68cdb969	M0	N2	T4B	With Tumor	25.08465661	1:PROGRESSION	Yes	No	White	NA	14	1	Primary
TCGA-BH-A1FD-01	brca_tcga_pan_can_atlas_2018	TCGA-BH-A1FD	68	STAGE I	5TH	9	11	Breast Cancer	BRCA	Breast Invasive Ductal Carcinoma	NA	-24940	0	NA	NA	33.17223921	1	Not Hispanic Or Latino	2009/8/11	0.4385	EUR	NA	No	C50.9	Mar-00	C50.9	Yes	Yes	0.2989	0.29	28	NA	IDC	33.17223921	1:DECEASED	3c8b5af9-c34d-43c2-b8c9-39ea11e44fa6	M0	N0	T1C	With Tumor	33.17223921	1:PROGRESSION	Yes	No	White	NA	24	1	Primary
TCGA-BH-A1FN-01	brca_tcga_pan_can_atlas_2018	TCGA-BH-A1FN	34	STAGE IIA	5TH	12	41	Breast Cancer	BRCA	Breast Invasive Ductal Carcinoma	NA	-12525	0	NA	NA	72.06496367	1	Not Hispanic Or Latino	2009/8/11	0.5352	EUR	NA	No	C50.9	Mar-00	C50.9	Yes	Yes	0.3038	0.72	98	NA	IDC	72.06496367	1:DECEASED	6dd0dd7b-62ff-4fd1-a99a-b265f1a91dca	M0	N0	T2	With Tumor	72.06496367	1:PROGRESSION	Yes	No	White	NA	24	1	Primary
TCGA-BH-A202-01	brca_tcga_pan_can_atlas_2018	TCGA-BH-A202	60	STAGE II	6TH	21	17	Breast Cancer	BRCA	Breast Invasive Ductal Carcinoma	795	-22052	0	NA	NA	26.13669987	0	Not Hispanic Or Latino	2009/8/11	0.2689	EUR	NA	No	C50.9	Mar-00	C50.9	Yes	Yes	0.2744	0.07	26	No	IDC	26.13669987	0:LIVING	e7a00d67-2c26-4d1f-bd17-35f659e88bc1	M0	N0	T2	NA	26.13669987	0:CENSORED	Yes	No	White	Yes	26	1	Primary
TCGA-BH-A209-01	brca_tcga_pan_can_atlas_2018	TCGA-BH-A209	77	STAGE I	5TH	19	-1	Breast Cancer	BRCA	Breast Invasive Ductal Carcinoma	NA	-28403	0	NA	NA	130.1574777	0	Not Hispanic Or Latino	2009/8/11	0.3066	NA	NA	No	C50.9	Mar-10	C50.9	Yes	Yes	0.3711	0.33	87	NA	IDC	130.1574777	1:DECEASED	5258294f-ef5b-4091-9183-6bcc545d54b2	M0	N0	T1C	Tumor Free	130.1574777	0:CENSORED	Yes	No	Black or African American	NA	16	1	Primary
TCGA-C8-A12M-01	brca_tcga_pan_can_atlas_2018	TCGA-C8-A12M	70	STAGE IIA	6TH	17	-25	Breast Cancer	BRCA	Breast Invasive Ductal Carcinoma	358	-25811	0	11.76973403	0:DiseaseFree	11.76973403	0	Not Hispanic Or Latino	2004/12/11	0.4491	NA	NA	No	C50.9	Mar-00	C50.9	Yes	Yes	0.3153	0.66	54	No	IDC	11.76973403	0:LIVING	dd0f8e5a-383d-4f03-bb71-0e115d4e442c	M0	N0 (I-)	T2	Tumor Free	11.76973403	0:CENSORED	NA	No	Asian	No	-10	1	Primary
TCGA-C8-A12U-01	brca_tcga_pan_can_atlas_2018	TCGA-C8-A12U	46	STAGE IIB	6TH	18	17	Breast Cancer	BRCA	Breast Invasive Ductal Carcinoma	385	-17045	0	12.65739554	0:DiseaseFree	12.65739554	0	Not Hispanic Or Latino	4/13/11	0.5344	NA	NA	No	C50.9	Mar-00	C50.9	Yes	Yes	0.2795	0.73	41	No	IDC	12.65739554	0:LIVING	97b5f490-1cd9-4833-b903-5f4c6e45670d	M0	N1	T2	Tumor Free	12.65739554	0:CENSORED	Yes	No	Asian	No	16	1	Primary
TCGA-C8-A12W-01	brca_tcga_pan_can_atlas_2018	TCGA-C8-A12W	49	STAGE IIIB	6TH	27	-5	Breast Cancer	BRCA	Breast Invasive Ductal Carcinoma	385	-18140	0	12.65739554	0:DiseaseFree	12.65739554	0	Not Hispanic Or Latino	4/13/11	0.3504	NA	NA	No	C50.9	Mar-00	C50.9	Yes	Yes	0.2886	0.65	53	No	IDC	12.65739554	0:LIVING	6adca853-1b09-47ff-814c-47b732a76d96	M0	N1	T4	Tumor Free	12.65739554	0:CENSORED	Yes	No	Asian	No	20	1	Primary
TCGA-C8-A130-01	brca_tcga_pan_can_atlas_2018	TCGA-C8-A130	52	STAGE IIIA	6TH	20	17	Breast Cancer	BRCA	Breast Invasive Ductal Carcinoma	370	-19117	0	12.16425026	0:DiseaseFree	12.16425026	0	Not Hispanic Or Latino	4/13/11	0.5081	NA	NA	No	C50.9	Mar-00	C50.9	Yes	Yes	0.2892	0.47	34	No	IDC	12.16425026	0:LIVING	8cf54607-01ce-42b0-9bd9-8627edd9f3b7	M0	N2	T3	Tumor Free	12.16425026	0:CENSORED	Yes	No	Asian	No	18	1	Primary
TCGA-C8-A1HG-01	brca_tcga_pan_can_atlas_2018	TCGA-C8-A1HG	50	STAGE IIA	6TH	16	7	Breast Cancer	BRCA	Breast Invasive Ductal Carcinoma	345	NA	0	11.34234145	0:DiseaseFree	11.34234145	0	Not Hispanic Or Latino	5/24/11	0.3587	NA	NA	No	C50.9	Mar-00	C50.9	Yes	Yes	0.2608	0.31	41	No	IDC	11.34234145	0:LIVING	0c23c380-363c-474d-b64c-b47f612a8225	M0	N0	T2	Tumor Free	11.34234145	0:CENSORED	No	No	Asian	No	18	1	Primary
TCGA-C8-A1HL-01	brca_tcga_pan_can_atlas_2018	TCGA-C8-A1HL	38	STAGE IIIA	6TH	12	-3	Breast Cancer	BRCA	Breast Invasive Carcinoma (NOS)	317	NA	0	10.4218036	0:DiseaseFree	10.4218036	0	Not Hispanic Or Latino	2006/2/11	0.2376	NA	NA	No	C50.9	Mar-80	C50.9	Yes	Yes	0.2644	0.26	27	No	BRCNOS	10.4218036	0:LIVING	a8a199c9-d781-4e6c-af8c-c85d60c7cd40	M0	N1	T3	Tumor Free	10.4218036	0:CENSORED	Yes	Yes	Asian	No	8	1	Primary
TCGA-C8-A1HM-01	brca_tcga_pan_can_atlas_2018	TCGA-C8-A1HM	74	STAGE IIA	6TH	23	3	Breast Cancer	BRCA	Breast Invasive Ductal Carcinoma	375	-27063	0	12.32863202	0:DiseaseFree	12.32863202	0	Not Hispanic Or Latino	2006/2/11	0.5116	EAS	NA	No	C50.9	Mar-00	C50.9	Yes	Yes	0.2758	0.68	313	No	IDC	12.32863202	0:LIVING	8b525ec6-d24b-49d4-bfcb-b354de4dae7c	M0	N0	T2	Tumor Free	12.32863202	0:CENSORED	No	No	Asian	No	20	1	Primary
TCGA-C8-A1HN-01	brca_tcga_pan_can_atlas_2018	TCGA-C8-A1HN	56	STAGE IIA	6TH	20	-3	Breast Cancer	BRCA	Breast Invasive Ductal Carcinoma	394	-20712	0	12.9532827	0:DiseaseFree	12.9532827	0	Not Hispanic Or Latino	2006/2/11	0.436	NA	NA	No	C50.9	Mar-00	C50.9	Yes	Yes	0.2734	0.3	45	No	IDC	12.9532827	0:LIVING	86a18ae0-dfb1-49c3-b5c4-67ec331d6e40	M0	N0	T2	Tumor Free	12.9532827	0:CENSORED	No	No	Asian	No	14	1	Primary
TCGA-C8-A26V-01	brca_tcga_pan_can_atlas_2018	TCGA-C8-A26V	47	STAGE IIIA	6TH	4	11	Breast Cancer	BRCA	Breast Invasive Ductal Carcinoma	616	-17468	0	20.25183286	0:DiseaseFree	20.25183286	0	Not Hispanic Or Latino	7/21/11	0.1835	NA	NA	No	C50.9	Mar-00	C50.9	Yes	Yes	0.2978	0.02	65	No	IDC	20.25183286	0:LIVING	89414e79-7f89-42d9-8228-101b5bf2f31f	M0	N2	T3	Tumor Free	20.25183286	0:CENSORED	No	No	Asian	Yes	14	1	Primary
TCGA-C8-A26W-01	brca_tcga_pan_can_atlas_2018	TCGA-C8-A26W	58	STAGE IIB	6TH	7	1	Breast Cancer	BRCA	Breast Invasive Ductal Carcinoma	381	-21391	0	12.52589013	0:DiseaseFree	12.52589013	0	Not Hispanic Or Latino	7/21/11	0.3238	NA	NA	No	C50.9	Mar-00	C50.9	Yes	Yes	0.3066	0.25	47	No	IDC	12.52589013	0:LIVING	ff0f875f-113a-4c0f-8c0a-4259cd496e6d	M0	N1	T2	Tumor Free	12.52589013	0:CENSORED	No	No	Asian	No	16	1	Primary
TCGA-C8-A274-01	brca_tcga_pan_can_atlas_2018	TCGA-C8-A274	63	STAGE IIA	6TH	16	-29	Breast Cancer	BRCA	Breast Invasive Ductal Carcinoma	508	-23337	0	16.70118684	0:DiseaseFree	16.70118684	0	Not Hispanic Or Latino	7/21/11	0.4187	NA	NA	No	C50.9	Mar-00	C50.9	Yes	Yes	0.3504	0.41	191	No	IDC	16.70118684	0:LIVING	dbcad60f-86c7-41e3-b0ae-baa39c9f83dd	M0	N0	T2	Tumor Free	16.70118684	0:CENSORED	No	No	Asian	No	0	1	Primary
TCGA-C8-A27A-01	brca_tcga_pan_can_atlas_2018	TCGA-C8-A27A	48	STAGE IIB	6TH	16	-9	Breast Cancer	BRCA	Breast Invasive Ductal Carcinoma	747	-17779	0	24.55863497	0:DiseaseFree	24.55863497	0	Not Hispanic Or Latino	7/21/11	0.3008	NA	NA	No	C50.9	Mar-00	C50.9	Yes	Yes	0.3255	0.81	24	No	IDC	24.55863497	0:LIVING	3b1f7e48-216d-47de-ba79-db350f52bff0	M0	N1	T2	Tumor Free	24.55863497	0:CENSORED	No	No	Asian	No	14	1	Primary
TCGA-C8-A3M8-01	brca_tcga_pan_can_atlas_2018	TCGA-C8-A3M8	68	STAGE IA	7TH	9	-21	Breast Cancer	BRCA	Breast Invasive Lobular Carcinoma	394	-24877	0	12.9532827	0:DiseaseFree	12.9532827	0	Not Hispanic Or Latino	2003/6/12	0.2516	EAS	NA	No	C50.9	Mar-20	C50.9	Yes	Yes	0.2895	0.05	44	No	ILC	12.9532827	0:LIVING	C1E704D6-A33B-4891-90BD-992B0040C075	M0	N0	T1C	Tumor Free	12.9532827	0:CENSORED	Yes	No	Asian	No	4	1	Primary
TCGA-C8-A8HQ-01	brca_tcga_pan_can_atlas_2018	TCGA-C8-A8HQ	53	STAGE IIB	7TH	5	1	Breast Cancer	BRCA	Breast Invasive Mixed Mucinous Carcinoma	380	-19432	0	12.49301378	0:DiseaseFree	12.49301378	0	Not Hispanic Or Latino	12/29/14	0.2302	EAS	NA	No	C50.9	Mar-80	C50.9	Yes	Yes	0.3121	0.01	216	No	IMMC	12.49301378	0:LIVING	6951FE6A-D7D1-4F41-85AF-76655B5D1F62	M0	N1	T2	Tumor Free	12.49301378	0:CENSORED	Yes	No	Asian	No	14	1	Primary
TCGA-D8-A13Y-01	brca_tcga_pan_can_atlas_2018	TCGA-D8-A13Y	52	STAGE IA	NA	13	7	Breast Cancer	BRCA	Breast Invasive Ductal Carcinoma	1728	-19028	0	56.81033633	0:DiseaseFree	56.81033633	0	Not Hispanic Or Latino	2/23/11	0.947	EUR	NA	No	C50.9	Mar-00	C50.9	Yes	Yes	0.3032	1.06	67	No	IDC	56.81033633	0:LIVING	17f275c1-a0d4-487d-8f02-ea279584b4cd	M0	N0	T1C	Tumor Free	56.81033633	0:CENSORED	NA	No	White	No	10	1	Primary
TCGA-D8-A1J8-01	brca_tcga_pan_can_atlas_2018	TCGA-D8-A1J8	77	STAGE IIB	7TH	19	11	Breast Cancer	BRCA	Breast Invasive Ductal Carcinoma	431	-28444	0	14.16970773	0:DiseaseFree	14.16970773	0	Not Hispanic Or Latino	3/23/11	0.8977	EUR	NA	No	C50.9	Mar-00	C50.9	Yes	Yes	0.4316	4.8	689	No	IDC	14.16970773	0:LIVING	62d70067-ff77-4f95-8b69-f537abaf74ce	M0	N1A	T2	Tumor Free	14.16970773	0:CENSORED	No	No	White	No	10	1	Primary
TCGA-D8-A1J9-01	brca_tcga_pan_can_atlas_2018	TCGA-D8-A1J9	48	STAGE IA	7TH	10	-1	Breast Cancer	BRCA	Breast Invasive Ductal Carcinoma	532	-17879	0	17.49021929	0:DiseaseFree	17.49021929	0	Not Hispanic Or Latino	3/29/11	0.3573	EUR	NA	No	C50.9	Mar-00	C50.9	Yes	Yes	0.3156	0.08	179	No	IDC	17.49021929	0:LIVING	d5e9a403-88ce-40fc-bb85-80cf3f8ff6bc	M0	N0	T1C	Tumor Free	17.49021929	0:CENSORED	No	No	White	No	20	1	Primary
TCGA-D8-A1JC-01	brca_tcga_pan_can_atlas_2018	TCGA-D8-A1JC	59	STAGE IIIA	7TH	14	-13	Breast Cancer	BRCA	Breast Invasive Ductal Carcinoma	480	-21898	0	15.78064898	0:DiseaseFree	15.78064898	0	Not Hispanic Or Latino	3/29/11	0.3667	EUR	NA	No	C50.9	Mar-00	C50.9	Yes	Yes	0.2977	0.2	76	No	IDC	15.78064898	0:LIVING	02e6f999-24f2-4ad2-9b92-df3ee2b082e5	M0	N2A	T2	Tumor Free	15.78064898	0:CENSORED	Yes	No	White	Yes	20	1	Primary
TCGA-D8-A1JD-01	brca_tcga_pan_can_atlas_2018	TCGA-D8-A1JD	41	STAGE IIB	7TH	18	-1	Breast Cancer	BRCA	Breast Invasive Ductal Carcinoma	552	-15166	0	18.14774633	0:DiseaseFree	18.14774633	0	Not Hispanic Or Latino	3/29/11	0.4688	EUR	NA	No	C50.9	Mar-00	C50.9	Yes	Yes	0.3017	0.08	98	No	IDC	18.14774633	0:LIVING	530ad151-703d-4638-851f-0b5111ff318b	M0	N1A	T2	Tumor Free	18.14774633	0:CENSORED	No	No	White	Yes	14	1	Primary
TCGA-D8-A1JE-01	brca_tcga_pan_can_atlas_2018	TCGA-D8-A1JE	62	STAGE IIA	7TH	24	-23	Breast Cancer	BRCA	Breast Invasive Ductal Carcinoma	575	-22683	0	18.90390242	0:DiseaseFree	18.90390242	0	Not Hispanic Or Latino	3/28/11	0.6207	EUR	NA	No	C50.9	Mar-00	C50.9	Yes	Yes	0.3658	0.8	28	No	IDC	18.90390242	0:LIVING	115bc72c-116f-40c1-be9b-e3dd7650efae	M0	N1A	T1C	Tumor Free	18.90390242	0:CENSORED	Yes	No	White	No	6	1	Primary
TCGA-D8-A1JI-01	brca_tcga_pan_can_atlas_2018	TCGA-D8-A1JI	54	STAGE IIA	7TH	9	-33	Breast Cancer	BRCA	Breast Invasive Ductal Carcinoma	577	-20072	0	18.96965513	0:DiseaseFree	18.96965513	0	Not Hispanic Or Latino	3/30/11	0.39	EUR	NA	No	C50.9	Mar-00	C50.9	Yes	Yes	0.3136	0.29	25	No	IDC	18.96965513	0:LIVING	baf2afc8-f16c-488f-947c-efc9083c6bef	MX	N1A	T1C	Tumor Free	18.96965513	0:CENSORED	Yes	No	White	Yes	-16	1	Primary
TCGA-D8-A1JJ-01	brca_tcga_pan_can_atlas_2018	TCGA-D8-A1JJ	54	STAGE IIA	7TH	22	11	Breast Cancer	BRCA	Breast Invasive Ductal Carcinoma	611	-19966	0	20.0874511	0:DiseaseFree	20.0874511	0	Not Hispanic Or Latino	3/29/11	0.4374	EUR	NA	No	C50.9	Mar-00	C50.9	Yes	Yes	0.2922	0.05	64	No	IDC	20.0874511	0:LIVING	f7ab565c-83b5-4988-b9be-8a46f65dca8c	M0	N0	T2	Tumor Free	20.0874511	0:CENSORED	Yes	No	White	Yes	16	1	Primary
TCGA-D8-A1JT-01	brca_tcga_pan_can_atlas_2018	TCGA-D8-A1JT	70	STAGE IIA	7TH	18	-1	Breast Cancer	BRCA	Breast Invasive Carcinoma (NOS)	405	-25677	0	13.31492258	0:DiseaseFree	13.31492258	0	Not Hispanic Or Latino	3/28/11	0.4147	EUR	NA	No	C50.9	Mar-23	C50.9	Yes	Yes	0.3311	0.52	27	No	BRCNOS	13.31492258	0:LIVING	cd781589-3820-45a2-906b-8d60cd02f3ef	M0	N0	T2	Tumor Free	13.31492258	0:CENSORED	Yes	No	White	No	10	1	Primary
TCGA-D8-A1X5-01	brca_tcga_pan_can_atlas_2018	TCGA-D8-A1X5	81	STAGE IIIC	7TH	20	-25	Breast Cancer	BRCA	Breast Invasive Ductal Carcinoma	565	-29734	0	18.5751389	0:DiseaseFree	18.5751389	0	Not Hispanic Or Latino	2006/9/11	0.631	EUR	NA	No	C50.9	Mar-00	C50.9	Yes	Yes	0.3194	0.4	47	No	IDC	18.5751389	0:LIVING	eb93df3d-9e25-4e4c-9a5d-350f296e5acf	MX	N3A	T2	Tumor Free	18.5751389	0:CENSORED	Yes	No	White	Yes	0	1	Primary
TCGA-D8-A1X6-01	brca_tcga_pan_can_atlas_2018	TCGA-D8-A1X6	80	STAGE IIIA	7TH	13	-9	Breast Cancer	BRCA	Breast Invasive Ductal Carcinoma	541	-29256	0	17.78610645	0:DiseaseFree	17.78610645	0	Not Hispanic Or Latino	2006/9/11	0.3619	EUR	NA	No	C50.9	Mar-00	C50.9	Yes	Yes	0.2839	0.03	37	No	IDC	17.78610645	0:LIVING	42e47f3a-dff7-41e4-8f84-146d97e8ab72	MX	N2A	T3	Tumor Free	17.78610645	0:CENSORED	Yes	No	White	No	-4	1	Primary
TCGA-D8-A1X7-01	brca_tcga_pan_can_atlas_2018	TCGA-D8-A1X7	40	STAGE IIA	7TH	4	-31	Breast Cancer	BRCA	Breast Invasive Carcinoma (NOS)	509	-14858	0	16.73406319	0:DiseaseFree	16.73406319	0	Not Hispanic Or Latino	2006/9/11	0.0853	EUR	NA	No	C50.9	Mar-03	C50.9	Yes	Yes	0.3339	0.26	20	No	BRCNOS	16.73406319	0:LIVING	cdab777e-62de-4d51-92af-b6eb089c111f	MX	N0	T2	NA	16.73406319	0:CENSORED	Yes	No	White	No	0	1	Primary
TCGA-D8-A1XF-01	brca_tcga_pan_can_atlas_2018	TCGA-D8-A1XF	45	STAGE IIA	7TH	25	-9	Breast Cancer	BRCA	Breast Invasive Ductal Carcinoma	463	-16787	0	NA	NA	15.221751	0	Not Hispanic Or Latino	5/16/11	0.6723	EUR	NA	No	C50.9	Mar-00	C50.9	Yes	Yes	0.3394	1.82	29	No	IDC	15.221751	0:LIVING	6f6afd31-b5dd-48ab-b18f-6390ba18a5f0	M0	N0	T2	Tumor Free	15.221751	0:CENSORED	Yes	No	White	No	14	1	Primary
TCGA-D8-A1XL-01	brca_tcga_pan_can_atlas_2018	TCGA-D8-A1XL	34	STAGE IIB	7TH	17	21	Breast Cancer	BRCA	Breast Invasive Ductal Carcinoma	606	-12668	0	19.92306934	0:DiseaseFree	19.92306934	0	Not Hispanic Or Latino	2006/9/11	0.5466	EUR	NA	No	C50.9	Mar-00	C50.9	Yes	Yes	0.3143	0.33	92	No	IDC	19.92306934	0:LIVING	2b19a6b4-7a17-4452-b4aa-6fc18adc0c3c	MX	N1A	T2	Tumor Free	19.92306934	0:CENSORED	Yes	No	White	Yes	18	1	Primary
TCGA-D8-A1XR-01	brca_tcga_pan_can_atlas_2018	TCGA-D8-A1XR	56	STAGE IIB	7TH	6	-21	Breast Cancer	BRCA	Breast Invasive Ductal Carcinoma	482	-20488	0	15.84640168	0:DiseaseFree	15.84640168	0	Not Hispanic Or Latino	5/16/11	0.2173	EUR	NA	No	C50.9	Mar-00	C50.9	Yes	Yes	0.3401	0.28	27	No	IDC	15.84640168	0:LIVING	70f34c5c-3671-44c8-9469-99f9786efec1	M0	N1A	T2	Tumor Free	15.84640168	0:CENSORED	Yes	No	White	No	2	1	Primary
TCGA-D8-A1XZ-01	brca_tcga_pan_can_atlas_2018	TCGA-D8-A1XZ	81	STAGE IIIA	7TH	18	3	Breast Cancer	BRCA	Breast Invasive Ductal Carcinoma	466	-29916	0	15.32038005	0:DiseaseFree	15.32038005	0	Not Hispanic Or Latino	2006/9/11	0.356	EUR	NA	No	C50.9	Mar-00	C50.9	Yes	Yes	0.2954	0.2	72	No	IDC	15.32038005	0:LIVING	2c90d5e3-ac8c-4c86-a06f-42ccc064eb49	MX	N2A	T1C	Tumor Free	15.32038005	0:CENSORED	Yes	No	White	Yes	8	1	Primary
TCGA-D8-A1Y1-01	brca_tcga_pan_can_atlas_2018	TCGA-D8-A1Y1	80	STAGE IIIA	7TH	21	3	Breast Cancer	BRCA	Breast Invasive Ductal Carcinoma	116	-29474	0	NA	NA	9.928658316	1	Not Hispanic Or Latino	2006/9/11	0.5329	EUR	NA	No	C50.9	Mar-00	C50.9	Yes	Yes	0.4692	6.24	203	No	IDC	9.928658316	1:DECEASED	38a631a1-6875-4216-a335-ee93c90a86d6	MX	N1A	T3	Tumor Free	9.928658316	1:PROGRESSION	Yes	No	White	No	8	1	Primary
TCGA-D8-A1Y2-01	brca_tcga_pan_can_atlas_2018	TCGA-D8-A1Y2	71	STAGE IIA	7TH	12	9	Breast Cancer	BRCA	Breast Invasive Ductal Carcinoma	433	-26021	0	14.23546043	0:DiseaseFree	14.23546043	0	Not Hispanic Or Latino	2006/9/11	0.3094	EUR	NA	No	C50.9	Mar-00	C50.9	Yes	Yes	0.3604	0.37	18	No	IDC	14.23546043	0:LIVING	c7d7a770-23c0-4310-ab48-1f6152dc2849	MX	N0	T2	Tumor Free	14.23546043	0:CENSORED	Yes	No	White	No	2	1	Primary
TCGA-D8-A1Y3-01	brca_tcga_pan_can_atlas_2018	TCGA-D8-A1Y3	61	STAGE IIIA	7TH	22	19	Breast Cancer	BRCA	Breast Invasive Ductal Carcinoma	430	-22317	0	14.13683138	0:DiseaseFree	14.13683138	0	Not Hispanic Or Latino	2006/9/11	0.612	EUR	NA	No	C50.9	Mar-00	C50.9	Yes	Yes	0.3234	1.46	49	No	IDC	14.13683138	0:LIVING	632984bd-dc81-42b6-b024-476cfd0bb2ae	MX	N2A	T2	Tumor Free	14.13683138	0:CENSORED	Yes	No	White	Yes	14	1	Primary
TCGA-D8-A27N-01	brca_tcga_pan_can_atlas_2018	TCGA-D8-A27N	36	STAGE IIIA	7TH	8	13	Breast Cancer	BRCA	Breast Invasive Ductal Carcinoma	519	-13243	0	17.06282671	0:DiseaseFree	17.06282671	0	Not Hispanic Or Latino	7/18/11	0.2527	EUR	NA	No	C50.9	Mar-00	C50.9	Yes	Yes	0.3201	0.25	41	No	IDC	17.06282671	0:LIVING	d5be2ab3-f748-480d-954b-385cf01b4c81	M0	N2A	T2	Tumor Free	17.06282671	0:CENSORED	Yes	No	White	No	14	1	Primary
TCGA-D8-A27R-01	brca_tcga_pan_can_atlas_2018	TCGA-D8-A27R	41	STAGE IIIC	7TH	21	11	Breast Cancer	BRCA	Breast Invasive Ductal Carcinoma	307	-15122	0	10.09304008	0:DiseaseFree	10.09304008	0	Not Hispanic Or Latino	7/18/11	0.3549	EUR	NA	No	C50.9	Mar-00	C50.9	Yes	Yes	0.3162	0.28	34	No	IDC	10.09304008	0:LIVING	0b23b5fe-6c7e-4297-bc55-f93fcb830ac4	M0	N3A	T2	Tumor Free	10.09304008	0:CENSORED	Yes	No	White	Yes	20	1	Primary
TCGA-D8-A27W-01	brca_tcga_pan_can_atlas_2018	TCGA-D8-A27W	55	STAGE IIIB	7TH	34	13	Breast Cancer	BRCA	Breast Invasive Mixed Mucinous Carcinoma	373	-20173	0	12.26287931	0:DiseaseFree	12.26287931	0	Not Hispanic Or Latino	7/21/11	0.4452	EUR	NA	No	C50.9	Mar-80	C50.9	Yes	Yes	0.3101	0.06	43	No	IMMC	12.26287931	0:LIVING	bfa3dbc0-361c-400e-8c10-0aca7049fce9	M0	N0	T4B	Tumor Free	12.26287931	0:CENSORED	Yes	No	White	Yes	12	1	Primary
TCGA-E2-A109-01	brca_tcga_pan_can_atlas_2018	TCGA-E2-A109	64	STAGE IIA	6TH	16	1	Breast Cancer	BRCA	Breast Invasive Ductal Carcinoma	1417	-23521	0	46.58579084	0:DiseaseFree	46.58579084	0	Not Hispanic Or Latino	2002/11/11	0.4427	EUR	NA	No	C50.9	Mar-00	C50.9	Yes	Yes	NA	0.77	62	No	IDC	46.58579084	0:LIVING	f0787165-6f58-4d67-b510-928eea2c4882	M0	N0 (I-)	T2	NA	46.58579084	0:CENSORED	NA	No	White	No	20	1	Primary
TCGA-E2-A10C-01	brca_tcga_pan_can_atlas_2018	TCGA-E2-A10C	54	STAGE IIB	6TH	21	1	Breast Cancer	BRCA	Breast Invasive Ductal Carcinoma	1220	-19849	0	40.10914949	0:DiseaseFree	40.10914949	0	Not Hispanic Or Latino	2002/11/11	0.5337	EUR	NA	No	C50.9	Mar-00	C50.9	Yes	Yes	0.2886	0.08	334	No	IDC	40.10914949	0:LIVING	9ac44381-5d43-4f63-aa3f-7703bfc923c9	M0	N1A	T2	Tumor Free	40.10914949	0:CENSORED	NA	No	White	Yes	4	1	Primary
TCGA-E2-A14O-01	brca_tcga_pan_can_atlas_2018	TCGA-E2-A14O	76	STAGE IIIA	6TH	32	11	Breast Cancer	BRCA	Breast Invasive Ductal Carcinoma	1359	-27837	0	44.67896242	0:DiseaseFree	44.67896242	0	Not Hispanic Or Latino	3/31/11	0.7348	EUR	NA	No	C50.9	Mar-00	C50.9	Yes	Yes	0.2735	0.97	32	No	IDC	44.67896242	0:LIVING	fb356957-f620-4d99-b675-1355a1d9f932	M0	N1A	T3	Tumor Free	44.67896242	0:CENSORED	Yes	No	White	Yes	20	1	Primary
TCGA-E2-A155-01	brca_tcga_pan_can_atlas_2018	TCGA-E2-A155	58	STAGE IIB	6TH	8	-9	Breast Cancer	BRCA	Breast Invasive Ductal Carcinoma	640	-21348	0	21.04086531	0:DiseaseFree	21.04086531	0	Not Hispanic Or Latino	2004/7/11	0.2209	EUR	NA	No	C50.9	Mar-00	C50.9	Yes	Yes	0.2774	0.92	59	No	IDC	21.04086531	0:LIVING	01f50abf-fc15-446e-9d07-edeecc545a32	M0	N1A	T2	Tumor Free	21.04086531	0:CENSORED	Yes	No	White	No	10	1	Primary
TCGA-E2-A15A-01	brca_tcga_pan_can_atlas_2018	TCGA-E2-A15A	45	STAGE IIIC	6TH	20	-15	Breast Cancer	BRCA	Breast Invasive Ductal Carcinoma	710	-16750	0	23.34220995	0:DiseaseFree	23.34220995	0	Not Hispanic Or Latino	2004/7/11	0.4767	EUR	NA	No	C50.9	Mar-00	C50.9	Yes	Yes	0.2705	0.29	57	No	IDC	23.34220995	0:LIVING	73ccc949-01b7-48d3-a7c4-c4bcd261672a	M0	N3A	T2	Tumor Free	23.34220995	0:CENSORED	Yes	No	White	Yes	14	1	Primary
TCGA-E2-A15K-01	brca_tcga_pan_can_atlas_2018	TCGA-E2-A15K	58	STAGE IIB	7TH	6	-41	Breast Cancer	BRCA	Breast Invasive Ductal Carcinoma	275	-21514	0	9.040996811	0:DiseaseFree	9.040996811	0	Not Hispanic Or Latino	4/13/11	0.1946	EUR	NA	No	C50.9	Mar-00	C50.9	Yes	Yes	0.2863	0.24	38	No	IDC	9.040996811	0:LIVING	17c1d42c-cb84-4655-a4cd-b54bae17ecaf	M0	N1A	T2	Tumor Free	9.040996811	0:CENSORED	Yes	No	White	Yes	-2	1	Primary
TCGA-E2-A15S-01	brca_tcga_pan_can_atlas_2018	TCGA-E2-A15S	34	STAGE IIB	7TH	10	-11	Breast Cancer	BRCA	Breast Invasive Ductal Carcinoma	428	-12671	0	14.07107867	0:DiseaseFree	14.07107867	0	Not Hispanic Or Latino	4/14/11	0.4632	EUR	NA	No	C50.9	Mar-00	C50.9	Yes	Yes	0.2644	0.53	53	No	IDC	14.07107867	0:LIVING	0f7ab21b-1fd0-45e0-9a47-17c4691eb84f	M0	N1	T2	Tumor Free	14.07107867	0:CENSORED	Yes	No	White	Yes	16	1	Primary
TCGA-E2-A15T-01	brca_tcga_pan_can_atlas_2018	TCGA-E2-A15T	65	STAGE IIA	7TH	5	-19	Breast Cancer	BRCA	Breast Invasive Ductal Carcinoma	1563	-24054	0	51.38573824	0:DiseaseFree	51.38573824	0	Not Hispanic Or Latino	4/14/11	0.1639	EUR	NA	No	C50.9	Mar-00	C50.9	Yes	Yes	0.283	0.15	24	No	IDC	51.38573824	0:LIVING	e68ebfd4-3688-4caa-9e38-7764f9258c30	M0	N0	T2	Tumor Free	51.38573824	0:CENSORED	Yes	No	White	No	12	1	Primary
TCGA-E2-A1L7-01	brca_tcga_pan_can_atlas_2018	TCGA-E2-A1L7	40	STAGE IIIA	6TH	6	3	Breast Cancer	BRCA	Breast Invasive Ductal Carcinoma	1836	-14854	0	53.22681395	1:Recurred/Progressed	60.36098235	0	Not Hispanic Or Latino	2006/1/11	0.4586	EUR	NA	No	C50.9	Mar-00	C50.9	Yes	Yes	0.3365	0.93	61	Yes	IDC	60.36098235	0:LIVING	791c5768-f0f5-4ab6-86eb-998e5c4b49e3	M0	N2	T2	Tumor Free	53.22681395	1:PROGRESSION	Yes	No	White	Yes	16	1	Primary
TCGA-E2-A56Z-01	brca_tcga_pan_can_atlas_2018	TCGA-E2-A56Z	69	STAGE IIB	7TH	17	-13	Breast Cancer	BRCA	Breast Invasive Ductal Carcinoma	252	-25282	0	8.284840714	0:DiseaseFree	8.284840714	0	Not Hispanic Or Latino	6/20/13	0.4799	NA	NA	No	C50.9	Mar-00	C50.9	Yes	Yes	0.3253	0.18	43	NA	IDC	8.284840714	0:LIVING	45C3975C-D333-4237-93F7-E12DC2451C38	M0	N1A	T2	Tumor Free	8.284840714	0:CENSORED	Yes	No	Black or African American	Yes	-2	1	Primary
TCGA-E2-A9RU-01	brca_tcga_pan_can_atlas_2018	TCGA-E2-A9RU	90	STAGE IIIC	7TH	27	39	Breast Cancer	BRCA	Breast Invasive Ductal Carcinoma	538	-32873	0	17.6874774	0:DiseaseFree	17.6874774	0	Not Hispanic Or Latino	6/16/14	0.4619	NA	NA	No	C50.9	Mar-00	C50.9	Yes	Yes	0.3405	0.78	64	No	IDC	17.6874774	0:LIVING	6F18F96E-C0C9-4CC4-9FB2-CBA8949D5402	MX	N3A	T2	Tumor Free	17.6874774	0:CENSORED	Yes	No	Black or African American	Yes	22	1	Primary
TCGA-E9-A1NA-01	brca_tcga_pan_can_atlas_2018	TCGA-E9-A1NA	58	STAGE IIA	7TH	11	-1	Breast Cancer	BRCA	Breast Invasive Carcinoma (NOS)	1112	-21397	0	36.55850347	0:DiseaseFree	36.55850347	0	Not Hispanic Or Latino	6/23/11	0.3875	EUR	NA	No	C50.9	Mar-22	C50.9	Yes	Yes	0.3642	2.28	90	No	BRCNOS	36.55850347	0:LIVING	af577366-0258-49e7-b6af-e70056c081a4	M0	N0	T2	Tumor Free	36.55850347	0:CENSORED	Yes	No	White	Yes	6	1	Primary
TCGA-E9-A1NF-01	brca_tcga_pan_can_atlas_2018	TCGA-E9-A1NF	60	STAGE IIA	7TH	21	15	Breast Cancer	BRCA	Breast Invasive Carcinoma (NOS)	610	-21981	0	2.958871684	1:Recurred/Progressed	35.24344939	1	Not Hispanic Or Latino	6/23/11	0.4963	EUR	NA	No	C50.9	Mar-22	C50.9	Yes	Yes	0.3237	0.77	51	No	BRCNOS	35.24344939	1:DECEASED	a8b1f6e7-2bcf-460d-b1c6-1792a9801119	M0	N0	T2	Tumor Free	2.958871684	1:PROGRESSION	Yes	No	White	No	-2	1	Primary
TCGA-E9-A1NI-01	brca_tcga_pan_can_atlas_2018	TCGA-E9-A1NI	51	STAGE IIA	7TH	22	9	Breast Cancer	BRCA	Breast Invasive Carcinoma (NOS)	300	-18985	0	9.862905612	0:DiseaseFree	9.862905612	0	Not Hispanic Or Latino	6/23/11	0.3954	EUR	NA	No	C50.9	Mar-22	C50.9	Yes	Yes	0.3235	0.65	32	No	BRCNOS	9.862905612	0:LIVING	c65b835a-2d38-4250-a173-0780d2c2cf58	M0	N0	T2	Tumor Free	9.862905612	0:CENSORED	Yes	No	White	No	20	1	Primary
TCGA-E9-A1R4-01	brca_tcga_pan_can_atlas_2018	TCGA-E9-A1R4	66	STAGE IA	7TH	17	-19	Breast Cancer	BRCA	Breast Invasive Ductal Carcinoma	186	-24181	0	6.115001479	0:DiseaseFree	6.115001479	0	Not Hispanic Or Latino	7/28/11	0.3172	EUR	NA	No	C50.9	Mar-00	C50.9	Yes	Yes	0.3146	0.37	110	No	IDC	6.115001479	0:LIVING	b7a4df9a-4e25-4550-9c10-338ca1921c2f	M0	N0	T1C	Tumor Free	6.115001479	0:CENSORED	Yes	No	White	Yes	-2	1	Primary
TCGA-E9-A1R7-01	brca_tcga_pan_can_atlas_2018	TCGA-E9-A1R7	64	STAGE IIA	7TH	13	-21	Breast Cancer	BRCA	Breast Invasive Ductal Carcinoma	1467	-23397	0	48.22960844	0:DiseaseFree	48.22960844	0	Not Hispanic Or Latino	7/28/11	0.3827	EUR	NA	No	C50.9	Mar-00	C50.9	Yes	Yes	0.3563	0.96	45	No	IDC	48.22960844	0:LIVING	2680da86-c977-4611-b75f-df015283c023	M0	N0	T2	Tumor Free	48.22960844	0:CENSORED	Yes	No	White	Yes	0	1	Primary
TCGA-E9-A1RB-01	brca_tcga_pan_can_atlas_2018	TCGA-E9-A1RB	40	STAGE IIA	7TH	27	25	Breast Cancer	BRCA	Breast Invasive Ductal Carcinoma	633	-14755	0	32.08731959	0:DiseaseFree	32.08731959	0	Not Hispanic Or Latino	7/28/11	0.6044	EUR	NA	No	C50.9	Mar-00	C50.9	Yes	Yes	0.315	0.76	26	No	IDC	32.08731959	1:DECEASED	94b95984-b2fb-4e42-8887-45e7086c3179	M0	N0	T2	Tumor Free	32.08731959	0:CENSORED	Yes	No	White	No	26	1	Primary
TCGA-E9-A1RE-01	brca_tcga_pan_can_atlas_2018	TCGA-E9-A1RE	74	STAGE IIIA	7TH	18	-7	Breast Cancer	BRCA	Breast Invasive Ductal Carcinoma	1419	-27392	0	46.65154355	0:DiseaseFree	46.65154355	0	Not Hispanic Or Latino	7/28/11	0.5125	EUR	NA	No	C50.9	Mar-00	C50.9	Yes	Yes	0.3168	1.16	48	No	IDC	46.65154355	0:LIVING	24046547-d038-4616-b190-52ac93f4965f	M0	N2	T2	Tumor Free	46.65154355	0:CENSORED	Yes	No	White	Yes	4	1	Primary
TCGA-E9-A1RG-01	brca_tcga_pan_can_atlas_2018	TCGA-E9-A1RG	62	STAGE IIIA	7TH	20	21	Breast Cancer	BRCA	Breast Invasive Ductal Carcinoma	647	-22788	0	21.27099977	0:DiseaseFree	21.27099977	0	Not Hispanic Or Latino	2008/2/11	0.6107	EUR	NA	No	C50.9	Mar-00	C50.9	Yes	Yes	0.3466	2.11	33	No	IDC	21.27099977	0:LIVING	8744733a-7b46-43aa-bdef-64876816adbb	M0	N2	T1C	Tumor Free	21.27099977	0:CENSORED	Yes	No	White	Yes	16	1	Primary
TCGA-E9-A226-01	brca_tcga_pan_can_atlas_2018	TCGA-E9-A226	45	STAGE IIIA	7TH	7	-25	Breast Cancer	BRCA	Breast Invasive Ductal Carcinoma	1038	-16511	0	25.97231811	1:Recurred/Progressed	34.45441694	1	Not Hispanic Or Latino	2008/3/11	0.2557	EUR	NA	No	C50.9	Mar-00	C50.9	Yes	Yes	0.3205	0.31	61	No	IDC	34.45441694	1:DECEASED	dd67408e-46ba-4573-9415-d4814e9f84de	M0	N2	T2	Tumor Free	25.97231811	1:PROGRESSION	Yes	No	White	Yes	10	1	Primary
TCGA-E9-A228-01	brca_tcga_pan_can_atlas_2018	TCGA-E9-A228	58	STAGE IIB	7TH	3	-17	Breast Cancer	BRCA	Breast Invasive Ductal Carcinoma	1285	-21294	0	42.24611237	0:DiseaseFree	42.24611237	0	Not Hispanic Or Latino	2008/2/11	0.1701	EUR	NA	No	C50.9	Mar-00	C50.9	Yes	Yes	0.3505	0.39	39	No	IDC	42.24611237	0:LIVING	b95eef8a-205f-4cf8-9d3c-ae51d406e1e0	M0	N1	T2	Tumor Free	42.24611237	0:CENSORED	Yes	No	White	No	10	1	Primary
TCGA-E9-A22A-01	brca_tcga_pan_can_atlas_2018	TCGA-E9-A22A	74	STAGE IIA	7TH	9	11	Breast Cancer	BRCA	Breast Invasive Ductal Carcinoma	1189	-27288	0	39.08998258	0:DiseaseFree	39.08998258	0	Not Hispanic Or Latino	2008/2/11	0.3124	EUR	NA	No	C50.9	Mar-00	C50.9	Yes	Yes	0.3325	0.15	27	No	IDC	39.08998258	0:LIVING	4aacbc42-5ac5-4339-b9fa-c6e812084837	M0	N0	T2	Tumor Free	39.08998258	0:CENSORED	Yes	No	White	No	16	1	Primary
TCGA-E9-A22D-01	brca_tcga_pan_can_atlas_2018	TCGA-E9-A22D	38	STAGE IIA	7TH	16	3	Breast Cancer	BRCA	Breast Invasive Ductal Carcinoma	1248	-14115	0	41.02968735	0:DiseaseFree	41.02968735	0	Not Hispanic Or Latino	2008/2/11	0.2295	EUR	NA	No	C50.9	Mar-00	C50.9	Yes	Yes	0.3096	0.18	28	No	IDC	41.02968735	0:LIVING	cf0a3f38-5850-44e1-8574-808bd37d84a3	M0	N0	T2	Tumor Free	41.02968735	0:CENSORED	Yes	No	White	No	18	1	Primary
TCGA-E9-A22E-01	brca_tcga_pan_can_atlas_2018	TCGA-E9-A22E	56	STAGE IIIA	7TH	16	5	Breast Cancer	BRCA	Breast Invasive Ductal Carcinoma	1269	-20574	0	41.72009074	0:DiseaseFree	41.72009074	0	Not Hispanic Or Latino	2008/2/11	0.4323	EUR	NA	No	C50.9	Mar-00	C50.9	Yes	Yes	0.4072	0.98	115	No	IDC	41.72009074	0:LIVING	64d4dfae-8d91-464b-adc3-80ba7caf54ae	M0	N2	T2	Tumor Free	41.72009074	0:CENSORED	Yes	No	White	Yes	-8	1	Primary
TCGA-E9-A22H-01	brca_tcga_pan_can_atlas_2018	TCGA-E9-A22H	42	STAGE IIB	7TH	4	-19	Breast Cancer	BRCA	Breast Invasive Ductal Carcinoma	1232	-15504	0	40.50366571	0:DiseaseFree	40.50366571	0	Not Hispanic Or Latino	2008/2/11	0.1039	EUR_ADMIX	NA	No	C50.9	Mar-00	C50.9	Yes	Yes	0.3074	0.5	25	No	IDC	40.50366571	0:LIVING	161917b8-88ad-407b-ade6-d6b98478b359	M0	N1	T2	Tumor Free	40.50366571	0:CENSORED	Yes	No	White	Yes	8	1	Primary
TCGA-E9-A249-01	brca_tcga_pan_can_atlas_2018	TCGA-E9-A249	45	STAGE IIA	7TH	23	-27	Breast Cancer	BRCA	Breast Invasive Ductal Carcinoma	217	-16689	0	7.134168393	0:DiseaseFree	7.134168393	0	Not Hispanic Or Latino	3/22/11	0.4018	EUR	NA	No	C50.9	Mar-00	C50.9	Yes	Yes	0.339	0.6	18	No	IDC	7.134168393	0:LIVING	fb3607eb-858e-4ecd-8477-95140658c6d2	M0	N0 (I-)	T2	Tumor Free	7.134168393	0:CENSORED	Yes	No	White	Yes	2	1	Primary
TCGA-E9-A2JS-01	brca_tcga_pan_can_atlas_2018	TCGA-E9-A2JS	72	STAGE IIB	7TH	15	7	Breast Cancer	BRCA	Breast Invasive Lobular Carcinoma	540	-26407	0	17.22720847	1:Recurred/Progressed	29.72022224	1	Not Hispanic Or Latino	12/20/11	0.6188	EUR	NA	No	C50.9	Mar-20	C50.9	Yes	Yes	0.3135	0.81	56	Yes	ILC	29.72022224	1:DECEASED	4A831893-F4CA-4357-A756-B5E954E35DD7	M0	N1	T2	Tumor Free	17.22720847	1:PROGRESSION	Yes	No	White	Yes	16	1	Primary
TCGA-E9-A3HO-01	brca_tcga_pan_can_atlas_2018	TCGA-E9-A3HO	49	STAGE IIA	7TH	11	-19	Breast Cancer	BRCA	Breast Invasive Lobular Carcinoma	1158	-18046	0	38.07081566	0:DiseaseFree	38.07081566	0	Not Hispanic Or Latino	2/20/12	0.4019	EUR	NA	No	C50.9	Mar-20	C50.9	Yes	Yes	0.2903	0.04	53	No	ILC	38.07081566	0:LIVING	807B62ED-D3F7-4211-83BE-754386FF2C96	M0	N0 (I-)	T2	Tumor Free	38.07081566	0:CENSORED	Yes	No	White	No	6	1	Primary
TCGA-E9-A54Y-01	brca_tcga_pan_can_atlas_2018	TCGA-E9-A54Y	63	STAGE IIIA	7TH	9	-13	Breast Cancer	BRCA	Breast Invasive Lobular Carcinoma	725	-23057	0	23.83535523	0:DiseaseFree	23.83535523	0	Not Hispanic Or Latino	6/21/13	0.5066	EUR	NA	No	C50.9	Mar-20	C50.9	Yes	Yes	0.3073	0.71	35	No	ILC	23.83535523	0:LIVING	182C4BDF-2C58-4303-B034-459DA86B9D90	M0	N2	T2	Tumor Free	23.83535523	0:CENSORED	Yes	No	White	No	8	1	Primary
TCGA-E9-A5UO-01	brca_tcga_pan_can_atlas_2018	TCGA-E9-A5UO	41	STAGE IIA	7TH	9	-39	Breast Cancer	BRCA	Breast Invasive Mixed Mucinous Carcinoma	785	-15050	0	25.80793635	0:DiseaseFree	25.80793635	0	Not Hispanic Or Latino	5/23/13	0.2246	EUR	NA	No	C50.9	Mar-80	C50.9	Yes	Yes	0.2921	0.19	24	No	IMMC	25.80793635	0:LIVING	ED2617C3-5D3B-4688-9283-0F8A10E0B10D	M0	N0	T2	Tumor Free	25.80793635	0:CENSORED	Yes	No	White	No	4	1	Primary
TCGA-EW-A1IY-01	brca_tcga_pan_can_atlas_2018	TCGA-EW-A1IY	38	STAGE I	6TH	2	-15	Breast Cancer	BRCA	Breast Invasive Ductal Carcinoma	258	-14122	0	8.482098826	0:DiseaseFree	8.482098826	0	Not Hispanic Or Latino	2005/10/11	0.0644	NA	NA	No	C50.9	Mar-00	C50.9	Yes	Yes	0.333	0.36	28	No	IDC	8.482098826	0:LIVING	5ff12cbe-a3e0-4ce6-8452-12b984a1baaf	MX	N0	T1C	Tumor Free	8.482098826	0:CENSORED	Yes	No	Asian	No	2	1	Primary
TCGA-EW-A1J6-01	brca_tcga_pan_can_atlas_2018	TCGA-EW-A1J6	70	STAGE I	6TH	16	-7	Breast Cancer	BRCA	Breast Invasive Ductal Carcinoma	875	-25830	0	28.76680804	0:DiseaseFree	28.76680804	0	Hispanic Or Latino	2005/11/11	0.9022	NA	NA	No	C50.9	Mar-00	C50.9	Yes	Yes	0.3472	1.86	31	No	IDC	28.76680804	0:LIVING	87281a89-91d2-44f7-9f80-668567ad5c72	M0	N0 (I-)	T1C	Tumor Free	28.76680804	0:CENSORED	Yes	No	White	No	2	1	Primary
TCGA-EW-A1OX-01	brca_tcga_pan_can_atlas_2018	TCGA-EW-A1OX	43	STAGE IIA	6TH	1	-33	Breast Cancer	BRCA	Breast Invasive Mixed Mucinous Carcinoma	911	-15837	0	29.95035671	0:DiseaseFree	29.95035671	0	Hispanic Or Latino	5/18/11	0.0924	AFR_ADMIX	NA	No	C50.9	Mar-23	C50.9	Yes	Yes	0.3465	1.98	11	No	IMMC	29.95035671	0:LIVING	5fc7ff35-d3f7-4687-8759-3542bd58e988	MX	N0	T2	Tumor Free	29.95035671	0:CENSORED	Yes	No	White	Yes	-10	1	Primary
TCGA-EW-A1OY-01	brca_tcga_pan_can_atlas_2018	TCGA-EW-A1OY	63	STAGE IIA	6TH	18	15	Breast Cancer	BRCA	Breast Invasive Ductal Carcinoma	908	-23266	0	29.85172765	0:DiseaseFree	29.85172765	0	Hispanic Or Latino	2006/10/11	0.593	NA	NA	No	C50.9	Mar-00	C50.9	Yes	Yes	0.3431	1.39	57	No	IDC	29.85172765	0:LIVING	53ff5893-7d5e-4bcb-be9c-665fa34b7824	MX	N0	T2	Tumor Free	29.85172765	0:CENSORED	Yes	No	White	Yes	10	1	Primary
TCGA-EW-A1OZ-01	brca_tcga_pan_can_atlas_2018	TCGA-EW-A1OZ	56	STAGE IIA	6TH	16	7	Breast Cancer	BRCA	Breast Invasive Ductal Carcinoma	1229	-20664	0	40.40503666	0:DiseaseFree	40.40503666	0	Not Hispanic Or Latino	2005/11/11	0.6261	NA	NA	No	C50.9	Mar-00	C50.9	Yes	Yes	0.3658	3.86	53	No	IDC	40.40503666	0:LIVING	8f912a40-3251-4e1f-ae65-1f93d71f9881	M0	N0 (I-)	T2	Tumor Free	40.40503666	0:CENSORED	Yes	No	Black or African American	No	22	1	Primary
TCGA-EW-A1P0-01	brca_tcga_pan_can_atlas_2018	TCGA-EW-A1P0	55	STAGE IIB	6TH	5	-27	Breast Cancer	BRCA	Breast Invasive Carcinoma (NOS)	1251	-20107	0	35.96672913	1:Recurred/Progressed	41.1283164	0	Not Hispanic Or Latino	2005/10/11	0.2439	EUR	NA	No	C50.9	Mar-23	C50.9	Yes	Yes	0.3252	0.37	20	Yes	BRCNOS	41.1283164	0:LIVING	81e32f39-3aa0-468b-87ed-dd2eb6165ddf	MX	N1B	T2	With Tumor	35.96672913	1:PROGRESSION	Yes	No	White	Yes	2	1	Primary
TCGA-EW-A2FW-01	brca_tcga_pan_can_atlas_2018	TCGA-EW-A2FW	52	STAGE IIA	7TH	5	-9	Breast Cancer	BRCA	Breast Invasive Carcinoma (NOS)	672	-19085	0	22.09290857	0:DiseaseFree	22.09290857	0	Hispanic Or Latino	2010/5/11	0.2122	NA	NA	No	C50.9	Mar-03	C50.9	Yes	Yes	0.3328	0.25	23	No	BRCNOS	22.09290857	0:LIVING	E6F527A2-38EB-457E-BB39-3C5B9C0BCBEC	MX	N0 (I-)	T2	Tumor Free	22.09290857	0:CENSORED	Yes	No	White	Yes	8	1	Primary
TCGA-GM-A2DO-01	brca_tcga_pan_can_atlas_2018	TCGA-GM-A2DO	54	STAGE I	6TH	1	-23	Breast Cancer	BRCA	Breast Invasive Lobular Carcinoma	2596	-19842	0	85.3470099	0:DiseaseFree	85.3470099	0	Not Hispanic Or Latino	9/30/11	0.0343	NA	NA	No	C50.9	Mar-20	C50.9	Yes	Yes	0.3191	0.02	141	No	ILC	85.3470099	0:LIVING	5FD37868-4762-4109-9DCF-6FDBAB5B645D	M0	N0 (I-)	T1C	Tumor Free	85.3470099	0:CENSORED	Yes	No	Black or African American	Yes	4	1	Primary
TCGA-LL-A5YM-01	brca_tcga_pan_can_atlas_2018	TCGA-LL-A5YM	88	STAGE IIIB	7TH	16	1	Breast Cancer	BRCA	Breast Invasive Ductal Carcinoma	466	-32478	0	8.482098826	1:Recurred/Progressed	15.32038005	0	Not Hispanic Or Latino	2006/3/13	0.4424	NA	NA	No	C50.9	Mar-41	C50.9	Yes	Yes	0.3208	0.2	23	Yes	IDC	15.32038005	0:LIVING	E9A12DF9-024E-4CBC-B6BF-E4E87485FA90	M0	NX	T4B	With Tumor	8.482098826	1:PROGRESSION	No	No	Black or African American	No	-4	1	Primary
TCGA-LL-A7T0-01	brca_tcga_pan_can_atlas_2018	TCGA-LL-A7T0	70	STAGE IIB	7TH	24	5	Breast Cancer	BRCA	Breast Invasive Ductal Carcinoma	376	-25867	0	12.36150837	0:DiseaseFree	12.36150837	0	Not Hispanic Or Latino	2001/3/14	0.3326	AFR	NA	No	C50.9	Mar-00	C50.9	Yes	Yes	0.3499	0.23	40	No	IDC	12.36150837	0:LIVING	D8F8064F-02EF-4FED-942B-714CBE5E8455	M0	N1A	T2	NA	12.36150837	0:CENSORED	Yes	No	Black or African American	No	12	1	Primary
TCGA-S3-A6ZF-01	brca_tcga_pan_can_atlas_2018	TCGA-S3-A6ZF	64	STAGE IIA	7TH	19	-13	Breast Cancer	BRCA	Breast Invasive Ductal Carcinoma	572	-23650	0	18.80527337	0:DiseaseFree	18.80527337	0	Not Hispanic Or Latino	2011/12/13	0.602	AFR	NA	No	C50.9	Mar-00	C50.9	Yes	Yes	0.3361	0.22	31	No	IDC	18.80527337	0:LIVING	FBEE40F1-D6D8-4156-8D42-36E09BB9F095	M0	N0	T2	Tumor Free	18.80527337	0:CENSORED	Yes	No	Black or African American	No	12	1	Primary
TCGA-S3-AA17-01	brca_tcga_pan_can_atlas_2018	TCGA-S3-AA17	64	STAGE IIB	7TH	9	-13	Breast Cancer	BRCA	Breast Invasive Ductal Carcinoma	424	-23642	0	13.93957327	0:DiseaseFree	13.93957327	0	Not Hispanic Or Latino	4/21/14	0.346	AFR_ADMIX	NA	No	C50.9	Mar-00	C50.9	Yes	Yes	0.3284	0.02	88	No	IDC	13.93957327	0:LIVING	49A2FD48-744D-4D88-B9B4-8C778D4F48FD	CM0 (I+)	N1MI	T2	Tumor Free	13.93957327	0:CENSORED	Yes	Yes	Black or African American	Yes	12	1	Primary
TCGA-Z7-A8R6-01	brca_tcga_pan_can_atlas_2018	TCGA-Z7-A8R6	46	STAGE I	6TH	14	21	Breast Cancer	BRCA	Breast Invasive Lobular Carcinoma	3256	-16955	0	107.0454022	0:DiseaseFree	107.0454022	0	Not Hispanic Or Latino	2007/9/14	0.3367	EUR	NA	No	C50.8	Mar-22	C50.8	Yes	Yes	0.3434	0.15	64	No	ILC	107.0454022	0:LIVING	B1D44C81-747D-471F-9093-AEB262A17975	M0	N0	T1C	Tumor Free	107.0454022	0:CENSORED	Yes	No	White	No	26	1	Primary
[truncated: 193 more columns]
