# Supplementary material for: Cell–cell junction gene signatures as subtype-specific prognostic biomarkers in breast cancer
Source: PLoS One. 2026 Jun 29;21(6):e0352254. doi: 10.1371/journal.pone.0352254 (PMC13313366; doi:10.1371/journal.pone.0352254)
Supplement: S1 File — This ZIP archive contains R scripts and lightweight input files used for the main analyses, including processed input tables, annotation files, and gene lists. (ZIP) [file pone.0352254.s014.zip › input/processed/discovery/01_gene_level_cox/metabric/metabric_discovery_normal_dss.csv]

SAMPLE_ID	Study.ID	Patient.ID	Age.at.Diagnosis	Type.of.Breast.Surgery	Cancer.Type	Cancer.Type.Detailed	Cellularity	Chemotherapy	Pam50_Claudin_low_subtype	Cohort	ER.status.measured.by.IHC	ER.Status	Neoplasm.Histologic.Grade	HER2.status.measured.by.SNP6	HER2.Status	Tumor.Other.Histologic.Subtype	Hormone.Therapy	Inferred.Menopausal.State	Integrative.Cluster	Primary.Tumor.Laterality	Lymph.nodes.examined.positive	Mutation.Count	Nottingham.prognostic.index	Oncotree.Code	Overall.Survival..Months.	Overall.Survival.Status	PR.Status	Radio.Therapy	Relapse.Free.Status..Months.	Relapse.Free.Status	Number.of.Samples.Per.Patient	Sample.Type	Sex	X3.Gene.classifier.subtype	TMB..nonsynonymous.	Tumor.Size	Tumor.Stage	Patient.s.Vital.Status	STUDY_ID	PECAM1	ARL2	TGFB1	FBF1	CLDN5	TMIGD1	WNT11	FER	CSK	LSR
MB-0020	brca_metabric	MB-0020	70	MASTECTOMY	Breast Cancer	Breast Invasive Lobular Carcinoma	High	YES	Normal	1	Negative	Negative	3	NEUTRAL	Negative	Lobular	NO	Post	4ER-	Left	NA	NA	6.13	ILC	22.4	1:DECEASED	Negative	YES	11.9	1:Recurred	1	Primary	Female	ER-/HER2-	0	65	3	1	brca_metabric	0.796	1.0015	2.694	-0.9884	1.0157	-0.8235	-0.6818	1.1854	-0.4633	0.1881
MB-0050	brca_metabric	MB-0050	44.64	BREAST CONSERVING	Breast Cancer	Breast Mixed Ductal and Lobular Carcinoma	Moderate	YES	Normal	1	Positve	Positive	2	NEUTRAL	Negative	Mixed	YES	Pre	8	Right	3	NA	4.066	MDLC	75.33333333	0:00	Positive	YES	75.33333333	0:Not Recurred	1	Primary	Female	ER+/HER2- Low Prolif	0	33	2	0	brca_metabric	0.6711	0.3346	-0.8337	-0.6582	1.4891	-0.0488	-0.2619	1.5321	-1.0999	-0.7429
MB-0101	brca_metabric	MB-0101	46.89	MASTECTOMY	Breast Cancer	Breast Invasive Lobular Carcinoma	Moderate	NO	Normal	1	Positve	Positive	2	NEUTRAL	Negative	Lobular	YES	Pre	8	Right	0	3	3.068	ILC	148.0333333	0:00	Positive	YES	34.16666667	1:Recurred	1	Primary	Female	ER+/HER2- Low Prolif	3.922553111	34	2	0	brca_metabric	1.37	0.2008	-0.5142	0.3591	0.7262	-0.2235	-0.6039	0.4666	-0.1757	0.4775
MB-0116	brca_metabric	MB-0116	42.55	MASTECTOMY	Breast Cancer	Breast Invasive Lobular Carcinoma	Moderate	YES	Normal	1	Positve	Positive	2	NEUTRAL	Negative	Lobular	YES	Pre	6	Right	1	2	4.12	ILC	122.2666667	0:00	Positive	YES	122.2666667	0:Not Recurred	1	Primary	Female	ER+/HER2- High Prolif	2.615035408	60	3	0	brca_metabric	0.4864	-1.2511	-2.0331	-1.9119	-0.4933	-0.2953	-0.3224	0.7571	-0.9937	-1.1283
MB-0127	brca_metabric	MB-0127	52.11	BREAST CONSERVING	Breast Cancer	Breast Invasive Ductal Carcinoma	NA	YES	Normal	1	Positve	Negative	2	NEUTRAL	Negative	Ductal/NST	YES	Post	3	Right	1	5	4.026	IDC	132.0666667	0:00	Negative	YES	132.0666667	0:Not Recurred	1	Primary	Female	ER+/HER2- Low Prolif	6.537588519	13	2	0	brca_metabric	0.8461	0.1909	-0.803	-0.5458	0.5672	-1.6569	-0.3538	-0.0666	-0.2619	-0.3695
MB-0160	brca_metabric	MB-0160	36.66	BREAST CONSERVING	Breast Cancer	Invasive Breast Carcinoma	NA	NO	Normal	1	NA	Negative	NA	NEUTRAL	Negative	NA	NO	Pre	4ER-	Right	NA	NA	1.046	BRCA	143.5333333	0:00	Positive	NO	143.5333333	0:Not Recurred	1	Primary	Female	NA	0	23	NA	0	brca_metabric	-0.9282	-1.8053	-0.9019	-0.6514	0.9714	-1.5698	0.8776	1.2326	-1.8696	-1.1737
MB-0171	brca_metabric	MB-0171	64.57	MASTECTOMY	Breast Cancer	Breast Mixed Ductal and Lobular Carcinoma	Moderate	NO	Normal	1	Positve	Positive	3	NEUTRAL	Negative	Mixed	YES	Post	4ER+	Right	0	4	4.054	MDLC	5.433333333	0:00	Negative	YES	5.433333333	0:Not Recurred	1	Primary	Female	ER+/HER2- Low Prolif	5.230070815	27	2	0	brca_metabric	1.2731	-0.0728	1.5476	-0.1192	1.9162	0.7325	0.5514	0.8918	-1.2864	-1.2142
MB-0189	brca_metabric	MB-0189	57.79	MASTECTOMY	Breast Cancer	Breast Invasive Ductal Carcinoma	Moderate	YES	Normal	1	Positve	Positive	3	NEUTRAL	Negative	Ductal/NST	YES	Post	6	Right	6	2	6.096	IDC	9.066666667	1:DECEASED	Negative	YES	1.333333333	1:Recurred	1	Primary	Female	ER+/HER2- Low Prolif	2.615035408	48	4	1	brca_metabric	0.7492	0.3173	0.6638	0.9261	1.0063	-0.1931	-0.3714	0.7328	0.3073	-0.647
MB-0205	brca_metabric	MB-0205	53.56	BREAST CONSERVING	Breast Cancer	Breast Invasive Lobular Carcinoma	Low	NO	Normal	1	Positve	Positive	2	NEUTRAL	Negative	Lobular	YES	Post	3	Left	0	1	3.052	ILC	144.4666667	0:00	Negative	YES	144.4666667	0:Not Recurred	1	Primary	Female	ER+/HER2- Low Prolif	1.307517704	26	2	0	brca_metabric	1.2454	0.0364	-1.1019	-0.6607	1.7863	0.3711	0.2601	1.0986	-0.9305	-1.0354
MB-0228	brca_metabric	MB-0228	63.35	MASTECTOMY	Breast Cancer	Breast Invasive Lobular Carcinoma	Low	NO	Normal	1	Positve	Positive	1	NEUTRAL	Negative	Lobular	NO	Post	4ER+	Left	1	1	3.034	ILC	10.83333333	1:DECEASED	Positive	NO	10.83333333	1:Recurred	1	Primary	Female	ER+/HER2- Low Prolif	1.307517704	17	2	1	brca_metabric	0.4946	0.3011	0.3219	-1.4719	1.8331	1.8066	0.165	0.1205	-1.0704	-0.8815
MB-0244	brca_metabric	MB-0244	67.83	BREAST CONSERVING	Breast Cancer	Breast Invasive Ductal Carcinoma	Low	NO	Normal	1	Positve	Positive	1	NEUTRAL	Negative	Ductal/NST	YES	Post	4ER+	Left	0	1	2.022	IDC	149.7333333	0:00	Positive	NO	149.7333333	0:Not Recurred	1	Primary	Female	NA	1.307517704	11	1	0	brca_metabric	0.2724	0.359	-0.1684	-0.7014	0.0748	-1.7939	-0.8797	-0.4964	-0.6644	-0.0564
MB-0253	brca_metabric	MB-0253	69.19	BREAST CONSERVING	Breast Cancer	Breast Invasive Ductal Carcinoma	NA	NO	Normal	1	Positve	Positive	2	NEUTRAL	Negative	Ductal/NST	YES	Post	4ER+	Left	0	1	3.024	IDC	152.3	0:00	Positive	NO	152.3	0:Not Recurred	1	Primary	Female	ER+/HER2- Low Prolif	1.307517704	12	1	0	brca_metabric	-0.694	0.1448	-1.1595	0.2807	-1.0185	-0.7149	-1.0597	-0.5943	-0.9706	0.0585
MB-0280	brca_metabric	MB-0280	47.64	MASTECTOMY	Breast Cancer	Breast Invasive Ductal Carcinoma	NA	NO	Normal	1	Positve	Positive	2	NEUTRAL	Negative	Ductal/NST	YES	Pre	7	Right	0	NA	3.042	IDC	172.9	1:DECEASED	Positive	YES	172.9	1:Recurred	1	Primary	Female	ER+/HER2- Low Prolif	0	21	2	1	brca_metabric	-1.361	-0.2827	1.4872	-1.8286	-0.8328	0.0722	0.4562	1.0359	-0.8207	0.2155
MB-0288	brca_metabric	MB-0288	55.22	MASTECTOMY	Breast Cancer	Breast Invasive Ductal Carcinoma	Low	YES	Normal	1	Positve	Positive	2	GAIN	Positive	Ductal/NST	YES	Post	1	Left	25	2	5.06	IDC	63.8	1:DECEASED	Negative	NO	63.8	1:Recurred	1	Primary	Female	ER+/HER2- Low Prolif	2.615035408	30	2	1	brca_metabric	0.3824	0.3011	1.3743	0.31	-0.1786	-0.3273	-0.7052	1.1852	-1.0833	1.3338
MB-0294	brca_metabric	MB-0294	46.17	MASTECTOMY	Breast Cancer	Breast Invasive Ductal Carcinoma	Moderate	YES	Normal	1	Positve	Negative	2	GAIN	Negative	Ductal/NST	YES	Pre	4ER+	Left	0	2	3.028	IDC	72.9	0:00	Negative	YES	72.9	0:Not Recurred	1	Primary	Female	HER2+	2.615035408	14	2	0	brca_metabric	0.6686	1.2806	-0.1575	-1.7768	1.5669	-1.5753	-0.1551	0.0303	1.5571	1.5933
MB-0305	brca_metabric	MB-0305	60.62	MASTECTOMY	Breast Cancer	Breast Invasive Ductal Carcinoma	Low	YES	Normal	1	Positve	Positive	3	NEUTRAL	Negative	Ductal/NST	YES	Post	8	Right	6	5	6.07	IDC	63.5	1:DECEASED	Positive	NO	63.5	1:Recurred	1	Primary	Female	ER+/HER2- Low Prolif	6.537588519	35	2	1	brca_metabric	0.6054	0.5068	0.7934	-0.1538	1.1173	0.9864	-0.2976	1.171	-0.0523	-1.1577
MB-0318	brca_metabric	MB-0318	58.01	MASTECTOMY	Breast Cancer	Breast	High	NO	Normal	1	Negative	Negative	NA	NEUTRAL	Negative	Other	NO	Post	4ER-	Left	0	1	1.036	BREAST	168.7	0:00	Negative	NO	168.7	0:Not Recurred	1	Primary	Female	ER-/HER2-	1.307517704	18	1	0	brca_metabric	-1.5797	1.0305	-1.1595	-0.1414	-0.9247	-0.3844	-0.2095	3.1968	-0.2179	0.0723
MB-0342	brca_metabric	MB-0342	54.96	MASTECTOMY	Breast Cancer	Breast Invasive Lobular Carcinoma	Moderate	NO	Normal	1	Positve	Positive	2	NEUTRAL	Negative	Lobular	NO	Post	3	Right	0	3	3.058	ILC	125.3333333	1:DECEASED	Positive	NO	125.3333333	1:Recurred	1	Primary	Female	ER+/HER2- Low Prolif	3.922553111	29	NA	1	brca_metabric	1.4122	0.5511	0.5836	-0.2842	2.6438	-0.7016	-0.0976	0.7496	-0.3133	-0.2263
MB-0343	brca_metabric	MB-0343	70.51	MASTECTOMY	Breast Cancer	Breast Invasive Ductal Carcinoma	NA	NO	Normal	1	Positve	Positive	2	NEUTRAL	Negative	Ductal/NST	YES	Post	6	Left	3	5	4.06	IDC	91.13333333	1:DECEASED	Positive	NO	87.76666667	1:Recurred	1	Primary	Female	NA	5.230070815	30	2	1	brca_metabric	0.3033	-0.9783	0.306	0.1021	1.0043	-0.6268	-0.1319	-0.9245	0.3445	0.0038
MB-0344	brca_metabric	MB-0344	59.75	BREAST CONSERVING	Breast Cancer	Breast Invasive Lobular Carcinoma	Moderate	NO	Normal	1	Positve	Positive	2	NEUTRAL	Negative	Lobular	YES	Post	3	Right	2	2	4.058	ILC	152.9333333	0:00	Positive	YES	152.9333333	0:Not Recurred	1	Primary	Female	ER+/HER2- Low Prolif	2.615035408	29	2	0	brca_metabric	1.2162	0.9751	2.2673	-0.4198	1.2971	1.1509	-0.2407	0.4923	-0.5388	-0.4013
MB-0375	brca_metabric	MB-0375	72.69	MASTECTOMY	Breast Cancer	Breast Invasive Ductal Carcinoma	High	NO	Normal	1	Negative	Positive	3	NEUTRAL	Negative	Ductal/NST	NO	Post	10	Right	1	3	5.046	IDC	143.1666667	0:00	Positive	YES	143.1666667	0:Not Recurred	1	Primary	Female	ER-/HER2-	3.922553111	23	2	0	brca_metabric	-0.2535	0.0869	0.6611	-0.6019	-0.6322	0.0692	-0.6709	0.0821	-0.2577	-1.2645
MB-0388	brca_metabric	MB-0388	46.63	MASTECTOMY	Breast Cancer	Breast Invasive Ductal Carcinoma	Low	YES	Normal	1	Positve	Positive	3	GAIN	Positive	Ductal/NST	YES	Pre	1	Left	3	3	5.056	IDC	97.56666667	0:00	Negative	YES	97.56666667	0:Not Recurred	1	Primary	Female	ER+/HER2- Low Prolif	3.922553111	28	2	0	brca_metabric	0.3624	0.033	2.1394	0.176	0.4795	-1.5481	-0.2697	0.8178	0.602	0.7485
MB-0392	brca_metabric	MB-0392	56.28	MASTECTOMY	Breast Cancer	Breast Invasive Ductal Carcinoma	Moderate	YES	Normal	1	Positve	Positive	3	NEUTRAL	Negative	Ductal/NST	YES	Post	1	Left	2	2	5.06	IDC	38.13333333	1:DECEASED	Positive	NO	8.9	1:Recurred	1	Primary	Female	ER+/HER2- High Prolif	2.615035408	30	4	1	brca_metabric	0.7295	-0.5074	-1.3667	-0.9504	0.9909	-0.2881	0.0794	1.3632	-0.5727	0.1083
MB-0426	brca_metabric	MB-0426	50.48	MASTECTOMY	Breast Cancer	Breast Invasive Ductal Carcinoma	Moderate	YES	Normal	1	Positve	Positive	2	NEUTRAL	Negative	Ductal/NST	YES	Post	3	Right	2	3	4.084	IDC	131.1	0:00	Positive	YES	131.1	0:Not Recurred	1	Primary	Female	ER+/HER2- Low Prolif	3.922553111	42	2	0	brca_metabric	-0.4157	-0.2805	-1.242	-0.0098	-0.0707	-0.2121	-0.6841	0.4974	-1.805	-0.8392
MB-0458	brca_metabric	MB-0458	49.28	MASTECTOMY	Breast Cancer	Breast Invasive Ductal Carcinoma	Low	YES	Normal	1	Positve	Positive	2	NEUTRAL	Negative	Ductal/NST	YES	Pre	4ER+	Left	2	1	4.1	IDC	134.5	0:00	Positive	YES	65.06666667	1:Recurred	1	Primary	Female	ER+/HER2- Low Prolif	1.307517704	50	2	0	brca_metabric	1.2941	1.016	-0.1129	0.3388	1.9971	-0.275	-0.2789	0.3031	-0.1227	-1.291
MB-0482	brca_metabric	MB-0482	39.53	BREAST CONSERVING	Breast Cancer	Breast Invasive Ductal Carcinoma	Moderate	YES	Normal	1	Negative	Negative	3	GAIN	Positive	Ductal/NST	NO	Pre	5	Right	1	2	5.032	IDC	24.86666667	1:DECEASED	Negative	YES	15.86666667	1:Recurred	1	Primary	Female	HER2+	2.615035408	16	2	1	brca_metabric	0.7605	1.3671	-1.0718	-0.3318	2.3761	-0.5315	0.581	1.517	0.5275	5.8391
MB-0487	brca_metabric	MB-0487	57.36	BREAST CONSERVING	Breast Cancer	Breast Invasive Ductal Carcinoma	Low	NO	Normal	1	Positve	Positive	2	NEUTRAL	Negative	Ductal/NST	NO	Post	3	Right	0	1	3.03	IDC	86.9	0:00	Positive	YES	86.9	0:Not Recurred	1	Primary	Female	ER+/HER2- Low Prolif	1.307517704	15	1	0	brca_metabric	2.0568	0.3902	-0.7636	-0.5984	2.772	0.0717	0.6035	-0.0873	-0.7326	-0.3666
MB-0496	brca_metabric	MB-0496	60	MASTECTOMY	Breast Cancer	Breast Invasive Ductal Carcinoma	High	YES	Normal	1	Positve	Positive	1	NEUTRAL	Negative	Ductal/NST	YES	Post	3	Right	4	2	4.052	IDC	130.9	0:00	Positive	YES	130.9	0:Not Recurred	1	Primary	Female	ER+/HER2- Low Prolif	2.615035408	26	2	0	brca_metabric	1.255	0.29	-0.0218	0.9542	1.8473	-0.4449	0.5419	0.2279	-0.8991	-0.6562
MB-0508	brca_metabric	MB-0508	42.68	BREAST CONSERVING	Breast Cancer	Breast Invasive Ductal Carcinoma	Low	NO	Normal	1	Positve	Positive	2	GAIN	Negative	Ductal/NST	YES	Pre	2	Left	0	NA	3.022	IDC	114.3333333	0:00	Negative	NO	114.3333333	0:Not Recurred	1	Primary	Female	ER+/HER2- High Prolif	0	11	1	0	brca_metabric	0.769	-0.0078	0.5358	0.5884	0.4456	-1.0627	-0.8048	0.8852	0.4798	-0.2999
MB-0510	brca_metabric	MB-0510	71.84	MASTECTOMY	Breast Cancer	Breast Invasive Ductal Carcinoma	Moderate	NO	Normal	1	Positve	Positive	3	NEUTRAL	Negative	Ductal/NST	YES	Post	9	Right	1	NA	5.12	IDC	128.4	0:00	Positive	YES	128.4	0:Not Recurred	1	Primary	Female	ER+/HER2- High Prolif	0	60	3	0	brca_metabric	0.3664	0.3552	0.3193	0.2283	0.1404	0.1205	-0.3992	0.8294	-1.2602	-0.7906
MB-0524	brca_metabric	MB-0524	40.65	BREAST CONSERVING	Breast Cancer	Breast Invasive Ductal Carcinoma	Moderate	YES	Normal	1	Positve	Positive	3	NEUTRAL	Negative	Ductal/NST	YES	Pre	4ER+	Right	0	9	4.02	IDC	80.83333333	0:00	Negative	NO	80.83333333	0:Not Recurred	1	Primary	Female	ER+/HER2- Low Prolif	11.76765933	10	2	0	brca_metabric	-0.2327	0.6506	0.4395	-0.6624	0.0867	-0.4039	-0.6928	0.968	-0.5455	-0.2552
MB-0531	brca_metabric	MB-0531	60.12	MASTECTOMY	Breast Cancer	Breast Invasive Ductal Carcinoma	NA	YES	Normal	1	Negative	Positive	3	LOSS	Negative	Ductal/NST	YES	Post	4ER-	Left	0	6	4.032	IDC	163.8666667	0:00	Positive	YES	39.83333333	1:Recurred	1	Primary	Female	NA	7.845106223	16	1	0	brca_metabric	0.2686	-0.369	-1.1348	-1.0657	0.7727	-0.8603	0.004	-0.1651	-1.4219	-0.9461
MB-0542	brca_metabric	MB-0542	39.3	MASTECTOMY	Breast Cancer	Breast Invasive Ductal Carcinoma	Moderate	YES	Normal	1	Positve	Positive	3	NEUTRAL	Negative	Ductal/NST	YES	Pre	1	Left	5	4	6.046	IDC	48.6	1:DECEASED	Positive	YES	48.6	1:Recurred	1	Primary	Female	ER+/HER2- High Prolif	5.230070815	23	2	1	brca_metabric	0.7239	0.7592	0.111	1.0687	0.6759	0.6796	-0.1242	0.3741	1.2273	-0.7699
MB-0546	brca_metabric	MB-0546	51.45	BREAST CONSERVING	Breast Cancer	Breast Invasive Ductal Carcinoma	High	YES	Normal	1	Positve	Positive	2	NEUTRAL	Negative	Ductal/NST	YES	Post	3	Left	NA	NA	4.024	IDC	193.8	0:00	Negative	YES	193.8	0:Not Recurred	1	Primary	Female	ER+/HER2- Low Prolif	0	12	2	0	brca_metabric	-0.5961	0.4823	1.1577	1.152	0.3931	0.6432	1.8492	-0.8777	-0.0223	0.5675
MB-0551	brca_metabric	MB-0551	76.32	MASTECTOMY	Breast Cancer	Breast Invasive Ductal Carcinoma	NA	NO	Normal	1	Positve	Positive	2	NEUTRAL	Negative	Ductal/NST	YES	Post	4ER+	Left	0	2	3.064	IDC	51.96666667	1:DECEASED	Positive	YES	51.96666667	1:Recurred	1	Primary	Female	ER+/HER2- Low Prolif	2.615035408	32	2	1	brca_metabric	1.3207	0.4204	-0.9013	0.1278	3.5311	-2.2539	-0.1461	0.6904	-0.9974	-0.3253
MB-0564	brca_metabric	MB-0564	48.39	MASTECTOMY	Breast Cancer	Breast Invasive Ductal Carcinoma	Moderate	YES	Normal	1	Negative	Negative	3	GAIN	Positive	Ductal/NST	NO	Pre	4ER-	Right	NA	NA	4.044	IDC	37.93333333	1:DECEASED	Negative	NO	37.93333333	1:Recurred	1	Primary	Female	HER2+	0	22	1	1	brca_metabric	1.3107	0.1779	-0.8201	-1.4191	0.2163	0.2929	-0.5625	0.3596	0.2162	1.6977
MB-0578	brca_metabric	MB-0578	59.64	MASTECTOMY	Breast Cancer	Breast Invasive Lobular Carcinoma	Low	YES	Normal	1	Positve	Positive	2	NEUTRAL	Negative	Lobular	YES	Post	4ER+	Left	6	2	5.084	ILC	110.1	0:00	Positive	YES	110.1	1:Recurred	1	Primary	Female	ER+/HER2- Low Prolif	2.615035408	42	2	0	brca_metabric	1.3128	0.9213	-0.9621	-0.8779	1.703	-0.8611	0.223	0.4179	-1.3359	-1.0657
MB-0588	brca_metabric	MB-0588	76.35	MASTECTOMY	Breast Cancer	Breast Invasive Ductal Carcinoma	High	NO	Normal	1	Negative	Negative	2	NEUTRAL	Negative	Ductal/NST	NO	Post	4ER-	Right	0	2	3.044	IDC	119.7333333	0:00	Negative	NO	119.7333333	0:Not Recurred	1	Primary	Female	ER+/HER2- Low Prolif	2.615035408	22	2	0	brca_metabric	0.7701	0.0227	0.7482	-1.107	0.4536	0.4378	-1.0353	0.5024	0.2367	0.7146
MB-0615	brca_metabric	MB-0615	38.75	MASTECTOMY	Breast Cancer	Breast Invasive Ductal Carcinoma	NA	NO	Normal	1	Negative	Negative	2	GAIN	Positive	Ductal/NST	NO	Pre	5	NA	3	1	4.006	IDC	34.76666667	0:00	Negative	NO	34.76666667	0:Not Recurred	1	Primary	Female	HER2+	1.307517704	3	NA	0	brca_metabric	1.5987	0.0812	0.0046	-1.7984	0.8943	-0.1171	-0.4113	1.1606	0.6418	-0.3806
MB-0619	brca_metabric	MB-0619	38.9	MASTECTOMY	Breast Cancer	Breast Invasive Ductal Carcinoma	Moderate	YES	Normal	1	Positve	Positive	3	NEUTRAL	Negative	Ductal/NST	YES	Pre	4ER+	Left	1	1	5.05	IDC	94.23333333	0:00	Negative	YES	94.23333333	0:Not Recurred	1	Primary	Female	ER+/HER2- High Prolif	1.307517704	25	2	0	brca_metabric	0.8339	-0.7795	-1.0822	-0.2021	-0.4112	-0.0099	-0.7143	-0.9224	1.116	-1.582
MB-0623	brca_metabric	MB-0623	66.52	BREAST CONSERVING	Breast Cancer	Breast Invasive Ductal Carcinoma	Low	NO	Normal	1	Positve	Positive	2	NEUTRAL	Negative	Ductal/NST	YES	Post	4ER+	Right	0	2	3.024	IDC	111.0666667	0:00	Positive	YES	111.0666667	0:Not Recurred	1	Primary	Female	NA	2.615035408	12	1	0	brca_metabric	0.9143	1.603	-0.9521	-0.2523	0.8976	0.8161	-0.1283	1.6969	-0.5483	-0.0358
MB-0628	brca_metabric	MB-0628	63.98	BREAST CONSERVING	Breast Cancer	Breast Invasive Ductal Carcinoma	Moderate	NO	Normal	1	Positve	Positive	2	NEUTRAL	Negative	Ductal/NST	YES	Post	7	Left	0	NA	3.02	IDC	105.9666667	0:00	Negative	YES	105.9666667	0:Not Recurred	1	Primary	Female	ER+/HER2- High Prolif	0	10	1	0	brca_metabric	-1.3455	1.9538	-0.7626	0.386	-1.1925	0.3124	1.7322	0.9709	0.2606	-0.513
MB-0640	brca_metabric	MB-0640	66.09	BREAST CONSERVING	Breast Cancer	Breast Invasive Ductal Carcinoma	High	NO	Normal	1	Positve	Positive	2	NEUTRAL	Negative	Ductal/NST	YES	Post	7	Right	0	3	3.026	IDC	61.33333333	0:00	Positive	YES	61.33333333	0:Not Recurred	1	Primary	Female	ER+/HER2- Low Prolif	3.922553111	13	1	0	brca_metabric	0.2295	-0.547	0.6689	-0.0476	1.1512	0.9111	-0.4253	-0.544	0.0559	-1.0441
MB-0655	brca_metabric	MB-0655	69.73	MASTECTOMY	Breast Cancer	Breast	Moderate	NO	Normal	1	Positve	Positive	NA	NEUTRAL	Negative	Other	NO	Post	4ER+	Left	0	4	1.12	BREAST	111.0666667	0:00	Positive	NO	111.0666667	0:Not Recurred	1	Primary	Female	ER+/HER2- Low Prolif	5.230070815	60	1	0	brca_metabric	0.6736	0.2236	-1.9628	0.5686	0.6575	0.8295	-0.4609	0.3236	-0.7408	-0.9599
MB-0659	brca_metabric	MB-0659	82.87	BREAST CONSERVING	Breast Cancer	Breast	Moderate	NO	Normal	1	Negative	Negative	2	NEUTRAL	Negative	Other	NO	Post	4ER-	Left	0	2	3.09	BREAST	23.33333333	1:DECEASED	Negative	YES	23.33333333	1:Recurred	1	Primary	Female	ER-/HER2-	2.615035408	45	NA	1	brca_metabric	-0.7032	0.0216	2.4601	-0.0436	-0.3262	-1.3036	-0.1853	1.7898	0.6814	-0.9422
MB-0662	brca_metabric	MB-0662	50.94	BREAST CONSERVING	Breast Cancer	Breast Invasive Ductal Carcinoma	High	NO	Normal	1	Positve	Positive	3	GAIN	Positive	Ductal/NST	YES	Post	5	Left	0	4	4.028	IDC	69.8	1:DECEASED	Positive	YES	51.93333333	1:Recurred	1	Primary	Female	HER2+	5.230070815	14	1	1	brca_metabric	-0.3033	-0.0745	-1.0862	1.9179	-0.4963	-0.2153	-0.4498	0.293	1.6942	-0.5292
MB-2744	brca_metabric	MB-2744	45.57	MASTECTOMY	Breast Cancer	Breast Invasive Lobular Carcinoma	NA	NO	Normal	2	Positve	Positive	2	NEUTRAL	Negative	Lobular	YES	Pre	4ER+	Right	0	5	3.06	ILC	275.6333333	0:00	Positive	YES	54.46666667	1:Recurred	1	Primary	Female	ER+/HER2- Low Prolif	6.537588519	30	1	0	brca_metabric	0.5288	0.5469	-0.8344	0.3818	1.7519	-0.7803	-0.0119	-1.1371	-0.7016	-0.1004
MB-2754	brca_metabric	MB-2754	66.11	MASTECTOMY	Breast Cancer	Breast Invasive Lobular Carcinoma	Moderate	NO	Normal	2	Negative	Negative	2	NEUTRAL	Negative	Lobular	YES	Post	3	Left	0	2	3.07	ILC	203.5333333	1:DECEASED	Negative	NO	172.5	1:Recurred	1	Primary	Female	ER+/HER2- Low Prolif	2.615035408	35	1	1	brca_metabric	1.4289	0.196	-0.7702	0.1926	0.8622	-0.1566	-0.3087	0.2203	-0.6926	-0.2453
MB-2815	brca_metabric	MB-2815	64.25	BREAST CONSERVING	Breast Cancer	Breast Mixed Ductal and Lobular Carcinoma	Low	NO	Normal	2	Positve	Positive	1	NEUTRAL	Negative	Mixed	NO	Post	3	Right	0	2	2.044	MDLC	257.5666667	0:00	Positive	YES	257.5666667	0:Not Recurred	1	Primary	Female	ER+/HER2- Low Prolif	2.615035408	22	1	0	brca_metabric	0.0635	0.0465	0.2511	0.0055	0.8541	-0.2867	-0.2921	-0.5773	-0.2479	0.1104
MB-3085	brca_metabric	MB-3085	43.68	MASTECTOMY	Breast Cancer	Breast Invasive Lobular Carcinoma	Moderate	NO	Normal	2	Positve	Positive	2	NEUTRAL	Negative	Lobular	NO	Pre	4ER+	Right	0	4	3.05	ILC	210.9666667	1:DECEASED	Positive	YES	141.7	1:Recurred	1	Primary	Female	ER+/HER2- Low Prolif	5.230070815	25	1	1	brca_metabric	0.2891	0.7854	1.0938	-0.4423	1.8442	0.2075	0.1043	-0.2909	0.2083	-0.8216
MB-3429	brca_metabric	MB-3429	49.08	MASTECTOMY	Breast Cancer	Breast Invasive Lobular Carcinoma	Moderate	NO	Normal	2	Positve	Positive	2	NEUTRAL	Negative	Lobular	YES	Pre	4ER+	Right	1	3	4.052	ILC	243.5	0:00	Negative	NO	243.5	0:Not Recurred	1	Primary	Female	ER+/HER2- Low Prolif	3.922553111	26	2	0	brca_metabric	1.9375	0.9292	-1.6382	-0.6457	2.1747	0.0478	-0.4394	0.1602	0.0236	-0.6972
MB-3452	brca_metabric	MB-3452	64.04	MASTECTOMY	Breast Cancer	Breast Invasive Ductal Carcinoma	High	NO	Normal	2	Positve	Positive	3	NEUTRAL	Negative	Ductal/NST	YES	Post	2	Left	0	7	4.06	IDC	119.8666667	1:DECEASED	Negative	NO	119.3	1:Recurred	1	Primary	Female	ER+/HER2- Low Prolif	9.152623927	30	1	1	brca_metabric	0.5359	0.3563	-0.0141	0.689	0.5513	0.0066	-0.5575	1.0622	-0.1755	0.1361
MB-3526	brca_metabric	MB-3526	60.3	MASTECTOMY	Breast Cancer	Breast Invasive Ductal Carcinoma	Low	NO	Normal	2	Positve	Positive	3	GAIN	Negative	Ductal/NST	YES	Post	6	Right	3	3	5.044	IDC	86.06666667	1:DECEASED	Negative	YES	65.3	1:Recurred	1	Primary	Female	ER+/HER2- Low Prolif	3.922553111	22	2	1	brca_metabric	-0.4878	-0.369	-0.5078	0.3384	0.6471	-0.7075	4.6338	-0.8826	-0.4612	-0.4431
MB-3536	brca_metabric	MB-3536	48.12	BREAST CONSERVING	Breast Cancer	Breast Invasive Ductal Carcinoma	NA	NO	Normal	2	Positve	Positive	2	UNDEF	Negative	Ductal/NST	YES	Pre	5	Left	6	8	5.03	IDC	86.23333333	1:DECEASED	Negative	YES	74.03333333	1:Recurred	1	Primary	Female	ER+/HER2- High Prolif	10.46014163	15	3	1	brca_metabric	-0.5612	0.0364	-0.2706	0.1733	-0.1752	-1.3852	-1.0929	-0.0922	0.7867	-0.5529
MB-4362	brca_metabric	MB-4362	50.08	BREAST CONSERVING	Breast Cancer	Breast Invasive Ductal Carcinoma	Low	NO	Normal	3	Positve	Positive	3	LOSS	Negative	Ductal/NST	NO	Post	4ER+	Right	0	11	4.04	IDC	267.2666667	0:00	Positive	YES	82.6	1:Recurred	1	Primary	Female	NA	14.38269474	20	1	0	brca_metabric	-1.0215	-0.6921	-0.4049	-0.8568	1.4427	0.7629	-0.3935	-0.2102	1.5089	1.2748
MB-4375	brca_metabric	MB-4375	40.04	MASTECTOMY	Breast Cancer	Breast Invasive Ductal Carcinoma	Moderate	NO	Normal	3	Positve	Positive	2	NEUTRAL	Negative	Ductal/NST	NO	Pre	3	Left	0	5	3.032	IDC	291.1666667	0:00	Positive	NO	291.1666667	0:Not Recurred	1	Primary	Female	NA	6.537588519	16	1	0	brca_metabric	-1.8748	1.393	-0.5427	-1.148	0.5259	-0.1936	4.1263	-0.0011	0.6389	-0.7476
MB-4381	brca_metabric	MB-4381	59.75	MASTECTOMY	Breast Cancer	Breast Invasive Ductal Carcinoma	High	NO	Normal	3	Positve	Positive	1	NEUTRAL	Negative	Ductal/NST	YES	Post	7	Right	3	8	3.04	IDC	61.46666667	1:DECEASED	Positive	YES	40.46666667	1:Recurred	1	Primary	Female	NA	10.46014163	20	2	1	brca_metabric	-2.6344	1.3539	0.9483	5.0306	0.9608	0.9575	-0.2089	-3.0878	-0.1899	-1.1053
MB-4484	brca_metabric	MB-4484	66.23	MASTECTOMY	Breast Cancer	Breast Mixed Ductal and Lobular Carcinoma	High	NO	Normal	3	Positve	Positive	3	NEUTRAL	Negative	Mixed	YES	Post	3	Left	0	7	4.11	MDLC	52.3	1:DECEASED	Positive	YES	34.5	1:Recurred	1	Primary	Female	NA	9.152623927	55	NA	1	brca_metabric	0.5664	0.2347	-0.631	-0.5915	0.4031	-0.1808	0.1481	0.1176	-0.0425	0.8128
MB-4603	brca_metabric	MB-4603	42.79	BREAST CONSERVING	Breast Cancer	Breast Invasive Ductal Carcinoma	Moderate	NO	Normal	3	Positve	Positive	2	NEUTRAL	Negative	Ductal/NST	NO	Pre	8	Left	0	10	3.03	IDC	239.2333333	0:00	Positive	YES	239.2333333	0:Not Recurred	1	Primary	Female	NA	13.07517704	15	1	0	brca_metabric	-2.1948	1.0403	0.4667	-0.7598	0.6459	0.4568	2.3661	-1.4696	0.3672	-0.1355
MB-4653	brca_metabric	MB-4653	44.5	MASTECTOMY	Breast Cancer	Breast Invasive Ductal Carcinoma	Low	NO	Normal	3	Positve	Positive	3	GAIN	Negative	Ductal/NST	NO	Pre	3	Left	0	7	4.062	IDC	48.13333333	1:DECEASED	Positive	NO	20.26666667	1:Recurred	1	Primary	Female	ER+/HER2- Low Prolif	9.152623927	31	2	1	brca_metabric	0.7061	0.4166	0.6454	0.4332	1.9053	-0.0273	-0.2116	-1.0012	-0.8447	0.3226
MB-4718	brca_metabric	MB-4718	44.27	MASTECTOMY	Breast Cancer	Breast Invasive Lobular Carcinoma	Moderate	NO	Normal	3	Positve	Positive	1	NEUTRAL	Negative	Lobular	YES	Pre	4ER+	Right	0	4	2.198	ILC	198.3333333	1:DECEASED	Positive	YES	49.86666667	1:Recurred	1	Primary	Female	ER+/HER2- Low Prolif	5.230070815	99	2	1	brca_metabric	1.6351	0.1019	-0.3663	0.0512	2.3675	0.3015	0.4406	0.3136	-0.3999	-1.2977
MB-4738	brca_metabric	MB-4738	42.27	MASTECTOMY	Breast Cancer	Breast Mixed Ductal and Lobular Carcinoma	Low	NO	Normal	3	Positve	Positive	2	NEUTRAL	Negative	Mixed	NO	Pre	3	Left	0	5	3.04	MDLC	176.0666667	0:00	Positive	NO	176.0666667	0:Not Recurred	1	Primary	Female	ER+/HER2- Low Prolif	6.537588519	20	1	0	brca_metabric	0.01	-0.7546	0.6954	-0.2041	1.1717	0.7526	0.1118	-1.1369	-0.2573	-0.1006
MB-4743	brca_metabric	MB-4743	52.61	MASTECTOMY	Breast Cancer	Breast Mixed Ductal and Lobular Carcinoma	Moderate	NO	Normal	3	Positve	Positive	2	NEUTRAL	Negative	Mixed	NO	Post	4ER+	Left	0	7	3.03	MDLC	230.1666667	0:00	Negative	NO	145.6	1:Recurred	1	Primary	Female	ER+/HER2- Low Prolif	9.152623927	15	1	0	brca_metabric	0.5154	-1.1542	-1.7082	-0.0324	1.4814	0.6476	-0.2725	0.1486	-0.105	-0.5335
MB-4746	brca_metabric	MB-4746	38.1	MASTECTOMY	Breast Cancer	Breast Invasive Ductal Carcinoma	Low	YES	Normal	3	Negative	Positive	3	NEUTRAL	Negative	Ductal/NST	NO	Pre	3	Right	3	15	5.09	IDC	244.4333333	0:00	Positive	NO	244.4333333	0:Not Recurred	1	Primary	Female	ER+/HER2- High Prolif	19.61276556	45	NA	0	brca_metabric	0.8244	-1.8338	-1.0294	-0.3473	1.4799	-0.9967	-0.1532	-0.4835	-0.2063	-0.5021
MB-4782	brca_metabric	MB-4782	43.85	MASTECTOMY	Breast Cancer	Breast Invasive Ductal Carcinoma	NA	NO	Normal	3	NA	Positive	2	NEUTRAL	Negative	Ductal/NST	NO	Pre	4ER+	Right	0	4	5	IDC	251.0666667	0:00	Positive	NO	251.0666667	0:Not Recurred	1	Primary	Female	ER-/HER2-	5.230070815	NA	NA	0	brca_metabric	-0.6017	-0.6647	0.4091	-0.5353	0.5135	0.4097	0.2893	-1.5224	-0.6102	-0.6008
MB-4798	brca_metabric	MB-4798	44.51	BREAST CONSERVING	Breast Cancer	Breast Invasive Lobular Carcinoma	High	NO	Normal	3	Positve	Positive	2	NEUTRAL	Negative	Lobular	NO	Pre	3	Right	0	5	3.05	ILC	257.1666667	0:00	Positive	YES	257.1666667	0:Not Recurred	1	Primary	Female	NA	6.537588519	25	2	0	brca_metabric	-1.287	-0.124	-1.5056	0.1385	0.7212	0.546	1.3883	-0.4197	-0.7119	-1.3756
MB-4814	brca_metabric	MB-4814	39.92	MASTECTOMY	Breast Cancer	Breast Invasive Ductal Carcinoma	Moderate	NO	Normal	3	Positve	Positive	2	NEUTRAL	Negative	Ductal/NST	NO	Pre	4ER+	Right	0	3	3.1	IDC	73.46666667	1:DECEASED	Positive	NO	53.76666667	1:Recurred	1	Primary	Female	ER+/HER2- Low Prolif	3.922553111	50	2	1	brca_metabric	-0.1702	-0.6086	0.5511	-1.2333	-0.1415	0.4189	-0.2573	-1.0409	-0.8316	0.4007
MB-4871	brca_metabric	MB-4871	74.53	MASTECTOMY	Breast Cancer	Breast Invasive Ductal Carcinoma	High	NO	Normal	3	Negative	Negative	2	GAIN	Positive	Ductal/NST	NO	Post	5	Left	0	8	3.08	IDC	39.8	1:DECEASED	Negative	NO	37.1	1:Recurred	1	Primary	Female	HER2+	10.46014163	40	2	1	brca_metabric	-1.3357	-1.7325	-0.5286	-0.5848	-0.6246	-0.0684	-0.0981	0.4652	0.1073	1.66
MB-4887	brca_metabric	MB-4887	52.09	MASTECTOMY	Breast Cancer	Breast Invasive Ductal Carcinoma	Moderate	NO	Normal	3	Positve	Positive	3	GAIN	Negative	Ductal/NST	YES	Post	4ER+	Right	3	11	5.066	IDC	35.4	1:DECEASED	Negative	NO	9.166666667	1:Recurred	1	Primary	Female	ER+/HER2- Low Prolif	14.38269474	33	2	1	brca_metabric	0.5925	-0.055	-0.975	-1.7494	0.7889	-0.5426	-0.6669	-0.1996	0.7302	0.9651
MB-4897	brca_metabric	MB-4897	40.04	MASTECTOMY	Breast Cancer	Breast Mixed Ductal and Lobular Carcinoma	Low	NO	Normal	3	Positve	Positive	1	NEUTRAL	Negative	Mixed	NO	Pre	4ER+	Left	0	5	2.002	MDLC	197.4333333	0:00	Positive	NO	197.4333333	0:Not Recurred	1	Primary	Female	ER+/HER2- Low Prolif	6.537588519	1	1	0	brca_metabric	0.6505	0.1091	-1.1652	-1.3307	1.2354	-0.4761	0.1026	0.2888	0.4045	0.2278
MB-4978	brca_metabric	MB-4978	58.89	MASTECTOMY	Breast Cancer	Breast Invasive Lobular Carcinoma	Low	NO	Normal	3	Positve	Positive	NA	NEUTRAL	Negative	Lobular	YES	Post	3	Left	0	5	2.04	ILC	198.4333333	0:00	Negative	NO	198.4333333	0:Not Recurred	1	Primary	Female	ER+/HER2- Low Prolif	6.537588519	20	1	0	brca_metabric	1.9543	0.6213	1.3395	-0.4335	2.07	0.8715	0.3424	-1.06	0.2286	-0.461
MB-5019	brca_metabric	MB-5019	49.88	BREAST CONSERVING	Breast Cancer	Breast Invasive Ductal Carcinoma	Moderate	NO	Normal	3	Negative	Negative	3	GAIN	Negative	Ductal/NST	NO	Pre	5	Right	0	4	4.024	IDC	37.8	1:DECEASED	Positive	YES	29.13333333	1:Recurred	1	Primary	Female	HER2+	5.230070815	12	1	1	brca_metabric	0.0467	0.162	-1.31	-0.7967	0.9198	-0.0324	-0.2502	0.1672	0.1214	0.5331
MB-5058	brca_metabric	MB-5058	61.04	MASTECTOMY	Breast Cancer	Breast Mixed Ductal and Lobular Carcinoma	High	YES	Normal	3	Negative	Negative	3	NEUTRAL	Negative	Mixed	YES	Post	7	Right	16	6	6.03	MDLC	178.7333333	1:DECEASED	Negative	YES	171.8666667	1:Recurred	1	Primary	Female	ER-/HER2-	7.845106223	15	2	1	brca_metabric	1.0076	-0.3148	-0.1138	0.3969	0.684	0.0296	-0.3326	1.0272	0.7579	0.9447
MB-5081	brca_metabric	MB-5081	43.63	MASTECTOMY	Breast Cancer	Breast Invasive Ductal Carcinoma	Moderate	NO	Normal	3	Positve	Positive	2	NEUTRAL	Negative	Ductal/NST	NO	Pre	9	Right	0	8	3.032	IDC	58	1:DECEASED	Positive	NO	45.53333333	1:Recurred	1	Primary	Female	ER+/HER2- High Prolif	10.46014163	16	NA	1	brca_metabric	0.6215	0.7322	0.2312	-0.7836	1.423	0.9029	-0.3582	-0.6786	-0.1442	1.3253
MB-5110	brca_metabric	MB-5110	59.12	MASTECTOMY	Breast Cancer	Breast Invasive Lobular Carcinoma	Moderate	NO	Normal	3	Positve	Positive	NA	NEUTRAL	Negative	Lobular	YES	Post	3	Left	0	8	1.05	ILC	21.9	1:DECEASED	Negative	NO	12.6	1:Recurred	1	Primary	Female	ER+/HER2- Low Prolif	10.46014163	25	2	1	brca_metabric	1.7906	-0.2137	0.5912	-0.3481	1.9912	0.5509	-0.2699	1.0254	-0.4035	0.3077
MB-5113	brca_metabric	MB-5113	43.8	BREAST CONSERVING	Breast Cancer	Breast Invasive Ductal Carcinoma	Moderate	NO	Normal	3	Positve	Positive	2	NEUTRAL	Negative	Ductal/NST	YES	Pre	1	Right	0	2	3.034	IDC	175.6333333	0:00	Negative	YES	175.6333333	0:Not Recurred	1	Primary	Female	ER+/HER2- Low Prolif	2.615035408	17	1	0	brca_metabric	0.0817	-0.055	0.9456	0.0046	0.6799	-2.0848	-0.0956	0.1494	0.2528	1.9482
MB-5145	brca_metabric	MB-5145	61.55	BREAST CONSERVING	Breast Cancer	Breast Mixed Ductal and Lobular Carcinoma	Moderate	NO	Normal	3	Positve	Negative	3	NEUTRAL	Negative	Mixed	YES	Post	9	Right	0	2	4.05	MDLC	159.2333333	1:DECEASED	Negative	YES	61.96666667	1:Recurred	1	Primary	Female	ER-/HER2-	2.615035408	25	2	1	brca_metabric	0.1338	-0.1566	1.047	-0.9838	-0.1183	0.349	0.4786	-0.8077	0.8812	0.0523
MB-5150	brca_metabric	MB-5150	69.29	MASTECTOMY	Breast Cancer	Breast Invasive Lobular Carcinoma	Low	NO	Normal	3	Positve	Positive	2	NEUTRAL	Negative	Lobular	NO	Post	4ER+	Left	0	1	3.002	ILC	110.8333333	1:DECEASED	Positive	NO	9.1	1:Recurred	1	Primary	Female	ER+/HER2- Low Prolif	1.307517704	1	1	1	brca_metabric	-1.412	0.1619	0.4416	-0.7607	0.2447	0.7101	-0.4515	-0.8445	-0.8329	0.5445
MB-5154	brca_metabric	MB-5154	31.87	MASTECTOMY	Breast Cancer	Breast Invasive Ductal Carcinoma	Low	NO	Normal	3	Negative	Negative	3	GAIN	Positive	Ductal/NST	NO	Pre	3	Left	0	2	4.002	IDC	170.8333333	0:00	Negative	NO	170.8333333	0:Not Recurred	1	Primary	Female	ER-/HER2-	2.615035408	1	1	0	brca_metabric	1.9733	-0.5752	0.142	-0.2923	2.2835	-0.296	-0.2665	-0.2863	0.8061	0.0827
MB-5155	brca_metabric	MB-5155	51.08	BREAST CONSERVING	Breast Cancer	Breast Invasive Ductal Carcinoma	Moderate	YES	Normal	3	Negative	Negative	NA	NEUTRAL	Negative	Ductal/NST	YES	Post	4ER-	Right	3	7	2.06	IDC	259.9333333	0:00	Negative	YES	259.9333333	0:Not Recurred	1	Primary	Female	NA	9.152623927	30	2	0	brca_metabric	0.089	1.115	0.6397	-1.2842	0.6061	-0.7369	0.3439	0.83	1.8733	0.4629
MB-5157	brca_metabric	MB-5157	70.68	BREAST CONSERVING	Breast Cancer	Breast Invasive Ductal Carcinoma	Moderate	NO	Normal	3	Positve	Positive	3	NEUTRAL	Negative	Ductal/NST	YES	Post	4ER+	Right	4	8	6.024	IDC	18.23333333	1:DECEASED	Positive	YES	12.86666667	1:Recurred	1	Primary	Female	ER-/HER2-	10.46014163	12	NA	1	brca_metabric	0.9382	0.3173	0.6721	1.9741	0.8123	-0.1056	0.3651	0.0659	1.7177	-0.44
MB-5161	brca_metabric	MB-5161	44.41	BREAST CONSERVING	Breast Cancer	Breast Invasive Ductal Carcinoma	High	NO	Normal	3	Positve	Positive	2	NEUTRAL	Negative	Tubular/ cribriform	NO	Pre	4ER+	Right	0	4	3.024	IDC	175.3333333	0:00	Positive	YES	175.3333333	0:Not Recurred	1	Primary	Female	ER+/HER2- Low Prolif	5.230070815	12	1	0	brca_metabric	0.6877	0.9634	-0.1023	0.1958	1.5842	0.3471	0.895	-0.2018	-1.3009	-0.8733
MB-5164	brca_metabric	MB-5164	48.76	BREAST CONSERVING	Breast Cancer	Breast Invasive Ductal Carcinoma	Low	NO	Normal	3	Positve	Positive	3	GAIN	Positive	Ductal/NST	NO	Pre	5	Right	0	9	4.026	IDC	80.5	0:00	Positive	YES	80.5	0:Not Recurred	1	Primary	Female	HER2+	11.76765933	13	1	0	brca_metabric	1.8836	0.7364	0.5745	0.6778	0.895	1.7273	1.6928	0.4198	1.7975	-0.0329
MB-5171	brca_metabric	MB-5171	46.79	BREAST CONSERVING	Breast Cancer	Breast Invasive Ductal Carcinoma	Low	NO	Normal	3	Positve	Positive	2	NEUTRAL	Negative	Ductal/NST	NO	Pre	4ER+	Right	0	3	3.022	IDC	185	1:DECEASED	Positive	YES	127.7	1:Recurred	1	Primary	Female	ER+/HER2- Low Prolif	3.922553111	11	1	1	brca_metabric	0.7657	0.9306	0.4121	3e-04	2.0762	-0.2208	0.1303	0.7142	0.3445	-1.1579
MB-5178	brca_metabric	MB-5178	65.26	MASTECTOMY	Breast Cancer	Breast Invasive Lobular Carcinoma	Low	NO	Normal	3	Positve	Positive	3	NEUTRAL	Negative	Lobular	YES	Post	6	Right	0	6	4.04	ILC	184.3333333	0:00	Negative	NO	184.3333333	0:Not Recurred	1	Primary	Female	ER+/HER2- Low Prolif	7.845106223	20	1	0	brca_metabric	1e-04	-1.0113	1.2106	-1.3633	0.9113	2.5023	0.0419	1.611	-0.7869	0.2437
MB-5238	brca_metabric	MB-5238	46.03	BREAST CONSERVING	Breast Cancer	Breast Invasive Ductal Carcinoma	Moderate	YES	Normal	3	Negative	Positive	3	GAIN	Positive	Ductal/NST	NO	Pre	5	Right	2	4	5.04	IDC	44.13333333	1:DECEASED	Negative	YES	17	1:Recurred	1	Primary	Female	HER2+	5.230070815	20	2	1	brca_metabric	1.3169	2.4558	-0.2443	0.2622	2.2479	-0.2124	-0.1912	0.1777	0.9415	-0.3713
MB-5277	brca_metabric	MB-5277	35.78	MASTECTOMY	Breast Cancer	Breast Invasive Ductal Carcinoma	Low	NO	Normal	3	Positve	Positive	2	NEUTRAL	Negative	Ductal/NST	NO	Pre	8	Right	0	5	3.036	IDC	221.0666667	1:DECEASED	Positive	NO	153.2333333	1:Recurred	1	Primary	Female	ER+/HER2- Low Prolif	6.537588519	18	NA	1	brca_metabric	0.0406	1.7532	1.839	0.5753	1.4704	0.6055	-0.9807	-0.7049	1.2948	-0.5105
MB-5278	brca_metabric	MB-5278	47.92	MASTECTOMY	Breast Cancer	Breast Mixed Ductal and Lobular Carcinoma	Moderate	NO	Normal	3	Positve	Positive	NA	NEUTRAL	Negative	Mixed	NO	Pre	4ER+	Left	0	2	1.04	MDLC	99.96666667	1:DECEASED	Positive	NO	86.3	1:Recurred	1	Primary	Female	ER+/HER2- Low Prolif	2.615035408	20	1	1	brca_metabric	-0.0987	2.1593	0.8386	-0.7164	1.2977	1.1529	-0.3543	-0.5736	0.563	-0.2516
MB-5280	brca_metabric	MB-5280	45.85	MASTECTOMY	Breast Cancer	Breast Mixed Ductal and Lobular Carcinoma	Low	NO	Normal	3	Positve	Positive	3	LOSS	Negative	Mixed	NO	Pre	1	Left	0	9	4.004	MDLC	77.86666667	1:DECEASED	Positive	NO	57.46666667	1:Recurred	1	Primary	Female	ER+/HER2- High Prolif	11.76765933	2	NA	1	brca_metabric	-0.3037	-0.0685	-0.0708	-0.0025	0.6861	0.5008	-0.2397	-0.1078	0.3701	0.3614
MB-5302	brca_metabric	MB-5302	52.81	MASTECTOMY	Breast Cancer	Invasive Breast Carcinoma	High	NO	Normal	3	Positve	Positive	1	NEUTRAL	Negative	NA	YES	Post	3	Left	NA	NA	2.12	BRCA	191.1	0:00	Negative	YES	191.1	0:Not Recurred	1	Primary	Female	ER+/HER2- High Prolif	0	60	2	0	brca_metabric	-0.0415	0.2835	-0.8376	0.4626	-0.492	0.4013	0.7527	-1.2197	1.6758	0.0466
MB-5308	brca_metabric	MB-5308	67.62	BREAST CONSERVING	Breast Cancer	Breast Invasive Ductal Carcinoma	Low	NO	Normal	3	Positve	Positive	3	NEUTRAL	Negative	Ductal/NST	YES	Post	4ER+	Right	0	5	4.05	IDC	104.7666667	1:DECEASED	Positive	YES	78.93333333	1:Recurred	1	Primary	Female	ER+/HER2- Low Prolif	6.537588519	25	2	1	brca_metabric	0.5654	0.4554	-0.2368	-1.4034	2.013	0.0552	-0.1891	0.4127	0.6724	-0.785
MB-5345	brca_metabric	MB-5345	76.87	BREAST CONSERVING	Breast Cancer	Breast Invasive Ductal Carcinoma	Moderate	NO	Normal	3	Positve	Positive	1	NEUTRAL	Negative	Ductal/NST	YES	Post	4ER+	Right	4	4	4.03	IDC	216.0333333	1:DECEASED	Positive	YES	216.0333333	1:Recurred	1	Primary	Female	ER+/HER2- Low Prolif	5.230070815	15	2	1	brca_metabric	0.925	0.9541	0.4327	-1.7407	1.3672	0.0903	0.0471	0.8891	0.8721	-0.3083
MB-5351	brca_metabric	MB-5351	47.35	MASTECTOMY	Breast Cancer	Breast Invasive Ductal Carcinoma	Moderate	NO	Normal	3	Positve	Negative	3	GAIN	Positive	Ductal/NST	NO	Pre	4ER+	Left	0	10	4.004	IDC	202.1	0:00	Negative	NO	202.1	0:Not Recurred	1	Primary	Female	HER2+	13.07517704	2	1	0	brca_metabric	0.772	0.4228	0.0707	0.976	1.2613	0.54	-0.2496	0.8022	0.2031	-0.6232
MB-5364	brca_metabric	MB-5364	56.89	BREAST CONSERVING	Breast Cancer	Breast Invasive Ductal Carcinoma	Moderate	NO	Normal	3	Positve	Positive	3	NEUTRAL	Negative	Medullary	YES	Post	3	Left	0	5	4.03	IDC	125.7666667	1:DECEASED	Positive	YES	125.7666667	1:Recurred	1	Primary	Female	ER+/HER2- Low Prolif	6.537588519	15	1	1	brca_metabric	1.0798	0.2347	-0.2034	0.0165	1.1257	0.1295	-0.1161	-1.5049	1.0397	-0.6191
MB-5453	brca_metabric	MB-5453	36.99	BREAST CONSERVING	Breast Cancer	Breast Invasive Ductal Carcinoma	Low	YES	Normal	3	Negative	Negative	3	NEUTRAL	Negative	Ductal/NST	NO	Pre	4ER-	Left	3	9	5.06	IDC	57.3	1:DECEASED	Positive	YES	46.9	1:Recurred	1	Primary	Female	ER-/HER2-	11.76765933	30	2	1	brca_metabric	0.7712	0.3902	-0.7412	0.6562	1.9303	0.631	-0.3574	-1.203	0.4538	-1.5244
MB-5467	brca_metabric	MB-5467	36.01	MASTECTOMY	Breast Cancer	Breast Invasive Ductal Carcinoma	NA	NO	Normal	3	Positve	Positive	3	NEUTRAL	Negative	Ductal/NST	NO	Pre	7	Right	NA	NA	4.02	IDC	186.1	0:00	Positive	NO	17.2	1:Recurred	1	Primary	Female	ER+/HER2- High Prolif	0	10	1	0	brca_metabric	0.2094	0.5146	-0.8915	0.9126	1.3983	-0.0996	-0.2799	0.4813	0.1126	-0.3732
MB-5533	brca_metabric	MB-5533	71.64	BREAST CONSERVING	Breast Cancer	Breast Mixed Ductal and Lobular Carcinoma	Low	NO	Normal	3	Positve	Positive	3	NEUTRAL	Negative	Mixed	YES	Post	1	Left	1	7	5.04	MDLC	158.0333333	0:00	Positive	YES	158.0333333	0:Not Recurred	1	Primary	Female	ER+/HER2- Low Prolif	9.152623927	20	2	0	brca_metabric	0.1252	0.4323	-0.8264	-0.3365	1.2297	-0.2911	-0.1406	0.2538	-0.6016	-0.4087
MB-5546	brca_metabric	MB-5546	40.96	MASTECTOMY	Breast Cancer	Invasive Breast Carcinoma	NA	NO	Normal	3	Positve	Positive	2	NEUTRAL	Negative	NA	NO	Pre	7	Right	NA	NA	3.01	BRCA	233.2666667	0:00	Positive	NO	102.4	1:Recurred	1	Primary	Female	ER+/HER2- Low Prolif	0	5	1	0	brca_metabric	-0.4148	0.0743	-0.0521	0.0356	0.5518	-0.6274	-0.1468	-1.777	-1.0347	-0.4299
MB-5640	brca_metabric	MB-5640	58	MASTECTOMY	Breast Cancer	Breast Invasive Ductal Carcinoma	Low	NO	Normal	3	Positve	Positive	2	NEUTRAL	Negative	Ductal/NST	NO	Post	4ER+	Left	0	5	3.002	IDC	172.3	0:00	Positive	NO	172.3	0:Not Recurred	1	Primary	Female	ER+/HER2- Low Prolif	6.537588519	1	1	0	brca_metabric	-0.3623	0.1803	0.2881	-0.6409	1.062	-0.6308	-0.8646	-1.2389	0.3001	1.202
MB-6023	brca_metabric	MB-6023	60.28	MASTECTOMY	Breast Cancer	Breast Invasive Lobular Carcinoma	Moderate	NO	Normal	5	Positve	Positive	2	NEUTRAL	Negative	Lobular	NO	Post	8	Right	0	5	3.068	ILC	232.9666667	0:00	Negative	NO	232.9666667	0:Not Recurred	1	Primary	Female	ER+/HER2- High Prolif	6.537588519	34	NA	0	brca_metabric	-0.3029	-1.168	1.6966	-0.6065	0.4277	0.692	-0.1652	0.255	-1.9586	0.7977
MB-6042	brca_metabric	MB-6042	70.12	MASTECTOMY	Breast Cancer	Breast Invasive Ductal Carcinoma	High	NO	Normal	5	Positve	Positive	2	NEUTRAL	Negative	Ductal/NST	NO	Post	3	Right	0	9	3.06	IDC	263.4333333	0:00	Positive	NO	263.4333333	0:Not Recurred	1	Primary	Female	ER+/HER2- Low Prolif	11.76765933	30	NA	0	brca_metabric	0.8644	0.0569	-0.459	-0.5039	0.6672	0.4636	0.2414	-0.0295	1.7184	0.3873
MB-6059	brca_metabric	MB-6059	50.88	MASTECTOMY	Breast Cancer	Breast Invasive Ductal Carcinoma	High	YES	Normal	5	Negative	Positive	2	NEUTRAL	Negative	Ductal/NST	NO	Post	7	Right	1	6	4.096	IDC	278.4666667	0:00	Positive	NO	278.4666667	0:Not Recurred	1	Primary	Female	ER+/HER2- High Prolif	7.845106223	48	NA	0	brca_metabric	0.5518	-0.3506	1.1611	-1.1211	-0.2375	-0.0837	-0.26	-0.1954	0.3903	-0.4615
MB-6063	brca_metabric	MB-6063	58.9	MASTECTOMY	Breast Cancer	Breast Invasive Ductal Carcinoma	High	YES	Normal	5	Negative	Negative	3	GAIN	Positive	Ductal/NST	NO	Post	5	Left	16	2	6.24	IDC	15.6	1:DECEASED	Negative	NO	0.366666667	1:Recurred	1	Primary	Female	HER2+	2.615035408	120	NA	1	brca_metabric	0.1373	1.1249	0.1733	0.5919	0.2397	2.0954	1.1313	0.1805	-0.1202	1.2121
MB-6082	brca_metabric	MB-6082	46.47	MASTECTOMY	Breast Cancer	Breast Invasive Ductal Carcinoma	Low	YES	Normal	5	Negative	Positive	2	NEUTRAL	Positive	Ductal/NST	NO	Pre	7	Right	8	15	5.14	IDC	102.5	1:DECEASED	Negative	NO	102.5	1:Recurred	1	Primary	Female	ER+/HER2- Low Prolif	19.61276556	70	NA	1	brca_metabric	0.6962	-0.3658	-0.4215	1.5554	1.7162	-0.5685	0.3874	-1.0963	1.0432	-0.8129
MB-6103	brca_metabric	MB-6103	66.28	MASTECTOMY	Breast Cancer	Breast Mixed Ductal and Lobular Carcinoma	Low	NO	Normal	5	Positve	Positive	2	NEUTRAL	Negative	Mixed	YES	Post	3	Left	0	4	3	MDLC	239.4	0:00	Negative	NO	239.4	0:Not Recurred	1	Primary	Female	ER+/HER2- Low Prolif	5.230070815	NA	NA	0	brca_metabric	0.4353	0.6761	-0.4449	-0.795	0.6545	-0.3554	-0.2049	-1.2417	0.9597	-0.6452
MB-6194	brca_metabric	MB-6194	44.51	MASTECTOMY	Breast Cancer	Breast Mixed Ductal and Lobular Carcinoma	High	YES	Normal	5	Negative	Negative	2	NEUTRAL	Negative	Mixed	NO	Pre	4ER-	Left	9	8	5.05	MDLC	52.46666667	1:DECEASED	Positive	YES	0	1:Recurred	1	Primary	Female	ER+/HER2- Low Prolif	10.46014163	25	2	1	brca_metabric	0.3913	-0.503	1.1866	0.8016	0.1361	-0.4468	-0.1195	1.8383	-0.8368	-0.4449
MB-6208	brca_metabric	MB-6208	56.93	BREAST CONSERVING	Breast Cancer	Breast Invasive Ductal Carcinoma	High	NO	Normal	5	Positve	Positive	2	NEUTRAL	Negative	Ductal/NST	YES	Post	3	Left	2	8	4.04	IDC	221.2	0:00	Negative	YES	221.2	0:Not Recurred	1	Primary	Female	ER+/HER2- High Prolif	10.46014163	20	2	0	brca_metabric	-0.2431	-0.8864	-1.1179	0.7235	-0.0845	-0.2999	0.4042	-0.1147	1.4464	0.2522
MB-6234	brca_metabric	MB-6234	66.35	MASTECTOMY	Breast Cancer	Breast Mixed Ductal and Lobular Carcinoma	Moderate	NO	Normal	5	Positve	Positive	2	NEUTRAL	Negative	Mixed	NO	Post	4ER+	Left	0	4	3	MDLC	213.3666667	0:00	Positive	NO	213.3666667	0:Not Recurred	1	Primary	Female	ER+/HER2- Low Prolif	5.230070815	NA	NA	0	brca_metabric	0.9789	0.0261	-0.3728	0.4603	0.1538	0.1136	-0.0756	0.3338	0.0559	-0.3271
MB-6239	brca_metabric	MB-6239	52.84	BREAST CONSERVING	Breast Cancer	Breast Mixed Ductal and Lobular Carcinoma	High	YES	Normal	5	Positve	Positive	2	NEUTRAL	Negative	Mixed	NO	Post	8	Right	6	5	5.04	MDLC	200.3333333	0:00	Positive	YES	200.3333333	0:Not Recurred	1	Primary	Female	ER+/HER2- High Prolif	6.537588519	20	2	0	brca_metabric	0.5758	-0.035	0.3854	1.2993	0.7551	-0.308	-0.2707	0.5536	0.5241	0.1787
MB-6319	brca_metabric	MB-6319	57.9	BREAST CONSERVING	Breast Cancer	Breast Invasive Lobular Carcinoma	High	YES	Normal	5	Negative	Positive	2	NEUTRAL	Negative	Lobular	YES	Post	3	Right	6	2	5.124	ILC	154.7	0:00	Positive	YES	154.7	0:Not Recurred	1	Primary	Female	ER+/HER2- Low Prolif	2.615035408	62	NA	0	brca_metabric	0.2399	0.0025	-0.2932	0.0412	1.1159	-1.1535	0.2622	0.6674	-1.0404	-0.8617
MB-7057	brca_metabric	MB-7057	72.81	MASTECTOMY	Breast Cancer	Breast Invasive Ductal Carcinoma	High	YES	Normal	4	Negative	Negative	2	NEUTRAL	Negative	Ductal/NST	YES	Post	4ER-	Left	2	8	4.044	IDC	43.83333333	1:DECEASED	Negative	NO	43.83333333	1:Recurred	1	Primary	Female	ER+/HER2- Low Prolif	10.46014163	22	NA	1	brca_metabric	1.2571	1.3818	-0.3898	0.2598	0.3496	0.699	-0.0183	1.4783	0.2808	-0.2236
MB-7058	brca_metabric	MB-7058	45.81	MASTECTOMY	Breast Cancer	Breast Invasive Ductal Carcinoma	Moderate	NO	Normal	4	Positve	Positive	NA	NEUTRAL	Negative	Ductal/NST	YES	Pre	3	Left	4	8	3.054	IDC	122.5	0:00	Positive	NO	122.5	0:Not Recurred	1	Primary	Female	ER+/HER2- Low Prolif	9.152623927	27	NA	0	brca_metabric	0.8759	0.7406	-1.0677	-0.8636	1.6683	0.949	0.6588	0.8199	-0.759	-0.164
MB-7074	brca_metabric	MB-7074	51.36	MASTECTOMY	Breast Cancer	Breast Invasive Ductal Carcinoma	Low	NO	Normal	4	Positve	Positive	1	NEUTRAL	Negative	Ductal/NST	YES	Post	4ER+	Right	0	4	2.036	IDC	108.1666667	0:00	Negative	NO	108.1666667	0:Not Recurred	1	Primary	Female	ER+/HER2- Low Prolif	5.230070815	18	NA	0	brca_metabric	0.3384	0.9682	-0.3532	0.514	2.0506	0.7209	0.9048	1.1651	-0.5571	-1.8149
MB-7085	brca_metabric	MB-7085	60.5	MASTECTOMY	Breast Cancer	Breast Invasive Ductal Carcinoma	Low	NO	Normal	4	Positve	Positive	2	NEUTRAL	Negative	Ductal/NST	YES	Post	7	Left	3	3	4.06	IDC	110.1	0:00	Positive	YES	88.63333333	1:Recurred	1	Primary	Female	ER+/HER2- Low Prolif	3.922553111	30	NA	0	brca_metabric	1.5474	1.0898	-0.603	0.8474	2.0609	-0.3987	1.4421	0.3836	-0.32	0.7003
MB-7127	brca_metabric	MB-7127	52.43	BREAST CONSERVING	Breast Cancer	Breast Invasive Ductal Carcinoma	Moderate	NO	Normal	4	Positve	Positive	NA	NEUTRAL	Negative	Ductal/NST	YES	Post	9	Left	0	2	3.038	IDC	135.3333333	0:00	Positive	YES	135.3333333	0:Not Recurred	1	Primary	Female	ER+/HER2- High Prolif	2.615035408	19	NA	0	brca_metabric	-0.7578	-0.5924	0.4983	0.3741	0.2721	0.6351	-0.6891	0.3905	-0.8897	0.6792
MB-7187	brca_metabric	MB-7187	49.35	BREAST CONSERVING	Breast Cancer	Breast Invasive Ductal Carcinoma	Moderate	YES	Normal	4	Negative	Negative	2	GAIN	Positive	Ductal/NST	YES	Pre	5	Left	0	7	3.0046	IDC	146.8333333	1:DECEASED	Negative	YES	81	1:Recurred	1	Primary	Female	HER2+	9.152623927	2.3	NA	1	brca_metabric	1.8572	0.0159	-0.9164	-0.815	3.0557	0.0745	0.9108	0.6889	0.6753	-0.3837
MB-7228	brca_metabric	MB-7228	58.92	MASTECTOMY	Breast Cancer	Breast Invasive Ductal Carcinoma	Low	NO	Normal	4	Positve	Positive	2	GAIN	Negative	Ductal/NST	YES	Post	7	Left	6	7	5.07	IDC	239.1666667	0:00	Positive	NO	239.1666667	0:Not Recurred	1	Primary	Female	ER+/HER2- Low Prolif	9.152623927	35	NA	0	brca_metabric	1.6409	0.7895	1.6372	0.326	2.1095	-0.3602	1.0752	0.016	-0.2972	-1.3463
MB-7264	brca_metabric	MB-7264	60.57	BREAST CONSERVING	Breast Cancer	Breast Invasive Ductal Carcinoma	Moderate	NO	Normal	4	Positve	Positive	3	NEUTRAL	Negative	Ductal/NST	YES	Post	4ER+	NA	11	3	6.07	IDC	42.96666667	1:DECEASED	Negative	YES	22.4	1:Recurred	1	Primary	Female	ER+/HER2- Low Prolif	3.922553111	35	NA	1	brca_metabric	1.2994	-0.0213	0.9529	0.798	1.1916	-0.335	0.011	1.6607	0.6237	-1.1013
MB-7289	brca_metabric	MB-7289	51.87	MASTECTOMY	Breast Cancer	Breast Invasive Ductal Carcinoma	Moderate	NO	Normal	4	Positve	Positive	2	GAIN	Negative	Ductal/NST	YES	Post	4ER+	NA	5	5	5.13	IDC	126.6666667	1:DECEASED	Positive	NO	54	1:Recurred	1	Primary	Female	ER+/HER2- Low Prolif	6.537588519	65	NA	1	brca_metabric	1.1057	0.2384	0.0852	-1.8612	0.9801	-0.9375	-0.2243	1.1332	-0.2856	-0.7724
[truncated: 169 more columns]
