# Supplementary material for: Cell–cell junction gene signatures as subtype-specific prognostic biomarkers in breast cancer
Source: PLoS One. 2026 Jun 29;21(6):e0352254. doi: 10.1371/journal.pone.0352254 (PMC13313366; doi:10.1371/journal.pone.0352254)
Supplement: S1 File — This ZIP archive contains R scripts and lightweight input files used for the main analyses, including processed input tables, annotation files, and gene lists. (ZIP) [file pone.0352254.s014.zip › input/processed/discovery/01_gene_level_cox/metabric/metabric_discovery_claudin_low_dss.csv]

SAMPLE_ID	Study.ID	Patient.ID	Age.at.Diagnosis	Type.of.Breast.Surgery	Cancer.Type	Cancer.Type.Detailed	Cellularity	Chemotherapy	Pam50_Claudin_low_subtype	Cohort	ER.status.measured.by.IHC	ER.Status	Neoplasm.Histologic.Grade	HER2.status.measured.by.SNP6	HER2.Status	Tumor.Other.Histologic.Subtype	Hormone.Therapy	Inferred.Menopausal.State	Integrative.Cluster	Primary.Tumor.Laterality	Lymph.nodes.examined.positive	Mutation.Count	Nottingham.prognostic.index	Oncotree.Code	Overall.Survival..Months.	Overall.Survival.Status	PR.Status	Radio.Therapy	Relapse.Free.Status..Months.	Relapse.Free.Status	Number.of.Samples.Per.Patient	Sample.Type	Sex	X3.Gene.classifier.subtype	TMB..nonsynonymous.	Tumor.Size	Tumor.Stage	Patient.s.Vital.Status	STUDY_ID	PECAM1	ARL2	TGFB1	FBF1	CLDN5	TMIGD1	WNT11	FER	CSK	LSR
MB-0000	brca_metabric	MB-0000	75.65	MASTECTOMY	Breast Cancer	Breast Invasive Ductal Carcinoma	NA	NO	claudin-low	1	Positve	Positive	3	NEUTRAL	Negative	Ductal/NST	YES	Post	4ER+	Right	10	NA	6.044	IDC	140.5	0:00	Negative	YES	140.5	0:Not Recurred	1	Primary	Female	ER-/HER2-	0	22	2	0	brca_metabric	2.2578	0.6675	-0.627	-0.2853	3.2733	-1.2177	0.9316	2.448	-2.311	-1.1516
MB-0045	brca_metabric	MB-0045	45.27	MASTECTOMY	Breast Cancer	Breast Invasive Ductal Carcinoma	High	YES	claudin-low	1	Negative	Negative	3	NEUTRAL	Negative	Ductal/NST	NO	Pre	4ER-	Right	3	NA	5.038	IDC	164.9	0:00	Positive	YES	107.4	1:Recurred	1	Primary	Female	NA	0	19	2	0	brca_metabric	1.3902	-0.7872	-0.2109	-1.7168	0.7482	-0.9616	-0.4585	0.1273	2.1282	-0.5525
MB-0048	brca_metabric	MB-0048	51.46	BREAST CONSERVING	Breast Cancer	Breast Invasive Ductal Carcinoma	Low	YES	claudin-low	1	Positve	Positive	2	GAIN	Positive	Ductal/NST	YES	Post	4ER+	Left	1	NA	4.05	IDC	103.8333333	0:00	Positive	YES	103.8333333	0:Not Recurred	1	Primary	Female	NA	0	25	2	0	brca_metabric	1.097	-0.7438	-0.7193	-1.2312	-0.5227	-0.118	-0.3685	0.7085	-1.8967	-1.698
MB-0081	brca_metabric	MB-0081	49.61	BREAST CONSERVING	Breast Cancer	Breast Invasive Ductal Carcinoma	Moderate	NO	claudin-low	1	Positve	Positive	2	NEUTRAL	Negative	Ductal/NST	YES	Pre	3	Right	0	4	3.048	IDC	69.5	0:00	Positive	YES	69.5	0:Not Recurred	1	Primary	Female	NA	5.230070815	24	2	0	brca_metabric	0.4906	-1.5518	0.6005	-1.3825	-1.1305	-0.2033	-0.5622	0.6018	-2.4174	-2.0834
MB-0108	brca_metabric	MB-0108	43.15	BREAST CONSERVING	Breast Cancer	Breast Invasive Ductal Carcinoma	Low	YES	claudin-low	1	Positve	Positive	3	NEUTRAL	Negative	Ductal/NST	YES	Pre	4ER+	Right	0	2	4.036	IDC	42.7	1:DECEASED	Negative	YES	23	1:Recurred	1	Primary	Female	NA	2.615035408	18	1	1	brca_metabric	1.3491	-2.6989	0.237	-1.793	0.5804	-0.1269	-0.6901	-0.7179	-2.6917	-1.4125
MB-0110	brca_metabric	MB-0110	45.73	BREAST CONSERVING	Breast Cancer	Invasive Breast Carcinoma	Low	NO	claudin-low	1	NA	Negative	NA	NEUTRAL	Negative	NA	NO	Pre	3	Left	NA	NA	2.14	BRCA	157.5	0:00	Negative	NO	12.33333333	1:Recurred	1	Primary	Female	NA	0	70	0	0	brca_metabric	2.8732	0.3629	0.1272	-0.2404	2.1032	2.0655	0.4082	2.3629	-1.552	-2.9214
MB-0128	brca_metabric	MB-0128	57.4	BREAST CONSERVING	Breast Cancer	Breast Invasive Ductal Carcinoma	Low	NO	claudin-low	1	Positve	Positive	2	NEUTRAL	Negative	Ductal/NST	YES	Post	3	Left	0	4	3.028	IDC	137.8	0:00	Positive	YES	137.8	0:Not Recurred	1	Primary	Female	ER+/HER2- Low Prolif	5.230070815	14	1	0	brca_metabric	1.5503	0.0397	-0.4966	-0.2978	2.0771	1.1557	0.1953	1.1461	0.1937	-0.3724
MB-0153	brca_metabric	MB-0153	67.12	MASTECTOMY	Breast Cancer	Invasive Breast Carcinoma	High	NO	claudin-low	1	NA	Negative	NA	NEUTRAL	Negative	NA	NO	Post	4ER-	Left	NA	NA	1.056	BRCA	148.5666667	0:00	Negative	NO	148.5666667	0:Not Recurred	1	Primary	Female	ER-/HER2-	0	28	NA	0	brca_metabric	-0.2363	-0.045	-0.0893	-0.1981	1.6916	-1.0132	-0.2748	1.6595	0.4276	-2.8757
MB-0155	brca_metabric	MB-0155	62.72	BREAST CONSERVING	Breast Cancer	Breast Invasive Ductal Carcinoma	Moderate	NO	claudin-low	1	Positve	Positive	1	NEUTRAL	Negative	Ductal/NST	YES	Post	4ER+	Left	0	2	2.018	IDC	59.8	0:00	Negative	YES	59.8	0:Not Recurred	1	Primary	Female	ER+/HER2- Low Prolif	2.615035408	9	1	0	brca_metabric	1.6567	1.4419	-0.7788	-0.0915	2.3198	-0.0276	0.2442	1.8288	-0.2481	-0.9895
MB-0156	brca_metabric	MB-0156	60.85	BREAST CONSERVING	Breast Cancer	Invasive Breast Carcinoma	Low	NO	claudin-low	1	NA	Positive	1	NEUTRAL	Negative	NA	NO	Post	4ER+	Left	NA	NA	2.004	BRCA	2.866666667	0:00	Negative	NO	2.866666667	0:Not Recurred	1	Primary	Female	NA	0	2	0	0	brca_metabric	2.0179	0.1729	-1.8518	0.1147	2.2439	-0.8497	0.4608	0.3816	-0.2132	-2.4946
MB-0157	brca_metabric	MB-0157	71.5	BREAST CONSERVING	Breast Cancer	Breast Invasive Ductal Carcinoma	Moderate	NO	claudin-low	1	Negative	Negative	3	NEUTRAL	Negative	Ductal/NST	NO	Post	4ER-	Left	0	1	4.06	IDC	114.7666667	0:00	Negative	YES	114.7666667	0:Not Recurred	1	Primary	Female	ER-/HER2-	1.307517704	30	2	0	brca_metabric	0.5085	1.2533	1.5626	-0.9179	-0.2053	0.6612	-0.4105	0.5276	0.1305	1.9609
MB-0164	brca_metabric	MB-0164	37.87	MASTECTOMY	Breast Cancer	Breast Invasive Ductal Carcinoma	High	YES	claudin-low	1	Negative	Negative	3	NEUTRAL	Negative	Ductal/NST	NO	Pre	10	Left	0	4	4.032	IDC	10.83333333	0:00	Negative	YES	10.83333333	0:Not Recurred	1	Primary	Female	ER-/HER2-	5.230070815	16	2	0	brca_metabric	0.1635	-0.3607	0.0201	0.3501	-1.2804	0.4569	-1.2469	-0.7824	0.4444	3.6285
MB-0168	brca_metabric	MB-0168	60.26	BREAST CONSERVING	Breast Cancer	Breast Invasive Ductal Carcinoma	Low	NO	claudin-low	1	Positve	Positive	3	NEUTRAL	Negative	Ductal/NST	YES	Post	4ER+	Left	0	1	4.034	IDC	122.7666667	0:00	Negative	YES	122.7666667	0:Not Recurred	1	Primary	Female	ER+/HER2- Low Prolif	1.307517704	17	1	0	brca_metabric	0.2228	1.5555	-1.111	2.143	0.3355	0.1695	0.7094	2.8038	-0.3177	-0.7413
MB-0174	brca_metabric	MB-0174	59.18	BREAST CONSERVING	Breast Cancer	Breast Invasive Ductal Carcinoma	Low	YES	claudin-low	1	Negative	Negative	3	NEUTRAL	Negative	Ductal/NST	NO	Post	4ER-	Left	0	2	4.048	IDC	78.76666667	0:00	Negative	YES	78.76666667	0:Not Recurred	1	Primary	Female	ER-/HER2-	2.615035408	24	2	0	brca_metabric	2.2907	0.155	-0.1801	-1.0099	1.7698	1.361	-0.7469	0.1749	1.3696	0.4612
MB-0179	brca_metabric	MB-0179	56.39	MASTECTOMY	Breast Cancer	Breast Invasive Ductal Carcinoma	Low	YES	claudin-low	1	Negative	Negative	3	GAIN	Negative	Ductal/NST	NO	Post	4ER-	Right	7	NA	6.068	IDC	17.93333333	1:DECEASED	Negative	YES	17.93333333	1:Recurred	1	Primary	Female	ER-/HER2-	0	34	3	1	brca_metabric	2.5706	0.043	1.0401	-0.1757	2.652	-0.0975	-0.2165	0.9217	0.3903	-1.263
MB-0192	brca_metabric	MB-0192	62.55	BREAST CONSERVING	Breast Cancer	Breast Mixed Ductal and Lobular Carcinoma	Moderate	NO	claudin-low	1	Positve	Positive	1	NEUTRAL	Negative	Mixed	YES	Post	4ER+	Right	0	2	2.026	MDLC	144.6333333	0:00	Negative	YES	144.6333333	0:Not Recurred	1	Primary	Female	ER+/HER2- Low Prolif	2.615035408	13	1	0	brca_metabric	0.8612	0.1191	-0.1024	0.749	0.1274	0.4043	-0.3186	-0.2054	2.1031	-1.3317
MB-0206	brca_metabric	MB-0206	55.02	MASTECTOMY	Breast Cancer	Breast Invasive Ductal Carcinoma	High	YES	claudin-low	1	Negative	Negative	3	NEUTRAL	Negative	Medullary	NO	Post	10	Left	2	7	5.07	IDC	141.1666667	0:00	Negative	YES	141.1666667	0:Not Recurred	1	Primary	Female	ER-/HER2-	9.152623927	35	2	0	brca_metabric	1.6047	0.5862	-1.1049	-1.6132	-0.549	0.8063	-0.2212	0.7338	-0.0778	-0.9798
MB-0209	brca_metabric	MB-0209	67.17	MASTECTOMY	Breast Cancer	Breast Invasive Ductal Carcinoma	Moderate	NO	claudin-low	1	Positve	Positive	2	NEUTRAL	Negative	Ductal/NST	YES	Post	4ER+	Right	0	NA	3.006	IDC	82.36666667	0:00	Negative	NO	82.36666667	0:Not Recurred	1	Primary	Female	ER-/HER2-	0	3	1	0	brca_metabric	1.8952	0.2022	0.925	-1.6038	0.9735	-0.1846	-0.645	0.4775	1.6725	-2.1798
MB-0210	brca_metabric	MB-0210	63.14	MASTECTOMY	Breast Cancer	Invasive Breast Carcinoma	NA	NO	claudin-low	1	Positve	Negative	2	NEUTRAL	Negative	NA	YES	Post	4ER+	Left	NA	NA	5.01	BRCA	144.9333333	0:00	Negative	YES	144.9333333	0:Not Recurred	1	Primary	Female	NA	0	5	3	0	brca_metabric	2.1951	-0.258	-0.1162	0.481	0.7626	-0.5029	-0.043	1.376	2.0902	-2.5933
MB-0211	brca_metabric	MB-0211	42.95	MASTECTOMY	Breast Cancer	Breast Invasive Ductal Carcinoma	Moderate	NO	claudin-low	1	Positve	Negative	3	NEUTRAL	Negative	Ductal/NST	NO	Pre	9	Left	13	2	6.08	IDC	44.8	1:DECEASED	Negative	NO	44.8	1:Recurred	1	Primary	Female	ER+/HER2- Low Prolif	2.615035408	40	NA	1	brca_metabric	1.2193	1.9126	-1.0206	0.0214	2.2927	0.6217	-0.4389	1.7403	0.2501	-1.3615
MB-0220	brca_metabric	MB-0220	37.24	MASTECTOMY	Breast Cancer	Breast Invasive Ductal Carcinoma	High	NO	claudin-low	1	Positve	Negative	3	GAIN	Negative	Ductal/NST	NO	Pre	4ER+	Right	6	1	6.04	IDC	39.83333333	1:DECEASED	Negative	NO	39.83333333	1:Recurred	1	Primary	Female	HER2+	1.307517704	20	2	1	brca_metabric	2.1647	-0.0411	1.0367	-1.8686	1.9807	0.1967	0.26	-0.5203	1.5537	-1.6309
MB-0222	brca_metabric	MB-0222	50.31	BREAST CONSERVING	Breast Cancer	Breast Invasive Lobular Carcinoma	High	YES	claudin-low	1	Positve	Positive	NA	NEUTRAL	Negative	Lobular	YES	Post	4ER+	Right	0	6	2.04	ILC	212.7	0:00	Positive	YES	212.7	0:Not Recurred	1	Primary	Female	ER+/HER2- Low Prolif	7.845106223	20	2	0	brca_metabric	1.1133	-0.39	-0.5118	0.3932	0.2622	-1.0749	-0.4448	-0.3679	0.8225	-0.8816
MB-0238	brca_metabric	MB-0238	52.19	MASTECTOMY	Breast Cancer	Breast Invasive Ductal Carcinoma	High	YES	claudin-low	1	Negative	Negative	3	NEUTRAL	Negative	Ductal/NST	NO	Post	10	Right	4	1	6.07	IDC	193.1666667	0:00	Negative	YES	193.1666667	0:Not Recurred	1	Primary	Female	ER-/HER2-	1.307517704	35	2	0	brca_metabric	0.9181	-0.2455	-0.74	-1.5959	-0.7482	-0.9766	0.3821	-0.6683	-0.0159	-0.1181
MB-0241	brca_metabric	MB-0241	55.09	MASTECTOMY	Breast Cancer	Breast Invasive Ductal Carcinoma	Moderate	NO	claudin-low	1	Positve	Positive	3	NEUTRAL	Negative	Ductal/NST	NO	Post	4ER+	Left	0	6	4.058	IDC	73.13333333	1:DECEASED	Negative	NO	73.13333333	1:Recurred	1	Primary	Female	NA	7.845106223	29	2	1	brca_metabric	0.5643	1.8457	-0.1944	-1.2655	0.397	0.6994	-0.5071	1.5485	0.7996	0.114
MB-0265	brca_metabric	MB-0265	46.44	BREAST CONSERVING	Breast Cancer	Breast Invasive Ductal Carcinoma	Moderate	NO	claudin-low	1	Positve	Negative	2	NEUTRAL	Negative	Ductal/NST	YES	Pre	4ER+	Right	1	2	4.042	IDC	189.1333333	0:00	Negative	YES	189.1333333	0:Not Recurred	1	Primary	Female	ER-/HER2-	2.615035408	21	2	0	brca_metabric	0.4946	-1.2909	-0.6454	-0.3452	0.4767	-0.8289	-0.4939	1.0467	-0.5266	-1.5105
MB-0269	brca_metabric	MB-0269	45.39	MASTECTOMY	Breast Cancer	Breast Invasive Ductal Carcinoma	Low	YES	claudin-low	1	Negative	Negative	3	NEUTRAL	Negative	Ductal/NST	NO	Pre	4ER-	Right	2	1	5.052	IDC	22.23333333	0:00	Negative	YES	22.23333333	0:Not Recurred	1	Primary	Female	ER-/HER2-	1.307517704	26	2	0	brca_metabric	2.6285	1.045	0.3037	-0.385	2.6194	-0.2285	-0.5411	2.0071	0.761	-2.3134
MB-0275	brca_metabric	MB-0275	61.94	BREAST CONSERVING	Breast Cancer	Breast Invasive Ductal Carcinoma	NA	NO	claudin-low	1	Positve	Positive	1	NEUTRAL	Negative	Ductal/NST	YES	Post	4ER+	Right	0	NA	2.018	IDC	186.1	0:00	Negative	YES	186.1	0:Not Recurred	1	Primary	Female	ER+/HER2- Low Prolif	0	9	1	0	brca_metabric	1.7191	0.3011	-0.2693	-0.7777	0.8057	-0.46	-0.3331	0.2174	-0.656	-1.2396
MB-0281	brca_metabric	MB-0281	52.79	MASTECTOMY	Breast Cancer	Breast Angiosarcoma	NA	NO	claudin-low	1	NA	Positive	NA	NEUTRAL	Negative	NA	NO	Post	4ER+	Left	NA	NA	1	PBS	72.8	0:00	Negative	NO	72.8	0:Not Recurred	1	Primary	Female	NA	0	NA	0	0	brca_metabric	1.2245	1.1049	0.1243	-2.0625	2.6034	-1.3956	0.072	1.9578	-0.7286	-1.3075
MB-0282	brca_metabric	MB-0282	51.81	BREAST CONSERVING	Breast Cancer	Breast Mixed Ductal and Lobular Carcinoma	Low	YES	claudin-low	1	Positve	Positive	3	NEUTRAL	Negative	Mixed	YES	Post	4ER+	Right	8	1	6.036	MDLC	194.2333333	0:00	Positive	YES	177.5666667	1:Recurred	1	Primary	Female	ER+/HER2- Low Prolif	1.307517704	18	2	0	brca_metabric	2.062	1.1748	-1.3949	-1.4163	2.3055	0.5435	-0.083	0.0033	-0.5932	-1.1043
MB-0284	brca_metabric	MB-0284	51.42	NA	Breast Cancer	Breast Invasive Ductal Carcinoma	Moderate	NO	claudin-low	1	NA	Negative	NA	NEUTRAL	Negative	Ductal/NST	NO	Post	10	NA	0	2	1	IDC	0	0:00	Negative	NO	0	0:Not Recurred	1	Primary	Female	ER-/HER2-	2.615035408	NA	NA	0	brca_metabric	1.2193	0.634	-0.0222	-0.5301	0.9383	-0.1628	2.0868	-0.4249	-0.2132	-0.0758
MB-0285	brca_metabric	MB-0285	48.07	NA	Breast Cancer	Breast Invasive Ductal Carcinoma	High	NO	claudin-low	1	Positve	Positive	2	NEUTRAL	Negative	Ductal/NST	NO	Pre	4ER+	NA	14	4	5.056	IDC	3.366666667	0:00	Positive	NO	3.366666667	0:Not Recurred	1	Primary	Female	ER-/HER2-	5.230070815	28	2	0	brca_metabric	1.6028	2.1808	0.9786	0.1513	3.244	-1.1985	3.1578	2.2382	-2.1124	-2.0576
MB-0286	brca_metabric	MB-0286	62.92	BREAST CONSERVING	Breast Cancer	Breast Invasive Ductal Carcinoma	Moderate	NO	claudin-low	1	Positve	Positive	3	NEUTRAL	Negative	Ductal/NST	NO	Post	4ER+	NA	0	1	4.046	IDC	192.6	0:00	Negative	NO	192.6	0:Not Recurred	1	Primary	Female	ER-/HER2-	1.307517704	23	2	0	brca_metabric	1.0349	1.8808	0.3512	-1.1468	1.7386	0.3048	0.3537	1.0337	-0.4173	-2.0005
MB-0293	brca_metabric	MB-0293	51.62	MASTECTOMY	Breast Cancer	Breast Invasive Ductal Carcinoma	NA	NO	claudin-low	1	Positve	Positive	1	NEUTRAL	Negative	Ductal/NST	YES	Post	4ER+	Right	0	NA	2.026	IDC	64.36666667	0:00	Negative	NO	64.36666667	0:Not Recurred	1	Primary	Female	ER-/HER2-	0	13	1	0	brca_metabric	2.7472	1.1696	-0.4149	-1.2983	3.3386	-0.8378	-0.1965	2.1995	0.4594	-1.3789
MB-0303	brca_metabric	MB-0303	47.71	MASTECTOMY	Breast Cancer	Breast Invasive Ductal Carcinoma	Low	NO	claudin-low	1	Negative	Negative	3	NEUTRAL	Negative	Ductal/NST	YES	Pre	10	Left	0	3	4.022	IDC	60.13333333	0:00	Negative	NO	60.13333333	0:Not Recurred	1	Primary	Female	ER-/HER2-	3.922553111	11	1	0	brca_metabric	1.5399	-1.0603	-1.2008	-1.6962	-0.5968	0.464	-0.3013	-1.0826	-0.7038	-0.4508
MB-0307	brca_metabric	MB-0307	41.63	BREAST CONSERVING	Breast Cancer	Breast Invasive Ductal Carcinoma	Moderate	YES	claudin-low	1	Positve	Positive	3	GAIN	Positive	Ductal/NST	YES	Pre	5	Right	6	NA	6.02	IDC	177.3333333	0:00	Negative	YES	177.3333333	0:Not Recurred	1	Primary	Female	HER2+	0	10	2	0	brca_metabric	1.9545	1.1468	-0.1131	0.5497	1.4119	0.0272	0.0256	-0.3613	0.1405	0.5782
MB-0333	brca_metabric	MB-0333	62.81	NA	Breast Cancer	Metaplastic Breast Cancer	Low	YES	claudin-low	1	NA	Negative	NA	GAIN	Negative	Metaplastic	NO	Post	10	NA	NA	NA	1	MBC	26.56666667	1:DECEASED	Negative	NO	26.56666667	1:Recurred	1	Primary	Female	ER-/HER2-	0	NA	NA	1	brca_metabric	-0.1943	0.7322	1.2706	-0.5561	-1.3796	0.7964	-0.7988	3.8088	0.4538	-1.8777
MB-0347	brca_metabric	MB-0347	52.24	BREAST CONSERVING	Breast Cancer	Breast Invasive Ductal Carcinoma	Moderate	YES	claudin-low	1	Positve	Positive	3	NEUTRAL	Negative	Ductal/NST	YES	Post	4ER+	Right	NA	NA	4.08	IDC	205.5666667	1:DECEASED	Negative	YES	185.4	1:Recurred	1	Primary	Female	ER-/HER2-	0	40	1	1	brca_metabric	1.5825	0.3016	-0.2379	-0.6363	0.2601	0.0304	-0.7166	0.3374	0.5069	-0.3491
MB-0352	brca_metabric	MB-0352	61.32	MASTECTOMY	Breast Cancer	Breast Invasive Ductal Carcinoma	Moderate	YES	claudin-low	1	Positve	Negative	3	NEUTRAL	Negative	Ductal/NST	YES	Post	4ER+	Left	0	5	4.026	IDC	55.2	1:DECEASED	Negative	YES	46.4	1:Recurred	1	Primary	Female	ER-/HER2-	6.537588519	13	1	1	brca_metabric	1.228	-0.2093	-0.5932	-0.922	-0.658	-0.5445	-0.7147	-1.1685	0.3015	1.4837
MB-0354	brca_metabric	MB-0354	73.01	MASTECTOMY	Breast Cancer	Breast Invasive Ductal Carcinoma	High	NO	claudin-low	1	Negative	Negative	3	NEUTRAL	Negative	Ductal/NST	NO	Post	4ER-	Left	3	6	5.034	IDC	11.6	1:DECEASED	Negative	NO	11.6	1:Recurred	1	Primary	Female	ER-/HER2-	7.845106223	17	2	1	brca_metabric	1.9329	-0.0713	-0.746	-0.435	0.7793	-0.4491	-0.5652	-0.5707	0.6195	-0.845
MB-0365	brca_metabric	MB-0365	76.84	BREAST CONSERVING	Breast Cancer	Breast Invasive Mixed Mucinous Carcinoma	Low	NO	claudin-low	1	Positve	Positive	2	GAIN	Positive	Mucinous	YES	Post	4ER+	Right	0	6	3.03	IMMC	87.23333333	1:DECEASED	Negative	YES	87.23333333	1:Recurred	1	Primary	Female	ER-/HER2-	7.845106223	15	1	1	brca_metabric	2.0338	0.0743	0.2046	-1.207	0.7015	-0.0131	-0.2765	0.2634	1.2488	-0.562
MB-0367	brca_metabric	MB-0367	70.98	BREAST CONSERVING	Breast Cancer	Breast Mixed Ductal and Lobular Carcinoma	Moderate	NO	claudin-low	1	Positve	Positive	2	NEUTRAL	Negative	Mixed	YES	Post	4ER+	Right	0	2	3.018	MDLC	142.4333333	0:00	Negative	YES	142.4333333	0:Not Recurred	1	Primary	Female	NA	2.615035408	9	1	0	brca_metabric	0.8981	0.9493	-1.9968	-0.9929	1.096	-0.9318	0.5347	2.1035	-0.3765	-1.5505
MB-0390	brca_metabric	MB-0390	40.68	BREAST CONSERVING	Breast Cancer	Breast Invasive Ductal Carcinoma	Low	YES	claudin-low	1	Positve	Negative	3	GAIN	Positive	Ductal/NST	NO	Pre	5	Right	NA	NA	6.034	IDC	72.2	1:DECEASED	Negative	YES	46.63333333	1:Recurred	1	Primary	Female	HER2+	0	17	2	1	brca_metabric	1.1471	-0.4883	-1.0125	-0.1168	0.9094	0.2092	0.2362	0.1786	1.1385	3.2809
MB-0391	brca_metabric	MB-0391	61.23	BREAST CONSERVING	Breast Cancer	Breast Invasive Ductal Carcinoma	Moderate	YES	claudin-low	1	Negative	Negative	3	GAIN	Positive	Ductal/NST	NO	Post	1	Left	15	1	6.1	IDC	142.4666667	0:00	Negative	YES	142.4666667	0:Not Recurred	1	Primary	Female	NA	1.307517704	50	3	0	brca_metabric	1.1636	-1.1919	-0.7315	3.3719	-0.516	0.5902	0.564	0.085	0.1074	1.8747
MB-0393	brca_metabric	MB-0393	68.74	MASTECTOMY	Breast Cancer	Breast Invasive Ductal Carcinoma	Low	YES	claudin-low	1	Positve	Positive	3	NEUTRAL	Negative	Ductal/NST	YES	Post	2	Left	16	3	6.106	IDC	20.83333333	1:DECEASED	Positive	YES	8.766666667	1:Recurred	1	Primary	Female	ER+/HER2- High Prolif	3.922553111	53	3	1	brca_metabric	1.1171	-0.8658	-0.3742	-0.8476	1.0627	-1.206	0.4663	-0.0735	1.422	0.2152
MB-0400	brca_metabric	MB-0400	55.28	BREAST CONSERVING	Breast Cancer	Breast Invasive Ductal Carcinoma	Moderate	YES	claudin-low	1	Negative	Negative	3	NEUTRAL	Negative	Ductal/NST	NO	Post	10	Right	0	2	4.032	IDC	22.46666667	1:DECEASED	Negative	NO	19.03333333	1:Recurred	1	Primary	Female	ER-/HER2-	2.615035408	16	1	1	brca_metabric	0.0991	1.1316	1.0343	-1.1285	0.1858	0.54	0.3496	-0.1512	0.7864	1.3235
MB-0401	brca_metabric	MB-0401	48.58	BREAST CONSERVING	Breast Cancer	Breast Invasive Ductal Carcinoma	High	YES	claudin-low	1	Negative	Negative	3	NEUTRAL	Negative	Ductal/NST	NO	Pre	10	Right	0	3	4.04	IDC	26.26666667	1:DECEASED	Negative	YES	20.66666667	1:Recurred	1	Primary	Female	ER-/HER2-	2.615035408	20	1	1	brca_metabric	-0.1153	0.5302	-1.2842	-0.691	-0.2403	-0.4896	0.6458	-1.0757	-0.5362	1.0526
MB-0402	brca_metabric	MB-0402	73.06	BREAST CONSERVING	Breast Cancer	Breast Invasive Ductal Carcinoma	Low	NO	claudin-low	1	Positve	Positive	1	NEUTRAL	Negative	Ductal/NST	YES	Post	4ER+	Left	0	1	2.022	IDC	99.73333333	0:00	Positive	YES	99.73333333	0:Not Recurred	1	Primary	Female	ER+/HER2- Low Prolif	1.307517704	11	1	0	brca_metabric	1.5297	1.1595	-1.0735	0.1521	2.8601	1.4961	-0.1551	0.5091	-0.9706	-0.352
MB-0403	brca_metabric	MB-0403	58.96	BREAST CONSERVING	Breast Cancer	Breast Angiosarcoma	High	NO	claudin-low	1	NA	Negative	NA	NEUTRAL	Negative	NA	NO	Post	4ER-	Left	NA	NA	2	PBS	141	0:00	Negative	NO	141	0:Not Recurred	1	Primary	Female	ER-/HER2-	0	NA	1	0	brca_metabric	1.5312	2.2675	0.454	-0.3105	0.6346	-0.0641	0.1672	2.2823	0.5537	-0.6718
MB-0414	brca_metabric	MB-0414	72.16	BREAST CONSERVING	Breast Cancer	Breast Invasive Ductal Carcinoma	Low	NO	claudin-low	1	Negative	Negative	3	LOSS	Negative	Ductal/NST	NO	Post	10	Left	0	7	4.042	IDC	76.63333333	0:00	Negative	YES	76.63333333	0:Not Recurred	1	Primary	Female	ER-/HER2-	9.152623927	21	2	0	brca_metabric	0.1973	-0.5353	1.1081	-0.462	-1.3986	-2.0259	-0.5465	0.8309	1.2077	0.1061
MB-0420	brca_metabric	MB-0420	34.92	BREAST CONSERVING	Breast Cancer	Breast Invasive Ductal Carcinoma	High	YES	claudin-low	1	Negative	Negative	3	NEUTRAL	Negative	Ductal/NST	NO	Pre	10	Left	0	3	4.032	IDC	76.73333333	0:00	Negative	YES	76.73333333	0:Not Recurred	1	Primary	Female	ER-/HER2-	3.922553111	16	1	0	brca_metabric	0.5389	2.4079	-0.5573	-0.5915	1.5129	0.8396	2.6892	-0.0178	1.0885	1.2563
MB-0423	brca_metabric	MB-0423	71.1	BREAST CONSERVING	Breast Cancer	Breast Invasive Lobular Carcinoma	High	NO	claudin-low	1	Positve	Positive	2	NEUTRAL	Negative	Lobular	YES	Post	3	Left	NA	NA	3.07	ILC	138.9333333	0:00	Positive	NO	138.9333333	0:Not Recurred	1	Primary	Female	ER+/HER2- Low Prolif	0	35	2	0	brca_metabric	1.3276	0.1289	-1.2471	-1.6192	0.3539	-0.1424	-0.34	-0.1876	-1.2787	-0.6057
MB-0424	brca_metabric	MB-0424	44.02	MASTECTOMY	Breast Cancer	Breast Invasive Ductal Carcinoma	Moderate	YES	claudin-low	1	Negative	Negative	3	NEUTRAL	Negative	Medullary	NO	Pre	4ER-	Left	22	NA	6.12	IDC	9.833333333	1:DECEASED	Negative	YES	9.833333333	1:Recurred	1	Primary	Female	ER-/HER2-	0	60	3	1	brca_metabric	2.0877	1.7064	0.7669	-0.1671	1.5374	-0.5238	-0.1734	1.2989	-0.8145	-1.7861
MB-0432	brca_metabric	MB-0432	60.07	MASTECTOMY	Breast Cancer	Breast Invasive Ductal Carcinoma	Moderate	NO	claudin-low	1	Positve	Negative	1	NEUTRAL	Negative	Ductal/NST	YES	Post	4ER+	Right	NA	NA	2.028	IDC	105.8	0:00	Negative	NO	105.8	0:Not Recurred	1	Primary	Female	ER-/HER2-	0	14	2	0	brca_metabric	2.343	-0.1152	-0.7129	-0.1734	0.504	0.7751	0.0721	2.8802	1.4474	-1.7408
MB-0435	brca_metabric	MB-0435	68.29	MASTECTOMY	Breast Cancer	Breast Mixed Ductal and Lobular Carcinoma	NA	NO	claudin-low	1	Positve	Negative	2	NEUTRAL	Negative	Mixed	YES	Post	4ER+	Left	NA	NA	3.008	MDLC	110.5333333	0:00	Negative	NO	110.5333333	0:Not Recurred	1	Primary	Female	NA	0	4	1	0	brca_metabric	2.1209	0.1981	-0.9792	-0.4057	1.1062	0.1173	-0.5784	1.2493	1.7693	-2.6426
MB-0442	brca_metabric	MB-0442	71.58	BREAST CONSERVING	Breast Cancer	Breast Invasive Ductal Carcinoma	Low	NO	claudin-low	1	Positve	Positive	2	NEUTRAL	Negative	Ductal/NST	YES	Post	4ER+	Right	1	4	4.034	IDC	103.4666667	1:DECEASED	Negative	NO	103.4666667	1:Recurred	1	Primary	Female	ER+/HER2- Low Prolif	5.230070815	17	2	1	brca_metabric	2.1669	0.9968	-0.6077	0.4719	2.1593	-0.7204	0.149	1.3613	-0.7468	-1.3496
MB-0443	brca_metabric	MB-0443	61.67	MASTECTOMY	Breast Cancer	Breast Invasive Ductal Carcinoma	High	NO	claudin-low	1	Positve	Positive	2	NEUTRAL	Negative	Ductal/NST	YES	Post	7	Left	0	2	3.052	IDC	45.03333333	0:00	Positive	YES	45.03333333	0:Not Recurred	1	Primary	Female	ER+/HER2- Low Prolif	2.615035408	26	2	0	brca_metabric	1.5211	-0.0672	-0.5291	-0.7994	1.1079	-0.8434	-0.7052	0.6706	0.2611	-0.8744
MB-0446	brca_metabric	MB-0446	56.96	MASTECTOMY	Breast Cancer	Breast Invasive Ductal Carcinoma	Moderate	YES	claudin-low	1	Negative	Negative	3	NEUTRAL	Negative	Ductal/NST	NO	Post	10	Right	0	4	4.048	IDC	72.26666667	0:00	Negative	NO	72.26666667	0:Not Recurred	1	Primary	Female	ER-/HER2-	5.230070815	24	2	0	brca_metabric	-0.0128	0.5582	-0.0194	-0.5399	-1.3006	0.128	-0.6364	1.4516	-0.4578	1.0094
MB-0460	brca_metabric	MB-0460	81.44	BREAST CONSERVING	Breast Cancer	Breast Invasive Lobular Carcinoma	High	NO	claudin-low	1	Positve	Positive	2	NEUTRAL	Negative	Lobular	YES	Post	4ER+	Left	0	NA	3.044	ILC	114	1:DECEASED	Positive	YES	95.86666667	1:Recurred	1	Primary	Female	ER+/HER2- Low Prolif	0	22	2	1	brca_metabric	2.2725	0.577	0.0347	-1.5299	2.3912	0.4412	-0.1452	0.98	-0.359	-1.0111
MB-0462	brca_metabric	MB-0462	60.5	MASTECTOMY	Breast Cancer	Breast Invasive Ductal Carcinoma	Moderate	NO	claudin-low	1	Positve	Negative	3	GAIN	Positive	Ductal/NST	YES	Post	5	Right	0	1	4.032	IDC	132.7666667	0:00	Negative	YES	132.7666667	0:Not Recurred	1	Primary	Female	HER2+	1.307517704	16	1	0	brca_metabric	1.8704	0.3202	1.6389	0.2154	-0.6187	0.0096	-0.7409	0.3702	0.5599	-0.5281
MB-0470	brca_metabric	MB-0470	61.78	BREAST CONSERVING	Breast Cancer	Breast Invasive Lobular Carcinoma	NA	NO	claudin-low	1	Positve	Negative	1	LOSS	Negative	Lobular	YES	Post	4ER+	Left	0	4	2.03	ILC	88.23333333	0:00	Negative	YES	88.23333333	0:Not Recurred	1	Primary	Female	NA	5.230070815	15	1	0	brca_metabric	-2.2774	1.4442	0.1876	0.7098	2.5037	0.0919	-0.2754	-0.2526	-1.6467	-2.8681
MB-0476	brca_metabric	MB-0476	54.62	MASTECTOMY	Breast Cancer	Breast Invasive Ductal Carcinoma	Moderate	YES	claudin-low	1	Negative	Positive	3	NEUTRAL	Negative	Ductal/NST	NO	Post	4ER-	Left	0	1	4.05	IDC	130.4333333	0:00	Negative	YES	130.4333333	0:Not Recurred	1	Primary	Female	ER-/HER2-	1.307517704	25	2	0	brca_metabric	3.2136	-0.0951	0.6649	0.196	0.9168	0.2548	-0.5145	-0.545	1.0204	-1.6354
MB-0478	brca_metabric	MB-0478	74.02	MASTECTOMY	Breast Cancer	Breast Invasive Ductal Carcinoma	Low	NO	claudin-low	1	Positve	Positive	2	NEUTRAL	Negative	Ductal/NST	YES	Post	3	Right	3	1	4.046	IDC	132.3	0:00	Positive	YES	132.3	0:Not Recurred	1	Primary	Female	ER+/HER2- Low Prolif	1.307517704	23	2	0	brca_metabric	2.2694	0.7807	0.6078	-1.0024	3.0164	-0.5012	0.4625	1.4844	-0.9917	-1.4648
MB-0489	brca_metabric	MB-0489	41.46	MASTECTOMY	Breast Cancer	Breast Invasive Ductal Carcinoma	Low	YES	claudin-low	1	Negative	Negative	3	GAIN	Negative	Ductal/NST	YES	Pre	4ER-	Right	0	1	4.02	IDC	90.56666667	0:00	Negative	NO	90.56666667	0:Not Recurred	1	Primary	Female	ER-/HER2-	1.307517704	10	1	0	brca_metabric	2.6197	0.0465	0.6814	-1.0332	2.1095	-0.9011	-0.1683	-0.0724	3.3074	-1.8839
MB-0494	brca_metabric	MB-0494	77.22	MASTECTOMY	Breast Cancer	Breast Invasive Ductal Carcinoma	Moderate	YES	claudin-low	1	Negative	Negative	3	NEUTRAL	Negative	Ductal/NST	NO	Post	4ER-	Left	21	2	6.08	IDC	36.63333333	1:DECEASED	Negative	YES	19.83333333	1:Recurred	1	Primary	Female	ER-/HER2-	2.615035408	40	3	1	brca_metabric	1.0074	-1.0509	-0.8251	-1.0496	-1.6083	1.5913	-0.2128	0.8012	0.229	1.4574
MB-0495	brca_metabric	MB-0495	63.19	MASTECTOMY	Breast Cancer	Breast Invasive Ductal Carcinoma	Low	YES	claudin-low	1	Positve	Negative	3	NEUTRAL	Negative	Ductal/NST	YES	Post	4ER+	Right	7	2	6.038	IDC	71.8	1:DECEASED	Negative	YES	44.66666667	1:Recurred	1	Primary	Female	ER-/HER2-	2.615035408	19	2	1	brca_metabric	0.804	1.8989	2.0462	-0.1878	1.7312	0.3894	-0.149	2.6231	-0.5221	-1.027
MB-0499	brca_metabric	MB-0499	50.15	NA	Breast Cancer	Invasive Breast Carcinoma	Low	NO	claudin-low	1	Positve	Negative	2	NEUTRAL	Negative	NA	YES	Post	4ER+	Left	NA	NA	3.008	BRCA	131.9	0:00	Negative	NO	131.9	0:Not Recurred	1	Primary	Female	ER-/HER2-	0	4	1	0	brca_metabric	2.1914	1.2944	0.7715	-0.8876	1.3174	0.4221	-0.3065	2.434	0.2667	-1.7745
MB-0502	brca_metabric	MB-0502	56.41	BREAST CONSERVING	Breast Cancer	Breast Invasive Ductal Carcinoma	Low	YES	claudin-low	1	Positve	Negative	3	NEUTRAL	Negative	Ductal/NST	YES	Post	4ER+	Left	5	NA	6.06	IDC	82.1	0:00	Negative	YES	82.1	0:Not Recurred	1	Primary	Female	ER-/HER2-	0	30	2	0	brca_metabric	2.4159	0.4631	-1.3571	-0.7042	1.628	-1.9277	-0.2122	1.7126	2.0116	-2.0946
MB-0519	brca_metabric	MB-0519	61.99	MASTECTOMY	Breast Cancer	Breast Invasive Ductal Carcinoma	Moderate	YES	claudin-low	1	Positve	Positive	3	LOSS	Negative	Ductal/NST	YES	Post	4ER+	Right	23	1	6.13	IDC	110.9666667	0:00	Negative	YES	110.9666667	0:Not Recurred	1	Primary	Female	ER+/HER2- Low Prolif	1.307517704	65	3	0	brca_metabric	0.8169	-1.0911	-0.9006	-0.7869	-0.7577	0.9249	-0.2234	-1.3798	0.9704	-0.3803
MB-0534	brca_metabric	MB-0534	51.56	MASTECTOMY	Breast Cancer	Breast Invasive Ductal Carcinoma	Low	YES	claudin-low	1	Positve	Positive	3	NEUTRAL	Negative	Ductal/NST	YES	Post	4ER+	Right	2	12	5.034	IDC	124.1	0:00	Positive	YES	124.1	0:Not Recurred	1	Primary	Female	NA	15.69021245	17	2	0	brca_metabric	1.8968	0.655	0.2878	-0.2803	3.184	-0.0932	1.0007	1.8723	-1.7784	-1.0842
MB-0537	brca_metabric	MB-0537	59.8	BREAST CONSERVING	Breast Cancer	Breast Invasive Ductal Carcinoma	NA	YES	claudin-low	1	Positve	Positive	1	NEUTRAL	Negative	Ductal/NST	YES	Post	4ER+	Left	1	1	3.028	IDC	113.5666667	0:00	Negative	YES	113.5666667	0:Not Recurred	1	Primary	Female	ER+/HER2- Low Prolif	1.307517704	14	2	0	brca_metabric	2.0638	-0.1079	-0.6578	-0.853	2.594	-0.4947	0.9	0.3236	-0.9111	-1.66
MB-0540	brca_metabric	MB-0540	66.11	BREAST CONSERVING	Breast Cancer	Breast Mixed Ductal and Lobular Carcinoma	High	NO	claudin-low	1	Positve	Negative	1	NEUTRAL	Negative	Mixed	YES	Post	4ER+	Left	0	NA	2.024	MDLC	194.5333333	0:00	Negative	YES	194.5333333	0:Not Recurred	1	Primary	Female	ER-/HER2-	0	12	1	0	brca_metabric	1.8705	-1.0167	0.51	0.6673	2.1669	0.5325	-0.2364	1.3628	2.3341	-1.2574
MB-0610	brca_metabric	MB-0610	71.3	MASTECTOMY	Breast Cancer	Breast Invasive Ductal Carcinoma	High	NO	claudin-low	1	Positve	Positive	2	NEUTRAL	Negative	Ductal/NST	YES	Post	4ER+	Right	2	NA	4.036	IDC	76.7	0:00	Negative	YES	76.7	0:Not Recurred	1	Primary	Female	ER+/HER2- Low Prolif	0	18	2	0	brca_metabric	1.7735	-0.099	0.7029	3.014	-1.0498	-0.0935	0.3945	0.3723	0.3537	-2.3139
MB-0613	brca_metabric	MB-0613	60.2	MASTECTOMY	Breast Cancer	Breast	Moderate	YES	claudin-low	1	Negative	Negative	2	NEUTRAL	Negative	Other	NO	Post	4ER-	Right	0	3	3.12	BREAST	48.8	0:00	Negative	YES	48.8	0:Not Recurred	1	Primary	Female	ER-/HER2-	3.922553111	60	3	0	brca_metabric	1.3518	0.035	1.8343	-0.3369	0.2416	0.3902	-0.005	1.6005	1.4628	-0.8611
MB-0620	brca_metabric	MB-0620	62.97	BREAST CONSERVING	Breast Cancer	Breast	NA	YES	claudin-low	1	Positve	Positive	3	NEUTRAL	Negative	Other	YES	Post	4ER+	Right	1	NA	5.028	BREAST	112.8	0:00	Negative	YES	112.8	0:Not Recurred	1	Primary	Female	ER-/HER2-	0	14	2	0	brca_metabric	1.9269	1.0848	-0.2603	-0.7117	3.1878	0.4291	0.1894	1.1714	-0.8974	-1.6318
MB-0627	brca_metabric	MB-0627	54.1	MASTECTOMY	Breast Cancer	Breast Invasive Ductal Carcinoma	Moderate	NO	claudin-low	1	Negative	Negative	3	NEUTRAL	Negative	Ductal/NST	NO	Post	4ER-	Right	0	3	5.04	IDC	0.766666667	0:00	Negative	NO	0.766666667	0:Not Recurred	1	Primary	Female	ER-/HER2-	3.922553111	20	NA	0	brca_metabric	1.6394	0.9023	-1.3507	-0.712	0.511	-1.2698	0.5293	1.0855	1.1089	0.2363
MB-0634	brca_metabric	MB-0634	55.99	MASTECTOMY	Breast Cancer	Breast Invasive Lobular Carcinoma	Moderate	NO	claudin-low	1	Positve	Negative	2	NEUTRAL	Negative	Lobular	NO	Post	4ER+	Right	0	NA	4.01	ILC	17.76666667	0:00	Negative	NO	17.76666667	0:Not Recurred	1	Primary	Female	NA	0	5	NA	0	brca_metabric	3.0023	1.06	-0.7556	-1.4784	4.0536	-0.0653	0.5182	-0.5864	-0.3406	-0.9337
MB-0635	brca_metabric	MB-0635	76.5	BREAST CONSERVING	Breast Cancer	Breast Invasive Ductal Carcinoma	Moderate	NO	claudin-low	1	Positve	Negative	3	NEUTRAL	Negative	Ductal/NST	YES	Post	4ER+	Right	NA	NA	4.028	IDC	88	0:00	Negative	NO	88	0:Not Recurred	1	Primary	Female	ER-/HER2-	0	14	1	0	brca_metabric	1.8908	0.5981	0.0481	3.3401	1.1807	-0.937	0.545	1.5462	1.55	-1.878
MB-0641	brca_metabric	MB-0641	56.34	BREAST CONSERVING	Breast Cancer	Breast Invasive Ductal Carcinoma	Moderate	NO	claudin-low	1	Positve	Positive	2	NEUTRAL	Negative	Ductal/NST	YES	Post	4ER+	Right	1	NA	4.028	IDC	102.5666667	0:00	Negative	YES	102.5666667	0:Not Recurred	1	Primary	Female	ER+/HER2- Low Prolif	0	14	2	0	brca_metabric	2.4799	1.1262	-2.1194	-0.8121	2.8886	-0.5996	-0.0678	1.4515	-0.7676	-1.0414
MB-0644	brca_metabric	MB-0644	71.06	MASTECTOMY	Breast Cancer	Breast Invasive Ductal Carcinoma	High	NO	claudin-low	1	Positve	Positive	2	NEUTRAL	Negative	Ductal/NST	YES	Post	4ER+	Left	5	2	5.06	IDC	93.3	0:00	Positive	YES	93.3	0:Not Recurred	1	Primary	Female	ER+/HER2- Low Prolif	2.615035408	30	3	0	brca_metabric	2.1852	-0.1722	-1.9401	-1.0144	1.8359	-0.1125	-0.2013	0.9725	-0.6568	-1.7836
MB-0656	brca_metabric	MB-0656	35.9	MASTECTOMY	Breast Cancer	Breast Invasive Ductal Carcinoma	High	YES	claudin-low	1	Negative	Negative	3	GAIN	Positive	Ductal/NST	NO	Pre	5	Right	0	4	4.2	IDC	19.03333333	1:DECEASED	Negative	YES	5.233333333	1:Recurred	1	Primary	Female	HER2+	5.230070815	100	3	1	brca_metabric	0.7051	0.3479	-1.2832	-0.044	0.9848	0.7751	1.3393	0.6407	-0.237	0.4405
MB-0657	brca_metabric	MB-0657	58.65	NA	Breast Cancer	Breast Invasive Lobular Carcinoma	Moderate	NO	claudin-low	1	Positve	Positive	2	NEUTRAL	Negative	Lobular	YES	Post	4ER+	Left	0	5	3.2	ILC	30.43333333	0:00	Negative	YES	30.43333333	0:Not Recurred	1	Primary	Female	ER+/HER2- Low Prolif	6.537588519	100	2	0	brca_metabric	1.6047	1.3479	0.7913	-1.1902	2.6235	1.6729	0.7659	-0.2587	-0.4553	-0.4767
MB-0658	brca_metabric	MB-0658	60.89	BREAST CONSERVING	Breast Cancer	Breast Invasive Ductal Carcinoma	High	YES	claudin-low	1	Negative	Negative	3	LOSS	Negative	Ductal/NST	YES	Post	10	Left	2	3	5.05	IDC	97.26666667	0:00	Negative	YES	97.26666667	0:Not Recurred	1	Primary	Female	ER-/HER2-	3.922553111	25	2	0	brca_metabric	-0.0385	0.3675	0.4124	0.239	-0.1198	-1.0243	-0.1746	2.7387	-1.1865	0.9131
MB-0876	brca_metabric	MB-0876	54.85	MASTECTOMY	Breast Cancer	Invasive Breast Carcinoma	Moderate	NO	claudin-low	1	NA	Negative	NA	NEUTRAL	Negative	NA	NO	Post	4ER-	Right	NA	NA	1	BRCA	176.4333333	0:00	Negative	NO	176.4333333	0:Not Recurred	1	Primary	Female	ER-/HER2-	0	NA	0	0	brca_metabric	1.8918	0.9401	-3.0523	-1.1298	2.7054	0.217	0.177	2.6926	0.6142	-2.4661
MB-0885	brca_metabric	MB-0885	52.21	BREAST CONSERVING	Breast Cancer	Invasive Breast Carcinoma	Moderate	NO	claudin-low	1	NA	Negative	NA	NEUTRAL	Negative	NA	YES	Post	4ER-	Right	NA	NA	2	BRCA	69.93333333	1:DECEASED	Negative	NO	69.93333333	1:Recurred	1	Primary	Female	ER-/HER2-	0	NA	NA	1	brca_metabric	0.558	0.4403	0.9968	0.066	2.4508	-1.5798	-0.038	2.0988	-0.2063	-2.7135
MB-0893	brca_metabric	MB-0893	57.41	MASTECTOMY	Breast Cancer	Breast Invasive Ductal Carcinoma	Moderate	YES	claudin-low	1	Positve	Negative	3	NEUTRAL	Negative	Ductal/NST	YES	Post	4ER+	Left	3	NA	5.056	IDC	175.6333333	0:00	Negative	YES	175.6333333	0:Not Recurred	1	Primary	Female	ER-/HER2-	0	28	2	0	brca_metabric	2.4343	0.7857	-1.09	-0.5508	2.1245	0.1782	0.4938	1.3111	1.4508	-2.3798
MB-2616	brca_metabric	MB-2616	65.07	BREAST CONSERVING	Breast Cancer	Breast Mixed Ductal and Lobular Carcinoma	Moderate	NO	claudin-low	2	Positve	Positive	2	NEUTRAL	Negative	Mixed	NO	Post	4ER+	Left	0	3	3.036	MDLC	219.1666667	1:DECEASED	Positive	YES	164.9333333	1:Recurred	1	Primary	Female	ER+/HER2- Low Prolif	3.922553111	18	1	1	brca_metabric	1.1188	0.7174	1.3181	-0.2006	1.3865	-0.4921	-0.398	-0.1775	-0.953	-1.1147
MB-2643	brca_metabric	MB-2643	34.2	BREAST CONSERVING	Breast Cancer	Breast Invasive Ductal Carcinoma	Low	NO	claudin-low	2	NA	Negative	2	NEUTRAL	Negative	Ductal/NST	NO	Pre	4ER-	Right	0	2	3.006	IDC	52.96666667	1:DECEASED	Negative	YES	34.43333333	1:Recurred	1	Primary	Female	NA	2.615035408	3	1	1	brca_metabric	3.174	0.1583	-1.4591	0.1183	2.1001	-1.2758	-0.5139	-0.6858	2.1776	-2.8106
MB-2724	brca_metabric	MB-2724	60.59	BREAST CONSERVING	Breast Cancer	Breast Invasive Ductal Carcinoma	NA	NO	claudin-low	2	Negative	Negative	3	NEUTRAL	Negative	Ductal/NST	NO	Post	4ER-	Left	0	3	4.016	IDC	108.0666667	1:DECEASED	Negative	NO	104.1333333	1:Recurred	1	Primary	Female	NA	3.922553111	8	1	1	brca_metabric	1.6165	0.9306	0.2378	1.2784	1.2683	0.8347	-0.1463	-0.5854	2.4579	-2.1905
MB-2758	brca_metabric	MB-2758	38.16	MASTECTOMY	Breast Cancer	Breast Invasive Ductal Carcinoma	Low	YES	claudin-low	2	Negative	Negative	3	GAIN	Positive	Ductal/NST	NO	Pre	4ER-	Right	4	4	6.09	IDC	35	1:DECEASED	Negative	NO	32.73333333	1:Recurred	1	Primary	Female	HER2+	5.230070815	45	3	1	brca_metabric	1.4358	-0.332	-1.2051	-0.7927	0.3541	-0.4474	-0.5431	0.535	0.1229	-0.9593
MB-2764	brca_metabric	MB-2764	57.48	BREAST CONSERVING	Breast Cancer	Breast Invasive Ductal Carcinoma	Low	NO	claudin-low	2	Positve	Positive	2	NEUTRAL	Negative	Tubular/ cribriform	YES	Post	4ER+	NA	1	2	4.03	IDC	270.1333333	1:DECEASED	Negative	YES	218.6666667	1:Recurred	1	Primary	Female	ER-/HER2-	2.615035408	15	2	1	brca_metabric	2.7377	0.8933	-0.9863	-1.5433	3.0821	-0.9355	0.0069	-0.6043	-0.6059	-1.4888
MB-2795	brca_metabric	MB-2795	42.07	BREAST CONSERVING	Breast Cancer	Breast Invasive Ductal Carcinoma	Moderate	NO	claudin-low	2	Positve	Positive	2	NEUTRAL	Negative	Ductal/NST	NO	Pre	1	Right	0	3	3.024	IDC	272.1	0:00	Negative	YES	272.1	0:Not Recurred	1	Primary	Female	ER+/HER2- Low Prolif	3.922553111	12	1	0	brca_metabric	1.7592	-0.3865	-0.1497	2.003	0.6666	1.4102	-0.6932	-1.0322	-0.6786	-0.3404
MB-2796	brca_metabric	MB-2796	57.94	MASTECTOMY	Breast Cancer	Breast Mixed Ductal and Lobular Carcinoma	Moderate	NO	claudin-low	2	Positve	Positive	3	NEUTRAL	Negative	Mixed	YES	Post	2	NA	1	5	5.04	MDLC	87.7	1:DECEASED	Positive	YES	18.46666667	1:Recurred	1	Primary	Female	ER+/HER2- High Prolif	6.537588519	20	2	1	brca_metabric	0.622	1.3727	1.2415	-1.0533	1.148	-0.3486	0.4724	-0.0104	0.3471	-1.7008
MB-2823	brca_metabric	MB-2823	35.97	BREAST CONSERVING	Breast Cancer	Breast Mixed Ductal and Lobular Carcinoma	NA	NO	claudin-low	2	Positve	Positive	3	GAIN	Positive	Mixed	YES	Pre	4ER+	Right	0	5	4.022	MDLC	269.9	0:00	Positive	YES	269.9	0:Not Recurred	1	Primary	Female	ER+/HER2- Low Prolif	6.537588519	11	1	0	brca_metabric	0.8051	0.8165	-1.1554	0.2573	2.2709	-0.4818	1.0301	-0.3189	0.141	-0.634
MB-2833	brca_metabric	MB-2833	42.9	MASTECTOMY	Breast Cancer	Breast Invasive Ductal Carcinoma	High	YES	claudin-low	2	Negative	Negative	3	NEUTRAL	Negative	Medullary	NO	Pre	10	Right	2	5	5.046	IDC	259.7666667	0:00	Negative	YES	259.7666667	0:Not Recurred	1	Primary	Female	NA	6.537588519	23	2	0	brca_metabric	1.2887	-1.7154	-0.9721	-0.8496	-0.0391	0.1458	-0.3719	-0.093	0.0379	-0.317
MB-2845	brca_metabric	MB-2845	55.8	MASTECTOMY	Breast Cancer	Breast Invasive Lobular Carcinoma	Moderate	NO	claudin-low	2	Positve	Positive	2	NEUTRAL	Negative	Lobular	NO	Post	4ER+	Right	0	5	3.028	ILC	264.7666667	0:00	Negative	NO	264.7666667	0:Not Recurred	1	Primary	Female	ER+/HER2- Low Prolif	6.537588519	14	1	0	brca_metabric	2.1865	2.1634	1.8186	0.1734	3.4647	-0.3845	3.9703	1.3804	-1.0472	-1.8518
MB-2850	brca_metabric	MB-2850	31.48	MASTECTOMY	Breast Cancer	Breast Invasive Ductal Carcinoma	Moderate	YES	claudin-low	2	Negative	Negative	3	NEUTRAL	Negative	Ductal/NST	NO	Pre	10	Right	11	5	6.062	IDC	9.433333333	1:DECEASED	Negative	YES	8.433333333	1:Recurred	1	Primary	Female	NA	6.537588519	31	3	1	brca_metabric	0.1626	-0.1594	0.0796	-0.184	-0.317	1.5271	0.0078	-1.0519	0.8388	-0.9844
MB-2857	brca_metabric	MB-2857	45.3	MASTECTOMY	Breast Cancer	Breast Invasive Ductal Carcinoma	Moderate	YES	claudin-low	2	Negative	Negative	3	NEUTRAL	Negative	Ductal/NST	NO	Pre	10	Left	1	5	5.044	IDC	250.6666667	0:00	Negative	YES	250.6666667	0:Not Recurred	1	Primary	Female	ER-/HER2-	6.537588519	22	2	0	brca_metabric	0.9738	0.5474	-0.1316	-0.5445	-0.3378	0.2725	0.3193	0.5252	-0.1364	-1.2936
MB-2895	brca_metabric	MB-2895	66.84	MASTECTOMY	Breast Cancer	Breast Invasive Ductal Carcinoma	Low	NO	claudin-low	2	Negative	Negative	3	GAIN	Positive	Ductal/NST	YES	Post	5	Left	0	6	4.03	IDC	196.5666667	1:DECEASED	Negative	NO	186.5333333	1:Recurred	1	Primary	Female	HER2+	7.845106223	15	1	1	brca_metabric	0.2019	-0.5554	-0.3884	0.4839	0.7645	0.269	-0.798	-1.2192	1.7369	-0.4816
MB-2904	brca_metabric	MB-2904	34.83	MASTECTOMY	Breast Cancer	Breast Invasive Ductal Carcinoma	High	YES	claudin-low	2	Negative	Negative	3	NEUTRAL	Negative	Ductal/NST	NO	Pre	10	Left	1	6	5.05	IDC	125.6	1:DECEASED	Negative	YES	104.0333333	1:Recurred	1	Primary	Female	NA	7.845106223	25	2	1	brca_metabric	-0.3365	1.6461	3.1099	0.0786	-0.7588	0.2909	0.8819	-1.5776	0.6753	-0.8137
MB-2957	brca_metabric	MB-2957	31.02	MASTECTOMY	Breast Cancer	Breast Invasive Ductal Carcinoma	High	YES	claudin-low	2	Negative	Negative	3	NEUTRAL	Negative	Ductal/NST	NO	Pre	10	Left	2	4	5.06	IDC	262.1333333	0:00	Negative	YES	262.1333333	0:Not Recurred	1	Primary	Female	ER-/HER2-	5.230070815	30	2	0	brca_metabric	-0.1303	0.3791	-0.2165	1.1403	0.426	-1.0056	0.6191	0.0046	-0.9232	0.0589
MB-2963	brca_metabric	MB-2963	53.99	BREAST CONSERVING	Breast Cancer	Breast Mixed Ductal and Lobular Carcinoma	Moderate	NO	claudin-low	2	Positve	Negative	2	NEUTRAL	Negative	Mixed	YES	Post	4ER+	Left	4	5	5.02	MDLC	227.8333333	1:DECEASED	Negative	YES	186.8	1:Recurred	1	Primary	Female	ER-/HER2-	6.537588519	10	3	1	brca_metabric	1.0809	1.6747	-0.8511	0.2754	0.7223	-0.2646	-0.0493	-0.3147	0.2912	-1.1328
MB-2993	brca_metabric	MB-2993	63.65	MASTECTOMY	Breast Cancer	Breast Invasive Ductal Carcinoma	Low	NO	claudin-low	2	Negative	Negative	3	NEUTRAL	Negative	Ductal/NST	YES	Post	10	Right	0	4	4.04	IDC	187.0333333	0:00	Negative	YES	187.0333333	0:Not Recurred	1	Primary	Female	ER-/HER2-	5.230070815	20	1	0	brca_metabric	0.7746	1.1347	-0.1495	0.2957	0.2474	-0.5928	1.2102	1.2535	-0.7141	-0.2899
MB-3001	brca_metabric	MB-3001	50.45	MASTECTOMY	Breast Cancer	Breast Invasive Ductal Carcinoma	High	YES	claudin-low	2	Negative	Negative	3	LOSS	Negative	Ductal/NST	NO	Post	10	Left	1	7	5.024	IDC	263.2333333	0:00	Negative	YES	263.2333333	0:Not Recurred	1	Primary	Female	NA	9.152623927	12	2	0	brca_metabric	0.2238	-1.3461	-0.9363	-0.9403	-0.5358	-1.1995	4.0764	0.5139	-0.483	0.7931
MB-3006	brca_metabric	MB-3006	60.09	MASTECTOMY	Breast Cancer	Breast Invasive Ductal Carcinoma	Moderate	NO	claudin-low	2	Positve	Positive	2	NEUTRAL	Negative	Ductal/NST	YES	Post	4ER+	Left	6	6	5.04	IDC	15.7	1:DECEASED	Negative	YES	10.1	1:Recurred	1	Primary	Female	ER-/HER2-	7.845106223	20	3	1	brca_metabric	2.2354	0.3048	1.4361	0.6756	2.0916	-1.0447	-0.0819	-0.1828	0.0453	-1.4007
MB-3013	brca_metabric	MB-3013	50.37	BREAST CONSERVING	Breast Cancer	Breast Invasive Ductal Carcinoma	Moderate	NO	claudin-low	2	Positve	Positive	1	NEUTRAL	Negative	Ductal/NST	YES	Post	4ER+	Left	1	3	3.046	IDC	238.3666667	0:00	Negative	YES	122.1333333	1:Recurred	1	Primary	Female	ER+/HER2- Low Prolif	3.922553111	23	2	0	brca_metabric	1.0183	0.5475	0.355	-0.5802	0.6995	-1.4108	0.9013	1.0222	-1.1527	-1.3374
MB-3062	brca_metabric	MB-3062	62.87	BREAST CONSERVING	Breast Cancer	Breast Invasive Ductal Carcinoma	NA	NO	claudin-low	2	Negative	Negative	3	NEUTRAL	Negative	Ductal/NST	NO	Post	10	Left	0	5	4.034	IDC	146.3666667	0:00	Negative	YES	146.3666667	0:Not Recurred	1	Primary	Female	ER-/HER2-	6.537588519	17	1	0	brca_metabric	1.8358	-0.39	-0.3277	0.4157	0.8722	-0.6761	1.8579	-0.398	0.7867	0.021
MB-3067	brca_metabric	MB-3067	60.29	MASTECTOMY	Breast Cancer	Breast Invasive Ductal Carcinoma	High	YES	claudin-low	2	Negative	Negative	3	NEUTRAL	Negative	Medullary	NO	Post	9	Right	2	5	5.036	IDC	259.5333333	0:00	Negative	YES	259.5333333	0:Not Recurred	1	Primary	Female	ER-/HER2-	6.537588519	18	2	0	brca_metabric	0.6857	0.005	0.2416	0.5733	-0.8332	0.823	-0.5452	-0.4158	1.0212	-1.5242
MB-3292	brca_metabric	MB-3292	60.04	BREAST CONSERVING	Breast Cancer	Breast Invasive Ductal Carcinoma	Moderate	NO	claudin-low	2	Negative	Negative	3	NEUTRAL	Negative	Ductal/NST	YES	Post	10	Left	0	5	4.036	IDC	217.7666667	0:00	Negative	NO	217.7666667	0:Not Recurred	1	Primary	Female	ER-/HER2-	6.537588519	18	1	0	brca_metabric	2.4846	0.8023	0.4934	-0.8587	0.6483	-0.7383	1.6249	-0.756	1.8502	0.9527
MB-3367	brca_metabric	MB-3367	65.62	MASTECTOMY	Breast Cancer	Breast Invasive Ductal Carcinoma	High	NO	claudin-low	2	Negative	Positive	3	NEUTRAL	Negative	Ductal/NST	YES	Post	10	Left	0	9	4.046	IDC	179.4333333	0:00	Negative	NO	179.4333333	0:Not Recurred	1	Primary	Female	ER-/HER2-	11.76765933	23	1	0	brca_metabric	1.6182	-0.1108	0.9245	0.4992	-0.1695	-0.4518	3.5435	-0.1672	1.3061	-1.6472
MB-3383	brca_metabric	MB-3383	38.49	MASTECTOMY	Breast Cancer	Breast Invasive Ductal Carcinoma	Moderate	YES	claudin-low	2	Negative	Negative	3	NEUTRAL	Negative	Ductal/NST	NO	Pre	10	Left	8	8	6.056	IDC	23.2	1:DECEASED	Negative	YES	18.96666667	1:Recurred	1	Primary	Female	NA	10.46014163	28	3	1	brca_metabric	0.4853	1.5616	0.9395	-0.1318	-0.4745	-0.5355	2.7681	-0.5516	-0.0838	-0.0914
MB-3395	brca_metabric	MB-3395	52.45	MASTECTOMY	Breast Cancer	Breast Invasive Ductal Carcinoma	High	NO	claudin-low	2	Negative	Negative	3	NEUTRAL	Negative	Ductal/NST	YES	Post	10	Left	0	6	4.03	IDC	243.7666667	0:00	Negative	NO	243.7666667	0:Not Recurred	1	Primary	Female	ER-/HER2-	7.845106223	15	1	0	brca_metabric	2.3501	0.6828	0.5446	-0.4498	0.9993	-0.3215	0.0869	-1.2254	1.0534	0.3299
MB-3459	brca_metabric	MB-3459	57.66	MASTECTOMY	Breast Cancer	Breast Invasive Ductal Carcinoma	High	NO	claudin-low	2	Positve	Positive	2	GAIN	Negative	Ductal/NST	NO	Post	7	Right	0	5	3.04	IDC	241.4	0:00	Positive	NO	241.4	0:Not Recurred	1	Primary	Female	ER+/HER2- High Prolif	6.537588519	20	1	0	brca_metabric	0.5945	0.5765	-0.5799	0.1603	0.1392	0.7234	-0.2543	0.0637	0.5981	-1.634
MB-3479	brca_metabric	MB-3479	60.3	MASTECTOMY	Breast Cancer	Breast Invasive Ductal Carcinoma	Moderate	NO	claudin-low	2	Positve	Positive	3	NEUTRAL	Negative	Ductal/NST	YES	Post	4ER+	Left	1	1	5.044	IDC	231.6666667	0:00	Positive	YES	231.6666667	0:Not Recurred	1	Primary	Female	ER-/HER2-	1.307517704	22	2	0	brca_metabric	1.5323	0.706	0.3785	0.2362	2.5368	0.1381	1.9581	1.2824	0.4178	-1.9858
MB-3567	brca_metabric	MB-3567	55.95	MASTECTOMY	Breast Cancer	Breast Mixed Ductal and Lobular Carcinoma	High	YES	claudin-low	2	Negative	Negative	3	NEUTRAL	Negative	Mixed	YES	Post	1	Left	0	4	4.05	MDLC	236.0333333	0:00	Negative	YES	236.0333333	0:Not Recurred	1	Primary	Female	ER-/HER2-	5.230070815	25	2	0	brca_metabric	1.3257	-0.2668	-0.1731	-1.6025	-0.6859	1.1935	-0.6079	-1.2859	1.4695	0.3935
MB-3702	brca_metabric	MB-3702	37.16	MASTECTOMY	Breast Cancer	Breast Invasive Ductal Carcinoma	Moderate	YES	claudin-low	2	Negative	Negative	3	NEUTRAL	Negative	Ductal/NST	NO	Pre	10	Right	1	5	5.011	IDC	230.4666667	0:00	Negative	YES	230.4666667	0:Not Recurred	1	Primary	Female	ER-/HER2-	6.537588519	5.5	2	0	brca_metabric	0.7655	-0.8024	0.0513	-0.7909	-0.0645	-1.0113	-0.0616	-0.6923	-0.4044	0.3129
MB-3707	brca_metabric	MB-3707	70.77	MASTECTOMY	Breast Cancer	Breast Invasive Ductal Carcinoma	High	NO	claudin-low	2	Positve	Positive	3	NEUTRAL	Negative	Ductal/NST	YES	Post	4ER+	Left	1	2	5.05	IDC	228.7666667	1:DECEASED	Negative	NO	189.9666667	1:Recurred	1	Primary	Female	ER+/HER2- Low Prolif	2.615035408	25	2	1	brca_metabric	1.4243	0.4529	0.9121	0.4323	1.3102	-0.2637	0.1722	-0.7896	0.5325	-1.0831
MB-3752	brca_metabric	MB-3752	49.98	BREAST CONSERVING	Breast Cancer	Breast Invasive Ductal Carcinoma	High	NO	claudin-low	2	Negative	Negative	3	LOSS	Negative	Medullary	NO	Pre	4ER-	Left	0	4	4.03	IDC	75.33333333	1:DECEASED	Negative	YES	64.9	1:Recurred	1	Primary	Female	ER-/HER2-	5.230070815	15	1	1	brca_metabric	1.1396	-0.7592	-0.2288	0.0068	-0.6796	0.2031	0.1536	0.0088	2.7124	-0.8888
MB-3865	brca_metabric	MB-3865	49.37	BREAST CONSERVING	Breast Cancer	Breast Invasive Ductal Carcinoma	Moderate	NO	claudin-low	2	Positve	Positive	1	NEUTRAL	Negative	Tubular/ cribriform	YES	Pre	3	Right	0	4	2.03	IDC	199.9666667	0:00	Negative	YES	199.9666667	0:Not Recurred	1	Primary	Female	ER+/HER2- Low Prolif	5.230070815	15	1	0	brca_metabric	0.9941	0.8673	-0.4781	0.2767	1.4363	0.7606	1.4574	0.6668	-0.7317	-1.8064
MB-4005	brca_metabric	MB-4005	66.37	MASTECTOMY	Breast Cancer	Breast Invasive Lobular Carcinoma	Moderate	NO	claudin-low	3	Positve	Positive	2	NEUTRAL	Negative	Lobular	YES	Post	3	Right	0	4	3.036	ILC	188.3666667	0:00	Positive	YES	188.3666667	0:Not Recurred	1	Primary	Female	NA	5.230070815	18	1	0	brca_metabric	1.5312	0.444	-1.0706	-0.3458	1.4895	1.5923	0.2284	0.8295	0.5931	-0.7894
MB-4416	brca_metabric	MB-4416	44.89	BREAST CONSERVING	Breast Cancer	Breast Invasive Ductal Carcinoma	Moderate	YES	claudin-low	3	Negative	Negative	3	NEUTRAL	Negative	Ductal/NST	NO	Pre	4ER-	Right	3	4	5.05	IDC	241.6	1:DECEASED	Negative	YES	194.8666667	1:Recurred	1	Primary	Female	NA	5.230070815	25	2	1	brca_metabric	-0.3914	1.1904	-0.0315	-2.2854	-0.0515	0.3413	1.2779	-1.5177	2.6569	1.0895
MB-4696	brca_metabric	MB-4696	49.98	MASTECTOMY	Breast Cancer	Breast Invasive Ductal Carcinoma	Low	NO	claudin-low	3	Negative	Negative	3	LOSS	Negative	Ductal/NST	NO	Pre	10	Left	0	8	4.09	IDC	255.2666667	0:00	Negative	NO	255.2666667	0:Not Recurred	1	Primary	Female	ER-/HER2-	10.46014163	45	NA	0	brca_metabric	0.5039	-1.426	-0.9779	1.5639	-0.0641	0.7133	2.2607	0.9552	-0.1394	-0.9109
MB-4711	brca_metabric	MB-4711	56.07	MASTECTOMY	Breast Cancer	Breast Invasive Ductal Carcinoma	Low	YES	claudin-low	3	Negative	Negative	3	GAIN	Positive	Ductal/NST	NO	Post	5	Left	11	4	6.198	IDC	31.46666667	1:DECEASED	Negative	YES	13.73333333	1:Recurred	1	Primary	Female	ER-/HER2-	5.230070815	99	3	1	brca_metabric	1.274	-0.2267	-0.1308	-0.1406	1.8413	0.3618	-0.0985	-0.1613	1.9662	-0.3777
MB-4733	brca_metabric	MB-4733	56.27	BREAST CONSERVING	Breast Cancer	Breast Invasive Ductal Carcinoma	Moderate	YES	claudin-low	3	Negative	Negative	3	NEUTRAL	Negative	Ductal/NST	YES	Post	4ER-	Left	4	6	6.036	IDC	19.73333333	1:DECEASED	Negative	YES	10.26666667	1:Recurred	1	Primary	Female	ER-/HER2-	7.845106223	18	2	1	brca_metabric	0.8633	-0.4089	1.8136	-0.2478	0.9794	0.3365	0.041	-1.4931	2.5027	1.1369
MB-4865	brca_metabric	MB-4865	50.7	MASTECTOMY	Breast Cancer	Breast Invasive Ductal Carcinoma	Low	NO	claudin-low	3	Negative	Negative	3	NEUTRAL	Negative	Ductal/NST	NO	Post	10	Right	0	8	4.07	IDC	229.9	0:00	Negative	NO	229.9	0:Not Recurred	1	Primary	Female	ER-/HER2-	10.46014163	35	2	0	brca_metabric	1.5854	-0.0483	-2.377	-0.5058	0.1623	-0.2743	-0.3931	0.9778	0.4304	1.8702
MB-4876	brca_metabric	MB-4876	42.45	BREAST CONSERVING	Breast Cancer	Breast Invasive Lobular Carcinoma	Low	NO	claudin-low	3	Positve	Positive	2	NEUTRAL	Negative	Lobular	NO	Pre	4ER+	Left	0	5	3.056	ILC	150.6	1:DECEASED	Negative	YES	125.5333333	1:Recurred	1	Primary	Female	ER-/HER2-	6.537588519	28	2	1	brca_metabric	2.3788	-0.4562	0.0052	-1.8599	1.0593	-0.008	-0.5716	0.2865	1.5302	-1.6272
MB-4888	brca_metabric	MB-4888	63.95	BREAST CONSERVING	Breast Cancer	Breast Invasive Ductal Carcinoma	High	NO	claudin-low	3	Negative	Negative	3	NEUTRAL	Negative	Ductal/NST	NO	Post	4ER-	Right	0	8	4.032	IDC	230.5	0:00	Negative	YES	230.5	0:Not Recurred	1	Primary	Female	ER-/HER2-	10.46014163	16	1	0	brca_metabric	0.5444	0.1043	1.7122	1.171	0.0264	1.3695	0.1282	0.7171	-0.0201	2.0028
MB-4893	brca_metabric	MB-4893	33.04	MASTECTOMY	Breast Cancer	Breast Invasive Ductal Carcinoma	Low	YES	claudin-low	3	Negative	Negative	3	NEUTRAL	Negative	Ductal/NST	NO	Pre	10	Left	3	6	5.04	IDC	176.7	0:00	Negative	NO	176.7	0:Not Recurred	1	Primary	Female	ER-/HER2-	7.845106223	20	2	0	brca_metabric	0.8472	-0.1882	0.0951	-0.3687	0.7866	-0.4268	-0.1497	-0.1699	2.0479	-0.0779
MB-4931	brca_metabric	MB-4931	58.39	MASTECTOMY	Breast Cancer	Breast Invasive Ductal Carcinoma	High	NO	claudin-low	3	Negative	Negative	3	NEUTRAL	Negative	Ductal/NST	YES	Post	10	Left	0	10	4.06	IDC	30.36666667	1:DECEASED	Negative	NO	17.76666667	1:Recurred	1	Primary	Female	NA	13.07517704	30	2	1	brca_metabric	1.003	1.2421	1.0898	-0.0893	-0.9857	0.4372	-0.2714	-0.3621	1.932	0.9915
MB-5017	brca_metabric	MB-5017	65.86	MASTECTOMY	Breast Cancer	Breast Invasive Ductal Carcinoma	Moderate	NO	claudin-low	3	Positve	Positive	3	NEUTRAL	Negative	Ductal/NST	YES	Post	4ER+	Left	6	4	6.028	IDC	144.9333333	0:00	Negative	YES	144.9333333	0:Not Recurred	1	Primary	Female	ER+/HER2- High Prolif	5.230070815	14	2	0	brca_metabric	0.2987	0.2744	0.2525	-1.9105	0.7735	-0.0962	-0.8221	0.0756	1.9043	0.0842
MB-5041	brca_metabric	MB-5041	45.4	BREAST CONSERVING	Breast Cancer	Breast Invasive Ductal Carcinoma	Moderate	NO	claudin-low	3	Positve	Negative	3	NEUTRAL	Negative	Ductal/NST	NO	Pre	2	Left	0	2	4.04	IDC	173.9333333	0:00	Negative	YES	173.9333333	1:Recurred	1	Primary	Female	ER-/HER2-	2.615035408	20	1	0	brca_metabric	0.7998	0.0521	0.7288	-0.6012	-0.3457	0.0953	-0.157	-1.0948	1.6934	-0.7152
MB-5065	brca_metabric	MB-5065	68.66	MASTECTOMY	Breast Cancer	Breast Mixed Ductal and Lobular Carcinoma	Moderate	NO	claudin-low	3	Negative	Negative	3	NEUTRAL	Negative	Mixed	NO	Post	4ER-	Right	0	3	4.032	MDLC	184.8	0:00	Negative	NO	184.8	0:Not Recurred	1	Primary	Female	ER-/HER2-	3.922553111	16	1	0	brca_metabric	0.9399	0.1744	-0.8012	-1.1549	-0.4555	0.3291	0.6757	-0.5791	0.7616	0.993
MB-5100	brca_metabric	MB-5100	32.74	BREAST CONSERVING	Breast Cancer	Breast Invasive Ductal Carcinoma	Moderate	YES	claudin-low	3	Negative	Negative	3	NEUTRAL	Negative	Ductal/NST	YES	Pre	10	Left	17	6	6.04	IDC	19.9	1:DECEASED	Negative	YES	16.16666667	1:Recurred	1	Primary	Female	ER-/HER2-	7.845106223	20	2	1	brca_metabric	0.5823	-0.6693	1.9037	2.0619	-0.9799	-1.0293	1.301	0.5967	1.1358	0.6557
MB-5162	brca_metabric	MB-5162	53.38	MASTECTOMY	Breast Cancer	Breast Invasive Ductal Carcinoma	Low	NO	claudin-low	3	NA	Negative	2	NEUTRAL	Negative	Ductal/NST	NO	Post	4ER-	Right	0	3	3.03	IDC	164.3333333	0:00	Negative	NO	164.3333333	0:Not Recurred	1	Primary	Female	ER-/HER2-	3.922553111	15	1	0	brca_metabric	2.2331	1.1249	0.5897	-0.5236	3.0644	1.3256	-0.6185	1.3596	2.1719	-1.805
MB-5223	brca_metabric	MB-5223	42.05	BREAST CONSERVING	Breast Cancer	Breast Invasive Ductal Carcinoma	Moderate	YES	claudin-low	3	Negative	Negative	2	NEUTRAL	Negative	Ductal/NST	NO	Pre	4ER-	Right	2	2	4.044	IDC	144.6666667	1:DECEASED	Negative	YES	136.7	1:Recurred	1	Primary	Female	ER-/HER2-	2.615035408	22	2	1	brca_metabric	1.2689	1.0517	1.1921	-0.7053	0.8987	0.1792	0.3865	0.046	0.3134	0.8458
MB-5255	brca_metabric	MB-5255	58.7	BREAST CONSERVING	Breast Cancer	Breast Invasive Ductal Carcinoma	Low	NO	claudin-low	3	Negative	Negative	3	GAIN	Negative	Ductal/NST	NO	Post	4ER-	Left	NA	NA	4.03	IDC	53.56666667	0:00	Negative	YES	53.56666667	0:Not Recurred	1	Primary	Female	ER-/HER2-	0	15	1	0	brca_metabric	3.0429	0.9354	0.3165	-1.8715	3.3142	-1.5582	-0.0627	0.3716	2.4388	-2.2788
MB-5272	brca_metabric	MB-5272	40.71	BREAST CONSERVING	Breast Cancer	Breast Invasive Ductal Carcinoma	Moderate	NO	claudin-low	3	Positve	Positive	3	NEUTRAL	Negative	Medullary	NO	Pre	4ER+	Left	0	10	4.04	IDC	201.9333333	1:DECEASED	Negative	YES	114.4666667	1:Recurred	1	Primary	Female	ER+/HER2- High Prolif	13.07517704	20	1	1	brca_metabric	0.5749	1.2184	-0.7348	0.8409	0.1948	-0.4063	-0.2974	-0.8462	1.4525	-0.936
MB-5296	brca_metabric	MB-5296	78.93	MASTECTOMY	Breast Cancer	Breast Invasive Ductal Carcinoma	Moderate	NO	claudin-low	3	Positve	Negative	3	GAIN	Positive	Ductal/NST	YES	Post	5	Right	6	7	6.08	IDC	13.8	1:DECEASED	Negative	YES	10.86666667	1:Recurred	1	Primary	Female	HER2+	9.152623927	40	3	1	brca_metabric	0.9916	0.3754	-1.3856	1.0952	1.3344	-0.0201	-0.3432	-0.1718	0.9193	-1.4768
MB-5311	brca_metabric	MB-5311	73.01	BREAST CONSERVING	Breast Cancer	Breast Invasive Ductal Carcinoma	High	NO	claudin-low	3	Positve	Positive	2	NEUTRAL	Negative	Ductal/NST	YES	Post	4ER+	Right	0	8	3.054	IDC	57.66666667	1:DECEASED	Positive	YES	0.7	1:Recurred	1	Primary	Female	ER-/HER2-	10.46014163	27	2	1	brca_metabric	1.2971	1.4755	2.9303	-0.5979	0.8883	0.1341	3.3348	2.0511	0.1721	-1.2209
MB-5323	brca_metabric	MB-5323	31.26	MASTECTOMY	Breast Cancer	Breast Invasive Ductal Carcinoma	Moderate	NO	claudin-low	3	Negative	Negative	3	LOSS	Negative	Ductal/NST	NO	Pre	4ER-	Left	0	3	4.03	IDC	226.0666667	0:00	Negative	NO	226.0666667	0:Not Recurred	1	Primary	Female	ER-/HER2-	3.922553111	15	1	0	brca_metabric	0.4752	0.3241	1.9099	1.741	0.0283	0.1451	-0.1693	0.175	2.9313	-0.4486
MB-5325	brca_metabric	MB-5325	43.04	MASTECTOMY	Breast Cancer	Invasive Breast Carcinoma	Moderate	YES	claudin-low	3	Negative	Negative	3	NEUTRAL	Negative	NA	YES	Pre	10	Left	NA	NA	5.16	BRCA	204.2333333	0:00	Negative	YES	204.2333333	0:Not Recurred	1	Primary	Female	ER-/HER2-	0	80	NA	0	brca_metabric	0.5529	0.2253	0.0166	-2.2305	1.5831	0.614	-0.2906	-0.2575	1.9565	0.5572
MB-5348	brca_metabric	MB-5348	41.27	MASTECTOMY	Breast Cancer	Breast Invasive Ductal Carcinoma	High	YES	claudin-low	3	Negative	Negative	3	NEUTRAL	Negative	Ductal/NST	NO	Pre	10	Left	1	3	5.03	IDC	169.6666667	0:00	Negative	NO	169.6666667	0:Not Recurred	1	Primary	Female	ER-/HER2-	3.922553111	15	2	0	brca_metabric	0.1374	-0.7196	1.397	-0.8611	-0.2633	-0.2279	2.4547	0.4194	0.6502	1.7379
MB-5350	brca_metabric	MB-5350	66.7	BREAST CONSERVING	Breast Cancer	Breast Mixed Ductal and Lobular Carcinoma	High	NO	claudin-low	3	Positve	Positive	3	NEUTRAL	Negative	Mixed	YES	Post	4ER+	Right	1	3	5.05	MDLC	53.63333333	1:DECEASED	Negative	YES	53.56666667	1:Recurred	1	Primary	Female	ER-/HER2-	3.922553111	25	2	1	brca_metabric	1.6217	1.1285	-0.4058	0.2137	1.4462	0.1642	0.0317	0.6959	0.3022	-1.3637
MB-5392	brca_metabric	MB-5392	57.34	MASTECTOMY	Breast Cancer	Breast Invasive Lobular Carcinoma	High	NO	claudin-low	3	Negative	Negative	3	NEUTRAL	Negative	Lobular	YES	Post	4ER-	Right	0	10	4.028	ILC	237.2666667	0:00	Negative	NO	237.2666667	0:Not Recurred	1	Primary	Female	ER-/HER2-	13.07517704	14	1	0	brca_metabric	1.4253	-0.7778	2.1783	-0.6562	0.6707	0.0895	-0.4694	0.1678	0.4413	-1.4338
MB-5405	brca_metabric	MB-5405	64.43	BREAST CONSERVING	Breast Cancer	Invasive Breast Carcinoma	High	NO	claudin-low	3	Positve	Positive	3	NEUTRAL	Negative	NA	YES	Post	3	Right	2	6	5.05	BRCA	117.6	0:00	Negative	YES	117.6	0:Not Recurred	1	Primary	Female	ER+/HER2- High Prolif	7.845106223	25	2	0	brca_metabric	1.12	-1.4926	-0.7446	0.3924	-0.9538	0.1833	-0.489	0.029	3.2699	-0.8641
MB-5408	brca_metabric	MB-5408	65.48	BREAST CONSERVING	Breast Cancer	Breast Invasive Ductal Carcinoma	Moderate	NO	claudin-low	3	Positve	Negative	2	GAIN	Negative	Ductal/NST	NO	Post	4ER+	Right	0	6	3.032	IDC	101.4	0:00	Negative	YES	101.4	0:Not Recurred	1	Primary	Female	ER-/HER2-	7.845106223	16	1	0	brca_metabric	1.7449	0.5061	0.7192	-2.2399	1.7994	0.71	-0.2771	-0.253	1.5004	-0.7626
MB-5431	brca_metabric	MB-5431	49.91	BREAST CONSERVING	Breast Cancer	Breast Invasive Ductal Carcinoma	Low	NO	claudin-low	3	Positve	Positive	2	NEUTRAL	Negative	Ductal/NST	NO	Pre	4ER+	Left	0	9	3.03	IDC	15.86666667	1:DECEASED	Positive	YES	7.2	1:Recurred	1	Primary	Female	ER-/HER2-	11.76765933	15	1	1	brca_metabric	0.8244	-0.6146	-0.9721	-1.0521	0.7885	0.9825	-0.0131	-1.6207	1.182	-1.0275
MB-5440	brca_metabric	MB-5440	49.05	BREAST CONSERVING	Breast Cancer	Breast Invasive Ductal Carcinoma	High	YES	claudin-low	3	Negative	Negative	3	NEUTRAL	Negative	Ductal/NST	NO	Pre	10	Left	1	8	5.036	IDC	196.6333333	0:00	Negative	YES	196.6333333	0:Not Recurred	1	Primary	Female	ER-/HER2-	10.46014163	18	2	0	brca_metabric	0.9143	-0.0078	-1.6421	-0.4382	-0.9782	0.6232	-0.0468	-0.8951	2.112	1.2307
MB-5450	brca_metabric	MB-5450	38.92	BREAST CONSERVING	Breast Cancer	Breast Invasive Ductal Carcinoma	Low	NO	claudin-low	3	Negative	Negative	3	NEUTRAL	Negative	Ductal/NST	NO	Pre	10	Right	0	6	4.024	IDC	190.2	0:00	Negative	YES	190.2	0:Not Recurred	1	Primary	Female	ER-/HER2-	7.845106223	12	1	0	brca_metabric	0.2324	-0.6313	0.1845	-0.3035	-0.126	0.2971	-0.1108	0.5191	0.8192	-0.4262
MB-5474	brca_metabric	MB-5474	46.26	MASTECTOMY	Breast Cancer	Breast Invasive Ductal Carcinoma	Moderate	YES	claudin-low	3	Negative	Negative	3	GAIN	Positive	Ductal/NST	NO	Pre	5	Left	1	9	5.07	IDC	226.7	0:00	Negative	NO	226.7	0:Not Recurred	1	Primary	Female	HER2+	11.76765933	35	2	0	brca_metabric	1.6151	-0.0815	0.3317	-0.8316	0.9053	0.8087	-0.4141	-0.3797	0.9158	-1.2454
MB-5527	brca_metabric	MB-5527	53.48	MASTECTOMY	Breast Cancer	Breast Invasive Ductal Carcinoma	NA	YES	claudin-low	3	Negative	Negative	2	GAIN	Positive	Ductal/NST	YES	Post	4ER-	Left	8	3	5.022	IDC	180.5666667	0:00	Negative	YES	180.5666667	0:Not Recurred	1	Primary	Female	ER-/HER2-	3.922553111	11	2	0	brca_metabric	0.7903	-1.852	0.0226	-0.5679	0.1131	0.5809	-0.9201	-0.6837	3.5411	-0.8334
MB-5531	brca_metabric	MB-5531	66.56	BREAST CONSERVING	Breast Cancer	Breast Invasive Ductal Carcinoma	High	NO	claudin-low	3	Negative	Negative	2	NEUTRAL	Negative	Ductal/NST	NO	Post	10	Right	0	7	3.03	IDC	183.9666667	0:00	Negative	YES	183.9666667	0:Not Recurred	1	Primary	Female	ER-/HER2-	9.152623927	15	1	0	brca_metabric	0.1262	-0.7458	-0.518	-0.5595	-0.3462	1.195	-0.2699	-0.4701	1.2382	-0.1182
MB-5534	brca_metabric	MB-5534	80.09	MASTECTOMY	Breast Cancer	Breast Invasive Ductal Carcinoma	Moderate	NO	claudin-low	3	Positve	Positive	2	NEUTRAL	Negative	Ductal/NST	YES	Post	4ER+	Left	10	4	5.05	IDC	79.1	1:DECEASED	Negative	YES	43.16666667	1:Recurred	1	Primary	Female	ER-/HER2-	5.230070815	25	3	1	brca_metabric	1.5694	-0.9363	0.6997	-1.3508	0.9075	0.7216	-0.2175	-0.6581	1.5968	-0.6279
MB-5548	brca_metabric	MB-5548	62.43	MASTECTOMY	Breast Cancer	Breast Invasive Ductal Carcinoma	High	NO	claudin-low	3	Negative	Negative	3	NEUTRAL	Negative	Ductal/NST	NO	Post	10	Left	0	3	4.1	IDC	25.33333333	0:00	Negative	NO	25.33333333	0:Not Recurred	1	Primary	Female	ER-/HER2-	3.922553111	50	NA	0	brca_metabric	-0.0111	0.3528	4.2668	0.7535	-1.1543	0.2886	-1.0172	-0.6435	-0.0787	1.6977
MB-5572	brca_metabric	MB-5572	47.88	BREAST CONSERVING	Breast Cancer	Breast Invasive Ductal Carcinoma	NA	NO	claudin-low	3	Negative	Negative	3	NEUTRAL	Negative	Ductal/NST	NO	Pre	10	Right	0	2	4.03	IDC	178.6333333	0:00	Negative	YES	178.6333333	0:Not Recurred	1	Primary	Female	ER-/HER2-	2.615035408	15	1	0	brca_metabric	0.9778	-0.3566	0.1586	0.392	-0.5069	-0.6489	-0.2589	0.0681	2.2672	-0.3957
MB-5577	brca_metabric	MB-5577	68.64	MASTECTOMY	Breast Cancer	Breast Invasive Lobular Carcinoma	High	NO	claudin-low	3	Positve	Negative	3	NEUTRAL	Negative	Lobular	YES	Post	3	Right	8	9	6.12	ILC	55.4	1:DECEASED	Negative	NO	45.16666667	1:Recurred	1	Primary	Female	ER+/HER2- High Prolif	11.76765933	60	3	1	brca_metabric	1.802	-0.9199	0.0272	-0.355	-0.0902	-1.2408	-0.664	-1.1997	2.4952	0.2413
MB-5588	brca_metabric	MB-5588	66.55	MASTECTOMY	Breast Cancer	Breast Mixed Ductal and Lobular Carcinoma	Moderate	NO	claudin-low	3	Positve	Positive	3	NEUTRAL	Negative	Mixed	YES	Post	4ER+	Right	2	3	5.036	MDLC	81.13333333	1:DECEASED	Negative	NO	70.23333333	1:Recurred	1	Primary	Female	ER-/HER2-	3.922553111	18	2	1	brca_metabric	1.2531	-0.3506	-0.3912	-0.2172	0.1926	-0.1632	-0.4734	-0.5163	2.464	-0.2969
MB-5616	brca_metabric	MB-5616	41.53	BREAST CONSERVING	Breast Cancer	Breast Invasive Ductal Carcinoma	Moderate	YES	claudin-low	3	Negative	Negative	3	NEUTRAL	Negative	Ductal/NST	NO	Pre	10	Left	4	3	6.04	IDC	180.6333333	0:00	Negative	YES	180.6333333	0:Not Recurred	1	Primary	Female	ER-/HER2-	3.922553111	20	2	0	brca_metabric	1.2197	-0.7804	-0.2458	1.3992	-1.1819	-0.9256	-0.1449	-1.2755	1.1737	1.3986
MB-5633	brca_metabric	MB-5633	62.7	MASTECTOMY	Breast Cancer	Breast Invasive Ductal Carcinoma	Moderate	YES	claudin-low	3	Negative	Negative	3	NEUTRAL	Negative	Ductal/NST	NO	Post	4ER-	Left	7	2	6.06	IDC	35.03333333	1:DECEASED	Negative	YES	29.66666667	1:Recurred	1	Primary	Female	ER-/HER2-	2.615035408	30	3	1	brca_metabric	2.437	0.0295	2.2055	-0.5637	1.0889	-0.9938	-0.0661	0.1166	3.2121	-0.3864
MB-5651	brca_metabric	MB-5651	51.98	BREAST CONSERVING	Breast Cancer	Breast Mixed Ductal and Lobular Carcinoma	Moderate	YES	claudin-low	3	Negative	Negative	3	NEUTRAL	Negative	Mixed	YES	Post	3	Right	1	7	5.052	MDLC	21	1:DECEASED	Negative	YES	13.8	1:Recurred	1	Primary	Female	ER-/HER2-	9.152623927	26	2	1	brca_metabric	0.5307	0.7231	-0.2077	-0.51	-0.7111	0.3258	0.1903	-0.6463	1.1735	3.4607
MB-6036	brca_metabric	MB-6036	44.65	MASTECTOMY	Breast Cancer	Breast Invasive Ductal Carcinoma	Moderate	NO	claudin-low	5	Negative	Negative	3	GAIN	Positive	Ductal/NST	NO	Pre	10	Left	0	7	4.04	IDC	287.9333333	0:00	Negative	NO	287.9333333	0:Not Recurred	1	Primary	Female	ER-/HER2-	9.152623927	20	NA	0	brca_metabric	0.8597	-0.0618	-0.3559	-1.299	-1.0741	0.5334	-0.5438	-0.9216	0.899	2.2466
MB-6052	brca_metabric	MB-6052	36.47	MASTECTOMY	Breast Cancer	Breast Invasive Ductal Carcinoma	Low	NO	claudin-low	5	Negative	Negative	3	NEUTRAL	Negative	Ductal/NST	NO	Pre	4ER-	Left	0	6	4.03	IDC	255.3666667	0:00	Negative	NO	255.3666667	0:Not Recurred	1	Primary	Female	ER-/HER2-	7.845106223	15	NA	0	brca_metabric	1.0394	0.4166	1.7157	0.4165	1.4091	-0.5816	-0.4499	-0.1216	0.4828	-0.8076
MB-6055	brca_metabric	MB-6055	33.08	BREAST CONSERVING	Breast Cancer	Breast Invasive Ductal Carcinoma	High	YES	claudin-low	5	Negative	Negative	3	NEUTRAL	Negative	Medullary	NO	Pre	10	Left	2	12	5.05	IDC	200.4333333	0:00	Negative	YES	200.4333333	0:Not Recurred	1	Primary	Female	ER-/HER2-	15.69021245	25	NA	0	brca_metabric	1.5312	0.3238	0.5939	-0.0982	-1.539	0.0537	-0.212	-1.5384	0.3931	-0.1543
MB-6062	brca_metabric	MB-6062	31.6	BREAST CONSERVING	Breast Cancer	Breast Invasive Ductal Carcinoma	High	NO	claudin-low	5	Negative	Negative	3	NEUTRAL	Negative	Medullary	NO	Pre	10	Left	0	7	4.044	IDC	282.3666667	0:00	Negative	YES	282.3666667	0:Not Recurred	1	Primary	Female	ER-/HER2-	9.152623927	22	NA	0	brca_metabric	0.1131	0.3315	-1.6593	-0.5036	-1.1315	1.6482	-1.1195	0.0822	1.6645	1.9537
MB-6143	brca_metabric	MB-6143	60.6	BREAST CONSERVING	Breast Cancer	Breast Invasive Ductal Carcinoma	Moderate	NO	claudin-low	5	Negative	Negative	3	NEUTRAL	Negative	Ductal/NST	NO	Post	9	Right	0	6	4.092	IDC	255.6	0:00	Negative	YES	255.6	0:Not Recurred	1	Primary	Female	ER-/HER2-	7.845106223	46	2	0	brca_metabric	-0.19	-0.3045	-0.9915	-1.1975	-0.8619	0.1924	0.4257	-0.6181	-0.6497	-0.4578
MB-6144	brca_metabric	MB-6144	64.55	MASTECTOMY	Breast Cancer	Breast Invasive Ductal Carcinoma	High	NO	claudin-low	5	Positve	Negative	2	NEUTRAL	Negative	Medullary	NO	Post	10	Left	0	1	3.04	IDC	254.9333333	0:00	Negative	NO	254.9333333	0:Not Recurred	1	Primary	Female	ER-/HER2-	1.307517704	20	NA	0	brca_metabric	2.9013	0.1909	0.1418	-0.0031	0.6237	-0.5718	-0.2139	0.9359	2.1889	-1.4528
MB-6188	brca_metabric	MB-6188	41.92	MASTECTOMY	Breast Cancer	Breast Invasive Ductal Carcinoma	High	NO	claudin-low	5	Negative	Negative	3	GAIN	Negative	Ductal/NST	NO	Pre	10	Right	11	7	6.056	IDC	23.76666667	0:00	Negative	NO	23.76666667	0:Not Recurred	1	Primary	Female	ER-/HER2-	9.152623927	28	NA	0	brca_metabric	0.3664	-0.2267	-0.7426	0.1089	-1.0384	0.6217	-0.5486	0.1504	0.9736	0.6768
MB-6228	brca_metabric	MB-6228	37.33	MASTECTOMY	Breast Cancer	Breast Invasive Ductal Carcinoma	Moderate	NO	claudin-low	5	Negative	Negative	3	NEUTRAL	Negative	Ductal/NST	NO	Pre	4ER-	Left	3	5	5.04	IDC	200.1	0:00	Positive	NO	200.1	0:Not Recurred	1	Primary	Female	ER-/HER2-	6.537588519	20	NA	0	brca_metabric	0.788	0.1944	-2.246	-0.9738	1.3288	-0.7582	-0.3727	-0.0223	2.445	-0.9792
MB-6272	brca_metabric	MB-6272	36.93	BREAST CONSERVING	Breast Cancer	Breast Invasive Ductal Carcinoma	Low	YES	claudin-low	5	Negative	Negative	3	NEUTRAL	Negative	Ductal/NST	NO	Pre	10	Right	3	6	5	IDC	22.4	1:DECEASED	Negative	YES	17.73333333	1:Recurred	1	Primary	Female	NA	7.845106223	NA	NA	1	brca_metabric	0.4322	1.2996	-0.281	-0.5919	-0.6873	-1.1583	0.3966	0.004	0.8061	1.0566
MB-6305	brca_metabric	MB-6305	52.85	MASTECTOMY	Breast Cancer	Breast Invasive Ductal Carcinoma	High	YES	claudin-low	5	Negative	Negative	3	GAIN	Negative	Medullary	NO	Post	10	Left	3	9	5.06	IDC	89.53333333	1:DECEASED	Negative	YES	40.63333333	1:Recurred	1	Primary	Female	ER-/HER2-	11.76765933	30	NA	1	brca_metabric	0.854	-0.8163	0.3027	-0.1691	-1.5931	0.3544	0.8128	0.1282	-0.6707	0.3545
MB-7017	brca_metabric	MB-7017	36.63	BREAST CONSERVING	Breast Cancer	Breast Mixed Ductal and Lobular Carcinoma	High	YES	claudin-low	4	Negative	Negative	3	NEUTRAL	Negative	Mixed	NO	Pre	10	Right	1	5	5.054	MDLC	135.3333333	0:00	Negative	YES	135.3333333	0:Not Recurred	1	Primary	Female	ER-/HER2-	6.537588519	27	NA	0	brca_metabric	0.7458	-0.0382	1.0289	0.591	-0.8066	-0.1463	0.5227	1.656	-0.1057	1.1823
MB-7023	brca_metabric	MB-7023	66.66	MASTECTOMY	Breast Cancer	Breast Invasive Ductal Carcinoma	High	YES	claudin-low	4	Negative	Negative	3	NEUTRAL	Negative	Ductal/NST	NO	Post	10	Right	2	6	5.08	IDC	27.96666667	1:DECEASED	Negative	YES	6.466666667	1:Recurred	1	Primary	Female	ER-/HER2-	7.845106223	40	NA	1	brca_metabric	0.9418	0.359	0.231	0.177	-0.7061	-0.4528	0.0554	0.5736	1.098	-1.3052
MB-7025	brca_metabric	MB-7025	65.22	BREAST CONSERVING	Breast Cancer	Breast Invasive Ductal Carcinoma	High	NO	claudin-low	4	Negative	Negative	3	NEUTRAL	Negative	Ductal/NST	NO	Post	4ER-	NA	0	2	4.026	IDC	80.23333333	0:00	Negative	YES	80.23333333	0:Not Recurred	1	Primary	Female	ER-/HER2-	2.615035408	13	NA	0	brca_metabric	1.713	0.2017	-2.8198	0.6202	0.8612	-0.6781	-0.3968	1.3821	1.083	-0.4895
MB-7043	brca_metabric	MB-7043	72.65	MASTECTOMY	Breast Cancer	Breast Invasive Ductal Carcinoma	High	NO	claudin-low	4	Positve	Positive	3	NEUTRAL	Negative	Ductal/NST	YES	Post	4ER+	Right	0	7	4.036	IDC	91.53333333	0:00	Positive	YES	91.53333333	0:Not Recurred	1	Primary	Female	ER+/HER2- Low Prolif	9.152623927	18	NA	0	brca_metabric	1.6228	0.6633	2.0441	-1.3084	0.908	-0.6794	-0.0305	2.0369	1.3735	0.5364
MB-7044	brca_metabric	MB-7044	67.24	BREAST CONSERVING	Breast Cancer	Breast Invasive Ductal Carcinoma	Low	NO	claudin-low	4	Positve	Positive	2	NEUTRAL	Negative	Ductal/NST	YES	Post	4ER+	Right	0	4	3.03	IDC	86.83333333	0:00	Positive	YES	86.83333333	0:Not Recurred	1	Primary	Female	ER+/HER2- Low Prolif	5.230070815	15	NA	0	brca_metabric	2.7236	0.4243	-1.2642	-1.9175	3.1106	-1.6643	0.7368	-0.0838	0.0277	-1.5626
MB-7052	brca_metabric	MB-7052	45.45	BREAST CONSERVING	Breast Cancer	Breast Invasive Ductal Carcinoma	High	NO	claudin-low	4	Negative	Negative	3	NEUTRAL	Negative	Ductal/NST	NO	Pre	9	Right	0	3	4.0358	IDC	106.1333333	0:00	Negative	YES	106.1333333	0:Not Recurred	1	Primary	Female	ER-/HER2-	3.922553111	17.9	NA	0	brca_metabric	0.0019	-0.3962	0.3289	0.1904	-0.2119	-1.209	-0.444	-0.6219	3.1953	-0.1329
MB-7054	brca_metabric	MB-7054	73.74	MASTECTOMY	Breast Cancer	Breast Invasive Lobular Carcinoma	Low	YES	claudin-low	4	Positve	Negative	3	NEUTRAL	Negative	Lobular	YES	Post	10	NA	2	5	5.0256	ILC	30.43333333	1:DECEASED	Positive	NO	22.93333333	1:Recurred	1	Primary	Female	ER-/HER2-	6.537588519	12.8	NA	1	brca_metabric	-0.1363	1.4041	0.8277	-0.0049	-0.0784	0.276	0.1748	-0.3903	2.9986	1.5341
MB-7078	brca_metabric	MB-7078	74.8	MASTECTOMY	Breast Cancer	Breast Invasive Ductal Carcinoma	Moderate	NO	claudin-low	4	Negative	Negative	3	NEUTRAL	Negative	Ductal/NST	YES	Post	10	NA	0	6	4.1	IDC	4.166666667	1:DECEASED	Negative	YES	4	1:Recurred	1	Primary	Female	ER-/HER2-	7.845106223	50	NA	1	brca_metabric	0.0217	-0.3045	2.4544	0.0226	-0.6479	2.832	-0.5173	3.7379	1.3855	-2.4147
MB-7079	brca_metabric	MB-7079	70.3	MASTECTOMY	Breast Cancer	Breast Invasive Ductal Carcinoma	Low	NO	claudin-low	4	Positve	Positive	2	NEUTRAL	Negative	Ductal/NST	YES	Post	4ER+	Right	1	5	4.06	IDC	91.06666667	0:00	Negative	NO	91.06666667	0:Not Recurred	1	Primary	Female	ER-/HER2-	6.537588519	30	NA	0	brca_metabric	2.8758	1.045	-0.2886	-0.7071	2.598	-0.2226	0.5196	1.4165	-0.1033	-1.4591
MB-7081	brca_metabric	MB-7081	69.12	BREAST CONSERVING	Breast Cancer	Breast Invasive Ductal Carcinoma	Moderate	NO	claudin-low	4	Negative	Negative	3	NEUTRAL	Negative	Ductal/NST	YES	Post	10	Right	0	6	4.056	IDC	140.2333333	0:00	Negative	YES	140.2333333	0:Not Recurred	1	Primary	Female	ER-/HER2-	7.845106223	28	NA	0	brca_metabric	1.9988	0.0533	0.5576	-0.3017	-0.6758	1.5737	-0.4628	0.9742	1.2077	0.3614
MB-7089	brca_metabric	MB-7089	47.7	BREAST CONSERVING	Breast Cancer	Breast Invasive Ductal Carcinoma	Moderate	YES	claudin-low	4	Negative	Negative	3	GAIN	Negative	Ductal/NST	NO	Pre	10	Right	1	10	5.036	IDC	118.9	0:00	Negative	YES	118.9	0:Not Recurred	1	Primary	Female	ER-/HER2-	13.07517704	18	NA	0	brca_metabric	1.8836	0.1198	0.5677	-0.3306	0.6812	-0.7491	1.0816	-0.1105	1.6423	0.8103
MB-7158	brca_metabric	MB-7158	50.73	MASTECTOMY	Breast Cancer	Breast Invasive Ductal Carcinoma	High	YES	claudin-low	4	Negative	Negative	3	NEUTRAL	Negative	Ductal/NST	NO	Post	4ER-	NA	16	6	6.058	IDC	46.43333333	1:DECEASED	Negative	NO	32.2	1:Recurred	1	Primary	Female	ER-/HER2-	7.845106223	29	NA	1	brca_metabric	2.9841	-0.1208	-0.6819	0.1934	0.5827	0.1123	1.373	0.5134	1.5854	-0.7168
MB-7201	brca_metabric	MB-7201	62.07	BREAST CONSERVING	Breast Cancer	Breast Invasive Ductal Carcinoma	High	NO	claudin-low	4	Positve	Negative	2	NEUTRAL	Negative	Ductal/NST	YES	Post	3	Right	0	4	3.032	IDC	163.4333333	0:00	Positive	YES	163.4333333	0:Not Recurred	1	Primary	Female	ER-/HER2-	5.230070815	16	NA	0	brca_metabric	0.9004	-0.8735	4.6099	0.1392	0.5917	2.5699	1.4492	0.7432	1.426	0.4097
MB-7285	brca_metabric	MB-7285	53.14	BREAST CONSERVING	Breast Cancer	Breast Invasive Ductal Carcinoma	Moderate	NO	claudin-low	4	Positve	Positive	2	GAIN	Negative	Ductal/NST	YES	Post	6	NA	3	1	4.04	IDC	109	1:DECEASED	Positive	YES	109	1:Recurred	1	Primary	Female	ER+/HER2- Low Prolif	1.307517704	20	NA	1	brca_metabric	2.0815	0.9306	-0.6244	0.3056	1.517	-0.1941	0.768	3.0584	-1.6353	-1.2737
MB-7291	brca_metabric	MB-7291	53.87	MASTECTOMY	Breast Cancer	Breast Invasive Ductal Carcinoma	High	NO	claudin-low	4	Positve	Negative	3	GAIN	Positive	Ductal/NST	YES	Post	1	NA	22	4	6.1	IDC	6.833333333	1:DECEASED	Negative	NO	6.266666667	1:Recurred	1	Primary	Female	HER2+	5.230070815	50	NA	1	brca_metabric	1.3723	-1.0113	0.1654	-0.5411	0.2595	-0.7746	-0.0368	-0.0327	0.9771	-0.9127
[truncated: 169 more columns]
