# Supplementary material for: Cell–cell junction gene signatures as subtype-specific prognostic biomarkers in breast cancer
Source: PLoS One. 2026 Jun 29;21(6):e0352254. doi: 10.1371/journal.pone.0352254 (PMC13313366; doi:10.1371/journal.pone.0352254)
Supplement: S1 File — This ZIP archive contains R scripts and lightweight input files used for the main analyses, including processed input tables, annotation files, and gene lists. (ZIP) [file pone.0352254.s014.zip › input/processed/discovery/01_gene_level_cox/metabric/metabric_discovery_basal_dss.csv]

SAMPLE_ID	Study.ID	Patient.ID	Age.at.Diagnosis	Type.of.Breast.Surgery	Cancer.Type	Cancer.Type.Detailed	Cellularity	Chemotherapy	Pam50_Claudin_low_subtype	Cohort	ER.status.measured.by.IHC	ER.Status	Neoplasm.Histologic.Grade	HER2.status.measured.by.SNP6	HER2.Status	Tumor.Other.Histologic.Subtype	Hormone.Therapy	Inferred.Menopausal.State	Integrative.Cluster	Primary.Tumor.Laterality	Lymph.nodes.examined.positive	Mutation.Count	Nottingham.prognostic.index	Oncotree.Code	Overall.Survival..Months.	Overall.Survival.Status	PR.Status	Radio.Therapy	Relapse.Free.Status..Months.	Relapse.Free.Status	Number.of.Samples.Per.Patient	Sample.Type	Sex	X3.Gene.classifier.subtype	TMB..nonsynonymous.	Tumor.Size	Tumor.Stage	Patient.s.Vital.Status	STUDY_ID	PECAM1	ARL2	TGFB1	FBF1	CLDN5	TMIGD1	WNT11	FER	CSK	LSR
MB-0062	brca_metabric	MB-0062	52.14	MASTECTOMY	Breast Cancer	Breast Invasive Ductal Carcinoma	High	YES	Basal	1	Negative	Negative	3	NEUTRAL	Negative	Ductal/NST	NO	Post	10	Right	0	3	4.034	IDC	153.9666667	0:00	Negative	YES	153.9666667	0:Not Recurred	1	Primary	Female	NA	3.922553111	17	1	0	brca_metabric	-0.8155	0.1838	-0.1228	-1.2496	-1.7344	-0.3498	-0.7631	0.857	-3.4133	1.4014
MB-0100	brca_metabric	MB-0100	68.68	MASTECTOMY	Breast Cancer	Breast Invasive Ductal Carcinoma	Low	YES	Basal	1	Negative	Negative	3	NEUTRAL	Negative	Ductal/NST	NO	Post	10	Right	0	1	4.078	IDC	8.066666667	1:DECEASED	Negative	YES	7.933333333	1:Recurred	1	Primary	Female	ER-/HER2-	1.307517704	39	2	1	brca_metabric	0.6549	-0.3199	-1.2917	-2.0786	-0.3054	-1.1158	-0.3989	0.1875	0.8587	0.2206
MB-0115	brca_metabric	MB-0115	39.84	MASTECTOMY	Breast Cancer	Breast Invasive Ductal Carcinoma	Moderate	YES	Basal	1	Negative	Negative	3	NEUTRAL	Negative	Ductal/NST	NO	Pre	10	Left	0	5	4.05	IDC	66.73333333	1:DECEASED	Negative	YES	32.16666667	1:Recurred	1	Primary	Female	ER-/HER2-	6.537588519	25	2	1	brca_metabric	-0.1546	0.4744	0.4358	0.0858	-0.7988	-1.0154	-0.4423	0.2701	1.0699	-0.173
MB-0150	brca_metabric	MB-0150	70.22	MASTECTOMY	Breast Cancer	Breast Invasive Ductal Carcinoma	High	NO	Basal	1	Positve	Positive	2	NEUTRAL	Negative	Ductal/NST	YES	Post	4ER+	Left	0	11	3.04	IDC	111.2	0:00	Negative	NO	111.2	0:Not Recurred	1	Primary	Female	ER-/HER2-	14.38269474	20	2	0	brca_metabric	-0.8871	-2.0008	1.0897	-0.4895	-1.9483	1.445	-0.3888	0.6689	1.1653	0.7657
MB-0158	brca_metabric	MB-0158	50.43	MASTECTOMY	Breast Cancer	Breast Invasive Ductal Carcinoma	Moderate	YES	Basal	1	Negative	Negative	3	NEUTRAL	Negative	Ductal/NST	YES	Post	10	Left	NA	NA	4.044	IDC	192.3	0:00	Negative	NO	40.73333333	1:Recurred	1	Primary	Female	ER-/HER2-	0	22	2	0	brca_metabric	1.1854	-1.1156	-0.2147	-0.2748	-0.5379	-1.1049	-0.5447	1.043	-0.4173	0.9984
MB-0159	brca_metabric	MB-0159	51.04	MASTECTOMY	Breast Cancer	Invasive Breast Carcinoma	Low	NO	Basal	1	NA	Negative	NA	GAIN	Positive	NA	NO	Post	5	Left	NA	NA	2.046	BRCA	75.3	0:00	Negative	NO	75.3	0:Not Recurred	1	Primary	Female	HER2+	0	23	0	0	brca_metabric	2.4899	-0.5581	0.4478	2.6033	1.1042	1.0117	-0.7818	-0.7711	0.7385	1.1923
MB-0200	brca_metabric	MB-0200	69.86	MASTECTOMY	Breast Cancer	Breast Invasive Ductal Carcinoma	Moderate	NO	Basal	1	Negative	Negative	3	NEUTRAL	Negative	Medullary	NO	Post	10	Right	0	1	4.076	IDC	130.8666667	1:DECEASED	Negative	YES	130.8666667	1:Recurred	1	Primary	Female	NA	1.307517704	38	2	1	brca_metabric	-1.0613	0.6933	-0.7456	-0.2033	-1.4495	-0.1959	-0.1371	0.3903	-0.0202	-1.5537
MB-0201	brca_metabric	MB-0201	49.5	MASTECTOMY	Breast Cancer	Breast Invasive Ductal Carcinoma	Moderate	YES	Basal	1	Negative	Negative	3	GAIN	Positive	Ductal/NST	NO	Pre	5	Left	0	4	4.04	IDC	125.7	0:00	Negative	YES	125.7	0:Not Recurred	1	Primary	Female	HER2+	5.230070815	20	1	0	brca_metabric	-0.2657	0.6871	1.6666	0.0829	0.3589	-0.1398	-0.4873	-0.853	0.1716	-0.0152
MB-0214	brca_metabric	MB-0214	41.41	BREAST CONSERVING	Breast Cancer	Breast Invasive Ductal Carcinoma	High	YES	Basal	1	Positve	Negative	3	NEUTRAL	Negative	Ductal/NST	NO	Pre	10	Left	0	4	4.054	IDC	146.9	0:00	Negative	YES	146.9	0:Not Recurred	1	Primary	Female	ER-/HER2-	5.230070815	27	2	0	brca_metabric	-0.846	0.4219	0.4929	-0.4364	-1.3165	0.9323	-0.4537	0.8385	-0.0813	1.6638
MB-0259	brca_metabric	MB-0259	38.99	NA	Breast Cancer	Breast Invasive Ductal Carcinoma	High	YES	Basal	1	Negative	Negative	3	GAIN	Negative	Ductal/NST	NO	Pre	9	NA	9	2	6	IDC	11.86666667	1:DECEASED	Negative	NO	11.86666667	1:Recurred	1	Primary	Female	ER-/HER2-	2.615035408	NA	3	1	brca_metabric	-0.5827	-0.8968	-0.5106	-0.3447	-1.4372	-0.2019	-0.0187	-0.4954	1.1561	4.226
MB-0278	brca_metabric	MB-0278	34.3	NA	Breast Cancer	Breast Invasive Ductal Carcinoma	Moderate	YES	Basal	1	Positve	Negative	3	NEUTRAL	Negative	Ductal/NST	NO	Pre	10	NA	3	2	5.106	IDC	5.833333333	1:DECEASED	Negative	NO	5.833333333	1:Recurred	1	Primary	Female	ER-/HER2-	2.615035408	53	3	1	brca_metabric	-0.7852	0.7019	-1.0192	-2.0645	-0.9566	-0.0473	-0.2278	-0.2793	-0.2409	-0.0829
MB-0299	brca_metabric	MB-0299	68.83	BREAST CONSERVING	Breast Cancer	Invasive Breast Carcinoma	High	NO	Basal	1	NA	Negative	NA	NEUTRAL	Negative	NA	NO	Post	10	Left	NA	NA	1.05	BRCA	188.1333333	0:00	Negative	YES	188.1333333	0:Not Recurred	1	Primary	Female	ER-/HER2-	0	25	0	0	brca_metabric	-1.318	0.6169	-0.3916	-1.8378	-1.9028	2.2819	-0.3455	-2.59	-0.4918	1.0812
MB-0316	brca_metabric	MB-0316	50.82	BREAST CONSERVING	Breast Cancer	Breast Invasive Ductal Carcinoma	High	NO	Basal	1	Negative	Negative	3	NEUTRAL	Negative	Ductal/NST	NO	Post	10	Left	0	4	4.06	IDC	182.9	0:00	Negative	YES	182.9	0:Not Recurred	1	Primary	Female	ER-/HER2-	5.230070815	30	2	0	brca_metabric	0.102	-0.5922	2.2794	-0.5347	-1.0409	0.2177	-0.0276	0.1592	1.3511	1.4229
MB-0340	brca_metabric	MB-0340	79.97	MASTECTOMY	Breast Cancer	Breast Invasive Ductal Carcinoma	High	NO	Basal	1	Positve	Negative	3	NEUTRAL	Negative	Ductal/NST	YES	Post	10	Right	3	4	5.032	IDC	164.7333333	0:00	Negative	YES	164.7333333	0:Not Recurred	1	Primary	Female	ER-/HER2-	5.230070815	16	2	0	brca_metabric	-0.5708	1.8322	0.0314	-0.5523	-1.5802	0.1147	-0.8592	0.7576	1.3377	0.914
MB-0350	brca_metabric	MB-0350	49.05	NA	Breast Cancer	Breast Invasive Ductal Carcinoma	High	NO	Basal	1	Negative	Negative	3	NEUTRAL	Negative	Ductal/NST	NO	Pre	10	NA	0	8	5.16	IDC	46.06666667	1:DECEASED	Negative	NO	46.06666667	1:Recurred	1	Primary	Female	NA	10.46014163	80	2	1	brca_metabric	1.0575	-0.2234	-0.7641	-0.5192	0.8554	-2.7649	-0.5059	0.959	0.0712	-0.9451
MB-0372	brca_metabric	MB-0372	39.86	BREAST CONSERVING	Breast Cancer	Breast Invasive Ductal Carcinoma	High	YES	Basal	1	Negative	Negative	3	NEUTRAL	Negative	Ductal/NST	YES	Pre	10	Right	0	1	4.036	IDC	62.76666667	1:DECEASED	Negative	YES	47.26666667	1:Recurred	1	Primary	Female	ER-/HER2-	1.307517704	18	1	1	brca_metabric	-0.7492	-0.8343	0.4508	-1.3588	0.1856	0.3856	0.6106	-1.569	-0.5086	0.7719
MB-0396	brca_metabric	MB-0396	56.45	BREAST CONSERVING	Breast Cancer	Breast Invasive Ductal Carcinoma	High	YES	Basal	1	Negative	Negative	3	NEUTRAL	Negative	Ductal/NST	NO	Post	10	Left	0	6	4.054	IDC	60.66666667	0:00	Negative	YES	60.66666667	0:Not Recurred	1	Primary	Female	ER-/HER2-	7.845106223	27	2	0	brca_metabric	-1.8183	-2.1678	0.3909	-0.6095	-1.7713	-1.0405	-0.096	0.3261	0.2473	1.3279
MB-0464	brca_metabric	MB-0464	58.98	MASTECTOMY	Breast Cancer	Breast Invasive Ductal Carcinoma	Low	YES	Basal	1	Negative	Negative	3	LOSS	Negative	Ductal/NST	NO	Post	9	Right	17	2	6.026	IDC	39.3	1:DECEASED	Negative	YES	19.53333333	1:Recurred	1	Primary	Female	ER-/HER2-	2.615035408	13	3	1	brca_metabric	-0.1267	-0.5924	0.0173	0.0497	-0.1832	-0.9589	-0.5338	0.8745	-1.1199	1.3512
MB-0481	brca_metabric	MB-0481	54.22	BREAST CONSERVING	Breast Cancer	Breast Invasive Ductal Carcinoma	High	YES	Basal	1	Negative	Negative	3	NEUTRAL	Negative	Ductal/NST	NO	Post	10	Left	0	2	4.038	IDC	36.4	1:DECEASED	Negative	YES	33.86666667	1:Recurred	1	Primary	Female	ER-/HER2-	2.615035408	19	1	1	brca_metabric	-0.2192	1.7787	-1.0726	-0.1762	-0.4157	-1.2625	-0.5374	0.9507	0.7016	-0.713
MB-0488	brca_metabric	MB-0488	50.64	MASTECTOMY	Breast Cancer	Breast Mixed Ductal and Lobular Carcinoma	NA	NO	Basal	1	Positve	Positive	1	NEUTRAL	Negative	Mixed	YES	Post	4ER+	Left	0	NA	2.05	MDLC	112.9333333	0:00	Positive	YES	112.9333333	0:Not Recurred	1	Primary	Female	ER-/HER2-	0	25	2	0	brca_metabric	-0.4957	0.2126	-0.5363	-1.3433	1.5333	0.1013	-0.2801	0.8536	-0.3609	-1.6204
MB-0500	brca_metabric	MB-0500	36.56	BREAST CONSERVING	Breast Cancer	Breast Invasive Ductal Carcinoma	High	YES	Basal	1	Positve	Negative	3	NEUTRAL	Negative	Ductal/NST	NO	Pre	10	Right	0	1	4.044	IDC	67.46666667	0:00	Negative	YES	67.46666667	0:Not Recurred	1	Primary	Female	ER-/HER2-	1.307517704	22	2	0	brca_metabric	-0.7095	-1.117	-0.2528	-0.5003	-1.618	0.3551	-0.6004	1.0697	0.0511	4.0926
MB-0509	brca_metabric	MB-0509	41.48	BREAST CONSERVING	Breast Cancer	Breast Invasive Ductal Carcinoma	Low	NO	Basal	1	Positve	Positive	3	NEUTRAL	Negative	Ductal/NST	YES	Pre	3	Right	0	2	4.022	IDC	115.3	0:00	Positive	YES	115.3	0:Not Recurred	1	Primary	Female	ER+/HER2- High Prolif	2.615035408	11	1	0	brca_metabric	1.4724	-0.055	-0.9229	-1.0215	1.0559	0.3205	0.0187	-0.3536	0.8388	-0.2512
MB-0516	brca_metabric	MB-0516	62.81	BREAST CONSERVING	Breast Cancer	Breast Invasive Ductal Carcinoma	High	YES	Basal	1	Negative	Negative	3	NEUTRAL	Negative	Ductal/NST	NO	Post	10	Right	0	3	4.03	IDC	114.4666667	0:00	Negative	YES	114.4666667	0:Not Recurred	1	Primary	Female	ER-/HER2-	3.922553111	15	1	0	brca_metabric	-0.7204	-1.8561	-0.2015	1.885	-1.6687	-0.0959	3.2377	-0.8255	-0.9476	1.7104
MB-0525	brca_metabric	MB-0525	48.47	BREAST CONSERVING	Breast Cancer	Breast Invasive Ductal Carcinoma	High	YES	Basal	1	Negative	Negative	3	NEUTRAL	Negative	Ductal/NST	NO	Pre	4ER-	Right	0	6	4.05	IDC	65.86666667	0:00	Negative	YES	65.86666667	0:Not Recurred	1	Primary	Female	ER-/HER2-	7.845106223	25	2	0	brca_metabric	-1.2588	0.2059	0.2534	-0.6882	-1.6754	0.1776	-0.5336	1.0389	-1.6409	2.1863
MB-0543	brca_metabric	MB-0543	45.9	BREAST CONSERVING	Breast Cancer	Breast Invasive Ductal Carcinoma	High	NO	Basal	1	Positve	Positive	3	GAIN	Negative	Ductal/NST	YES	Pre	1	Right	NA	NA	5.054	IDC	154.7666667	0:00	Negative	YES	154.7666667	0:Not Recurred	1	Primary	Female	HER2+	0	27	2	0	brca_metabric	-1.5066	3.8418	-1.3486	2.1495	-1.2451	0.5718	-0.1682	-1.6079	0.7322	0.8801
MB-0581	brca_metabric	MB-0581	96.29	MASTECTOMY	Breast Cancer	Breast Invasive Ductal Carcinoma	Moderate	NO	Basal	1	Negative	Negative	3	NEUTRAL	Negative	Ductal/NST	NO	Post	7	Right	14	5	6.052	IDC	7.866666667	1:DECEASED	Negative	YES	7.6	1:Recurred	1	Primary	Female	ER-/HER2-	6.537588519	26	2	1	brca_metabric	-1.2071	0.4251	0.8743	-0.7799	-1.9163	0.6019	-0.2252	0.6552	-0.2125	0.0664
MB-0639	brca_metabric	MB-0639	50.39	BREAST CONSERVING	Breast Cancer	Breast Invasive Ductal Carcinoma	High	YES	Basal	1	Negative	Negative	3	NEUTRAL	Negative	Ductal/NST	NO	Post	10	Left	0	3	4.036	IDC	75.4	0:00	Negative	YES	75.4	0:Not Recurred	1	Primary	Female	NA	3.922553111	18	1	0	brca_metabric	0.2542	-0.0282	-1.38	-0.5012	-0.4333	0.6617	1.2509	0.826	-0.8187	3.4692
MB-0664	brca_metabric	MB-0664	78.27	MASTECTOMY	Breast Cancer	Breast Invasive Ductal Carcinoma	High	YES	Basal	1	Negative	Negative	3	NEUTRAL	Negative	Ductal/NST	NO	Post	10	Left	10	7	6.168	IDC	11.06666667	1:DECEASED	Negative	YES	11.06666667	1:Recurred	1	Primary	Female	ER-/HER2-	9.152623927	84	3	1	brca_metabric	-1.4242	0.7541	0.1598	0.5693	-1.5444	0.8868	-0.0737	-0.949	-0.7454	3.2058
MB-0874	brca_metabric	MB-0874	59.22	MASTECTOMY	Breast Cancer	Breast Invasive Ductal Carcinoma	High	YES	Basal	1	Negative	Negative	3	NEUTRAL	Negative	Ductal/NST	NO	Post	10	Left	0	2	4.078	IDC	16.6	1:DECEASED	Negative	YES	13.93333333	1:Recurred	1	Primary	Female	ER-/HER2-	2.615035408	39	2	1	brca_metabric	-1.3125	-0.8244	-0.0463	-0.416	-1.0171	-2.3429	-0.1575	-0.4346	-0.1371	-0.4653
MB-0901	brca_metabric	MB-0901	68.19	BREAST CONSERVING	Breast Cancer	Breast Invasive Ductal Carcinoma	High	YES	Basal	1	Negative	Negative	3	NEUTRAL	Negative	Ductal/NST	NO	Post	10	Left	3	3	5.066	IDC	136.1666667	0:00	Negative	YES	136.1666667	0:Not Recurred	1	Primary	Female	NA	3.922553111	33	2	0	brca_metabric	-0.4472	0.2126	-0.1761	0.5581	-1.6435	-0.4738	-1.074	0.0769	0.6941	-0.5381
MB-2645	brca_metabric	MB-2645	69.45	MASTECTOMY	Breast Cancer	Breast Invasive Ductal Carcinoma	Moderate	NO	Basal	2	Positve	Positive	3	NEUTRAL	Negative	Ductal/NST	YES	Post	4ER+	Left	6	5	6.054	IDC	44.76666667	1:DECEASED	Negative	YES	26.26666667	1:Recurred	1	Primary	Female	NA	6.537588519	27	3	1	brca_metabric	-0.1337	0.7278	0.4527	-0.281	0.2112	-0.3357	-0.6779	-1.1786	-1.8816	-1.3824
MB-2718	brca_metabric	MB-2718	47.94	MASTECTOMY	Breast Cancer	Breast Mixed Ductal and Lobular Carcinoma	High	YES	Basal	2	Negative	Negative	2	NEUTRAL	Negative	Mixed	NO	Pre	10	Left	1	3	4.04	MDLC	278.2666667	0:00	Negative	NO	278.2666667	0:Not Recurred	1	Primary	Female	NA	3.922553111	20	2	0	brca_metabric	-0.7142	0.5672	1.6256	0.0418	-1.9201	-0.9342	1.581	-0.8549	-0.161	2.795
MB-2753	brca_metabric	MB-2753	30.95	BREAST CONSERVING	Breast Cancer	Breast Invasive Ductal Carcinoma	High	YES	Basal	2	Negative	Negative	3	GAIN	Negative	Ductal/NST	NO	Pre	10	Left	1	6	5.074	IDC	274.4	0:00	Negative	YES	274.4	0:Not Recurred	1	Primary	Female	ER-/HER2-	7.845106223	37	2	0	brca_metabric	-0.4345	1.4074	-1.1272	1.4709	-1.2486	0.2491	1.7817	-1.1247	-0.4672	-1.2948
MB-2771	brca_metabric	MB-2771	56.79	BREAST CONSERVING	Breast Cancer	Breast Invasive Ductal Carcinoma	Low	NO	Basal	2	Positve	Negative	3	LOSS	Negative	Ductal/NST	YES	Post	10	Left	0	7	4.032	IDC	44.83333333	1:DECEASED	Negative	YES	41.03333333	1:Recurred	1	Primary	Female	NA	9.152623927	16	1	1	brca_metabric	-0.034	-2.5395	-0.7767	0.9927	-1.9301	0.6302	3.6244	-0.0485	1.0397	-0.8658
MB-2827	brca_metabric	MB-2827	36.5	MASTECTOMY	Breast Cancer	Breast Invasive Ductal Carcinoma	Moderate	YES	Basal	2	Negative	Negative	3	NEUTRAL	Negative	Ductal/NST	NO	Pre	10	Right	1	4	5.022	IDC	235.6666667	0:00	Negative	YES	235.6666667	0:Not Recurred	1	Primary	Female	ER-/HER2-	5.230070815	11	2	0	brca_metabric	-0.0217	-0.4023	0.7561	0.2639	-0.8145	0.0347	-0.2472	-0.0369	1.2284	0.6615
MB-2842	brca_metabric	MB-2842	58.48	MASTECTOMY	Breast Cancer	Breast Invasive Ductal Carcinoma	High	YES	Basal	2	Negative	Negative	3	NEUTRAL	Negative	Ductal/NST	NO	Post	9	Right	1	11	5.054	IDC	19.73333333	1:DECEASED	Negative	YES	19.16666667	1:Recurred	1	Primary	Female	ER-/HER2-	14.38269474	27	2	1	brca_metabric	-0.0707	-0.1176	0.3964	0.4883	-1.9896	-1.1772	-0.5274	0.2075	0.1257	0.7747
MB-2846	brca_metabric	MB-2846	58.85	MASTECTOMY	Breast Cancer	Breast Invasive Ductal Carcinoma	NA	NO	Basal	2	Negative	Positive	2	NEUTRAL	Negative	Ductal/NST	NO	Post	4ER-	Left	0	6	3.01	IDC	149.7	1:DECEASED	Negative	NO	76.06666667	1:Recurred	1	Primary	Female	ER-/HER2-	7.845106223	5	1	1	brca_metabric	-0.4327	-0.1495	0.7045	0.303	0.5313	-0.3337	-0.7755	-0.6424	0.6664	0.2679
MB-2849	brca_metabric	MB-2849	60.65	MASTECTOMY	Breast Cancer	Breast Invasive Ductal Carcinoma	Moderate	NO	Basal	2	Negative	Negative	3	NEUTRAL	Negative	Ductal/NST	YES	Post	9	Right	0	4	4.052	IDC	43.2	1:DECEASED	Negative	YES	21.3	1:Recurred	1	Primary	Female	ER-/HER2-	5.230070815	26	1	1	brca_metabric	-0.6586	0.7274	0.5088	0.4519	-0.2902	0.5164	-0.5425	0.2436	0.3494	1.4212
MB-2912	brca_metabric	MB-2912	59.6	BREAST CONSERVING	Breast Cancer	Breast Invasive Ductal Carcinoma	High	YES	Basal	2	Negative	Negative	3	NEUTRAL	Negative	Ductal/NST	NO	Post	10	Right	5	5	6.04	IDC	267.4	0:00	Negative	YES	267.4	0:Not Recurred	1	Primary	Female	ER-/HER2-	6.537588519	20	3	0	brca_metabric	0.3357	0.6201	0.5323	0.1993	-0.7993	-0.5857	0.064	0.6651	-0.2663	1.3113
MB-2917	brca_metabric	MB-2917	33.9	MASTECTOMY	Breast Cancer	Breast Invasive Ductal Carcinoma	High	YES	Basal	2	Negative	Negative	3	NEUTRAL	Negative	Ductal/NST	NO	Pre	10	Left	2	4	5.06	IDC	31.93333333	1:DECEASED	Negative	YES	31.93333333	1:Recurred	1	Primary	Female	ER-/HER2-	5.230070815	30	2	1	brca_metabric	-0.7344	1.0567	0.5225	-0.5388	-0.5296	-0.1058	-0.7147	0.0472	-0.2164	0.9847
MB-3014	brca_metabric	MB-3014	39.7	BREAST CONSERVING	Breast Cancer	Breast Invasive Ductal Carcinoma	High	YES	Basal	2	Negative	Negative	3	NEUTRAL	Negative	Ductal/NST	NO	Pre	1	Left	1	5	5.03	IDC	262.6333333	0:00	Negative	YES	262.6333333	0:Not Recurred	1	Primary	Female	ER-/HER2-	6.537588519	15	2	0	brca_metabric	-1.3854	0.7231	-0.7675	-0.535	-0.5186	-1.3092	-0.6452	-0.8439	0.4405	1.7627
MB-3057	brca_metabric	MB-3057	55.3	MASTECTOMY	Breast Cancer	Breast Invasive Ductal Carcinoma	High	YES	Basal	2	Negative	Negative	3	NEUTRAL	Negative	Ductal/NST	NO	Post	10	Right	1	5	5.086	IDC	32.03333333	1:DECEASED	Negative	YES	27.46666667	1:Recurred	1	Primary	Female	ER-/HER2-	6.537588519	43	2	1	brca_metabric	0.3736	0.1581	0.5855	1.1695	-2.0469	-1.2464	0.171	-0.5173	1.2905	2.5789
MB-3058	brca_metabric	MB-3058	47.74	MASTECTOMY	Breast Cancer	Breast Invasive Ductal Carcinoma	Moderate	YES	Basal	2	Negative	Negative	3	NEUTRAL	Negative	Ductal/NST	NO	Pre	4ER-	Right	2	8	5.08	IDC	254.2666667	0:00	Negative	YES	254.2666667	0:Not Recurred	1	Primary	Female	ER-/HER2-	10.46014163	40	2	0	brca_metabric	0.2991	0.216	0.7865	-0.4586	-0.5028	-0.8023	2.7306	0.8288	-0.387	1.0734
MB-3063	brca_metabric	MB-3063	43.51	BREAST CONSERVING	Breast Cancer	Breast Invasive Ductal Carcinoma	High	YES	Basal	2	Negative	Negative	3	NEUTRAL	Negative	Ductal/NST	NO	Pre	10	Right	6	13	6.04	IDC	28.56666667	1:DECEASED	Negative	YES	21.23333333	1:Recurred	1	Primary	Female	ER-/HER2-	16.99773015	20	3	1	brca_metabric	0.3827	0.8491	-0.5652	0.674	-0.3792	-0.0715	-0.1967	-0.0398	-0.748	2.4027
MB-3123	brca_metabric	MB-3123	50.26	MASTECTOMY	Breast Cancer	Breast Invasive Ductal Carcinoma	Moderate	YES	Basal	2	Negative	Negative	3	GAIN	Negative	Ductal/NST	NO	Post	9	Right	4	4	6.044	IDC	167.4333333	0:00	Negative	YES	167.4333333	0:Not Recurred	1	Primary	Female	ER-/HER2-	6.537588519	22	3	0	brca_metabric	-0.7477	-0.3593	1.8703	-0.1032	-1.7762	0.4183	-0.2985	-1.5804	1.0734	0.7723
MB-3153	brca_metabric	MB-3153	42.17	MASTECTOMY	Breast Cancer	Breast Invasive Ductal Carcinoma	NA	YES	Basal	2	Negative	Negative	3	NEUTRAL	Negative	Ductal/NST	NO	Pre	10	Right	1	4	5.032	IDC	227.9333333	0:00	Negative	YES	227.9333333	0:Not Recurred	1	Primary	Female	ER-/HER2-	5.230070815	16	2	0	brca_metabric	-0.4537	-0.8082	0.5863	1.2986	-0.4564	0.2201	0.0329	-0.8925	1.8168	0.1925
MB-3165	brca_metabric	MB-3165	59.78	BREAST CONSERVING	Breast Cancer	Breast Invasive Ductal Carcinoma	Moderate	YES	Basal	2	Negative	Positive	3	LOSS	Negative	Ductal/NST	NO	Post	1	Left	1	4	5.056	IDC	221.2333333	0:00	Negative	YES	221.2333333	0:Not Recurred	1	Primary	Female	ER-/HER2-	5.230070815	28	2	0	brca_metabric	-2.0727	0.0417	0.8047	3.5535	-1.806	-0.323	-0.8153	-0.1448	-1.1307	2.2063
MB-3211	brca_metabric	MB-3211	58.31	BREAST CONSERVING	Breast Cancer	Breast Invasive Ductal Carcinoma	High	NO	Basal	2	Negative	Negative	3	NEUTRAL	Negative	Ductal/NST	YES	Post	10	Right	0	9	4.026	IDC	145.5	0:00	Negative	YES	145.5	0:Not Recurred	1	Primary	Female	ER-/HER2-	11.76765933	13	1	0	brca_metabric	-0.3498	-0.8609	2.1999	1.5978	-1.2	-0.701	-0.4014	-0.7881	0.4393	0.5754
MB-3218	brca_metabric	MB-3218	44.94	MASTECTOMY	Breast Cancer	Breast Invasive Ductal Carcinoma	High	YES	Basal	2	Negative	Negative	3	NEUTRAL	Negative	Ductal/NST	NO	Pre	10	Left	1	3	5.034	IDC	248.7666667	0:00	Negative	YES	248.7666667	0:Not Recurred	1	Primary	Female	NA	3.922553111	17	2	0	brca_metabric	-0.017	-0.9277	0.2883	0.6267	-1.0554	-0.8518	-0.8769	-0.5467	0.4072	1.1532
MB-3277	brca_metabric	MB-3277	29.92	MASTECTOMY	Breast Cancer	Breast Invasive Ductal Carcinoma	High	YES	Basal	2	Negative	Negative	3	NEUTRAL	Negative	Ductal/NST	NO	Pre	1	Left	3	6	5.06	IDC	32.93333333	1:DECEASED	Negative	YES	22.4	1:Recurred	1	Primary	Female	ER-/HER2-	7.845106223	30	2	1	brca_metabric	-0.5871	0.3054	-0.9518	0.8307	-1.1892	-0.3764	0.125	-2.107	0.2261	-0.2573
MB-3297	brca_metabric	MB-3297	42.72	MASTECTOMY	Breast Cancer	Breast Invasive Ductal Carcinoma	Low	YES	Basal	2	Negative	Negative	3	NEUTRAL	Negative	Ductal/NST	NO	Pre	10	Left	1	14	5.05	IDC	236.0666667	0:00	Negative	YES	236.0666667	0:Not Recurred	1	Primary	Female	ER-/HER2-	18.30524785	25	2	0	brca_metabric	0.465	-0.3992	-0.5802	0.7127	-0.9436	-0.2276	0.1669	-0.6475	-0.5483	-1.0342
MB-3363	brca_metabric	MB-3363	56.42	BREAST CONSERVING	Breast Cancer	Breast Invasive Ductal Carcinoma	High	NO	Basal	2	Positve	Positive	3	NEUTRAL	Negative	Ductal/NST	NO	Post	10	Right	0	23	4.04	IDC	10.86666667	1:DECEASED	Negative	YES	5.1	1:Recurred	1	Primary	Female	ER-/HER2-	30.07290719	20	1	1	brca_metabric	-1.8329	-0.5924	0.9675	1.0328	-1.6753	-0.7856	-0.2506	0.0395	1.9662	0.6704
MB-3396	brca_metabric	MB-3396	59.29	MASTECTOMY	Breast Cancer	Breast Invasive Ductal Carcinoma	High	YES	Basal	2	Negative	Negative	3	NEUTRAL	Negative	Ductal/NST	NO	Post	3	Right	3	12	5.05	IDC	226.7333333	0:00	Negative	YES	226.7333333	0:Not Recurred	1	Primary	Female	ER-/HER2-	15.69021245	25	2	0	brca_metabric	-0.3856	0.4204	0.1665	-0.1211	-0.8368	-1.2279	-0.3958	1.035	-0.2224	1.667
MB-3453	brca_metabric	MB-3453	51.36	MASTECTOMY	Breast Cancer	Breast Invasive Ductal Carcinoma	High	YES	Basal	2	Negative	Negative	3	NEUTRAL	Negative	Ductal/NST	NO	Post	10	Right	1	14	5.07	IDC	32.83333333	1:DECEASED	Negative	YES	19.8	1:Recurred	1	Primary	Female	ER-/HER2-	18.30524785	35	2	1	brca_metabric	-0.7996	-0.1817	0.6715	-1.1501	-0.692	-0.4414	-0.7641	-0.9233	-0.2773	0.3623
MB-3500	brca_metabric	MB-3500	66.91	MASTECTOMY	Breast Cancer	Breast Invasive Ductal Carcinoma	Moderate	NO	Basal	2	Negative	Negative	3	NEUTRAL	Negative	Ductal/NST	NO	Post	10	Right	0	12	4.06	IDC	239.3	0:00	Negative	NO	239.3	0:Not Recurred	1	Primary	Female	ER-/HER2-	15.69021245	30	1	0	brca_metabric	-0.9571	0.8886	1.9312	-0.4909	-1.3117	-0.6588	-0.6154	-0.587	-1.0627	2.9948
MB-3502	brca_metabric	MB-3502	50.79	MASTECTOMY	Breast Cancer	Breast Invasive Ductal Carcinoma	Moderate	YES	Basal	2	Negative	Negative	3	NEUTRAL	Negative	Ductal/NST	NO	Post	10	Left	3	4	5.054	IDC	229.3333333	0:00	Negative	YES	229.3333333	0:Not Recurred	1	Primary	Female	ER-/HER2-	5.230070815	27	2	0	brca_metabric	-0.071	1.0759	0.0408	-0.8266	-0.3461	0.2788	0.4205	-0.3127	-1.2285	0.8067
MB-3706	brca_metabric	MB-3706	55.71	BREAST CONSERVING	Breast Cancer	Breast Invasive Ductal Carcinoma	High	NO	Basal	2	Negative	Negative	3	NEUTRAL	Negative	Ductal/NST	NO	Post	10	Right	0	4	4.036	IDC	38.8	1:DECEASED	Negative	YES	28.9	1:Recurred	1	Primary	Female	ER-/HER2-	5.230070815	18	1	1	brca_metabric	-0.1897	1.6181	-0.9922	-0.9906	-0.7946	0.0298	0.7948	-0.5687	0.4415	2.063
MB-4024	brca_metabric	MB-4024	56.14	BREAST CONSERVING	Breast Cancer	Breast Invasive Ductal Carcinoma	High	NO	Basal	3	Negative	Negative	3	LOSS	Negative	Ductal/NST	YES	Post	1	Left	0	7	4.05	IDC	124.1	0:00	Negative	YES	124.1	0:Not Recurred	1	Primary	Female	NA	9.152623927	25	2	0	brca_metabric	-1.4283	0.3747	0.398	0.0266	-1.5597	-1.0492	0.2435	-1.6057	1.7323	1.0642
MB-4146	brca_metabric	MB-4146	43.06	MASTECTOMY	Breast Cancer	Breast Invasive Ductal Carcinoma	Moderate	YES	Basal	3	Negative	Negative	3	NEUTRAL	Negative	Ductal/NST	NO	Pre	4ER-	Left	13	5	6.04	IDC	15.63333333	1:DECEASED	Negative	YES	8.466666667	1:Recurred	1	Primary	Female	ER-/HER2-	6.537588519	20	2	1	brca_metabric	-0.6752	0.2309	-0.6832	-0.8685	0.9732	2.1989	-0.489	-2.281	2.7055	-0.1657
MB-4235	brca_metabric	MB-4235	67.46	MASTECTOMY	Breast Cancer	Breast Invasive Ductal Carcinoma	Moderate	NO	Basal	3	Positve	Positive	2	NEUTRAL	Negative	Ductal/NST	NO	Post	10	Right	0	5	3.04	IDC	335.7333333	1:DECEASED	Negative	NO	294.7666667	1:Recurred	1	Primary	Female	NA	6.537588519	20	1	1	brca_metabric	0.3534	0.588	-0.2716	-2.2329	2.5191	-0.7082	-0.3771	-1.1819	0.7067	0.9386
MB-4254	brca_metabric	MB-4254	68.7	MASTECTOMY	Breast Cancer	Breast Invasive Ductal Carcinoma	High	NO	Basal	3	Negative	Negative	3	NEUTRAL	Negative	Medullary	YES	Post	10	Right	0	4	4.06	IDC	178.4	0:00	Negative	NO	178.4	0:Not Recurred	1	Primary	Female	NA	5.230070815	30	NA	0	brca_metabric	-0.043	1.05	-1.3036	0.3407	-1.1934	-1.5592	-0.8041	-1.1679	2.4326	1.9771
MB-4332	brca_metabric	MB-4332	34.36	MASTECTOMY	Breast Cancer	Breast Invasive Ductal Carcinoma	High	NO	Basal	3	Negative	Negative	3	NEUTRAL	Negative	Ductal/NST	NO	Pre	10	Left	0	4	4.04	IDC	307.9333333	0:00	Negative	YES	307.9333333	0:Not Recurred	1	Primary	Female	NA	5.230070815	20	1	0	brca_metabric	-3.2346	2.9379	-0.9502	-0.567	-0.5919	0.2053	0.3716	0.9278	1.8072	2.6873
MB-4407	brca_metabric	MB-4407	44.4	MASTECTOMY	Breast Cancer	Breast Invasive Ductal Carcinoma	Moderate	NO	Basal	3	Negative	Negative	3	NEUTRAL	Negative	Ductal/NST	NO	Pre	10	Left	0	6	4.02	IDC	83.36666667	1:DECEASED	Negative	YES	49.2	1:Recurred	1	Primary	Female	NA	7.845106223	10	1	1	brca_metabric	-2.3196	1.8719	-0.6319	-1.7159	-0.3118	-0.9377	0.1853	-2.4695	1.6823	0.8628
MB-4601	brca_metabric	MB-4601	39.14	MASTECTOMY	Breast Cancer	Breast Invasive Ductal Carcinoma	Low	YES	Basal	3	Negative	Negative	3	GAIN	Positive	Ductal/NST	NO	Pre	5	Right	2	8	5.06	IDC	56.26666667	1:DECEASED	Negative	NO	45.26666667	1:Recurred	1	Primary	Female	NA	10.46014163	30	2	1	brca_metabric	0.3062	-0.7574	-1.3722	1.0905	-0.1737	-0.0889	-0.2655	-0.3004	0.636	1.5694
MB-4621	brca_metabric	MB-4621	39.51	MASTECTOMY	Breast Cancer	Breast Invasive Ductal Carcinoma	Low	YES	Basal	3	Negative	Negative	3	NEUTRAL	Negative	Ductal/NST	NO	Pre	10	Right	6	6	6.106	IDC	271.8666667	0:00	Negative	NO	69.33333333	1:Recurred	1	Primary	Female	ER-/HER2-	6.537588519	53	3	0	brca_metabric	-1.0165	-0.075	0.271	-0.9226	0.1131	0.1186	0.2104	-0.2754	0.7036	-0.4026
MB-4660	brca_metabric	MB-4660	37.53	BREAST CONSERVING	Breast Cancer	Breast Invasive Ductal Carcinoma	High	YES	Basal	3	Negative	Negative	3	NEUTRAL	Negative	Ductal/NST	NO	Pre	9	Right	14	9	6.056	IDC	39.86666667	1:DECEASED	Negative	YES	19.73333333	1:Recurred	1	Primary	Female	NA	11.76765933	28	2	1	brca_metabric	-2.7712	1.2577	-1.2859	1.0155	-1.1014	0.1274	0.0049	-2.8692	0.9701	0.1794
MB-4663	brca_metabric	MB-4663	61.97	MASTECTOMY	Breast Cancer	Breast Invasive Ductal Carcinoma	Moderate	NO	Basal	3	Negative	Negative	3	GAIN	Positive	Ductal/NST	NO	Post	10	Left	0	5	4.08	IDC	239.3333333	0:00	Negative	YES	239.3333333	0:Not Recurred	1	Primary	Female	HER2+	6.537588519	40	2	0	brca_metabric	0.667	-0.3536	0.6178	0.9945	-1.855	3.489	-0.5211	0.3779	-0.7428	2.4969
MB-4694	brca_metabric	MB-4694	76.06	BREAST CONSERVING	Breast Cancer	Breast Invasive Ductal Carcinoma	High	NO	Basal	3	Positve	Positive	3	NEUTRAL	Negative	Ductal/NST	NO	Post	10	Right	0	5	4.04	IDC	198.3	0:00	Negative	YES	198.3	0:Not Recurred	1	Primary	Female	ER-/HER2-	6.537588519	20	1	0	brca_metabric	-0.4488	-0.646	-1.4012	-0.7812	-1.0193	1.559	-0.6664	0.133	1.5463	1.4667
MB-4707	brca_metabric	MB-4707	59.85	BREAST CONSERVING	Breast Cancer	Breast Invasive Ductal Carcinoma	Moderate	NO	Basal	3	Negative	Negative	3	NEUTRAL	Negative	Ductal/NST	NO	Post	10	Right	0	12	4.054	IDC	221.2	0:00	Negative	YES	221.2	0:Not Recurred	1	Primary	Female	ER-/HER2-	15.69021245	27	2	0	brca_metabric	-1.0011	2.8862	0.9344	-0.6906	-1.4763	-0.1018	-0.2265	-0.7963	-0.7347	-0.5448
MB-4715	brca_metabric	MB-4715	67.8	MASTECTOMY	Breast Cancer	Breast Invasive Ductal Carcinoma	High	YES	Basal	3	Negative	Negative	3	NEUTRAL	Negative	Ductal/NST	NO	Post	8	Right	1	7	5.09	IDC	35.23333333	1:DECEASED	Negative	NO	23.83333333	1:Recurred	1	Primary	Female	ER-/HER2-	9.152623927	45	2	1	brca_metabric	-0.7094	0.1036	-0.991	-0.6924	-0.7975	-0.1482	-0.4456	1.526	1.7411	1.9313
MB-4717	brca_metabric	MB-4717	43.51	MASTECTOMY	Breast Cancer	Breast Invasive Ductal Carcinoma	High	NO	Basal	3	Negative	Negative	3	LOSS	Negative	Ductal/NST	NO	Pre	10	Right	0	3	4.05	IDC	42.9	1:DECEASED	Negative	NO	26.36666667	1:Recurred	1	Primary	Female	ER-/HER2-	3.922553111	25	2	1	brca_metabric	-1.8444	-0.1043	1.0425	0.6595	-1.6207	1.4044	0.4556	3.7974	0.5709	1.5644
MB-4732	brca_metabric	MB-4732	26.72	BREAST CONSERVING	Breast Cancer	Breast Invasive Ductal Carcinoma	High	YES	Basal	3	Negative	Negative	3	NEUTRAL	Negative	Ductal/NST	NO	Pre	10	Left	3	3	5.09	IDC	149.8666667	0:00	Negative	YES	149.8666667	0:Not Recurred	1	Primary	Female	ER-/HER2-	3.922553111	45	2	0	brca_metabric	-0.2022	-0.6873	1.2633	-1.2818	0.2822	1.2842	0.1261	-1.0367	0.133	1.6679
MB-4757	brca_metabric	MB-4757	38.93	MASTECTOMY	Breast Cancer	Breast Invasive Ductal Carcinoma	High	YES	Basal	3	Negative	Negative	3	NEUTRAL	Negative	Ductal/NST	NO	Pre	10	Left	3	7	5.02	IDC	27.4	1:DECEASED	Negative	NO	10.26666667	1:Recurred	1	Primary	Female	ER-/HER2-	9.152623927	10	NA	1	brca_metabric	-0.1147	0.3525	0.7427	1.0422	-0.6894	-0.8668	1.1323	-0.1091	-0.1247	0.9933
MB-4758	brca_metabric	MB-4758	45.77	BREAST CONSERVING	Breast Cancer	Breast Invasive Ductal Carcinoma	Moderate	NO	Basal	3	Negative	Negative	3	NEUTRAL	Negative	Ductal/NST	NO	Pre	10	Right	0	7	4.02	IDC	211.9333333	0:00	Negative	YES	211.9333333	0:Not Recurred	1	Primary	Female	ER-/HER2-	9.152623927	10	NA	0	brca_metabric	-1.8411	1.5347	1.6582	-0.2329	-1.4219	-0.3101	-0.0776	-1.0355	-1.5089	1.9046
MB-4769	brca_metabric	MB-4769	65.86	BREAST CONSERVING	Breast Cancer	Breast Invasive Ductal Carcinoma	High	NO	Basal	3	Negative	Negative	3	NEUTRAL	Negative	Ductal/NST	NO	Post	1	Left	0	11	4.07	IDC	21.7	1:DECEASED	Negative	YES	7.666666667	1:Recurred	1	Primary	Female	ER-/HER2-	14.38269474	35	2	1	brca_metabric	-1.4025	0.1729	-0.9909	-0.0101	-1.2858	0.0316	-0.6031	-1.107	1.5553	1.4899
MB-4792	brca_metabric	MB-4792	49.92	BREAST CONSERVING	Breast Cancer	Breast Invasive Ductal Carcinoma	Low	YES	Basal	3	Negative	Negative	3	NEUTRAL	Negative	Ductal/NST	NO	Pre	10	Right	2	6	5.04	IDC	40.63333333	1:DECEASED	Negative	YES	35.56666667	1:Recurred	1	Primary	Female	ER-/HER2-	7.845106223	20	2	1	brca_metabric	-0.8056	0.1873	-1.7396	1.3427	-0.7853	-0.2409	0.1321	0.4459	1.2794	1.5876
MB-4809	brca_metabric	MB-4809	43.77	MASTECTOMY	Breast Cancer	Breast Invasive Ductal Carcinoma	High	NO	Basal	3	Negative	Positive	3	GAIN	Negative	Ductal/NST	NO	Pre	10	Left	0	4	4.028	IDC	286.0666667	0:00	Negative	NO	286.0666667	0:Not Recurred	1	Primary	Female	ER-/HER2-	5.230070815	14	1	0	brca_metabric	0.2058	-1.4724	-0.1937	-0.3576	-0.2968	-0.0752	0.5581	-1.7795	0.3851	0.082
MB-4880	brca_metabric	MB-4880	69.68	MASTECTOMY	Breast Cancer	Breast Invasive Ductal Carcinoma	High	NO	Basal	3	NA	Negative	3	NEUTRAL	Negative	Ductal/NST	NO	Post	9	Right	0	9	4.054	IDC	210.9666667	0:00	Negative	NO	86.4	1:Recurred	1	Primary	Female	ER-/HER2-	11.76765933	27	2	0	brca_metabric	-1.3855	0.3432	-1.0871	0.8291	-1.5415	1.3875	0.5342	-2.2894	1.3735	0.9108
MB-4881	brca_metabric	MB-4881	37.05	BREAST CONSERVING	Breast Cancer	Breast Invasive Ductal Carcinoma	High	NO	Basal	3	Negative	Negative	3	NEUTRAL	Negative	Ductal/NST	NO	Pre	10	Left	0	11	4.07	IDC	274.2	0:00	Negative	YES	274.2	0:Not Recurred	1	Primary	Female	ER-/HER2-	14.38269474	35	NA	0	brca_metabric	-0.8124	-0.2858	-0.2241	-0.5142	-0.7848	0.215	0.3146	0.1066	0.729	0.6501
MB-4896	brca_metabric	MB-4896	41.53	MASTECTOMY	Breast Cancer	Breast Invasive Ductal Carcinoma	Low	NO	Basal	3	Negative	Negative	3	GAIN	Positive	Ductal/NST	NO	Pre	5	Left	0	5	4.06	IDC	64.86666667	1:DECEASED	Negative	NO	16.8	1:Recurred	1	Primary	Female	HER2+	6.537588519	30	2	1	brca_metabric	-0.3349	-1.1319	-0.3155	-0.2131	-0.4019	-1.5902	-0.6662	-2.2105	1.0469	1.2426
MB-4911	brca_metabric	MB-4911	43.51	MASTECTOMY	Breast Cancer	Breast Invasive Ductal Carcinoma	High	YES	Basal	3	Negative	Negative	3	NEUTRAL	Negative	Ductal/NST	NO	Pre	10	Left	2	4	5.03	IDC	31.43333333	1:DECEASED	Negative	YES	23.4	1:Recurred	1	Primary	Female	ER-/HER2-	5.230070815	15	2	1	brca_metabric	-0.8217	-0.8116	0.4629	-0.6202	-1.2717	-0.1307	-0.4951	1.1064	0.3711	2.1041
MB-4938	brca_metabric	MB-4938	33.92	BREAST CONSERVING	Breast Cancer	Breast Invasive Ductal Carcinoma	High	YES	Basal	3	Negative	Negative	2	NEUTRAL	Negative	Ductal/NST	NO	Pre	10	Left	1	30	4.05	IDC	70.6	1:DECEASED	Negative	YES	28.33333333	1:Recurred	1	Primary	Female	ER-/HER2-	39.22553111	25	2	1	brca_metabric	-0.1637	0.1054	0.0017	-0.3596	-0.4831	0.5894	0.3546	0.6388	-1.3392	1.2098
MB-4945	brca_metabric	MB-4945	65.53	MASTECTOMY	Breast Cancer	Breast Invasive Ductal Carcinoma	Moderate	YES	Basal	3	Negative	Negative	3	NEUTRAL	Negative	Ductal/NST	NO	Post	9	Right	1	6	5.038	IDC	20.13333333	1:DECEASED	Negative	NO	15.46666667	1:Recurred	1	Primary	Female	ER-/HER2-	7.845106223	19	NA	1	brca_metabric	-0.1535	0.8553	0.6287	1.38	0.5915	-0.6359	-0.5692	0.4231	0.6169	-0.3786
MB-5054	brca_metabric	MB-5054	52.57	MASTECTOMY	Breast Cancer	Breast Invasive Ductal Carcinoma	Low	NO	Basal	3	Negative	Negative	3	GAIN	Positive	Ductal/NST	NO	Post	5	Left	0	4	4.002	IDC	187.7	0:00	Negative	NO	187.7	0:Not Recurred	1	Primary	Female	HER2+	5.230070815	1	1	0	brca_metabric	0.6183	-0.5498	-2.1832	0.8829	-0.0489	-0.934	-0.0433	0.0331	1.2833	-0.0146
MB-5057	brca_metabric	MB-5057	39.25	BREAST CONSERVING	Breast Cancer	Breast Invasive Ductal Carcinoma	High	NO	Basal	3	Negative	Negative	3	NEUTRAL	Negative	Ductal/NST	NO	Pre	10	Right	0	12	4.03	IDC	56.33333333	1:DECEASED	Negative	NO	3.966666667	1:Recurred	1	Primary	Female	ER-/HER2-	15.69021245	15	1	1	brca_metabric	-0.1398	-0.5895	0.3138	0.066	0.3912	0.3407	0.1509	0.1214	1.3066	1.1125
MB-5070	brca_metabric	MB-5070	47.38	MASTECTOMY	Breast Cancer	Breast Invasive Ductal Carcinoma	High	YES	Basal	3	Negative	Negative	3	LOSS	Negative	Ductal/NST	NO	Pre	10	Right	2	7	5.06	IDC	213.9	0:00	Negative	NO	213.9	0:Not Recurred	1	Primary	Female	ER-/HER2-	9.152623927	30	NA	0	brca_metabric	2.2265	-0.2353	-0.3392	0.0878	-0.8148	0.4728	-0.581	-0.761	1.034	1.1579
MB-5076	brca_metabric	MB-5076	28.05	BREAST CONSERVING	Breast Cancer	Breast Invasive Ductal Carcinoma	High	YES	Basal	3	Negative	Negative	3	NEUTRAL	Negative	Ductal/NST	NO	Pre	10	Right	NA	NA	5.07	IDC	26.86666667	1:DECEASED	Negative	YES	23.56666667	1:Recurred	1	Primary	Female	ER-/HER2-	0	35	2	1	brca_metabric	-1.0626	-0.541	0.6674	-0.8002	-0.8471	0.4461	0.2991	0.6543	-2.2004	2.7437
MB-5102	brca_metabric	MB-5102	69.93	BREAST CONSERVING	Breast Cancer	Breast Invasive Ductal Carcinoma	High	YES	Basal	3	Negative	Negative	3	NEUTRAL	Negative	Ductal/NST	YES	Post	10	Left	20	6	6.04	IDC	30.36666667	1:DECEASED	Negative	YES	18.46666667	1:Recurred	1	Primary	Female	NA	7.845106223	20	2	1	brca_metabric	-1.3235	-0.075	-1.9628	-1.4278	-1.3601	0.4837	-0.6665	2.1414	0.8061	4.5213
MB-5114	brca_metabric	MB-5114	57.87	MASTECTOMY	Breast Cancer	Breast Invasive Ductal Carcinoma	Moderate	NO	Basal	3	Positve	Negative	3	GAIN	Positive	Ductal/NST	YES	Post	5	Left	0	6	4.08	IDC	15.36666667	1:DECEASED	Negative	NO	13.66666667	1:Recurred	1	Primary	Female	HER2+	7.845106223	40	NA	1	brca_metabric	1.4292	0.3416	-2.011	-0.2463	0.4815	0.7937	0.0489	0.1564	2.0489	-1.588
MB-5115	brca_metabric	MB-5115	40.57	BREAST CONSERVING	Breast Cancer	Breast Invasive Ductal Carcinoma	High	YES	Basal	3	Negative	Negative	3	NEUTRAL	Negative	Ductal/NST	NO	Pre	10	Left	1	3	5.06	IDC	77.4	0:00	Negative	YES	77.4	0:Not Recurred	1	Primary	Female	ER-/HER2-	3.922553111	30	2	0	brca_metabric	-0.1288	0.1888	-0.4181	0.8998	-0.5076	1.238	-0.3961	-0.6644	0.6137	1.0978
MB-5126	brca_metabric	MB-5126	63.48	NA	Breast Cancer	Breast Invasive Ductal Carcinoma	Moderate	YES	Basal	3	Negative	Negative	3	NEUTRAL	Negative	Ductal/NST	NO	Post	10	Right	1	3	5.02	IDC	27.3	1:DECEASED	Negative	YES	19.96666667	1:Recurred	1	Primary	Female	ER-/HER2-	3.922553111	10	NA	1	brca_metabric	-0.1616	-0.8331	1.2775	-0.796	-0.7834	0.4996	-0.8149	-1.0229	1.6969	1.4765
MB-5135	brca_metabric	MB-5135	38.59	BREAST CONSERVING	Breast Cancer	Breast Invasive Ductal Carcinoma	Moderate	NO	Basal	3	Negative	Negative	3	NEUTRAL	Negative	Ductal/NST	NO	Pre	10	Right	0	7	4.07	IDC	37.36666667	1:DECEASED	Negative	YES	28.03333333	1:Recurred	1	Primary	Female	NA	9.152623927	35	2	1	brca_metabric	-1.7944	1.2368	-0.6171	0.1418	-1.5964	-0.8486	-0.271	0.81	0.563	0.9799
MB-5137	brca_metabric	MB-5137	36.04	BREAST CONSERVING	Breast Cancer	Breast Invasive Ductal Carcinoma	High	YES	Basal	3	Negative	Negative	3	GAIN	Negative	Ductal/NST	NO	Pre	10	Right	NA	NA	5.05	IDC	43.26666667	0:00	Negative	YES	43.26666667	0:Not Recurred	1	Primary	Female	ER-/HER2-	0	25	2	0	brca_metabric	0.3367	0.2696	-1.1914	0.2817	0.1889	-0.5046	-0.7806	-0.9026	0.788	0.3413
MB-5138	brca_metabric	MB-5138	44.59	NA	Breast Cancer	Breast Invasive Ductal Carcinoma	High	YES	Basal	3	Negative	Negative	3	NEUTRAL	Negative	Ductal/NST	YES	Pre	10	Right	2	5	5.03	IDC	37	1:DECEASED	Negative	YES	6.766666667	1:Recurred	1	Primary	Female	ER-/HER2-	6.537588519	15	NA	1	brca_metabric	-0.2186	-0.9538	-0.9996	0.0715	-0.1943	0.2753	0.667	-0.7569	1.8574	3.9704
MB-5173	brca_metabric	MB-5173	69.05	MASTECTOMY	Breast Cancer	Breast Invasive Ductal Carcinoma	High	NO	Basal	3	Negative	Negative	3	NEUTRAL	Negative	Ductal/NST	YES	Post	10	Left	0	8	4.1	IDC	22.13333333	1:DECEASED	Negative	NO	19.8	1:Recurred	1	Primary	Female	ER-/HER2-	10.46014163	50	2	1	brca_metabric	-1.0265	1.2006	0.6285	-2.024	-1.0626	0.6302	0.7169	1.2378	-0.3406	1.4511
MB-5188	brca_metabric	MB-5188	65.44	MASTECTOMY	Breast Cancer	Breast Invasive Ductal Carcinoma	High	NO	Basal	3	Positve	Positive	3	NEUTRAL	Negative	Ductal/NST	YES	Post	10	Left	1	2	5.05	IDC	19.4	1:DECEASED	Negative	NO	7.233333333	1:Recurred	1	Primary	Female	ER-/HER2-	2.615035408	25	2	1	brca_metabric	-0.2082	-0.0969	-0.9933	-1.7903	-0.3451	0.3483	0.061	1.5355	-0.2953	0.056
MB-5190	brca_metabric	MB-5190	53.07	BREAST CONSERVING	Breast Cancer	Invasive Breast Carcinoma	Low	NO	Basal	3	Negative	Negative	3	GAIN	Positive	NA	NO	Post	4ER-	Right	0	5	4.03	BRCA	242.5666667	0:00	Negative	YES	242.5666667	0:Not Recurred	1	Primary	Female	NA	6.537588519	15	1	0	brca_metabric	-1.2459	1.4328	0.0668	-0.4672	0.4519	0.6686	0.7803	0.618	2.6913	0.4022
MB-5199	brca_metabric	MB-5199	65.35	MASTECTOMY	Breast Cancer	Breast Invasive Ductal Carcinoma	Low	NO	Basal	3	Negative	Negative	3	GAIN	Positive	Ductal/NST	YES	Post	5	Right	0	2	4.03	IDC	204.4	0:00	Negative	NO	204.4	0:Not Recurred	1	Primary	Female	HER2+	2.615035408	15	1	0	brca_metabric	1.2583	-0.1045	0.0543	-0.2025	1.6264	-0.2119	-0.3905	0.4929	0.173	0.593
MB-5205	brca_metabric	MB-5205	50.24	BREAST CONSERVING	Breast Cancer	Breast Invasive Ductal Carcinoma	High	YES	Basal	3	Negative	Positive	3	NEUTRAL	Negative	Ductal/NST	YES	Post	9	Left	3	9	5.07	IDC	185.3	0:00	Negative	YES	74.96666667	1:Recurred	1	Primary	Female	ER-/HER2-	11.76765933	35	2	0	brca_metabric	-1.0371	0.8355	-0.5198	0.2099	-1.5053	0.2198	0.1256	0.3283	0.837	0.1486
MB-5208	brca_metabric	MB-5208	52.43	MASTECTOMY	Breast Cancer	Breast Invasive Ductal Carcinoma	Moderate	NO	Basal	3	Negative	Negative	3	NEUTRAL	Negative	Ductal/NST	NO	Post	10	Left	0	7	4.054	IDC	151.9	0:00	Negative	NO	151.9	0:Not Recurred	1	Primary	Female	ER-/HER2-	9.152623927	27	2	0	brca_metabric	-0.138	0.4868	-1.9393	-0.4431	-1.0351	-0.0705	0.4274	-1.5284	-0.3063	0.1376
MB-5225	brca_metabric	MB-5225	68.01	BREAST CONSERVING	Breast Cancer	Breast Invasive Ductal Carcinoma	High	NO	Basal	3	Negative	Negative	3	NEUTRAL	Negative	Ductal/NST	YES	Post	10	Left	0	10	4.06	IDC	43.26666667	1:DECEASED	Negative	YES	18.06666667	1:Recurred	1	Primary	Female	ER-/HER2-	13.07517704	30	2	1	brca_metabric	0.0571	-0.2733	0.0562	0.343	0.5732	1.9035	0.6468	-0.7044	0.6206	0.8909
MB-5229	brca_metabric	MB-5229	39.99	MASTECTOMY	Breast Cancer	Breast Invasive Ductal Carcinoma	High	YES	Basal	3	Negative	Negative	3	GAIN	Positive	Ductal/NST	NO	Pre	5	Right	1	8	5.05	IDC	33.96666667	1:DECEASED	Negative	NO	25.93333333	1:Recurred	1	Primary	Female	HER2+	10.46014163	25	2	1	brca_metabric	0.3984	0.2053	-1.1727	-0.3931	0.4476	0.6155	-0.222	0.5862	-0.0324	0.0248
MB-5235	brca_metabric	MB-5235	59.04	BREAST CONSERVING	Breast Cancer	Breast Invasive Ductal Carcinoma	Moderate	NO	Basal	3	Positve	Negative	2	NEUTRAL	Negative	Ductal/NST	NO	Post	9	Right	0	13	3.012	IDC	204.2	1:DECEASED	Negative	YES	204.2	1:Recurred	1	Primary	Female	ER-/HER2-	16.99773015	6	1	1	brca_metabric	-0.2295	0.655	1.0716	-1.3594	0.7708	-0.1696	-0.5167	-0.0162	1.3183	1.8289
MB-5236	brca_metabric	MB-5236	63.02	BREAST CONSERVING	Breast Cancer	Breast Invasive Ductal Carcinoma	High	YES	Basal	3	Negative	Negative	3	NEUTRAL	Negative	Ductal/NST	YES	Post	10	Right	3	5	5.13	IDC	166.6666667	0:00	Negative	YES	166.6666667	0:Not Recurred	1	Primary	Female	ER-/HER2-	6.537588519	65	3	0	brca_metabric	-0.6563	0.8673	-0.088	-0.8372	0.2469	-0.505	-0.3028	-1.0593	0.8112	0.4852
MB-5294	brca_metabric	MB-5294	31.71	MASTECTOMY	Breast Cancer	Breast Invasive Ductal Carcinoma	Moderate	YES	Basal	3	Negative	Negative	3	NEUTRAL	Negative	Ductal/NST	YES	Pre	10	Right	14	5	6.198	IDC	195.9333333	0:00	Positive	YES	195.9333333	0:Not Recurred	1	Primary	Female	ER-/HER2-	6.537588519	99	3	0	brca_metabric	1.0193	-1.4666	1.7003	-1.1013	0.4821	-0.2653	-0.5832	0.198	2.3383	0.4863
MB-5298	brca_metabric	MB-5298	49.63	BREAST CONSERVING	Breast Cancer	Breast Invasive Lobular Carcinoma	High	YES	Basal	3	Negative	Negative	3	NEUTRAL	Negative	Lobular	NO	Pre	10	Right	5	3	6.046	ILC	84.9	1:DECEASED	Negative	NO	22.33333333	1:Recurred	1	Primary	Female	ER-/HER2-	3.922553111	23	2	1	brca_metabric	-0.2227	-0.2424	-1.0267	-1.0455	-0.9243	0.1073	-0.5882	0.1435	2.5582	0.8614
MB-5299	brca_metabric	MB-5299	53.35	BREAST CONSERVING	Breast Cancer	Breast Invasive Lobular Carcinoma	High	YES	Basal	3	Negative	Negative	3	NEUTRAL	Negative	Lobular	YES	Post	10	Left	2	8	5.08	ILC	16.7	1:DECEASED	Negative	NO	5.033333333	1:Recurred	1	Primary	Female	ER-/HER2-	10.46014163	40	2	1	brca_metabric	-0.191	-1.0054	0.5454	0.0395	-0.1989	-0.4908	1.2186	-0.5357	1.9126	0.3567
MB-5335	brca_metabric	MB-5335	41.81	MASTECTOMY	Breast Cancer	Breast Invasive Ductal Carcinoma	High	NO	Basal	3	Negative	Negative	3	NEUTRAL	Negative	Ductal/NST	NO	Pre	10	Right	0	4	4.054	IDC	25.23333333	1:DECEASED	Negative	NO	10.86666667	1:Recurred	1	Primary	Female	ER-/HER2-	5.230070815	27	2	1	brca_metabric	-1.2451	-0.953	-0.8264	-0.8223	-0.6682	2.1303	-0.5682	0.6143	-0.5591	0.6796
MB-5346	brca_metabric	MB-5346	52.09	MASTECTOMY	Breast Cancer	Breast Invasive Ductal Carcinoma	High	YES	Basal	3	Negative	Negative	3	NEUTRAL	Negative	Ductal/NST	NO	Post	10	Left	3	9	5.16	IDC	194.3	0:00	Negative	YES	194.3	0:Not Recurred	1	Primary	Female	NA	11.76765933	80	NA	0	brca_metabric	-0.6104	2.1668	0.4175	0.548	-0.3118	0.6154	-0.6119	0.5252	-0.1466	1.1142
MB-5378	brca_metabric	MB-5378	57.99	MASTECTOMY	Breast Cancer	Breast Invasive Ductal Carcinoma	High	YES	Basal	3	Negative	Positive	3	NEUTRAL	Negative	Ductal/NST	NO	Post	10	Right	3	6	5.09	IDC	12.26666667	1:DECEASED	Negative	YES	10.96666667	1:Recurred	1	Primary	Female	ER-/HER2-	7.845106223	45	3	1	brca_metabric	-1.0707	0.4179	-0.0246	-1.3609	-1.8559	-0.9008	0.7971	0.3354	-0.5856	0.6753
MB-5387	brca_metabric	MB-5387	45.33	BREAST CONSERVING	Breast Cancer	Invasive Breast Carcinoma	High	YES	Basal	3	Negative	Negative	3	NEUTRAL	Negative	NA	NO	Pre	10	Right	NA	NA	5.026	BRCA	45.63333333	1:DECEASED	Negative	YES	34.5	1:Recurred	1	Primary	Female	ER-/HER2-	0	13	2	1	brca_metabric	-1.2944	2.4312	1.4394	-0.4478	-0.8567	1.1918	0.6412	-2.149	0.9851	0.9158
MB-5390	brca_metabric	MB-5390	37.27	BREAST CONSERVING	Breast Cancer	Breast Invasive Lobular Carcinoma	High	YES	Basal	3	Negative	Negative	3	NEUTRAL	Negative	Lobular	YES	Pre	10	Left	12	5	6.026	ILC	30.93333333	1:DECEASED	Negative	YES	25.56666667	1:Recurred	1	Primary	Female	ER-/HER2-	6.537588519	13	3	1	brca_metabric	-0.962	0.8089	0.9178	-0.0394	-1.5803	0.8357	2.2948	0.0398	-1.1755	3.2958
MB-5420	brca_metabric	MB-5420	71.49	BREAST CONSERVING	Breast Cancer	Breast Invasive Ductal Carcinoma	Low	NO	Basal	3	Positve	Positive	3	GAIN	Positive	Ductal/NST	NO	Post	5	Left	0	NA	4.04	IDC	193.9	0:00	Negative	YES	193.9	0:Not Recurred	1	Primary	Female	HER2+	0	20	1	0	brca_metabric	0.559	-0.5295	0.2434	-0.5209	1.6596	-1.2753	-0.0314	-1.1093	0.6972	0.8235
MB-5421	brca_metabric	MB-5421	68	BREAST CONSERVING	Breast Cancer	Breast Invasive Ductal Carcinoma	High	NO	Basal	3	Negative	Negative	3	NEUTRAL	Negative	Ductal/NST	NO	Post	10	Left	0	4	4.04	IDC	194.5666667	0:00	Negative	YES	194.5666667	0:Not Recurred	1	Primary	Female	ER-/HER2-	5.230070815	20	1	0	brca_metabric	-0.5216	0.4422	0.5717	0.5276	0.0027	-0.6756	0.1014	-1.3447	0.5367	-0.5404
MB-5426	brca_metabric	MB-5426	53.69	BREAST CONSERVING	Breast Cancer	Breast Invasive Ductal Carcinoma	Low	YES	Basal	3	Negative	Negative	3	GAIN	Positive	Ductal/NST	YES	Post	10	Left	11	4	6.05	IDC	34.63333333	1:DECEASED	Positive	YES	12.93333333	1:Recurred	1	Primary	Female	HER2+	5.230070815	25	2	1	brca_metabric	0.1654	-1.4881	-0.8973	-1.6243	0.6079	-0.7204	-0.2043	-1.3442	0.7739	3.6817
MB-5442	brca_metabric	MB-5442	44.93	BREAST CONSERVING	Breast Cancer	Breast Invasive Ductal Carcinoma	High	YES	Basal	3	Negative	Negative	3	NEUTRAL	Negative	Ductal/NST	NO	Pre	10	Right	2	4	5.07	IDC	205.8	0:00	Positive	YES	12.5	1:Recurred	1	Primary	Female	ER-/HER2-	5.230070815	35	2	0	brca_metabric	-0.869	1.8921	-0.4819	1.4222	-0.2632	-0.9106	-0.2084	0.9189	0.1948	0.2834
MB-5458	brca_metabric	MB-5458	54.96	MASTECTOMY	Breast Cancer	Breast Invasive Ductal Carcinoma	Low	YES	Basal	3	Negative	Negative	3	GAIN	Positive	Ductal/NST	NO	Post	5	Right	1	7	5.05	IDC	183.4333333	0:00	Negative	NO	183.4333333	0:Not Recurred	1	Primary	Female	HER2+	9.152623927	25	2	0	brca_metabric	-0.009	-1.5951	-0.1401	1.0917	-0.0515	-0.2174	-0.577	-1.0272	1.2526	0.4614
MB-5460	brca_metabric	MB-5460	55.59	BREAST CONSERVING	Breast Cancer	Breast Mixed Ductal and Lobular Carcinoma	Low	NO	Basal	3	Positve	Positive	3	NEUTRAL	Negative	Mixed	NO	Post	9	Left	NA	NA	4.01	MDLC	218.6333333	0:00	Positive	YES	99.03333333	1:Recurred	1	Primary	Female	ER+/HER2- High Prolif	0	5	1	0	brca_metabric	-0.4448	-0.1785	0.0314	0.2771	0.3642	-0.3244	-0.4246	-1.7026	2.2952	0.2701
MB-5465	brca_metabric	MB-5465	69.83	BREAST CONSERVING	Breast Cancer	Breast Invasive Ductal Carcinoma	Low	NO	Basal	3	Negative	Negative	3	LOSS	Negative	Ductal/NST	YES	Post	10	Right	0	7	4.05	IDC	18.8	1:DECEASED	Negative	YES	15.46666667	1:Recurred	1	Primary	Female	ER-/HER2-	9.152623927	25	2	1	brca_metabric	-0.1554	1.2472	0.5885	-0.747	-0.1411	-0.5831	-0.6854	-0.4419	0.445	-0.576
MB-5468	brca_metabric	MB-5468	48.1	BREAST CONSERVING	Breast Cancer	Breast Invasive Ductal Carcinoma	High	YES	Basal	3	Negative	Negative	3	GAIN	Positive	Ductal/NST	NO	Pre	10	Right	1	5	5.05	IDC	99.36666667	0:00	Negative	YES	99.36666667	0:Not Recurred	1	Primary	Female	ER-/HER2-	6.537588519	25	2	0	brca_metabric	-0.767	1.3814	-0.5909	-0.1912	-1.3418	-1.151	1.33	-1.1804	0.8483	0.0728
MB-5470	brca_metabric	MB-5470	48.07	MASTECTOMY	Breast Cancer	Breast Mixed Ductal and Lobular Carcinoma	Moderate	NO	Basal	3	Positve	Positive	1	NEUTRAL	Negative	Mixed	NO	Pre	9	Right	0	6	2	MDLC	42.06666667	1:DECEASED	Positive	NO	30.6	1:Recurred	1	Primary	Female	ER+/HER2- High Prolif	7.845106223	NA	NA	1	brca_metabric	-0.5174	-0.76	-1.5042	1.5139	0.4467	0.1351	-0.285	-0.0231	1.66	0.6381
MB-5482	brca_metabric	MB-5482	40.75	BREAST CONSERVING	Breast Cancer	Breast Invasive Ductal Carcinoma	Moderate	YES	Basal	3	Negative	Positive	3	LOSS	Negative	Ductal/NST	NO	Pre	10	Right	2	6	5.032	IDC	17.66666667	1:DECEASED	Negative	YES	11.93333333	1:Recurred	1	Primary	Female	ER-/HER2-	7.845106223	16	2	1	brca_metabric	-0.1982	-0.2158	1.2516	0.2686	0.4212	0.2623	1.4847	0.3353	0.3478	0.8353
MB-5513	brca_metabric	MB-5513	86.55	MASTECTOMY	Breast Cancer	Breast Invasive Ductal Carcinoma	Low	NO	Basal	3	Positve	Positive	2	LOSS	Negative	Ductal/NST	YES	Post	6	Right	4	7	5.058	IDC	36.63333333	1:DECEASED	Positive	NO	34.96666667	1:Recurred	1	Primary	Female	ER+/HER2- High Prolif	9.152623927	29	2	1	brca_metabric	-1.0996	-0.6146	-0.5839	0.2245	-1.3108	-0.0404	-0.343	1.5094	-1.4167	1.1515
MB-5526	brca_metabric	MB-5526	45.42	BREAST CONSERVING	Breast Cancer	Breast Invasive Ductal Carcinoma	High	NO	Basal	3	Negative	Negative	3	NEUTRAL	Negative	Ductal/NST	NO	Pre	10	Right	0	10	4.04	IDC	151.0666667	0:00	Negative	YES	151.0666667	0:Not Recurred	1	Primary	Female	ER-/HER2-	13.07517704	20	1	0	brca_metabric	0.2997	-0.7441	-0.282	-0.6103	-0.3852	-0.0187	0.5525	-0.4	0.3598	-0.3093
MB-5529	brca_metabric	MB-5529	40.21	BREAST CONSERVING	Breast Cancer	Breast Invasive Ductal Carcinoma	High	YES	Basal	3	Negative	Negative	3	NEUTRAL	Negative	Ductal/NST	NO	Pre	10	Left	2	5	5.07	IDC	14.8	1:DECEASED	Negative	YES	10.7	1:Recurred	1	Primary	Female	ER-/HER2-	6.537588519	35	2	1	brca_metabric	0.5832	-1.4171	-0.2235	-0.5116	-0.6767	-0.2768	-0.1999	0.1253	0.708	2.5763
MB-5530	brca_metabric	MB-5530	50.61	MASTECTOMY	Breast Cancer	Breast Invasive Ductal Carcinoma	Low	NO	Basal	3	Positve	Positive	3	NEUTRAL	Negative	Ductal/NST	YES	Post	7	Left	2	6	5.05	IDC	185.9333333	0:00	Positive	NO	185.9333333	0:Not Recurred	1	Primary	Female	ER+/HER2- High Prolif	7.845106223	25	2	0	brca_metabric	1.6576	0.4323	-0.6797	0.4224	1.5787	-0.3932	-0.1174	-0.7591	1.7094	-1.6094
MB-5547	brca_metabric	MB-5547	43.08	BREAST CONSERVING	Breast Cancer	Breast Invasive Ductal Carcinoma	Moderate	YES	Basal	3	Negative	Negative	3	NEUTRAL	Negative	Ductal/NST	NO	Pre	10	Right	1	5	5.06	IDC	98.56666667	0:00	Negative	YES	98.56666667	0:Not Recurred	1	Primary	Female	ER-/HER2-	6.537588519	30	2	0	brca_metabric	-2.0174	3.2493	-0.4485	-0.5166	-0.8372	2.0799	1.6437	-2.2789	-0.1227	0.9625
MB-5551	brca_metabric	MB-5551	67.24	BREAST CONSERVING	Breast Cancer	Breast Invasive Ductal Carcinoma	Moderate	NO	Basal	3	Negative	Negative	3	NEUTRAL	Negative	Ductal/NST	YES	Post	10	Right	0	8	4.054	IDC	182.2333333	0:00	Negative	YES	182.2333333	0:Not Recurred	1	Primary	Female	ER-/HER2-	10.46014163	27	2	0	brca_metabric	-0.0423	-0.7808	0.7479	-0.1266	-0.5284	-0.1914	0.4084	-0.7797	0.5309	1.0814
MB-5558	brca_metabric	MB-5558	35.13	MASTECTOMY	Breast Cancer	Breast Invasive Ductal Carcinoma	Low	YES	Basal	3	Negative	Negative	3	GAIN	Positive	Ductal/NST	NO	Pre	5	Right	1	9	5.15	IDC	25.03333333	0:00	Positive	NO	25.03333333	0:Not Recurred	1	Primary	Female	HER2+	11.76765933	75	3	0	brca_metabric	0.2151	-1.2415	-0.8591	-1.6372	1.1131	0.3346	-0.6851	-1.0513	0.1568	0.9585
MB-5559	brca_metabric	MB-5559	42.12	MASTECTOMY	Breast Cancer	Invasive Breast Carcinoma	Low	YES	Basal	3	Negative	Positive	3	NEUTRAL	Negative	NA	NO	Pre	10	Left	1	4	5.096	BRCA	18.83333333	1:DECEASED	Positive	YES	11.73333333	1:Recurred	1	Primary	Female	ER-/HER2-	5.230070815	48	2	1	brca_metabric	-0.1145	-0.4855	0.2242	-0.8338	1.1724	-0.7213	0.4363	-0.728	0.2179	2.0504
MB-5560	brca_metabric	MB-5560	44.05	BREAST CONSERVING	Breast Cancer	Breast Invasive Ductal Carcinoma	Moderate	NO	Basal	3	Negative	Negative	2	LOSS	Negative	Ductal/NST	NO	Pre	10	Right	0	2	3.03	IDC	186.6	0:00	Negative	YES	186.6	0:Not Recurred	1	Primary	Female	ER-/HER2-	2.615035408	15	1	0	brca_metabric	0.6479	-1.6478	-2.1483	0.326	-0.2628	0.6896	1.0266	-1.4967	-0.3403	-0.0834
MB-5566	brca_metabric	MB-5566	38.44	BREAST CONSERVING	Breast Cancer	Breast Invasive Ductal Carcinoma	High	YES	Basal	3	Negative	Negative	3	NEUTRAL	Negative	Ductal/NST	YES	Pre	10	Right	14	3	6.064	IDC	234.4	0:00	Negative	YES	20.5	1:Recurred	1	Primary	Female	ER-/HER2-	3.922553111	32	NA	0	brca_metabric	0.2333	0.3048	-1.7083	0.2234	-0.2212	1.5612	0.8531	-2.0513	1.1893	1.9257
MB-5602	brca_metabric	MB-5602	39.7	BREAST CONSERVING	Breast Cancer	Breast Invasive Ductal Carcinoma	High	YES	Basal	3	Negative	Negative	3	NEUTRAL	Negative	Ductal/NST	NO	Pre	10	Left	8	5	6.08	IDC	224.4333333	0:00	Negative	YES	224.4333333	0:Not Recurred	1	Primary	Female	ER-/HER2-	6.537588519	40	NA	0	brca_metabric	0.651	0.7251	0.3569	-0.2786	-0.3885	0.5318	-0.4861	-0.006	1.158	1.3349
MB-5624	brca_metabric	MB-5624	55.43	BREAST CONSERVING	Breast Cancer	Breast Invasive Ductal Carcinoma	High	YES	Basal	3	Negative	Negative	3	NEUTRAL	Negative	Ductal/NST	YES	Post	10	Right	1	17	5.05	IDC	136	0:00	Negative	YES	136	0:Not Recurred	1	Primary	Female	NA	22.22780096	25	NA	0	brca_metabric	0.6205	0.3511	-1.3972	-0.0922	-0.6634	0.4372	-0.2474	-0.3027	1.8354	0.9917
MB-5625	brca_metabric	MB-5625	45.51	MASTECTOMY	Breast Cancer	Breast Invasive Ductal Carcinoma	Moderate	YES	Basal	3	Negative	Negative	3	NEUTRAL	Negative	Ductal/NST	NO	Pre	9	Right	NA	NA	5.08	IDC	32.3	1:DECEASED	Negative	NO	30.6	1:Recurred	1	Primary	Female	ER-/HER2-	0	40	NA	1	brca_metabric	-1.1545	-0.186	0.2354	-0.2391	-1.3059	-2.6659	2.0082	-0.915	0.3748	2.6614
MB-5634	brca_metabric	MB-5634	55.53	MASTECTOMY	Breast Cancer	Breast Invasive Ductal Carcinoma	High	NO	Basal	3	Negative	Negative	3	NEUTRAL	Negative	Ductal/NST	NO	Post	10	Right	0	5	4.06	IDC	62.9	1:DECEASED	Negative	NO	55.53333333	1:Recurred	1	Primary	Female	ER-/HER2-	5.230070815	30	2	1	brca_metabric	1.0789	1.1613	1.3124	-0.2245	-0.8442	-0.0922	-0.8097	0.5617	2.0252	1.5647
MB-5655	brca_metabric	MB-5655	67.57	MASTECTOMY	Breast Cancer	Breast Invasive Ductal Carcinoma	High	NO	Basal	3	Negative	Negative	3	NEUTRAL	Negative	Ductal/NST	YES	Post	10	Right	0	9	4.05	IDC	191.8	0:00	Negative	NO	191.8	0:Not Recurred	1	Primary	Female	ER-/HER2-	11.76765933	25	2	0	brca_metabric	-1.7359	1.0797	0.5177	0.9371	-1.0097	0.1926	-0.1297	1.485	0.0787	0.7863
MB-6058	brca_metabric	MB-6058	41.79	MASTECTOMY	Breast Cancer	Breast Invasive Ductal Carcinoma	High	YES	Basal	5	Negative	Negative	2	NEUTRAL	Negative	Ductal/NST	NO	Pre	10	Right	2	10	4.036	IDC	22.66666667	1:DECEASED	Negative	NO	18.56666667	1:Recurred	1	Primary	Female	ER-/HER2-	13.07517704	18	NA	1	brca_metabric	0.2956	0.8341	-1.3668	-1.3984	-0.5408	-0.6272	0.1144	0.3888	0.7322	0.9945
MB-6098	brca_metabric	MB-6098	28.29	MASTECTOMY	Breast Cancer	Breast Invasive Ductal Carcinoma	High	YES	Basal	5	Negative	Negative	3	NEUTRAL	Negative	Ductal/NST	NO	Pre	10	Left	1	6	5.16	IDC	10.63333333	1:DECEASED	Negative	NO	0.7	1:Recurred	1	Primary	Female	NA	7.845106223	80	NA	1	brca_metabric	-1.3382	-1.1174	1.4357	0.2126	0.1431	1.0117	0.6819	-1.864	1.5385	1.3664
MB-6122	brca_metabric	MB-6122	54.74	MASTECTOMY	Breast Cancer	Breast Invasive Ductal Carcinoma	Moderate	YES	Basal	5	Negative	Positive	2	LOSS	Negative	Ductal/NST	NO	Post	4ER-	Left	3	7	4.07	IDC	260.2	0:00	Positive	NO	260.2	0:Not Recurred	1	Primary	Female	ER-/HER2-	9.152623927	35	NA	0	brca_metabric	-0.2886	-0.7627	-1.8419	-0.3712	-0.7799	0.2133	-0.6134	-0.3475	1.0432	0.8861
MB-6152	brca_metabric	MB-6152	60.62	MASTECTOMY	Breast Cancer	Breast Invasive Ductal Carcinoma	High	NO	Basal	5	Positve	Negative	2	NEUTRAL	Negative	Ductal/NST	NO	Post	10	Right	0	13	3.034	IDC	228.9	0:00	Negative	NO	228.9	0:Not Recurred	1	Primary	Female	ER-/HER2-	16.99773015	17	NA	0	brca_metabric	1.1791	1.603	0.6127	-0.0982	-0.5443	0.7073	-0.5291	-0.5071	1.0539	0.2926
MB-6157	brca_metabric	MB-6157	86.29	MASTECTOMY	Breast Cancer	Breast Invasive Ductal Carcinoma	Moderate	NO	Basal	5	Positve	Positive	3	GAIN	Positive	Ductal/NST	YES	Post	5	Left	14	4	6.07	IDC	15.86666667	1:DECEASED	Negative	YES	12.7	1:Recurred	1	Primary	Female	HER2+	5.230070815	35	NA	1	brca_metabric	1.5677	0.7019	-0.015	0.8111	0.1703	-0.1178	0.2394	1.1029	0.9563	-0.2342
MB-6178	brca_metabric	MB-6178	38.58	BREAST CONSERVING	Breast Cancer	Breast Invasive Ductal Carcinoma	Moderate	NO	Basal	5	Negative	Negative	3	NEUTRAL	Negative	Ductal/NST	NO	Pre	10	Left	8	6	6.064	IDC	33.13333333	1:DECEASED	Negative	NO	17.76666667	1:Recurred	1	Primary	Female	ER-/HER2-	7.845106223	32	NA	1	brca_metabric	-0.4439	1.0062	0.0874	0.2742	-0.8931	0.5015	-0.2479	-0.4597	1.5132	1.3823
MB-6223	brca_metabric	MB-6223	58.83	BREAST CONSERVING	Breast Cancer	Breast Invasive Ductal Carcinoma	High	YES	Basal	5	Negative	Negative	3	NEUTRAL	Negative	Medullary	NO	Post	10	Left	2	5	5.04	IDC	221.9333333	0:00	Negative	YES	221.9333333	0:Not Recurred	1	Primary	Female	ER-/HER2-	6.537588519	20	2	0	brca_metabric	0.8934	-0.4592	1.2755	-0.3641	0.0881	-0.0761	0.3068	-0.5086	1.3537	0.4082
MB-6242	brca_metabric	MB-6242	41.29	BREAST CONSERVING	Breast Cancer	Breast Invasive Ductal Carcinoma	High	YES	Basal	5	Negative	Negative	3	NEUTRAL	Negative	Ductal/NST	NO	Pre	10	Left	8	15	6.11	IDC	165.4333333	0:00	Negative	YES	165.4333333	0:Not Recurred	1	Primary	Female	ER-/HER2-	19.61276556	55	NA	0	brca_metabric	-0.4691	-1.5626	-0.1535	0.8249	-1.6046	-0.9614	-0.429	1.2535	1.422	0.6158
MB-6245	brca_metabric	MB-6245	47.01	BREAST CONSERVING	Breast Cancer	Breast Invasive Ductal Carcinoma	High	NO	Basal	5	Negative	Negative	3	NEUTRAL	Negative	Ductal/NST	NO	Pre	10	Right	0	5	4.04	IDC	177.6333333	0:00	Negative	NO	177.6333333	0:Not Recurred	1	Primary	Female	ER-/HER2-	6.537588519	20	NA	0	brca_metabric	-1.4454	-0.1271	-1.7724	1.9692	-0.3642	-0.757	0.4298	-0.7146	1.6779	-0.2791
MB-6248	brca_metabric	MB-6248	51.22	MASTECTOMY	Breast Cancer	Breast Invasive Ductal Carcinoma	High	YES	Basal	5	Negative	Negative	3	NEUTRAL	Negative	Ductal/NST	YES	Post	10	Left	1	8	5.11	IDC	182.8333333	0:00	Negative	YES	182.8333333	0:Not Recurred	1	Primary	Female	ER-/HER2-	10.46014163	55	NA	0	brca_metabric	0.2085	-1.168	-1.7278	-2.8238	-1.3759	1.1557	0.3839	2.339	-0.8586	0.9981
MB-6251	brca_metabric	MB-6251	48.59	MASTECTOMY	Breast Cancer	Breast Invasive Ductal Carcinoma	High	YES	Basal	5	Negative	Negative	3	LOSS	Negative	Ductal/NST	NO	Pre	10	Right	1	6	5.06	IDC	14.7	1:DECEASED	Negative	YES	12.36666667	1:Recurred	1	Primary	Female	NA	7.845106223	30	2	1	brca_metabric	-1.4038	-1.0951	1.6409	-0.2999	-1.2744	-0.8843	0.6017	0.4508	-0.7509	1.3239
MB-6280	brca_metabric	MB-6280	53.68	MASTECTOMY	Breast Cancer	Breast Invasive Ductal Carcinoma	High	YES	Basal	5	Negative	Negative	3	NEUTRAL	Negative	Ductal/NST	NO	Post	10	Left	1	6	5.088	IDC	27.86666667	1:DECEASED	Negative	YES	9.166666667	1:Recurred	1	Primary	Female	NA	7.845106223	44	NA	1	brca_metabric	0.0881	-0.2485	-1.6095	-0.3234	-1.1771	0.411	1.5122	0.0303	2.3962	0.7126
MB-6336	brca_metabric	MB-6336	63.22	MASTECTOMY	Breast Cancer	Breast Invasive Ductal Carcinoma	Moderate	YES	Basal	5	Negative	Negative	3	NEUTRAL	Negative	Ductal/NST	NO	Post	2	Right	18	2	6.05	IDC	17.2	1:DECEASED	Negative	YES	12.23333333	1:Recurred	1	Primary	Female	ER-/HER2-	2.615035408	25	NA	1	brca_metabric	-1.2788	1.4328	0.8863	-0.0701	-0.7185	0.1587	-0.0844	-0.8794	1.2225	-0.1619
MB-6363	brca_metabric	MB-6363	60.77	MASTECTOMY	Breast Cancer	Breast Invasive Ductal Carcinoma	Moderate	YES	Basal	5	Negative	Negative	3	GAIN	Positive	Ductal/NST	NO	Post	5	Right	7	7	6.05	IDC	16.7	1:DECEASED	Negative	YES	0	1:Recurred	1	Primary	Female	HER2+	9.152623927	25	NA	1	brca_metabric	0.925	-0.233	-0.853	0.653	0.1399	0.228	-0.0089	-0.0452	0.9292	0.9974
MB-7007	brca_metabric	MB-7007	54.44	MASTECTOMY	Breast Cancer	Breast Invasive Ductal Carcinoma	High	YES	Basal	4	Negative	Negative	3	GAIN	Negative	Ductal/NST	NO	Post	10	Left	1	7	5.034	IDC	58.6	0:00	Negative	YES	58.6	0:Not Recurred	1	Primary	Female	ER-/HER2-	9.152623927	17	NA	0	brca_metabric	-0.3281	0.4908	0.8672	0.6686	-1.8526	-0.1236	-0.378	-0.262	-0.4169	2.2285
MB-7009	brca_metabric	MB-7009	68.28	BREAST CONSERVING	Breast Cancer	Breast Invasive Ductal Carcinoma	High	YES	Basal	4	Negative	Negative	3	NEUTRAL	Negative	Ductal/NST	NO	Post	10	Right	2	3	5.054	IDC	54.76666667	1:DECEASED	Negative	YES	19.1	1:Recurred	1	Primary	Female	ER-/HER2-	3.922553111	27	NA	1	brca_metabric	0.8609	-0.4203	-0.6358	-0.2499	-0.4178	-0.9455	-0.7446	0.5825	-0.2041	1.3882
MB-7012	brca_metabric	MB-7012	60.96	BREAST CONSERVING	Breast Cancer	Breast Invasive Ductal Carcinoma	High	YES	Basal	4	Negative	Negative	3	NEUTRAL	Negative	Ductal/NST	NO	Post	10	Left	0	5	4.04	IDC	19.83333333	1:DECEASED	Negative	YES	12.63333333	1:Recurred	1	Primary	Female	ER-/HER2-	6.537588519	20	NA	1	brca_metabric	-0.3674	0.6297	-0.7616	-0.3048	-0.8544	-0.1392	0.8866	1.1543	1.5854	1.9676
MB-7014	brca_metabric	MB-7014	67.57	BREAST CONSERVING	Breast Cancer	Breast Mixed Ductal and Lobular Carcinoma	High	NO	Basal	4	Positve	Positive	3	NEUTRAL	Negative	Mixed	YES	Post	1	Left	1	16	5.038	MDLC	68.7	0:00	Positive	YES	68.7	0:Not Recurred	1	Primary	Female	ER+/HER2- High Prolif	20.92028326	19	NA	0	brca_metabric	0.1916	0.1269	0.309	-0.7111	-0.5069	0.6377	-0.4844	0.3364	-0.654	-0.6629
MB-7031	brca_metabric	MB-7031	60.58	MASTECTOMY	Breast Cancer	Breast Invasive Ductal Carcinoma	High	YES	Basal	4	Negative	Negative	3	NEUTRAL	Negative	Ductal/NST	NO	Post	10	Right	1	5	5.08	IDC	85.36666667	0:00	Negative	YES	85.36666667	0:Not Recurred	1	Primary	Female	NA	6.537588519	40	NA	0	brca_metabric	-1.0244	0.475	1.5311	0.8785	-0.9543	-0.3389	0.0249	-0.2158	-0.5996	-0.1357
MB-7036	brca_metabric	MB-7036	54.48	MASTECTOMY	Breast Cancer	Breast Invasive Ductal Carcinoma	High	YES	Basal	4	Negative	Negative	3	NEUTRAL	Negative	Ductal/NST	NO	Post	10	NA	2	4	5.036	IDC	120.4333333	0:00	Negative	YES	120.4333333	0:Not Recurred	1	Primary	Female	ER-/HER2-	5.230070815	18	NA	0	brca_metabric	-0.3947	-0.1754	-0.8311	0.2548	-1.2827	-1.847	0.1748	0.9917	0.1911	1.2408
MB-7038	brca_metabric	MB-7038	57.62	BREAST CONSERVING	Breast Cancer	Breast Invasive Ductal Carcinoma	High	YES	Basal	4	Negative	Negative	3	NEUTRAL	Negative	Ductal/NST	NO	Post	10	Right	1	16	5.044	IDC	81.03333333	0:00	Negative	YES	81.03333333	0:Not Recurred	1	Primary	Female	ER-/HER2-	20.92028326	22	NA	0	brca_metabric	0.2437	1.5379	-1.3339	-0.8509	0.1926	-1.0361	-0.422	0.4607	1.0942	0.2484
MB-7039	brca_metabric	MB-7039	78.19	MASTECTOMY	Breast Cancer	Breast Mixed Ductal and Lobular Carcinoma	Moderate	NO	Basal	4	Positve	Negative	2	NEUTRAL	Negative	Mixed	YES	Post	4ER+	Left	1	2	4.124	MDLC	49.2	1:DECEASED	Negative	NO	48.03333333	1:Recurred	1	Primary	Female	ER-/HER2-	2.615035408	62	NA	1	brca_metabric	0.1186	0.3202	0.6427	0.5357	0.5636	2.3346	0.2817	0.5284	0.207	-0.2211
MB-7049	brca_metabric	MB-7049	48.75	BREAST CONSERVING	Breast Cancer	Breast Invasive Ductal Carcinoma	High	NO	Basal	4	Negative	Negative	3	NEUTRAL	Negative	Ductal/NST	NO	Pre	4ER-	Right	0	7	4.036	IDC	102.0333333	0:00	Negative	YES	102.0333333	0:Not Recurred	1	Primary	Female	ER-/HER2-	9.152623927	18	NA	0	brca_metabric	-1.9459	1.4787	-1.89	0.0238	-1.2007	0.3113	0.7046	0.1338	-0.2503	-0.6512
MB-7055	brca_metabric	MB-7055	54.87	MASTECTOMY	Breast Cancer	Breast Invasive Ductal Carcinoma	Low	NO	Basal	4	Negative	Negative	3	NEUTRAL	Negative	Ductal/NST	NO	Post	10	NA	0	6	4.052	IDC	9.133333333	1:DECEASED	Negative	NO	2.833333333	1:Recurred	1	Primary	Female	NA	7.845106223	26	NA	1	brca_metabric	-0.3823	-0.3658	-1.8721	0.8286	0.7582	1.8991	-0.79	0.9641	0.4798	-0.7204
MB-7084	brca_metabric	MB-7084	74.07	MASTECTOMY	Breast Cancer	Invasive Breast Carcinoma	High	NO	Basal	4	Negative	Negative	3	GAIN	Positive	NA	YES	Post	10	Right	0	4	4.12	BRCA	116.5333333	0:00	Negative	NO	116.5333333	0:Not Recurred	1	Primary	Female	ER-/HER2-	5.230070815	60	NA	0	brca_metabric	-1.4229	1.597	-2.5878	-1.9901	-1.3642	-0.8696	0.2619	0.4272	0.4681	1.8996
MB-7090	brca_metabric	MB-7090	48.52	BREAST CONSERVING	Breast Cancer	Breast Invasive Ductal Carcinoma	High	YES	Basal	4	Negative	Negative	3	NEUTRAL	Negative	Ductal/NST	NO	Pre	10	Left	3	4	5.034	IDC	109.7666667	0:00	Negative	YES	109.7666667	0:Not Recurred	1	Primary	Female	ER-/HER2-	5.230070815	17	NA	0	brca_metabric	-1.8853	-0.1819	0.7153	-1.5853	-1.7062	-0.0197	-0.6981	2.4328	-0.1273	1.9064
MB-7111	brca_metabric	MB-7111	52.12	MASTECTOMY	Breast Cancer	Breast Invasive Ductal Carcinoma	Moderate	NO	Basal	4	Positve	Positive	3	NEUTRAL	Negative	Ductal/NST	YES	Post	1	NA	5	3	6.1	IDC	30.16666667	1:DECEASED	Positive	NO	30.16666667	1:Recurred	1	Primary	Female	ER+/HER2- High Prolif	3.922553111	50	NA	1	brca_metabric	1.1335	0.6213	0.7539	-0.6268	0.1878	-0.4672	-0.3784	1.4034	0.4681	-0.8912
MB-7114	brca_metabric	MB-7114	55.57	BREAST CONSERVING	Breast Cancer	Breast Invasive Ductal Carcinoma	High	NO	Basal	4	Negative	Negative	3	NEUTRAL	Negative	Ductal/NST	YES	Post	10	Left	0	8	4.032	IDC	123.2666667	0:00	Negative	YES	123.2666667	0:Not Recurred	1	Primary	Female	ER-/HER2-	10.46014163	16	NA	0	brca_metabric	-0.3615	0.3629	0.7226	0.9915	-1.128	-0.9035	-0.692	1.5676	0.3084	-0.5021
MB-7119	brca_metabric	MB-7119	54.53	BREAST CONSERVING	Breast Cancer	Breast Invasive Ductal Carcinoma	High	YES	Basal	4	Negative	Negative	3	NEUTRAL	Negative	Ductal/NST	YES	Post	10	Left	2	8	5.046	IDC	128.3666667	0:00	Negative	YES	128.3666667	0:Not Recurred	1	Primary	Female	ER-/HER2-	10.46014163	23	NA	0	brca_metabric	-0.523	-0.4883	1.7389	0.7805	-1.5075	-0.2655	-0.5412	-0.8888	0.5385	2.8294
MB-7145	brca_metabric	MB-7145	44.42	BREAST CONSERVING	Breast Cancer	Breast Invasive Ductal Carcinoma	High	YES	Basal	4	Negative	Negative	3	NEUTRAL	Negative	Ductal/NST	NO	Pre	10	Right	2	9	5.05	IDC	138.3333333	0:00	Negative	YES	138.3333333	0:Not Recurred	1	Primary	Female	ER-/HER2-	11.76765933	25	NA	0	brca_metabric	-0.6496	1.7928	0.1824	0.5779	-1.1908	0.0243	-0.8259	-0.402	-0.3155	1.2107
MB-7151	brca_metabric	MB-7151	59.06	MASTECTOMY	Breast Cancer	Breast Invasive Ductal Carcinoma	High	NO	Basal	4	Positve	Negative	3	NEUTRAL	Negative	Ductal/NST	YES	Post	10	Left	0	9	4.042	IDC	144.4333333	0:00	Negative	NO	144.4333333	0:Not Recurred	1	Primary	Female	ER-/HER2-	11.76765933	21	NA	0	brca_metabric	-0.9952	2.7285	0.2082	2.143	-1.1387	0.7322	-0.3019	2.2834	-1.4875	-2.6319
MB-7155	brca_metabric	MB-7155	41.14	BREAST CONSERVING	Breast Cancer	Breast Invasive Ductal Carcinoma	High	YES	Basal	4	Negative	Negative	3	NEUTRAL	Negative	Ductal/NST	NO	Pre	10	Left	1	5	5.0344	IDC	149.7666667	0:00	Negative	YES	149.7666667	0:Not Recurred	1	Primary	Female	ER-/HER2-	6.537588519	17.2	NA	0	brca_metabric	-0.1658	-0.6729	-1.3603	-0.3136	-1.2476	-1.2827	1.6983	1.8003	0.7385	0.3175
MB-7159	brca_metabric	MB-7159	60.45	BREAST CONSERVING	Breast Cancer	Breast Invasive Ductal Carcinoma	High	YES	Basal	4	Negative	Negative	3	NEUTRAL	Negative	Ductal/NST	YES	Post	10	NA	0	3	4.068	IDC	21.93333333	1:DECEASED	Negative	YES	9.933333333	1:Recurred	1	Primary	Female	NA	3.922553111	34	NA	1	brca_metabric	-1.3801	-0.2485	1.2395	-0.0731	-1.4377	-0.301	0.9415	-0.5264	-1.0423	-2.6264
MB-7165	brca_metabric	MB-7165	28.78	BREAST CONSERVING	Breast Cancer	Breast Invasive Ductal Carcinoma	High	YES	Basal	4	Negative	Negative	3	NEUTRAL	Negative	Ductal/NST	NO	Pre	10	Left	1	7	5.364	IDC	147.1666667	0:00	Negative	YES	147.1666667	0:Not Recurred	1	Primary	Female	ER-/HER2-	9.152623927	182	NA	0	brca_metabric	-0.8442	-0.8609	1.5816	-0.5634	-1.5346	-0.3949	-0.3403	0.9454	-1.3808	1.6005
MB-7198	brca_metabric	MB-7198	67.89	MASTECTOMY	Breast Cancer	Breast Invasive Ductal Carcinoma	High	NO	Basal	4	Positve	Positive	3	NEUTRAL	Negative	Ductal/NST	YES	Post	6	NA	0	4	4.08	IDC	16.73333333	1:DECEASED	Positive	NO	14.76666667	1:Recurred	1	Primary	Female	ER+/HER2- High Prolif	5.230070815	40	NA	1	brca_metabric	-0.4367	0.6042	-0.7392	-1.3599	0.2074	-0.5845	-0.4522	-0.5277	-0.4785	-0.6055
MB-7205	brca_metabric	MB-7205	38.17	BREAST CONSERVING	Breast Cancer	Breast Invasive Ductal Carcinoma	Moderate	YES	Basal	4	Negative	Negative	3	NEUTRAL	Negative	Ductal/NST	YES	Pre	10	NA	2	15	5.05	IDC	166.0333333	0:00	Negative	YES	166.0333333	0:Not Recurred	1	Primary	Female	ER-/HER2-	19.61276556	25	NA	0	brca_metabric	0.6215	0.2861	-1.1757	0.6084	-0.1336	-0.2316	0.2015	-0.2428	0.0508	-0.0145
MB-7208	brca_metabric	MB-7208	48.83	MASTECTOMY	Breast Cancer	Breast Invasive Ductal Carcinoma	High	YES	Basal	4	Negative	Negative	3	NEUTRAL	Negative	Ductal/NST	YES	Pre	10	NA	9	4	6.0622	IDC	45.93333333	1:DECEASED	Negative	YES	11.83333333	1:Recurred	1	Primary	Female	ER-/HER2-	5.230070815	31.1	NA	1	brca_metabric	0.3574	0.8795	1.167	-0.1411	-0.525	-0.4049	-0.4619	2.6023	0.5417	0.6094
MB-7225	brca_metabric	MB-7225	49.61	MASTECTOMY	Breast Cancer	Breast Invasive Ductal Carcinoma	High	YES	Basal	4	Negative	Negative	3	GAIN	Negative	Ductal/NST	YES	Pre	10	NA	3	5	5.076	IDC	55	1:DECEASED	Negative	YES	41	1:Recurred	1	Primary	Female	NA	6.537588519	38	NA	1	brca_metabric	-1.5477	-0.2168	-0.3619	0.0456	-1.1787	3.0707	0.3772	-2.2787	-0.9591	0.101
MB-7258	brca_metabric	MB-7258	45.11	BREAST CONSERVING	Breast Cancer	Breast Invasive Ductal Carcinoma	High	YES	Basal	4	Negative	Negative	3	NEUTRAL	Negative	Ductal/NST	YES	Pre	10	NA	6	12	6.06	IDC	15.06666667	1:DECEASED	Negative	YES	10	1:Recurred	1	Primary	Female	NA	15.69021245	30	NA	1	brca_metabric	-0.7018	-0.7117	-1.0179	0.253	-0.8544	-0.9002	2.8223	-2.8815	0.7067	3.3163
MB-7269	brca_metabric	MB-7269	36.6	BREAST CONSERVING	Breast Cancer	Breast Invasive Ductal Carcinoma	Moderate	YES	Basal	4	Negative	Negative	3	GAIN	Negative	Ductal/NST	YES	Pre	10	NA	2	4	5.05	IDC	21.16666667	1:DECEASED	Negative	YES	13.36666667	1:Recurred	1	Primary	Female	ER-/HER2-	5.230070815	25	NA	1	brca_metabric	0.2579	0.5349	-0.2342	1.1906	0.2233	0.3599	0.045	-0.3384	1.8308	2.6586
MB-7270	brca_metabric	MB-7270	50.84	MASTECTOMY	Breast Cancer	Breast Invasive Ductal Carcinoma	High	YES	Basal	4	Negative	Negative	3	NEUTRAL	Negative	Ductal/NST	NO	Post	10	Left	1	8	5.032	IDC	175.1666667	0:00	Negative	NO	175.1666667	0:Not Recurred	1	Primary	Female	ER-/HER2-	10.46014163	16	NA	0	brca_metabric	-0.4789	-0.9912	0.2506	1.2164	-0.6839	-0.8185	-0.0869	-0.875	-0.1033	0.5556
[truncated: 169 more columns]
