# Supplementary material for: Cell–cell junction gene signatures as subtype-specific prognostic biomarkers in breast cancer
Source: PLoS One. 2026 Jun 29;21(6):e0352254. doi: 10.1371/journal.pone.0352254 (PMC13313366; doi:10.1371/journal.pone.0352254)
Supplement: S1 File — This ZIP archive contains R scripts and lightweight input files used for the main analyses, including processed input tables, annotation files, and gene lists. (ZIP) [file pone.0352254.s014.zip › input/processed/discovery/01_gene_level_cox/metabric/metabric_discovery_lumb_dss.csv]

SAMPLE_ID	Study.ID	Patient.ID	Age.at.Diagnosis	Type.of.Breast.Surgery	Cancer.Type	Cancer.Type.Detailed	Cellularity	Chemotherapy	Pam50_Claudin_low_subtype	Cohort	ER.status.measured.by.IHC	ER.Status	Neoplasm.Histologic.Grade	HER2.status.measured.by.SNP6	HER2.Status	Tumor.Other.Histologic.Subtype	Hormone.Therapy	Inferred.Menopausal.State	Integrative.Cluster	Primary.Tumor.Laterality	Lymph.nodes.examined.positive	Mutation.Count	Nottingham.prognostic.index	Oncotree.Code	Overall.Survival..Months.	Overall.Survival.Status	PR.Status	Radio.Therapy	Relapse.Free.Status..Months.	Relapse.Free.Status	Number.of.Samples.Per.Patient	Sample.Type	Sex	X3.Gene.classifier.subtype	TMB..nonsynonymous.	Tumor.Size	Tumor.Stage	Patient.s.Vital.Status	STUDY_ID	PECAM1	ARL2	TGFB1	FBF1	CLDN5	TMIGD1	WNT11	FER	CSK	LSR
MB-0005	brca_metabric	MB-0005	48.87	MASTECTOMY	Breast Cancer	Breast Invasive Ductal Carcinoma	High	YES	LumB	1	Positve	Positive	2	NEUTRAL	Negative	Ductal/NST	YES	Pre	3	Right	1	2	4.03	IDC	163.7	1:DECEASED	Positive	NO	153.3	1:Recurred	1	Primary	Female	NA	2.615035408	15	2	1	brca_metabric	-0.4253	0.4868	0.4039	-0.059	-1.4116	-1.5902	0.046	-0.0028	-2.1516	-0.2477
MB-0006	brca_metabric	MB-0006	47.68	MASTECTOMY	Breast Cancer	Breast Mixed Ductal and Lobular Carcinoma	Moderate	YES	LumB	1	Positve	Positive	2	NEUTRAL	Negative	Mixed	YES	Pre	9	Right	3	1	4.05	MDLC	164.9333333	0:00	Positive	YES	164.9333333	0:Not Recurred	1	Primary	Female	NA	1.307517704	25	2	0	brca_metabric	-0.2903	0.3471	0.9041	-0.7593	-1.1246	-0.0619	-0.3874	0.3046	-1.1087	-0.5325
MB-0008	brca_metabric	MB-0008	76.97	MASTECTOMY	Breast Cancer	Breast Mixed Ductal and Lobular Carcinoma	High	YES	LumB	1	Positve	Positive	3	NEUTRAL	Negative	Mixed	YES	Post	9	Right	8	2	6.08	MDLC	41.36666667	1:DECEASED	Positive	YES	18.8	1:Recurred	1	Primary	Female	ER+/HER2- High Prolif	2.615035408	40	2	1	brca_metabric	0.2764	0.4399	-1.0137	0.5114	-0.1268	-0.1013	-0.1839	-1.6223	-0.2544	-1.0688
MB-0010	brca_metabric	MB-0010	78.77	MASTECTOMY	Breast Cancer	Breast Invasive Ductal Carcinoma	Moderate	NO	LumB	1	Positve	Positive	3	NEUTRAL	Negative	Ductal/NST	YES	Post	7	Left	0	4	4.062	IDC	7.8	1:DECEASED	Positive	YES	2.933333333	1:Recurred	1	Primary	Female	ER+/HER2- High Prolif	5.230070815	31	4	1	brca_metabric	-0.15	0.2787	1.3123	-0.6625	-0.6519	-0.3504	-0.5189	1.4268	-2.2165	-0.1864
MB-0014	brca_metabric	MB-0014	56.45	BREAST CONSERVING	Breast Cancer	Breast Invasive Ductal Carcinoma	Moderate	YES	LumB	1	Positve	Positive	2	LOSS	Negative	Ductal/NST	YES	Post	3	Right	1	4	4.02	IDC	164.3333333	0:00	Positive	YES	164.3333333	0:Not Recurred	1	Primary	Female	NA	5.230070815	10	2	0	brca_metabric	0.9643	-1.2605	0.3983	0.8318	-0.4309	-0.3687	-0.2571	-0.4022	-3.035	-1.8754
MB-0039	brca_metabric	MB-0039	70.91	BREAST CONSERVING	Breast Cancer	Breast Invasive Ductal Carcinoma	High	NO	LumB	1	Positve	Positive	1	GAIN	Negative	Ductal/NST	YES	Post	4ER+	Left	0	3	2.042	IDC	163.5333333	0:00	Positive	YES	163.5333333	0:Not Recurred	1	Primary	Female	NA	3.922553111	21	1	0	brca_metabric	-1.5179	-2.2235	-1.1957	-0.238	-1.4329	1.0062	0.1063	0.5083	-4.7944	-1.0613
MB-0053	brca_metabric	MB-0053	70.02	BREAST CONSERVING	Breast Cancer	Breast Invasive Ductal Carcinoma	High	NO	LumB	1	Positve	Positive	2	NEUTRAL	Negative	Ductal/NST	YES	Post	7	Right	0	NA	3.046	IDC	161.0666667	0:00	Negative	YES	161.0666667	0:Not Recurred	1	Primary	Female	NA	0	23	2	0	brca_metabric	0.738	-2.0761	-0.6587	-0.5622	-0.84	0.146	-0.9051	0.038	-3.4382	-2.1908
MB-0054	brca_metabric	MB-0054	66.91	MASTECTOMY	Breast Cancer	Breast Invasive Ductal Carcinoma	Moderate	NO	LumB	1	Positve	Positive	3	GAIN	Negative	Ductal/NST	YES	Post	10	Right	0	3	4.072	IDC	160.3	0:00	Positive	YES	121.4333333	1:Recurred	1	Primary	Female	NA	3.922553111	36	2	0	brca_metabric	-0.1788	-0.6729	-1.0879	0.7924	-1.5499	-0.5341	-0.6808	-1.8985	-3.2067	-1.9195
MB-0056	brca_metabric	MB-0056	62.62	MASTECTOMY	Breast Cancer	Breast Mixed Ductal and Lobular Carcinoma	High	NO	LumB	1	Positve	Positive	2	NEUTRAL	Negative	Mixed	YES	Post	1	Right	0	4	3.058	MDLC	62.86666667	0:00	Positive	NO	62.86666667	0:Not Recurred	1	Primary	Female	NA	5.230070815	29	1	0	brca_metabric	-0.1771	-1.0189	0.4922	-0.4768	-0.9981	-1.3651	-0.8008	-0.0938	-3.5995	-1.2814
MB-0060	brca_metabric	MB-0060	45.43	BREAST CONSERVING	Breast Cancer	Breast Invasive Ductal Carcinoma	High	YES	LumB	1	Positve	Positive	3	NEUTRAL	Negative	Ductal/NST	YES	Pre	10	Right	0	5	4.046	IDC	140.8666667	0:00	Positive	YES	140.8666667	0:Not Recurred	1	Primary	Female	ER+/HER2- High Prolif	6.537588519	23	2	0	brca_metabric	-1.5517	1.2975	-0.0273	-0.0776	-2.0956	-0.3884	-0.3643	-0.2375	0.8026	-0.3213
MB-0064	brca_metabric	MB-0064	69.13	BREAST CONSERVING	Breast Cancer	Breast Invasive Ductal Carcinoma	Moderate	NO	LumB	1	Positve	Positive	2	GAIN	Negative	Ductal/NST	YES	Post	3	Right	0	NA	3.036	IDC	108.9333333	0:00	Positive	NO	108.9333333	0:Not Recurred	1	Primary	Female	NA	0	18	1	0	brca_metabric	-0.88	-1.2109	0.1578	-0.4759	-1.2371	-0.9283	-0.5251	-1.6176	-2.2551	-1.8474
MB-0066	brca_metabric	MB-0066	61.49	BREAST CONSERVING	Breast Cancer	Breast Invasive Ductal Carcinoma	High	NO	LumB	1	Positve	Positive	2	NEUTRAL	Negative	Ductal/NST	YES	Post	7	Left	1	3	4.032	IDC	157.4333333	0:00	Positive	YES	157.4333333	0:Not Recurred	1	Primary	Female	ER+/HER2- High Prolif	3.922553111	16	2	0	brca_metabric	0.3933	-1.4437	-1.1953	-0.4524	-0.5464	-1.4776	1.2862	-0.4951	-0.2499	1.0076
MB-0083	brca_metabric	MB-0083	64.85	BREAST CONSERVING	Breast Cancer	Breast Invasive Lobular Carcinoma	Moderate	NO	LumB	1	Positve	Positive	2	NEUTRAL	Negative	Lobular	YES	Post	2	Right	0	2	3.026	ILC	86.06666667	1:DECEASED	Positive	YES	86.06666667	1:Recurred	1	Primary	Female	NA	2.615035408	13	1	1	brca_metabric	0.8806	-2.1321	0.8793	0.0834	-0.6314	-0.5328	-0.3325	0.2066	-2.9819	-1.5804
MB-0093	brca_metabric	MB-0093	43.55	BREAST CONSERVING	Breast Cancer	Breast Mixed Ductal and Lobular Carcinoma	High	NO	LumB	1	Positve	Positive	3	NEUTRAL	Negative	Mixed	YES	Pre	3	Left	1	4	5.028	MDLC	153.2	0:00	Positive	YES	153.2	0:Not Recurred	1	Primary	Female	NA	5.230070815	14	2	0	brca_metabric	0.9478	-1.2251	0.9219	-1.96	-1.3129	-0.3333	-0.901	-0.3577	-2.2114	-1.5617
MB-0099	brca_metabric	MB-0099	51.58	BREAST CONSERVING	Breast Cancer	Breast Invasive Ductal Carcinoma	Moderate	YES	LumB	1	Positve	Positive	2	LOSS	Negative	Ductal/NST	YES	Post	4ER+	Right	NA	NA	3.042	IDC	132.1	1:DECEASED	Positive	YES	81.5	1:Recurred	1	Primary	Female	NA	0	21	2	1	brca_metabric	0.6984	-1.2463	-0.5945	-1.0641	-0.4937	-0.7067	-0.3168	-0.5896	-2.1745	-1.6566
MB-0102	brca_metabric	MB-0102	51.38	MASTECTOMY	Breast Cancer	Breast Invasive Lobular Carcinoma	High	YES	LumB	1	Positve	Positive	2	NEUTRAL	Negative	Lobular	YES	Post	3	Right	16	4	5.08	ILC	140.7666667	1:DECEASED	Positive	YES	102	1:Recurred	1	Primary	Female	ER+/HER2- High Prolif	5.230070815	40	2	1	brca_metabric	-0.1023	-0.3567	0.9943	-1.5033	-1.3598	-1.3704	-0.3907	0.7967	-0.9169	0.1299
MB-0107	brca_metabric	MB-0107	65.59	MASTECTOMY	Breast Cancer	Breast Invasive Ductal Carcinoma	Moderate	NO	LumB	1	Positve	Positive	3	NEUTRAL	Negative	Ductal/NST	YES	Post	1	Right	0	4	4.036	IDC	158.0333333	0:00	Positive	NO	158.0333333	0:Not Recurred	1	Primary	Female	NA	5.230070815	18	2	0	brca_metabric	0.1887	-1.3829	0.4205	0.5244	-1.5825	-0.4476	-0.7179	-0.4391	-1.7894	0.8735
MB-0119	brca_metabric	MB-0119	82.73	MASTECTOMY	Breast Cancer	Breast Invasive Ductal Carcinoma	High	NO	LumB	1	Positve	Positive	2	GAIN	Negative	Ductal/NST	YES	Post	7	Left	1	2	4.046	IDC	95.86666667	1:DECEASED	Negative	YES	95.86666667	1:Recurred	1	Primary	Female	ER+/HER2- High Prolif	2.615035408	23	2	1	brca_metabric	0.0681	-0.0549	-1.1914	-0.046	-0.1946	-0.1555	-0.6562	0.4158	-0.9152	0.1063
MB-0120	brca_metabric	MB-0120	72.1	MASTECTOMY	Breast Cancer	Breast Invasive Ductal Carcinoma	Moderate	NO	LumB	1	Positve	Positive	3	GAIN	Positive	Ductal/NST	YES	Post	9	Left	1	3	5.052	IDC	29.06666667	1:DECEASED	Negative	YES	29.06666667	1:Recurred	1	Primary	Female	ER+/HER2- High Prolif	3.922553111	26	2	1	brca_metabric	0.8117	0.0142	2.2487	-0.2295	-0.4507	-0.5428	-0.6756	-1.405	-0.0565	0.9199
MB-0125	brca_metabric	MB-0125	73.98	BREAST CONSERVING	Breast Cancer	Breast Mixed Ductal and Lobular Carcinoma	Low	NO	LumB	1	Positve	Positive	1	NEUTRAL	Negative	Mixed	YES	Post	8	Right	0	3	2.018	MDLC	1.266666667	0:00	Positive	NO	1.266666667	0:Not Recurred	1	Primary	Female	ER+/HER2- Low Prolif	3.922553111	9	2	0	brca_metabric	-0.6285	-1.3302	0.111	1.2151	-0.5272	0.0044	-0.5665	-2.5535	-0.2714	0.3621
MB-0134	brca_metabric	MB-0134	73.11	MASTECTOMY	Breast Cancer	Breast Invasive Ductal Carcinoma	High	NO	LumB	1	Positve	Positive	3	NEUTRAL	Negative	Ductal/NST	YES	Post	8	Left	3	1	5.044	IDC	12.93333333	1:DECEASED	Negative	YES	11.86666667	1:Recurred	1	Primary	Female	ER+/HER2- High Prolif	1.307517704	22	2	1	brca_metabric	0.1542	1.5555	-0.0403	0.2238	-0.2394	-0.1371	-0.2938	-0.0748	-0.2904	-0.3008
MB-0135	brca_metabric	MB-0135	74.09	MASTECTOMY	Breast Cancer	Breast Invasive Ductal Carcinoma	Moderate	NO	LumB	1	Positve	Positive	3	NEUTRAL	Negative	Ductal/NST	YES	Post	2	Left	1	NA	5.07	IDC	116.6333333	0:00	Positive	YES	116.6333333	0:Not Recurred	1	Primary	Female	ER+/HER2- High Prolif	0	35	2	0	brca_metabric	-0.5009	-1.38	0.0429	-0.2276	-1.185	0.055	-0.5196	-0.0122	-1.3668	-0.5881
MB-0140	brca_metabric	MB-0140	74.07	BREAST CONSERVING	Breast Cancer	Breast Invasive Ductal Carcinoma	High	NO	LumB	1	Positve	Positive	2	NEUTRAL	Negative	Ductal/NST	YES	Post	8	Right	1	1	4.054	IDC	147.9333333	0:00	Negative	YES	147.9333333	0:Not Recurred	1	Primary	Female	ER+/HER2- High Prolif	1.307517704	27	2	0	brca_metabric	-0.3565	-1.4085	-1.4545	-0.977	-0.0799	-1.4796	-0.7603	-0.4896	-1.2926	-0.0729
MB-0144	brca_metabric	MB-0144	79.73	BREAST CONSERVING	Breast Cancer	Breast Invasive Ductal Carcinoma	High	NO	LumB	1	Positve	Positive	3	NEUTRAL	Negative	Ductal/NST	YES	Post	8	Left	6	5	6.052	IDC	152.0666667	1:DECEASED	Positive	YES	117.9333333	1:Recurred	1	Primary	Female	ER+/HER2- Low Prolif	6.537588519	26	NA	1	brca_metabric	0.1873	-0.1567	-0.4961	1.0585	-0.4835	-1.3645	-0.5088	0.2003	0.1516	-0.597
MB-0151	brca_metabric	MB-0151	67.7	MASTECTOMY	Breast Cancer	Breast Invasive Ductal Carcinoma	Moderate	NO	LumB	1	Positve	Positive	3	NEUTRAL	Negative	Ductal/NST	YES	Post	2	Left	6	1	6.1	IDC	49.23333333	1:DECEASED	Positive	YES	48.63333333	1:Recurred	1	Primary	Female	ER+/HER2- High Prolif	1.307517704	50	3	1	brca_metabric	-0.5257	0.4473	0.2558	0.0803	-0.3603	-0.7656	0.0806	-0.3102	-0.9973	0.3017
MB-0167	brca_metabric	MB-0167	76.4	MASTECTOMY	Breast Cancer	Breast Invasive Ductal Carcinoma	High	NO	LumB	1	Positve	Positive	3	NEUTRAL	Negative	Ductal/NST	YES	Post	9	Right	2	9	5.076	IDC	43.1	1:DECEASED	Positive	YES	40.83333333	1:Recurred	1	Primary	Female	ER+/HER2- High Prolif	11.76765933	38	2	1	brca_metabric	-1.022	-1.2367	0.9609	0.3434	-0.9473	0.2812	-0.5738	0.1705	0.7709	-0.0162
MB-0173	brca_metabric	MB-0173	83.99	MASTECTOMY	Breast Cancer	Breast Invasive Ductal Carcinoma	High	NO	LumB	1	Positve	Positive	3	LOSS	Negative	Ductal/NST	YES	Post	7	Right	4	3	6.088	IDC	3.766666667	0:00	Positive	YES	3.766666667	0:Not Recurred	1	Primary	Female	ER+/HER2- High Prolif	3.922553111	44	2	0	brca_metabric	-0.2342	-1.2995	-0.5096	-0.0408	-0.9902	-0.0833	-0.7939	1.6974	0.101	0.0965
MB-0178	brca_metabric	MB-0178	74.63	BREAST CONSERVING	Breast Cancer	Breast Invasive Ductal Carcinoma	High	NO	LumB	1	Positve	Positive	3	NEUTRAL	Negative	Ductal/NST	YES	Post	1	Left	0	3	4.042	IDC	104.4666667	1:DECEASED	Positive	YES	104.4666667	1:Recurred	1	Primary	Female	NA	3.922553111	21	2	1	brca_metabric	-1.0794	-0.098	-0.1872	0.2477	-1.1824	-1.1028	0.8201	0.1701	0.4016	1.1454
MB-0185	brca_metabric	MB-0185	76.84	MASTECTOMY	Breast Cancer	Breast Invasive Ductal Carcinoma	Moderate	NO	LumB	1	Positve	Positive	3	GAIN	Negative	Ductal/NST	YES	Post	9	Right	NA	NA	5.1	IDC	43.83333333	1:DECEASED	Positive	YES	36.2	1:Recurred	1	Primary	Female	ER+/HER2- High Prolif	0	50	2	1	brca_metabric	0.187	-0.8377	-1.5355	-2.0637	-0.9189	-0.7557	-0.6555	-0.0599	-0.0156	1.6814
MB-0193	brca_metabric	MB-0193	51.54	MASTECTOMY	Breast Cancer	Breast Invasive Ductal Carcinoma	High	NO	LumB	1	Positve	Positive	3	GAIN	Negative	Ductal/NST	NO	Post	3	Left	7	1	6.038	IDC	19	0:00	Positive	NO	19	0:Not Recurred	1	Primary	Female	ER+/HER2- High Prolif	1.307517704	19	NA	0	brca_metabric	-1.1663	1.1299	-0.5937	-0.3007	-1.2644	0.2825	0.1066	0.0998	-0.4482	0.4519
MB-0195	brca_metabric	MB-0195	75.18	MASTECTOMY	Breast Cancer	Breast Invasive Ductal Carcinoma	High	NO	LumB	1	Positve	Positive	3	GAIN	Negative	Ductal/NST	YES	Post	6	Right	21	2	6.056	IDC	146	0:00	Negative	YES	93.66666667	1:Recurred	1	Primary	Female	ER+/HER2- High Prolif	2.615035408	28	2	0	brca_metabric	-0.8564	1.9959	-1.213	1.6358	-1.3987	-0.5413	-0.9238	0.6213	-1.6019	-0.0878
MB-0197	brca_metabric	MB-0197	50.48	MASTECTOMY	Breast Cancer	Breast Invasive Ductal Carcinoma	High	YES	LumB	1	Positve	Positive	3	NEUTRAL	Negative	Ductal/NST	YES	Post	9	Left	2	2	5.048	IDC	70.73333333	0:00	Positive	YES	70.73333333	0:Not Recurred	1	Primary	Female	ER+/HER2- High Prolif	2.615035408	24	2	0	brca_metabric	0.5022	0.9155	1.6428	-0.5978	-0.9083	0.5357	-0.6855	-0.5352	0.3932	-0.1717
MB-0198	brca_metabric	MB-0198	43.37	MASTECTOMY	Breast Cancer	Breast Invasive Ductal Carcinoma	High	YES	LumB	1	Positve	Positive	3	NEUTRAL	Negative	Ductal/NST	YES	Pre	8	Right	4	3	6.036	IDC	144.7666667	0:00	Positive	YES	144.7666667	0:Not Recurred	1	Primary	Female	ER+/HER2- High Prolif	3.922553111	18	2	0	brca_metabric	-0.4536	0.2315	-0.2698	-0.7694	-1.1298	-0.9091	-0.3768	0.8564	-1.155	-1.0925
MB-0215	brca_metabric	MB-0215	75.63	MASTECTOMY	Breast Cancer	Breast Mixed Ductal and Lobular Carcinoma	High	NO	LumB	1	Positve	Positive	2	NEUTRAL	Negative	Mixed	YES	Post	3	Right	0	11	3.08	MDLC	122.2	0:00	Positive	YES	122.2	0:Not Recurred	1	Primary	Female	ER+/HER2- High Prolif	14.38269474	40	2	0	brca_metabric	0.6143	-1.2375	1.0488	-1.2845	-0.7313	-1.1808	-0.5029	0.3521	-0.9273	-0.1028
MB-0218	brca_metabric	MB-0218	43.39	BREAST CONSERVING	Breast Cancer	Breast Invasive Ductal Carcinoma	High	YES	LumB	1	Positve	Positive	3	NEUTRAL	Negative	Ductal/NST	YES	Pre	1	Left	2	2	5.04	IDC	131.0666667	0:00	Positive	YES	131.0666667	0:Not Recurred	1	Primary	Female	ER+/HER2- High Prolif	2.615035408	20	2	0	brca_metabric	-0.5266	0.2872	0.764	0.6514	0.1248	0.0061	-0.9949	-0.3551	-0.3992	-0.725
MB-0225	brca_metabric	MB-0225	59.15	BREAST CONSERVING	Breast Cancer	Breast Invasive Ductal Carcinoma	Moderate	NO	LumB	1	Positve	Positive	2	GAIN	Positive	Ductal/NST	YES	Post	1	Left	0	NA	3.038	IDC	212.2	0:00	Negative	NO	137.8	1:Recurred	1	Primary	Female	HER2+	0	19	1	0	brca_metabric	-0.5992	1.1166	1.2802	-0.5612	-0.7946	1.3893	-0.6005	-1.0735	-0.7705	0.9294
MB-0242	brca_metabric	MB-0242	51.25	BREAST CONSERVING	Breast Cancer	Breast Invasive Ductal Carcinoma	Moderate	NO	LumB	1	NA	Positive	2	NEUTRAL	Negative	Ductal/NST	YES	Post	8	Left	0	5	3.036	IDC	199.1	0:00	Positive	NO	199.1	0:Not Recurred	1	Primary	Female	ER+/HER2- Low Prolif	6.537588519	18	1	0	brca_metabric	0.0109	0.5227	0.7003	-0.3562	0.0897	-0.0749	-0.0355	0.9953	-0.531	-0.5304
MB-0243	brca_metabric	MB-0243	53.72	BREAST CONSERVING	Breast Cancer	Breast Invasive Ductal Carcinoma	High	YES	LumB	1	Positve	Positive	2	NEUTRAL	Negative	Ductal/NST	YES	Post	8	Right	1	4	4.044	IDC	149.7666667	0:00	Positive	YES	149.7666667	0:Not Recurred	1	Primary	Female	ER+/HER2- Low Prolif	5.230070815	22	2	0	brca_metabric	0.5477	1.5098	0.9567	-0.0722	0.4125	0.6882	1.5385	0.5569	-1.3633	-0.5864
MB-0261	brca_metabric	MB-0261	63.93	BREAST CONSERVING	Breast Cancer	Breast Invasive Ductal Carcinoma	High	NO	LumB	1	Positve	Positive	1	NEUTRAL	Negative	Ductal/NST	YES	Post	8	Left	6	4	4.052	IDC	90.23333333	1:DECEASED	Positive	YES	87.8	1:Recurred	1	Primary	Female	ER+/HER2- High Prolif	3.922553111	26	2	1	brca_metabric	-0.2964	-1.0275	-0.9745	0.1356	-0.3155	0.0508	-0.6856	-0.0076	-0.9669	0.4119
MB-0268	brca_metabric	MB-0268	66.54	NA	Breast Cancer	Breast Invasive Ductal Carcinoma	High	NO	LumB	1	Positve	Positive	3	NEUTRAL	Negative	Ductal/NST	NO	Post	9	NA	0	8	4.038	IDC	28.5	1:DECEASED	Positive	NO	28.5	1:Recurred	1	Primary	Female	NA	10.46014163	19	4	1	brca_metabric	-0.786	-0.9251	-0.4385	-0.5738	-0.8352	0.156	-0.3368	0.3135	-1.9837	-0.6374
MB-0270	brca_metabric	MB-0270	29.98	MASTECTOMY	Breast Cancer	Breast Invasive Ductal Carcinoma	High	NO	LumB	1	Positve	Positive	3	NEUTRAL	Negative	Ductal/NST	NO	Pre	10	Left	0	4	4.028	IDC	337.0333333	0:00	Positive	NO	141.5	1:Recurred	1	Primary	Female	ER+/HER2- High Prolif	5.230070815	14	2	0	brca_metabric	-0.3229	-0.7515	-0.5194	0.4662	-0.7409	0.6805	1.8708	-0.8956	-0.1332	0.1052
MB-0272	brca_metabric	MB-0272	55.36	MASTECTOMY	Breast Cancer	Breast Invasive Ductal Carcinoma	Moderate	NO	LumB	1	Positve	Positive	3	NEUTRAL	Negative	Ductal/NST	NO	Post	8	Right	8	5	6.056	IDC	122	1:DECEASED	Negative	NO	122	1:Recurred	1	Primary	Female	ER+/HER2- High Prolif	6.537588519	28	1	1	brca_metabric	0.6688	-0.6415	0.7344	-0.717	0.0277	1.01	-0.393	-1.2031	-0.0545	0.4264
MB-0283	brca_metabric	MB-0283	60.3	MASTECTOMY	Breast Cancer	Breast Invasive Ductal Carcinoma	High	NO	LumB	1	Positve	Positive	3	NEUTRAL	Negative	Ductal/NST	NO	Post	1	Right	NA	NA	6.066	IDC	22.03333333	1:DECEASED	Negative	NO	22.03333333	1:Recurred	1	Primary	Female	ER+/HER2- High Prolif	0	33	4	1	brca_metabric	-0.887	0.5323	0.4662	-1.0846	-1.3748	0.6044	-0.9293	0.2846	1.0192	-0.3632
MB-0291	brca_metabric	MB-0291	51.19	BREAST CONSERVING	Breast Cancer	Breast Invasive Ductal Carcinoma	Moderate	YES	LumB	1	Positve	Positive	3	GAIN	Positive	Ductal/NST	YES	Post	5	Right	1	1	5.052	IDC	39.2	1:DECEASED	Positive	NO	39.2	1:Recurred	1	Primary	Female	HER2+	1.307517704	26	2	1	brca_metabric	0.7003	0.468	-0.503	0.9146	0.2089	0.3539	-0.6102	0.7849	-0.3518	-0.1635
MB-0304	brca_metabric	MB-0304	84.85	MASTECTOMY	Breast Cancer	Breast Invasive Ductal Carcinoma	High	NO	LumB	1	Positve	Positive	3	NEUTRAL	Negative	Ductal/NST	YES	Post	6	Right	1	1	5.028	IDC	111.5333333	1:DECEASED	Positive	YES	111.5333333	1:Recurred	1	Primary	Female	NA	1.307517704	14	NA	1	brca_metabric	-1.5644	-4.5938	-1.4805	-1.3631	-2.3729	-0.0197	-0.0612	-1.7769	0.0915	1.1683
MB-0312	brca_metabric	MB-0312	70.49	MASTECTOMY	Breast Cancer	Breast Invasive Lobular Carcinoma	Moderate	NO	LumB	1	Positve	Positive	2	NEUTRAL	Negative	Lobular	YES	Post	2	Right	0	NA	3.066	ILC	169.6	1:DECEASED	Positive	NO	74.86666667	1:Recurred	1	Primary	Female	ER+/HER2- High Prolif	0	33	2	1	brca_metabric	-0.0574	-0.2282	-0.7802	-1.1549	-0.1694	1.1621	-0.2691	0.7876	-0.7499	-0.9592
MB-0313	brca_metabric	MB-0313	55.52	BREAST CONSERVING	Breast Cancer	Breast Invasive Ductal Carcinoma	High	NO	LumB	1	Positve	Positive	3	NEUTRAL	Negative	Ductal/NST	YES	Post	10	Right	1	3	5.046	IDC	184.7666667	0:00	Positive	NO	184.7666667	0:Not Recurred	1	Primary	Female	ER+/HER2- High Prolif	3.922553111	23	2	0	brca_metabric	-0.9363	1.071	0.1055	-0.8249	-1.7229	-0.6089	-0.6516	-0.1931	-0.6143	-0.4847
MB-0319	brca_metabric	MB-0319	92.14	MASTECTOMY	Breast Cancer	Breast Mixed Ductal and Lobular Carcinoma	Moderate	NO	LumB	1	Positve	Positive	2	GAIN	Negative	Mixed	YES	Post	2	Left	10	4	5.064	MDLC	40.7	1:DECEASED	Negative	YES	39.7	1:Recurred	1	Primary	Female	ER+/HER2- High Prolif	5.230070815	32	2	1	brca_metabric	-0.1506	-0.8731	-0.4211	-2.4875	0.0492	1.5177	2.6763	-1.6292	-0.0882	1.0347
MB-0325	brca_metabric	MB-0325	79.34	MASTECTOMY	Breast Cancer	Breast Invasive Ductal Carcinoma	High	NO	LumB	1	Positve	Positive	3	NEUTRAL	Negative	Ductal/NST	YES	Post	10	Right	0	10	4.09	IDC	177.5333333	0:00	Positive	YES	177.5333333	0:Not Recurred	1	Primary	Female	ER+/HER2- High Prolif	13.07517704	45	2	0	brca_metabric	0.0795	-0.127	-0.0725	1.9182	-1.6516	0.5544	-0.5829	0.6758	-0.1642	-1.2323
MB-0328	brca_metabric	MB-0328	69.62	MASTECTOMY	Breast Cancer	Invasive Breast Carcinoma	High	NO	LumB	1	Positve	Positive	3	NEUTRAL	Negative	NA	YES	Post	9	Right	2	9	5.068	BRCA	125.6	1:DECEASED	Positive	YES	125.6	1:Recurred	1	Primary	Female	ER+/HER2- High Prolif	11.76765933	34	2	1	brca_metabric	0.2196	-0.9687	2.6203	0.1087	-0.354	-0.7622	-0.1407	0.6665	-0.1486	-0.4598
MB-0336	brca_metabric	MB-0336	74.76	MASTECTOMY	Breast Cancer	Breast Invasive Ductal Carcinoma	High	NO	LumB	1	Positve	Positive	3	NEUTRAL	Negative	Ductal/NST	YES	Post	10	Right	1	1	5.044	IDC	170.6333333	1:DECEASED	Positive	YES	169	1:Recurred	1	Primary	Female	ER+/HER2- High Prolif	1.307517704	22	2	1	brca_metabric	0.3013	1.4248	-0.6126	-1.1344	-0.0696	-1.0362	-0.3798	2.6378	0.2341	-0.5392
MB-0360	brca_metabric	MB-0360	83.58	MASTECTOMY	Breast Cancer	Breast Invasive Ductal Carcinoma	High	NO	LumB	1	Positve	Positive	1	NEUTRAL	Negative	Ductal/NST	YES	Post	7	Left	2	6	3.1	IDC	132.5666667	1:DECEASED	Positive	YES	132.5666667	1:Recurred	1	Primary	Female	ER+/HER2- High Prolif	7.845106223	50	2	1	brca_metabric	-0.7937	-0.3208	1.5297	-0.4772	-0.8668	-0.2483	1.1291	-0.716	-0.192	0.2204
MB-0363	brca_metabric	MB-0363	73.24	MASTECTOMY	Breast Cancer	Breast Mixed Ductal and Lobular Carcinoma	High	NO	LumB	1	Positve	Positive	2	NEUTRAL	Negative	Mixed	NO	Post	2	Right	7	22	5.134	MDLC	89.9	1:DECEASED	Negative	NO	89.9	1:Recurred	1	Primary	Female	ER+/HER2- High Prolif	28.76538948	67	4	1	brca_metabric	0.9989	-0.6679	0.8483	0.0274	-0.1233	-1.4744	-0.3911	-0.2476	0.5752	-0.0353
MB-0368	brca_metabric	MB-0368	74.79	MASTECTOMY	Breast Cancer	Breast Invasive Ductal Carcinoma	High	YES	LumB	1	Positve	Positive	3	NEUTRAL	Negative	Ductal/NST	YES	Post	2	Left	10	3	6.062	IDC	61.9	1:DECEASED	Positive	YES	31.86666667	1:Recurred	1	Primary	Female	ER+/HER2- High Prolif	3.922553111	31	2	1	brca_metabric	-1.2283	-0.2621	-0.2577	-0.7735	-1.8296	1.5945	-0.3771	-0.8814	0.0769	0.8287
MB-0369	brca_metabric	MB-0369	65.47	MASTECTOMY	Breast Cancer	Breast Invasive Lobular Carcinoma	High	YES	LumB	1	Positve	Positive	3	GAIN	Negative	Lobular	YES	Post	1	Left	7	2	6.054	ILC	144.3333333	0:00	Negative	YES	141.7666667	1:Recurred	1	Primary	Female	NA	2.615035408	27	2	0	brca_metabric	-0.6301	-0.8787	-0.2425	1.2069	-1.4962	-0.3313	-0.4607	0.1816	-0.7266	0.2993
MB-0371	brca_metabric	MB-0371	78.41	MASTECTOMY	Breast Cancer	Breast Invasive Ductal Carcinoma	Moderate	NO	LumB	1	Positve	Positive	3	GAIN	Positive	Ductal/NST	YES	Post	5	Right	6	1	6.044	IDC	131.1333333	0:00	Negative	YES	131.1333333	0:Not Recurred	1	Primary	Female	HER2+	1.307517704	22	2	0	brca_metabric	1.3443	-0.5508	-0.2259	0.3614	0.6459	-1.1645	-0.1622	-0.1819	-1.0777	-0.2058
MB-0373	brca_metabric	MB-0373	63.31	BREAST CONSERVING	Breast Cancer	Breast Invasive Ductal Carcinoma	High	NO	LumB	1	Positve	Positive	3	GAIN	Positive	Ductal/NST	YES	Post	5	Left	2	2	5.048	IDC	27	1:DECEASED	Positive	YES	27	1:Recurred	1	Primary	Female	HER2+	2.615035408	24	2	1	brca_metabric	-0.5511	0.4485	-1.1035	-0.0119	-0.4668	1.0827	-0.5988	0.5114	0.902	-0.4224
MB-0374	brca_metabric	MB-0374	34.68	BREAST CONSERVING	Breast Cancer	Breast Invasive Ductal Carcinoma	Moderate	NO	LumB	1	Positve	Positive	3	LOSS	Negative	Ductal/NST	YES	Pre	1	Right	15	2	6.05	IDC	1.433333333	0:00	Negative	NO	1.433333333	0:Not Recurred	1	Primary	Female	ER+/HER2- High Prolif	2.615035408	25	2	0	brca_metabric	-0.4044	0.7542	-1.8947	0.4023	0.7832	0.6585	-0.8451	0.4711	-0.2212	-0.261
MB-0383	brca_metabric	MB-0383	65.02	MASTECTOMY	Breast Cancer	Breast Invasive Ductal Carcinoma	High	NO	LumB	1	Positve	Positive	3	NEUTRAL	Negative	Ductal/NST	YES	Post	1	Left	0	4	4.038	IDC	85.73333333	1:DECEASED	Negative	NO	85.73333333	1:Recurred	1	Primary	Female	ER+/HER2- High Prolif	5.230070815	19	1	1	brca_metabric	0.653	1.7782	-0.2977	-0.259	0.2227	0.3938	-0.1888	0.0028	-0.4286	0.5887
MB-0384	brca_metabric	MB-0384	74.58	MASTECTOMY	Breast Cancer	Breast Invasive Ductal Carcinoma	High	NO	LumB	1	Positve	Positive	3	LOSS	Negative	Ductal/NST	YES	Post	8	Left	13	6	6.086	IDC	61.1	1:DECEASED	Positive	YES	56	1:Recurred	1	Primary	Female	ER+/HER2- High Prolif	7.845106223	43	2	1	brca_metabric	-0.4624	-0.2766	0.2243	-1.1001	-0.9531	-0.2774	-0.6825	-0.8944	0.1771	0.0807
MB-0385	brca_metabric	MB-0385	66.58	BREAST CONSERVING	Breast Cancer	Breast Invasive Ductal Carcinoma	High	YES	LumB	1	Positve	Positive	3	NEUTRAL	Negative	Ductal/NST	YES	Post	9	Left	11	1	6.062	IDC	36.43333333	1:DECEASED	Negative	YES	24.9	1:Recurred	1	Primary	Female	ER+/HER2- High Prolif	1.307517704	31	2	1	brca_metabric	0.3696	0.0426	-0.1179	-1.3199	-0.5835	0.0196	-0.574	-0.3392	0.9809	0.4583
MB-0389	brca_metabric	MB-0389	46.87	MASTECTOMY	Breast Cancer	Breast Invasive Ductal Carcinoma	High	YES	LumB	1	Positve	Positive	3	GAIN	Positive	Ductal/NST	YES	Pre	2	Right	19	1	6.1	IDC	96.96666667	0:00	Positive	YES	96.96666667	0:Not Recurred	1	Primary	Female	HER2+	1.307517704	50	3	0	brca_metabric	1.8153	-1.1152	-1.109	-1.4849	-0.9155	0.3094	-0.1661	1.1985	-0.7523	-0.2867
MB-0398	brca_metabric	MB-0398	56.41	MASTECTOMY	Breast Cancer	Breast Invasive Ductal Carcinoma	Moderate	NO	LumB	1	Positve	Positive	3	NEUTRAL	Negative	Ductal/NST	YES	Post	6	Left	19	2	6.084	IDC	43.2	1:DECEASED	Negative	YES	38.23333333	1:Recurred	1	Primary	Female	ER+/HER2- High Prolif	2.615035408	42	3	1	brca_metabric	0.4105	1.8131	0.1878	-2.9662	-0.8727	0.1174	-0.3851	-0.5708	1.0714	0.6278
MB-0406	brca_metabric	MB-0406	69.32	MASTECTOMY	Breast Cancer	Breast Invasive Ductal Carcinoma	Moderate	YES	LumB	1	Positve	Positive	3	NEUTRAL	Negative	Ductal/NST	YES	Post	2	Left	17	5	6.36	IDC	96.9	1:DECEASED	Negative	YES	32.4	1:Recurred	1	Primary	Female	ER+/HER2- High Prolif	6.537588519	180	3	1	brca_metabric	-0.6359	-0.6135	0.658	-0.5216	-1.0326	2.085	-1.0049	0.4202	0.3945	0.2111
MB-0412	brca_metabric	MB-0412	54.06	BREAST CONSERVING	Breast Cancer	Breast Invasive Ductal Carcinoma	High	NO	LumB	1	Positve	Positive	3	NEUTRAL	Negative	Ductal/NST	YES	Post	6	Right	1	1	5.038	IDC	136.1666667	0:00	Negative	YES	136.1666667	0:Not Recurred	1	Primary	Female	ER+/HER2- High Prolif	1.307517704	19	2	0	brca_metabric	-0.4019	1.9549	-1.653	1.2127	-0.5835	-0.2204	-0.4722	1.2898	1.5256	0.0373
MB-0434	brca_metabric	MB-0434	69.79	MASTECTOMY	Breast Cancer	Breast Invasive Ductal Carcinoma	High	YES	LumB	1	Positve	Positive	3	GAIN	Positive	Ductal/NST	YES	Post	5	Right	2	5	5.04	IDC	45.5	1:DECEASED	Negative	NO	24.06666667	1:Recurred	1	Primary	Female	HER2+	6.537588519	20	2	1	brca_metabric	-0.7451	-0.8793	-0.7784	-0.3025	-1.4867	1.4534	0.6322	2.4593	0.1207	1.3715
MB-0437	brca_metabric	MB-0437	82.17	BREAST CONSERVING	Breast Cancer	Breast Mixed Ductal and Lobular Carcinoma	Low	NO	LumB	1	Positve	Positive	2	LOSS	Negative	Mixed	YES	Post	4ER+	Right	3	3	4.03	MDLC	90.56666667	0:00	Positive	YES	90.56666667	0:Not Recurred	1	Primary	Female	ER+/HER2- High Prolif	3.922553111	15	2	0	brca_metabric	-0.1075	-0.9556	0.0842	0.2775	-0.7091	0.1324	-0.4192	-2.0396	-0.2739	-0.1632
MB-0439	brca_metabric	MB-0439	50.32	MASTECTOMY	Breast Cancer	Breast Invasive Mixed Mucinous Carcinoma	High	NO	LumB	1	Positve	Positive	2	NEUTRAL	Negative	Mucinous	YES	Post	8	Left	0	1	3.03	IMMC	112.1333333	0:00	Positive	NO	112.1333333	0:Not Recurred	1	Primary	Female	ER+/HER2- High Prolif	1.307517704	15	1	0	brca_metabric	-1.7654	2.1405	-1.0172	-1.7744	-1.0505	0.5844	-0.3826	-0.8269	-0.4091	-0.028
MB-0440	brca_metabric	MB-0440	56.73	BREAST CONSERVING	Breast Cancer	Breast Invasive Ductal Carcinoma	High	YES	LumB	1	Positve	Positive	3	NEUTRAL	Negative	Ductal/NST	YES	Post	1	Left	1	5	5.052	IDC	100.8333333	0:00	Negative	YES	100.8333333	0:Not Recurred	1	Primary	Female	ER+/HER2- High Prolif	6.537588519	26	2	0	brca_metabric	-0.8622	-1.7419	0.7583	4.3304	-0.8737	-0.0777	-0.8602	-0.6637	0.3099	-0.309
MB-0444	brca_metabric	MB-0444	49.87	BREAST CONSERVING	Breast Cancer	Breast Invasive Lobular Carcinoma	Moderate	NO	LumB	1	Positve	Positive	2	NEUTRAL	Negative	Lobular	YES	Pre	8	Left	18	NA	5.066	ILC	55.46666667	1:DECEASED	Positive	YES	33.03333333	1:Recurred	1	Primary	Female	ER+/HER2- Low Prolif	0	33	4	1	brca_metabric	0.0578	0.6138	-1.2752	2e-04	0.6863	1.2956	-0.4043	1.5535	-1.1532	0.1114
MB-0448	brca_metabric	MB-0448	59.45	MASTECTOMY	Breast Cancer	Breast Invasive Ductal Carcinoma	High	YES	LumB	1	Positve	Positive	3	GAIN	Negative	Ductal/NST	YES	Post	1	Left	NA	NA	4.026	IDC	29.23333333	1:DECEASED	Positive	YES	28.53333333	1:Recurred	1	Primary	Female	ER+/HER2- High Prolif	0	13	2	1	brca_metabric	-0.3429	0.5948	-0.6135	1.0167	-1.2135	-0.708	-0.2081	1.1073	-0.8983	-1.2981
MB-0452	brca_metabric	MB-0452	54.43	BREAST CONSERVING	Breast Cancer	Breast Invasive Ductal Carcinoma	Moderate	NO	LumB	1	Positve	Positive	3	GAIN	Negative	Ductal/NST	YES	Post	9	Left	0	3	4.046	IDC	62.8	0:00	Negative	YES	62.8	0:Not Recurred	1	Primary	Female	ER+/HER2- High Prolif	3.922553111	23	2	0	brca_metabric	-0.0881	2.5617	0.386	-0.3847	-0.7672	0.1291	-0.8149	-0.5359	-0.9194	-0.53
MB-0455	brca_metabric	MB-0455	56.84	BREAST CONSERVING	Breast Cancer	Breast Invasive Ductal Carcinoma	Moderate	NO	LumB	1	Positve	Positive	2	LOSS	Negative	Ductal/NST	YES	Post	10	Left	0	4	3.036	IDC	99.33333333	0:00	Positive	YES	99.33333333	0:Not Recurred	1	Primary	Female	ER+/HER2- High Prolif	5.230070815	18	1	0	brca_metabric	0.8711	-1.6539	-0.1248	0.441	-0.9598	-0.1537	-1.0948	0.3305	1.4641	-0.8684
MB-0465	brca_metabric	MB-0465	87.18	MASTECTOMY	Breast Cancer	Breast Invasive Ductal Carcinoma	Moderate	NO	LumB	1	Positve	Positive	3	GAIN	Positive	Ductal/NST	YES	Post	5	Left	2	1	5.052	IDC	28.6	1:DECEASED	Negative	NO	21.86666667	1:Recurred	1	Primary	Female	HER2+	1.307517704	26	2	1	brca_metabric	-0.317	0.9045	0.748	-0.9503	-0.0166	0.214	-0.4673	1.3711	-0.1778	1.2266
MB-0469	brca_metabric	MB-0469	67.94	MASTECTOMY	Breast Cancer	Breast Invasive Ductal Carcinoma	Moderate	YES	LumB	1	Positve	Positive	3	GAIN	Negative	Ductal/NST	YES	Post	6	Left	3	1	5.078	IDC	131.2666667	0:00	Positive	YES	131.2666667	0:Not Recurred	1	Primary	Female	ER+/HER2- High Prolif	1.307517704	39	2	0	brca_metabric	0.1682	-1.9133	0.0603	0.0061	-0.9478	-0.9026	-0.6978	-0.9042	-0.9496	0.6826
MB-0472	brca_metabric	MB-0472	59.34	BREAST CONSERVING	Breast Cancer	Breast Invasive Lobular Carcinoma	High	NO	LumB	1	Positve	Positive	NA	NEUTRAL	Negative	Lobular	NO	Post	7	Left	0	2	1.022	ILC	27.4	0:00	Positive	YES	27.4	0:Not Recurred	1	Primary	Female	ER+/HER2- High Prolif	2.615035408	11	0	0	brca_metabric	-0.4748	-3.4072	-2.1608	0.077	-0.8368	-2.7164	-0.7169	-1.6421	-1.2548	1.2567
MB-0474	brca_metabric	MB-0474	54.29	MASTECTOMY	Breast Cancer	Breast Invasive Ductal Carcinoma	High	YES	LumB	1	Positve	Positive	3	NEUTRAL	Negative	Ductal/NST	YES	Post	9	Right	3	2	5.16	IDC	111.1	1:DECEASED	Positive	YES	100.2	1:Recurred	1	Primary	Female	ER+/HER2- High Prolif	2.615035408	80	3	1	brca_metabric	0.4983	2.2503	0.7315	-1.0716	-0.5109	0.2012	-0.8288	-0.268	0.9283	0.0566
MB-0483	brca_metabric	MB-0483	49.61	MASTECTOMY	Breast Cancer	Breast Invasive Ductal Carcinoma	High	YES	LumB	1	Positve	Positive	3	NEUTRAL	Negative	Ductal/NST	YES	Pre	1	Left	2	2	5.042	IDC	74.46666667	1:DECEASED	Positive	YES	64.3	1:Recurred	1	Primary	Female	ER+/HER2- High Prolif	2.615035408	21	2	1	brca_metabric	-1.0685	-0.3608	1.0689	-0.2297	-0.6579	1.4645	-0.4597	0.3666	-0.2826	-0.3265
MB-0514	brca_metabric	MB-0514	42.89	BREAST CONSERVING	Breast Cancer	Invasive Breast Carcinoma	High	YES	LumB	1	Positve	Positive	2	NEUTRAL	Negative	NA	YES	Pre	3	Right	1	7	4.04	BRCA	13.4	0:00	Positive	YES	13.4	0:Not Recurred	1	Primary	Female	ER+/HER2- High Prolif	9.152623927	20	2	0	brca_metabric	-0.305	0.4823	-0.4711	0.1054	-0.4071	0.4461	-0.4727	0.448	0.2987	-0.6053
MB-0532	brca_metabric	MB-0532	59.07	MASTECTOMY	Breast Cancer	Breast Invasive Ductal Carcinoma	High	YES	LumB	1	Negative	Positive	3	NEUTRAL	Negative	Ductal/NST	YES	Post	9	Right	3	5	5.07	IDC	143.1333333	1:DECEASED	Positive	YES	65.06666667	1:Recurred	1	Primary	Female	ER+/HER2- High Prolif	6.537588519	35	2	1	brca_metabric	-0.7453	-0.034	0.9337	0.1668	-0.7873	-0.7391	-0.8849	0.5311	0.7864	0.7469
MB-0549	brca_metabric	MB-0549	76.84	MASTECTOMY	Breast Cancer	Breast Invasive Ductal Carcinoma	High	NO	LumB	1	Positve	Positive	3	GAIN	Positive	Ductal/NST	YES	Post	5	Right	NA	NA	5.06	IDC	25.96666667	0:00	Negative	NO	25.96666667	0:Not Recurred	1	Primary	Female	HER2+	0	30	2	0	brca_metabric	-1.0242	1.043	0.7584	-0.6756	-0.7217	-0.5295	0.5282	0.4146	0.7127	0.2807
MB-0550	brca_metabric	MB-0550	60.12	MASTECTOMY	Breast Cancer	Breast Invasive Ductal Carcinoma	High	NO	LumB	1	Positve	Positive	2	NEUTRAL	Negative	Ductal/NST	NO	Post	8	Left	1	4	4.03	IDC	132.3333333	1:DECEASED	Negative	NO	92.23333333	1:Recurred	1	Primary	Female	ER+/HER2- High Prolif	5.230070815	15	NA	1	brca_metabric	-0.1606	-0.1435	-1.7714	-0.042	-0.3289	-0.1245	-0.5721	0.6014	-0.6133	-0.2948
MB-0569	brca_metabric	MB-0569	74.96	MASTECTOMY	Breast Cancer	Breast Invasive Ductal Carcinoma	High	YES	LumB	1	Positve	Positive	3	NEUTRAL	Negative	Ductal/NST	YES	Post	4ER+	Left	14	3	6.046	IDC	59.5	1:DECEASED	Positive	YES	56.5	1:Recurred	1	Primary	Female	ER+/HER2- High Prolif	3.922553111	23	2	1	brca_metabric	1.398	2.2167	-0.1605	0.6204	-1.1637	-0.9526	-0.7766	0.6677	0.085	-0.5795
MB-0570	brca_metabric	MB-0570	68.99	BREAST CONSERVING	Breast Cancer	Breast Invasive Ductal Carcinoma	High	NO	LumB	1	Positve	Positive	3	GAIN	Negative	Ductal/NST	YES	Post	6	Left	0	9	4.04	IDC	272.2	0:00	Positive	YES	104.2666667	1:Recurred	1	Primary	Female	ER+/HER2- High Prolif	11.76765933	20	2	0	brca_metabric	-1.7082	0.1516	1.0962	-0.9812	-1.634	-0.1053	-0.8876	0.8505	-0.2132	0.5824
MB-0576	brca_metabric	MB-0576	68.47	BREAST CONSERVING	Breast Cancer	Breast Invasive Ductal Carcinoma	Moderate	NO	LumB	1	Positve	Positive	3	NEUTRAL	Negative	Ductal/NST	YES	Post	2	Right	5	5	6.042	IDC	31	1:DECEASED	Positive	YES	20.06666667	1:Recurred	1	Primary	Female	ER+/HER2- High Prolif	6.537588519	21	2	1	brca_metabric	0.0785	-0.1613	-1.6134	0.6155	-0.6838	-0.5771	-0.1339	0.6695	-0.5914	-1.0138
MB-0577	brca_metabric	MB-0577	51.42	BREAST CONSERVING	Breast Cancer	Breast Invasive Mixed Mucinous Carcinoma	Low	NO	LumB	1	Positve	Positive	2	NEUTRAL	Negative	Mucinous	YES	Post	7	Left	0	3	3.02	IMMC	65.4	0:00	Negative	YES	65.4	0:Not Recurred	1	Primary	Female	ER+/HER2- High Prolif	3.922553111	10	1	0	brca_metabric	0.2589	-1.0603	-1.8419	-0.3775	0.4923	-0.3396	-0.8029	0.0841	-0.1371	0.3447
MB-0584	brca_metabric	MB-0584	41.31	MASTECTOMY	Breast Cancer	Breast Invasive Ductal Carcinoma	High	NO	LumB	1	Positve	Positive	3	NEUTRAL	Negative	Ductal/NST	YES	Pre	7	Right	0	1	4.04	IDC	118.2	0:00	Positive	NO	118.2	0:Not Recurred	1	Primary	Female	ER+/HER2- High Prolif	1.307517704	20	1	0	brca_metabric	0.0295	-0.5786	-0.1562	-0.1804	-0.8256	0.5639	-0.6866	0.4975	0.5245	0.7141
MB-0585	brca_metabric	MB-0585	76.72	MASTECTOMY	Breast Cancer	Breast Invasive Ductal Carcinoma	High	NO	LumB	1	Positve	Positive	3	NEUTRAL	Negative	Ductal/NST	YES	Post	6	Right	1	3	5.056	IDC	115.7	1:DECEASED	Negative	YES	98.2	1:Recurred	1	Primary	Female	ER+/HER2- High Prolif	3.922553111	28	2	1	brca_metabric	-0.2351	0.8673	0.932	-0.3515	-0.7052	0.4871	-0.0509	0.2219	-1.0401	-0.8996
MB-0589	brca_metabric	MB-0589	59.96	MASTECTOMY	Breast Cancer	Breast Mixed Ductal and Lobular Carcinoma	Moderate	NO	LumB	1	Positve	Positive	2	GAIN	Positive	Mixed	YES	Post	5	Right	25	4	5.07	MDLC	125.8	0:00	Negative	YES	2.066666667	1:Recurred	1	Primary	Female	ER+/HER2- High Prolif	5.230070815	35	4	0	brca_metabric	-0.4281	-1.3239	0.0684	-0.537	-0.3667	1.4723	0.2344	0.4078	-0.0271	2.3597
MB-0591	brca_metabric	MB-0591	84	MASTECTOMY	Breast Cancer	Breast Invasive Ductal Carcinoma	High	NO	LumB	1	Positve	Positive	3	NEUTRAL	Negative	Ductal/NST	YES	Post	8	Left	0	2	4.034	IDC	119.4666667	1:DECEASED	Negative	NO	117.7666667	1:Recurred	1	Primary	Female	ER+/HER2- High Prolif	2.615035408	17	1	1	brca_metabric	-1.3693	-0.2682	0.1867	0.4662	-1.1883	-0.0194	-0.2813	0.0021	-0.4546	0.3359
MB-0592	brca_metabric	MB-0592	74.94	MASTECTOMY	Breast Cancer	Invasive Breast Carcinoma	Low	NO	LumB	1	Positve	Positive	NA	NEUTRAL	Negative	NA	NO	Post	8	Left	NA	NA	1.11	BRCA	74.56666667	0:00	Positive	NO	74.56666667	0:Not Recurred	1	Primary	Female	ER+/HER2- High Prolif	0	55	0	0	brca_metabric	-1.5764	-1.7257	0.3995	0.0825	-0.1981	-1.223	-0.0032	-1.1006	-0.919	0.5844
MB-0594	brca_metabric	MB-0594	77.96	MASTECTOMY	Breast Cancer	Breast Invasive Ductal Carcinoma	High	NO	LumB	1	Positve	Positive	3	LOSS	Negative	Ductal/NST	YES	Post	4ER+	Right	1	6	5.09	IDC	44.23333333	0:00	Negative	YES	44.23333333	0:Not Recurred	1	Primary	Female	ER+/HER2- High Prolif	7.845106223	45	3	0	brca_metabric	0.4812	-1.3814	0.6001	-1.12	-0.947	0.1555	0.3268	1.7239	-0.294	-0.7217
MB-0598	brca_metabric	MB-0598	77.48	MASTECTOMY	Breast Cancer	Breast Invasive Ductal Carcinoma	High	NO	LumB	1	Positve	Positive	2	NEUTRAL	Negative	Ductal/NST	YES	Post	3	Right	9	4	5.048	IDC	89.36666667	1:DECEASED	Positive	YES	72.06666667	1:Recurred	1	Primary	Female	ER+/HER2- High Prolif	5.230070815	24	2	1	brca_metabric	0.1494	0.0064	1.4252	-0.4285	-0.1667	-0.1355	-0.5793	-0.0482	-0.7208	-0.2587
MB-0601	brca_metabric	MB-0601	32.99	MASTECTOMY	Breast Cancer	Breast Invasive Ductal Carcinoma	Moderate	YES	LumB	1	Positve	Positive	3	NEUTRAL	Negative	Ductal/NST	YES	Pre	10	Right	8	2	6.05	IDC	29.66666667	1:DECEASED	Negative	YES	14.36666667	1:Recurred	1	Primary	Female	ER+/HER2- High Prolif	2.615035408	25	2	1	brca_metabric	0.9253	1.0379	0.6933	0.2967	1.0157	2.1958	-0.9787	2.3068	-1.2533	-0.172
MB-0606	brca_metabric	MB-0606	83.19	MASTECTOMY	Breast Cancer	Breast Mixed Ductal and Lobular Carcinoma	Moderate	NO	LumB	1	Positve	Positive	2	NEUTRAL	Negative	Mixed	YES	Post	3	Right	0	NA	3.036	MDLC	27.46666667	1:DECEASED	Negative	NO	27.46666667	1:Recurred	1	Primary	Female	ER+/HER2- High Prolif	0	18	1	1	brca_metabric	-1.0335	-0.573	-0.4471	-0.7239	-0.5687	-1.1322	0.06	-1.3266	-0.644	0.6696
MB-0611	brca_metabric	MB-0611	75.65	MASTECTOMY	Breast Cancer	Breast Invasive Ductal Carcinoma	Low	NO	LumB	1	Positve	Positive	3	GAIN	Negative	Ductal/NST	YES	Post	9	Right	0	4	4.048	IDC	104.5333333	0:00	Positive	NO	104.5333333	0:Not Recurred	1	Primary	Female	ER+/HER2- High Prolif	3.922553111	24	2	0	brca_metabric	1.3491	-0.4083	-0.1966	0.6435	-0.7626	0.6806	-0.5757	0.1757	-0.1946	0.2877
MB-0618	brca_metabric	MB-0618	63.86	MASTECTOMY	Breast Cancer	Breast Invasive Ductal Carcinoma	Moderate	NO	LumB	1	Positve	Positive	2	NEUTRAL	Negative	Ductal/NST	YES	Post	3	Right	0	3	3.034	IDC	101.9	0:00	Positive	NO	101.9	0:Not Recurred	1	Primary	Female	ER+/HER2- Low Prolif	3.922553111	17	1	0	brca_metabric	0.4309	1.114	0.3347	-1.5848	0.4653	0.2551	0.5745	0.8027	-0.485	-0.2046
MB-0626	brca_metabric	MB-0626	61.11	BREAST CONSERVING	Breast Cancer	Breast Invasive Ductal Carcinoma	High	NO	LumB	1	Positve	Positive	3	NEUTRAL	Negative	Ductal/NST	YES	Post	1	Right	0	6	4.04	IDC	35.53333333	1:DECEASED	Negative	YES	35.53333333	1:Recurred	1	Primary	Female	NA	7.845106223	20	2	1	brca_metabric	1.121	0.0743	1.0721	0.3979	-1.8376	0.1192	0.0658	-0.6034	0.7482	-0.4329
MB-0630	brca_metabric	MB-0630	38.35	BREAST CONSERVING	Breast Cancer	Breast Invasive Ductal Carcinoma	High	YES	LumB	1	Positve	Positive	3	GAIN	Positive	Ductal/NST	YES	Pre	1	Right	0	2	4.04	IDC	86.8	0:00	Positive	YES	86.8	0:Not Recurred	1	Primary	Female	ER+/HER2- High Prolif	2.615035408	20	1	0	brca_metabric	-1.3125	0.3863	-1.1363	2.0504	-1.372	-1.4693	-0.0394	-0.0911	-0.6263	1.0396
MB-0637	brca_metabric	MB-0637	75.71	MASTECTOMY	Breast Cancer	Breast Invasive Ductal Carcinoma	High	NO	LumB	1	Positve	Positive	3	NEUTRAL	Negative	Ductal/NST	YES	Post	10	Right	0	5	4.062	IDC	80.66666667	0:00	Positive	YES	80.66666667	0:Not Recurred	1	Primary	Female	ER+/HER2- High Prolif	5.230070815	31	2	0	brca_metabric	0.061	2.0578	-0.0518	-1.3423	-0.9405	0.1958	-1.0026	1.2577	-1.2917	2.4975
MB-0646	brca_metabric	MB-0646	67.06	MASTECTOMY	Breast Cancer	Breast Mixed Ductal and Lobular Carcinoma	High	NO	LumB	1	Positve	Positive	2	NEUTRAL	Negative	Mixed	YES	Post	8	Left	6	2	5.066	MDLC	15.16666667	1:DECEASED	Negative	YES	15.16666667	1:Recurred	1	Primary	Female	NA	2.615035408	33	2	1	brca_metabric	0.4792	0.531	-0.8973	0.0238	0.4266	-1.2027	-0.579	-0.7189	-0.4123	-0.2332
MB-0667	brca_metabric	MB-0667	76.24	BREAST CONSERVING	Breast Cancer	Breast Invasive Ductal Carcinoma	High	NO	LumB	1	Positve	Positive	3	GAIN	Positive	Ductal/NST	YES	Post	1	Left	NA	NA	6.068	IDC	128	1:DECEASED	Positive	YES	128	1:Recurred	1	Primary	Female	ER+/HER2- High Prolif	0	34	2	1	brca_metabric	0.829	-0.2672	-1.1238	-0.7299	-1.2092	-0.3958	-0.8212	1.3646	0.1202	0.8648
MB-0877	brca_metabric	MB-0877	79.41	MASTECTOMY	Breast Cancer	Breast Invasive Ductal Carcinoma	High	NO	LumB	1	Positve	Positive	3	NEUTRAL	Negative	Ductal/NST	NO	Post	6	Left	4	4	6.07	IDC	14.43333333	1:DECEASED	Positive	NO	14.43333333	1:Recurred	1	Primary	Female	ER+/HER2- High Prolif	5.230070815	35	2	1	brca_metabric	-0.7434	1.6397	-0.4746	-0.2483	-1.1603	0.5537	-0.3103	1.8776	0.1074	0.1757
MB-0882	brca_metabric	MB-0882	73.39	BREAST CONSERVING	Breast Cancer	Breast Invasive Ductal Carcinoma	Moderate	NO	LumB	1	Positve	Positive	3	NEUTRAL	Negative	Ductal/NST	YES	Post	7	Left	0	1	4.094	IDC	42.36666667	1:DECEASED	Positive	NO	42.36666667	1:Recurred	1	Primary	Female	ER+/HER2- High Prolif	1.307517704	47	2	1	brca_metabric	-0.4245	0.9172	-1.2365	0.2181	0.088	0.657	-0.4289	-1.5263	0.0801	-1.3027
MB-0884	brca_metabric	MB-0884	56.47	BREAST CONSERVING	Breast Cancer	Breast Invasive Ductal Carcinoma	Moderate	YES	LumB	1	Positve	Positive	3	NEUTRAL	Negative	Ductal/NST	YES	Post	9	Left	15	5	6.046	IDC	93.66666667	1:DECEASED	Negative	YES	68.2	1:Recurred	1	Primary	Female	ER+/HER2- High Prolif	6.537588519	23	2	1	brca_metabric	-1.3345	-0.4252	-0.4061	1.6507	-1.4321	-0.0223	-0.5967	0.2676	-2.4929	-0.2767
MB-2613	brca_metabric	MB-2613	59.63	MASTECTOMY	Breast Cancer	Breast Invasive Ductal Carcinoma	High	NO	LumB	2	Positve	Positive	3	NEUTRAL	Negative	Ductal/NST	YES	Post	1	Left	0	6	4.04	IDC	163.4	0:00	Positive	NO	163.4	0:Not Recurred	1	Primary	Female	ER+/HER2- High Prolif	7.845106223	20	1	0	brca_metabric	0.4174	1.3786	1.5111	-0.7231	-1.256	-0.6712	3.8999	-1.859	2.1025	0.2714
MB-2617	brca_metabric	MB-2617	63.3	BREAST CONSERVING	Breast Cancer	Breast Invasive Ductal Carcinoma	High	NO	LumB	2	Positve	Positive	3	NEUTRAL	Negative	Ductal/NST	YES	Post	4ER+	Left	0	11	4.036	IDC	89.1	1:DECEASED	Negative	YES	42.76666667	1:Recurred	1	Primary	Female	ER+/HER2- High Prolif	14.38269474	18	1	1	brca_metabric	-0.1086	0.0371	0.2879	-0.2043	-0.8641	-0.9864	-0.606	-0.1115	-1.1553	-0.3632
MB-2618	brca_metabric	MB-2618	66.22	BREAST CONSERVING	Breast Cancer	Breast Invasive Ductal Carcinoma	High	NO	LumB	2	Positve	Positive	2	GAIN	Negative	Ductal/NST	NO	Post	1	Right	0	8	3.032	IDC	89.1	1:DECEASED	Positive	YES	47.23333333	1:Recurred	1	Primary	Female	NA	10.46014163	16	1	1	brca_metabric	-0.2599	0.6127	-0.5335	0.9801	-0.6017	-0.7544	-0.6375	-1.0947	-2.7248	0.7232
MB-2626	brca_metabric	MB-2626	62.54	BREAST CONSERVING	Breast Cancer	Breast Invasive Ductal Carcinoma	High	NO	LumB	2	Positve	Positive	3	GAIN	Positive	Ductal/NST	YES	Post	5	Right	0	3	4.032	IDC	193.7	0:00	Positive	YES	167.2666667	1:Recurred	1	Primary	Female	HER2+	3.922553111	16	1	0	brca_metabric	0.8017	-1.4924	0.6311	-0.0652	0.422	-0.4513	-0.1623	-0.2511	-1.3725	-0.5164
MB-2629	brca_metabric	MB-2629	61.22	MASTECTOMY	Breast Cancer	Breast Invasive Ductal Carcinoma	Moderate	NO	LumB	2	Positve	Positive	3	NEUTRAL	Negative	Ductal/NST	YES	Post	3	Left	1	2	5.03	IDC	279.1	0:00	Negative	YES	279.1	0:Not Recurred	1	Primary	Female	NA	2.615035408	15	2	0	brca_metabric	-0.0881	-2.6973	-0.6489	1.1648	-0.4253	-0.9287	0.1147	-1.4825	-0.7202	-1.2565
MB-2634	brca_metabric	MB-2634	70.69	BREAST CONSERVING	Breast Cancer	Breast Invasive Ductal Carcinoma	High	NO	LumB	2	Positve	Positive	3	GAIN	Negative	Ductal/NST	YES	Post	2	Left	0	NA	4.02	IDC	274.0333333	0:00	Positive	YES	274.0333333	0:Not Recurred	1	Primary	Female	ER+/HER2- High Prolif	0	10	1	0	brca_metabric	-0.4475	0.2338	1.6767	0.7963	-1.3552	-0.1724	-0.8776	-1.0484	-1.6741	0.2921
MB-2642	brca_metabric	MB-2642	30.67	MASTECTOMY	Breast Cancer	Breast Invasive Ductal Carcinoma	Moderate	YES	LumB	2	Negative	Positive	3	LOSS	Negative	Ductal/NST	NO	Pre	1	Right	3	5	5.07	IDC	45.16666667	1:DECEASED	Positive	YES	17.33333333	1:Recurred	1	Primary	Female	ER+/HER2- High Prolif	6.537588519	35	2	1	brca_metabric	-0.1265	0.1847	0.1315	-1.199	-0.4411	-0.3915	-0.9034	-0.133	-0.1366	-0.6103
MB-2686	brca_metabric	MB-2686	68.76	BREAST CONSERVING	Breast Cancer	Breast Invasive Ductal Carcinoma	High	NO	LumB	2	Positve	Positive	3	NEUTRAL	Negative	Ductal/NST	YES	Post	1	Left	1	5	5.034	IDC	177.2666667	0:00	Negative	YES	177.2666667	0:Not Recurred	1	Primary	Female	ER+/HER2- High Prolif	6.537588519	17	2	0	brca_metabric	0.8256	-1.2536	1.1049	0.4962	-1.0072	0.007	-0.6343	-1.0501	0.034	-0.4055
MB-2705	brca_metabric	MB-2705	61.78	BREAST CONSERVING	Breast Cancer	Breast Invasive Ductal Carcinoma	High	NO	LumB	2	Positve	Positive	2	NEUTRAL	Negative	Ductal/NST	NO	Post	3	Left	0	6	3.03	IDC	163.7333333	0:00	Negative	YES	163.7333333	0:Not Recurred	1	Primary	Female	ER+/HER2- High Prolif	7.845106223	15	1	0	brca_metabric	-0.9815	0.2945	1.412	1.3731	-0.9196	1.0634	0.0116	-0.7282	-0.7903	0.3467
MB-2708	brca_metabric	MB-2708	66.36	MASTECTOMY	Breast Cancer	Breast Mixed Ductal and Lobular Carcinoma	Moderate	NO	LumB	2	Positve	Positive	2	NEUTRAL	Negative	Mixed	YES	Post	7	Left	0	8	3.03	MDLC	133.2333333	1:DECEASED	Positive	NO	73.06666667	1:Recurred	1	Primary	Female	ER+/HER2- High Prolif	10.46014163	15	1	1	brca_metabric	0.5838	0.6487	0.3219	0.2084	-0.4137	-1.0568	-0.166	-0.0046	-1.7297	-0.7219
MB-2728	brca_metabric	MB-2728	28.62	MASTECTOMY	Breast Cancer	Breast Invasive Ductal Carcinoma	High	YES	LumB	2	Negative	Positive	3	NEUTRAL	Negative	Ductal/NST	NO	Pre	9	Left	11	7	6.08	IDC	51.4	1:DECEASED	Positive	YES	16.16666667	1:Recurred	1	Primary	Female	ER+/HER2- High Prolif	9.152623927	40	3	1	brca_metabric	0.8463	0.7068	0.2796	0.0405	-0.4057	-0.784	-0.3747	0.5086	-0.8023	-0.499
MB-2730	brca_metabric	MB-2730	61.99	MASTECTOMY	Breast Cancer	Breast Invasive Ductal Carcinoma	High	NO	LumB	2	Positve	Positive	3	NEUTRAL	Negative	Ductal/NST	YES	Post	1	Left	4	10	6.07	IDC	133.7333333	0:00	Negative	YES	133.7333333	0:Not Recurred	1	Primary	Female	ER+/HER2- High Prolif	13.07517704	35	3	0	brca_metabric	0.497	0.4015	-0.2138	0.672	-0.764	0.3337	-0.7266	0.5732	-0.3961	-1.1599
MB-2735	brca_metabric	MB-2735	49.94	BREAST CONSERVING	Breast Cancer	Breast Invasive Ductal Carcinoma	High	YES	LumB	2	Negative	Positive	3	GAIN	Negative	Ductal/NST	NO	Pre	6	Left	1	6	5.024	IDC	274.5	0:00	Negative	YES	274.5	0:Not Recurred	1	Primary	Female	HER2+	7.845106223	12	2	0	brca_metabric	-0.8437	-0.7849	1.6125	-0.6553	0.1241	-0.8522	-0.1678	-0.3496	0.21	-0.3908
MB-2760	brca_metabric	MB-2760	63.1	BREAST CONSERVING	Breast Cancer	Breast Invasive Ductal Carcinoma	Moderate	NO	LumB	2	Positve	Positive	2	NEUTRAL	Negative	Ductal/NST	YES	Post	7	Right	2	4	4.03	IDC	118.0333333	1:DECEASED	Positive	YES	87.2	1:Recurred	1	Primary	Female	ER+/HER2- Low Prolif	5.230070815	15	2	1	brca_metabric	0.662	-1.3791	-0.9161	-0.1207	-0.2311	0.1773	-0.5582	0.4688	-0.8063	-0.2462
MB-2763	brca_metabric	MB-2763	70.32	MASTECTOMY	Breast Cancer	Breast Invasive Mixed Mucinous Carcinoma	Moderate	NO	LumB	2	Positve	Positive	2	NEUTRAL	Negative	Mucinous	YES	Post	4ER+	Right	0	7	3.052	IMMC	275.6	0:00	Positive	NO	275.6	0:Not Recurred	1	Primary	Female	ER+/HER2- High Prolif	9.152623927	26	1	0	brca_metabric	0.5252	0.7422	0.6039	-1.256	0.1888	-0.379	-0.6401	-0.8182	-0.1602	-0.6333
MB-2767	brca_metabric	MB-2767	53.11	BREAST CONSERVING	Breast Cancer	Breast Invasive Ductal Carcinoma	High	NO	LumB	2	Positve	Positive	3	NEUTRAL	Negative	Ductal/NST	YES	Post	2	Left	1	3	5.042	IDC	271.3333333	0:00	Positive	YES	271.3333333	0:Not Recurred	1	Primary	Female	ER+/HER2- High Prolif	3.922553111	21	2	0	brca_metabric	0.0801	0.2046	0.6399	-0.3512	-0.5487	-1.3931	-0.5224	0.3774	-1.1392	-0.9472
MB-2769	brca_metabric	MB-2769	59.9	BREAST CONSERVING	Breast Cancer	Breast Invasive Lobular Carcinoma	High	NO	LumB	2	Positve	Positive	2	NEUTRAL	Negative	Lobular	NO	Post	7	Left	0	4	3.03	ILC	160	0:00	Positive	YES	160	0:Not Recurred	1	Primary	Female	ER+/HER2- High Prolif	5.230070815	15	1	0	brca_metabric	1.1834	-1.7931	-0.0731	0.0263	0.2244	-0.7199	0.246	-0.274	-0.4414	-0.6368
MB-2793	brca_metabric	MB-2793	67.62	MASTECTOMY	Breast Cancer	Breast Invasive Ductal Carcinoma	High	NO	LumB	2	Positve	Positive	2	NEUTRAL	Negative	Ductal/NST	YES	Post	8	Right	0	3	3.05	IDC	267.2333333	0:00	Positive	NO	267.2333333	0:Not Recurred	1	Primary	Female	ER+/HER2- High Prolif	3.922553111	25	1	0	brca_metabric	-1.2091	-1.9687	1.0263	0.677	-1.6414	-0.7036	-0.4599	0.4333	-1.3216	-1.0055
MB-2803	brca_metabric	MB-2803	63.01	BREAST CONSERVING	Breast Cancer	Breast Invasive Ductal Carcinoma	High	NO	LumB	2	Positve	Positive	2	NEUTRAL	Negative	Ductal/NST	NO	Post	8	Right	0	4	3.036	IDC	85.86666667	1:DECEASED	Negative	YES	74.06666667	1:Recurred	1	Primary	Female	ER+/HER2- High Prolif	5.230070815	18	1	1	brca_metabric	0.0081	0.0313	-0.9806	0.917	-0.638	0.1079	0.3998	-0.6581	-0.8552	-0.3907
MB-2844	brca_metabric	MB-2844	60.76	MASTECTOMY	Breast Cancer	Breast Invasive Ductal Carcinoma	High	NO	LumB	2	Positve	Positive	3	GAIN	Negative	Ductal/NST	YES	Post	9	Right	0	8	4.038	IDC	146.7333333	0:00	Negative	NO	146.7333333	0:Not Recurred	1	Primary	Female	HER2+	10.46014163	19	1	0	brca_metabric	-0.1189	0.7591	0.8839	1.9001	-1.0563	-0.8763	-0.6731	-0.0811	-0.3292	-0.6171
MB-2853	brca_metabric	MB-2853	36.25	BREAST CONSERVING	Breast Cancer	Breast Invasive Mixed Mucinous Carcinoma	Moderate	NO	LumB	2	Positve	Positive	2	NEUTRAL	Negative	Mucinous	NO	Pre	6	Right	0	7	3.046	IMMC	269.6333333	0:00	Negative	YES	269.6333333	0:Not Recurred	1	Primary	Female	ER+/HER2- High Prolif	9.152623927	23	1	0	brca_metabric	-0.3894	1.3928	-1.7684	0.1945	0.3851	-1.0228	-0.3835	-0.6393	0.0403	-1.223
MB-2901	brca_metabric	MB-2901	49.83	BREAST CONSERVING	Breast Cancer	Breast Invasive Ductal Carcinoma	High	NO	LumB	2	Positve	Positive	2	NEUTRAL	Negative	Ductal/NST	YES	Pre	8	Left	0	3	3.05	IDC	218.3	1:DECEASED	Positive	YES	63.6	1:Recurred	1	Primary	Female	NA	3.922553111	25	1	1	brca_metabric	-1.5902	-2.2797	0.6331	1.0101	-1.218	0.1086	-0.6099	-0.6488	0.7259	-0.1064
MB-2932	brca_metabric	MB-2932	63.1	BREAST CONSERVING	Breast Cancer	Breast Invasive Ductal Carcinoma	NA	NO	LumB	2	Positve	Positive	3	NEUTRAL	Negative	Ductal/NST	YES	Post	2	Right	0	3	4.036	IDC	108.4333333	0:00	Positive	YES	108.4333333	0:Not Recurred	1	Primary	Female	ER+/HER2- High Prolif	3.922553111	18	1	0	brca_metabric	-0.1779	-1.1871	0.0253	1.5936	-0.8437	0.0554	-0.1303	-1.1108	-1.6009	-0.2553
MB-2953	brca_metabric	MB-2953	43.08	BREAST CONSERVING	Breast Cancer	Breast Invasive Ductal Carcinoma	High	NO	LumB	2	Positve	Positive	2	NEUTRAL	Negative	Ductal/NST	NO	Pre	10	Right	0	4	3.036	IDC	30.13333333	1:DECEASED	Positive	YES	15.16666667	1:Recurred	1	Primary	Female	ER+/HER2- High Prolif	5.230070815	18	1	1	brca_metabric	-0.1339	0.9565	0.2973	-0.2165	0.2535	0.1822	-0.5868	0.6039	0.4265	-0.5799
MB-2954	brca_metabric	MB-2954	69.79	MASTECTOMY	Breast Cancer	Breast Invasive Ductal Carcinoma	Moderate	NO	LumB	2	Positve	Positive	2	NEUTRAL	Negative	Ductal/NST	YES	Post	8	Left	3	10	4.06	IDC	5.5	1:DECEASED	Positive	YES	5.3	1:Recurred	1	Primary	Female	ER+/HER2- High Prolif	13.07517704	30	2	1	brca_metabric	-1.3982	1.2894	0.5358	-0.5387	-1.0205	1.0196	-0.4895	-2.5009	-1.2912	-0.7214
MB-2984	brca_metabric	MB-2984	64.04	BREAST CONSERVING	Breast Cancer	Breast Invasive Ductal Carcinoma	Moderate	NO	LumB	2	Positve	Positive	3	GAIN	Positive	Ductal/NST	YES	Post	9	Left	0	5	4.04	IDC	261.2	0:00	Negative	YES	261.2	0:Not Recurred	1	Primary	Female	HER2+	6.537588519	20	1	0	brca_metabric	0.8487	1.1819	-0.4293	1.3348	-1.0988	-0.6152	-0.4551	-0.6973	-0.4603	-0.2957
MB-3007	brca_metabric	MB-3007	48.48	MASTECTOMY	Breast Cancer	Breast Invasive Ductal Carcinoma	Moderate	NO	LumB	2	Positve	Positive	2	GAIN	Negative	Ductal/NST	NO	Pre	2	Left	0	2	3.024	IDC	114.9	1:DECEASED	Positive	NO	93.86666667	1:Recurred	1	Primary	Female	ER+/HER2- High Prolif	2.615035408	12	1	1	brca_metabric	-0.2764	-0.5415	1.0788	0.7382	-0.9887	-1.977	-0.307	-0.5144	0.1667	-0.0991
MB-3016	brca_metabric	MB-3016	56.83	MASTECTOMY	Breast Cancer	Breast Invasive Ductal Carcinoma	High	NO	LumB	2	Positve	Positive	3	NEUTRAL	Negative	Ductal/NST	YES	Post	2	Right	0	12	4.02	IDC	258.8666667	0:00	Positive	NO	258.8666667	0:Not Recurred	1	Primary	Female	ER+/HER2- High Prolif	15.69021245	10	1	0	brca_metabric	0.7832	0.2907	0.3333	1.337	-0.6281	-1.7147	-0.358	0.7371	-2.8335	-0.9377
MB-3028	brca_metabric	MB-3028	60.93	BREAST CONSERVING	Breast Cancer	Breast Invasive Ductal Carcinoma	High	NO	LumB	2	Positve	Positive	3	GAIN	Positive	Ductal/NST	YES	Post	9	NA	0	6	4.034	IDC	42.56666667	1:DECEASED	Negative	YES	34.13333333	1:Recurred	1	Primary	Female	ER+/HER2- High Prolif	7.845106223	17	1	1	brca_metabric	0.9348	-1.0267	-0.2132	-0.9227	-0.4317	-1.4334	-0.1414	0.4998	0.3802	-0.1025
MB-3060	brca_metabric	MB-3060	65.69	MASTECTOMY	Breast Cancer	Breast Invasive Ductal Carcinoma	Moderate	NO	LumB	2	Positve	Positive	3	NEUTRAL	Negative	Ductal/NST	YES	Post	6	Right	1	5	5.072	IDC	44.6	1:DECEASED	Negative	YES	22.13333333	1:Recurred	1	Primary	Female	ER+/HER2- High Prolif	6.537588519	36	2	1	brca_metabric	0.2783	0.2178	0.3655	0.5887	-0.3691	-0.4547	-0.6384	0.0314	-0.3448	-0.7175
MB-3083	brca_metabric	MB-3083	68.5	MASTECTOMY	Breast Cancer	Breast Invasive Ductal Carcinoma	High	NO	LumB	2	Positve	Positive	3	NEUTRAL	Negative	Ductal/NST	YES	Post	1	Right	2	2	5.06	IDC	81.1	1:DECEASED	Positive	YES	45.43333333	1:Recurred	1	Primary	Female	ER+/HER2- High Prolif	2.615035408	30	2	1	brca_metabric	0.0264	-1.1229	0.1579	0.7263	-1.0162	0.2344	-0.7848	0.6118	-0.6482	-0.3148
MB-3103	brca_metabric	MB-3103	58.55	BREAST CONSERVING	Breast Cancer	Breast Invasive Ductal Carcinoma	High	NO	LumB	2	Positve	Positive	3	GAIN	Positive	Ductal/NST	YES	Post	5	Left	0	5	4.03	IDC	28.73333333	1:DECEASED	Negative	YES	25.9	1:Recurred	1	Primary	Female	HER2+	6.537588519	15	1	1	brca_metabric	0.3106	0.4835	-0.6775	0.25	0.0903	0.8205	-0.3241	-0.0921	0.9708	-0.3064
MB-3181	brca_metabric	MB-3181	43.6	MASTECTOMY	Breast Cancer	Breast Invasive Ductal Carcinoma	High	NO	LumB	2	Positve	Positive	3	NEUTRAL	Negative	Ductal/NST	YES	Pre	2	Left	0	12	4.028	IDC	178.1666667	1:DECEASED	Positive	YES	48.93333333	1:Recurred	1	Primary	Female	NA	15.69021245	14	1	1	brca_metabric	-1.1213	-1.7257	-0.3998	-0.5884	-1.8369	-0.3226	-0.3011	-0.0198	-0.6016	0.7951
MB-3235	brca_metabric	MB-3235	50.66	BREAST CONSERVING	Breast Cancer	Breast Invasive Ductal Carcinoma	Moderate	NO	LumB	2	Positve	Positive	3	GAIN	Positive	Ductal/NST	YES	Post	5	Right	0	2	4.034	IDC	236.1333333	0:00	Positive	YES	151.2	1:Recurred	1	Primary	Female	ER+/HER2- High Prolif	2.615035408	17	1	0	brca_metabric	0.0515	1.4696	0.0961	1.8953	-0.445	-0.7687	-0.2168	0.1306	0.9739	-0.026
MB-3253	brca_metabric	MB-3253	56.81	BREAST CONSERVING	Breast Cancer	Breast Invasive Ductal Carcinoma	Moderate	NO	LumB	2	Positve	Positive	3	NEUTRAL	Negative	Ductal/NST	YES	Post	9	Left	3	16	5.052	IDC	55.83333333	1:DECEASED	Positive	YES	35.66666667	1:Recurred	1	Primary	Female	ER+/HER2- High Prolif	20.92028326	26	2	1	brca_metabric	0.1476	0.6805	0.5748	-1.5489	-1.0865	1.4898	-0.8233	-0.6618	-0.5591	-0.018
MB-3266	brca_metabric	MB-3266	52.91	MASTECTOMY	Breast Cancer	Breast Mixed Ductal and Lobular Carcinoma	Low	NO	LumB	2	Positve	Positive	3	GAIN	Negative	Mixed	YES	Post	1	Right	1	2	5.034	MDLC	51.2	1:DECEASED	Positive	YES	32.53333333	1:Recurred	1	Primary	Female	ER+/HER2- High Prolif	2.615035408	17	2	1	brca_metabric	0.6194	2.1743	-1.9598	0.2495	1.5308	1.0112	-0.4864	0.0199	-0.0152	-0.5493
MB-3272	brca_metabric	MB-3272	63.53	BREAST CONSERVING	Breast Cancer	Breast Invasive Ductal Carcinoma	High	NO	LumB	2	Positve	Positive	3	GAIN	Positive	Ductal/NST	YES	Post	5	Right	6	2	6.04	IDC	22.66666667	1:DECEASED	Positive	YES	14.9	1:Recurred	1	Primary	Female	HER2+	2.615035408	20	3	1	brca_metabric	-0.1028	-1.6891	0.8573	0.7717	-0.5908	-1.1602	-0.1043	-1.0475	0.27	0.8187
MB-3275	brca_metabric	MB-3275	45	MASTECTOMY	Breast Cancer	Breast Invasive Ductal Carcinoma	Moderate	NO	LumB	2	Positve	Positive	3	NEUTRAL	Negative	Ductal/NST	YES	Pre	1	Left	0	6	4.056	IDC	41.53333333	1:DECEASED	Positive	NO	17	1:Recurred	1	Primary	Female	ER+/HER2- High Prolif	7.845106223	28	1	1	brca_metabric	0.8896	1.5098	0.9349	0.38	1.0643	-0.8068	-0.0208	0.9839	-1.342	0.0312
MB-3300	brca_metabric	MB-3300	64.99	MASTECTOMY	Breast Cancer	Breast Invasive Ductal Carcinoma	Moderate	NO	LumB	2	Positve	Positive	2	NEUTRAL	Negative	Ductal/NST	NO	Post	7	Left	0	3	3.038	IDC	247	0:00	Negative	NO	247	0:Not Recurred	1	Primary	Female	ER+/HER2- High Prolif	3.922553111	19	1	0	brca_metabric	0.192	-0.978	0.9805	-0.2237	-0.8342	0.0398	-0.9983	-0.1162	-0.7312	0.5512
MB-3301	brca_metabric	MB-3301	49.5	MASTECTOMY	Breast Cancer	Breast Invasive Ductal Carcinoma	NA	NO	LumB	2	Positve	Positive	2	NEUTRAL	Negative	Ductal/NST	YES	Pre	8	Left	0	6	3.064	IDC	248.7666667	0:00	Positive	NO	248.7666667	0:Not Recurred	1	Primary	Female	ER+/HER2- High Prolif	7.845106223	32	1	0	brca_metabric	0.0543	-0.0917	-0.595	0.2385	-0.4448	-0.3979	0.6238	-0.1727	-0.0838	-0.3271
MB-3303	brca_metabric	MB-3303	63.96	MASTECTOMY	Breast Cancer	Breast	High	NO	LumB	2	Positve	Positive	3	NEUTRAL	Negative	Other	YES	Post	4ER+	Right	1	4	5.04	BREAST	243.9	0:00	Positive	YES	243.9	0:Not Recurred	1	Primary	Female	ER+/HER2- High Prolif	5.230070815	20	2	0	brca_metabric	1.3202	-0.3663	0.3091	0.9021	-0.7883	0.2938	0.3338	0.5677	-0.1942	0.0786
MB-3357	brca_metabric	MB-3357	47.75	BREAST CONSERVING	Breast Cancer	Breast Mixed Ductal and Lobular Carcinoma	High	NO	LumB	2	Positve	Positive	3	GAIN	Negative	Mixed	YES	Pre	9	Left	0	8	4.05	MDLC	38.03333333	1:DECEASED	Positive	YES	37.46666667	1:Recurred	1	Primary	Female	ER+/HER2- High Prolif	10.46014163	25	1	1	brca_metabric	-1.5776	-0.0654	-0.5446	0.4821	-1.6085	0.8355	-0.697	-0.4572	-0.8331	0.8601
MB-3360	brca_metabric	MB-3360	48.48	BREAST CONSERVING	Breast Cancer	Breast Invasive Ductal Carcinoma	High	NO	LumB	2	Positve	Positive	3	GAIN	Positive	Ductal/NST	YES	Pre	5	Right	0	8	4.056	IDC	26.76666667	1:DECEASED	Positive	YES	25.4	1:Recurred	1	Primary	Female	HER2+	10.46014163	28	1	1	brca_metabric	0.0634	0.6391	-0.5568	0.9798	-0.5697	-0.5584	0.0081	-1.3815	0.7433	-0.4669
MB-3361	brca_metabric	MB-3361	57.31	BREAST CONSERVING	Breast Cancer	Breast Invasive Ductal Carcinoma	High	NO	LumB	2	Positve	Positive	3	GAIN	Positive	Ductal/NST	YES	Post	5	Right	0	8	4.032	IDC	68.2	1:DECEASED	Negative	YES	45.93333333	1:Recurred	1	Primary	Female	HER2+	10.46014163	16	1	1	brca_metabric	-0.4968	-0.444	0.8276	-0.0515	-1.0843	0.3429	-0.3698	-0.3835	0.5106	0.9147
MB-3371	brca_metabric	MB-3371	66.15	BREAST CONSERVING	Breast Cancer	Breast Invasive Ductal Carcinoma	High	NO	LumB	2	Positve	Positive	2	GAIN	Negative	Ductal/NST	NO	Post	8	Left	0	3	3.032	IDC	241.2666667	0:00	Negative	YES	241.2666667	0:Not Recurred	1	Primary	Female	ER+/HER2- High Prolif	3.922553111	16	1	0	brca_metabric	-0.4907	-0.3844	-1.24	0.0434	-0.702	-0.6074	-0.0027	-0.2725	0.1153	-0.9092
MB-3382	brca_metabric	MB-3382	61.26	MASTECTOMY	Breast Cancer	Breast Invasive Ductal Carcinoma	High	NO	LumB	2	Positve	Positive	3	GAIN	Positive	Ductal/NST	YES	Post	5	NA	0	1	4.08	IDC	136.2333333	0:00	Negative	NO	136.2333333	0:Not Recurred	1	Primary	Female	HER2+	1.307517704	40	1	0	brca_metabric	1.2977	0.3642	0.9359	0.7872	-0.2325	-1.0022	-0.7089	-0.6662	0.3017	-0.9208
MB-3389	brca_metabric	MB-3389	63.34	BREAST CONSERVING	Breast Cancer	Breast Invasive Lobular Carcinoma	High	NO	LumB	2	Positve	Positive	3	GAIN	Negative	Lobular	YES	Post	6	Left	0	2	4.04	ILC	240.7	0:00	Negative	YES	240.7	0:Not Recurred	1	Primary	Female	ER+/HER2- High Prolif	2.615035408	20	1	0	brca_metabric	0.8429	0.0936	-0.2951	0.5661	-0.9557	-0.3303	-0.731	-1.6597	-0.1816	-1.0088
MB-3402	brca_metabric	MB-3402	41.17	MASTECTOMY	Breast Cancer	Breast Invasive Ductal Carcinoma	High	YES	LumB	2	Negative	Positive	3	GAIN	Negative	Ductal/NST	NO	Pre	1	Right	3	4	5.056	IDC	50.03333333	1:DECEASED	Positive	YES	38.56666667	1:Recurred	1	Primary	Female	ER+/HER2- High Prolif	5.230070815	28	2	1	brca_metabric	-0.7479	-0.6865	-0.4238	-0.2873	-1.2348	0.9172	-0.366	-0.3927	0.1911	0.4577
MB-3417	brca_metabric	MB-3417	59.16	BREAST CONSERVING	Breast Cancer	Breast Mixed Ductal and Lobular Carcinoma	NA	NO	LumB	2	Positve	Positive	2	NEUTRAL	Negative	Mixed	YES	Post	7	Left	0	7	3.04	MDLC	103.4666667	0:00	Positive	YES	103.4666667	0:Not Recurred	1	Primary	Female	ER+/HER2- High Prolif	9.152623927	20	1	0	brca_metabric	-0.0536	2.099	0.4389	0.2009	-0.2325	-0.2487	-1.0145	-1.5439	-0.0025	0.2356
MB-3436	brca_metabric	MB-3436	38.2	MASTECTOMY	Breast Cancer	Breast Invasive Ductal Carcinoma	High	YES	LumB	2	Negative	Positive	3	LOSS	Negative	Ductal/NST	NO	Pre	1	NA	6	4	6.26	IDC	50.76666667	1:DECEASED	Positive	YES	28.66666667	1:Recurred	1	Primary	Female	NA	5.230070815	130	3	1	brca_metabric	-0.4651	-1.5647	2.6427	-0.4269	-1.3099	-0.1708	-0.5151	-0.0983	0.7322	0.7541
MB-3437	brca_metabric	MB-3437	70.52	MASTECTOMY	Breast Cancer	Breast Invasive Ductal Carcinoma	Moderate	NO	LumB	2	Positve	Positive	3	NEUTRAL	Negative	Ductal/NST	YES	Post	4ER+	Left	0	2	4.042	IDC	108.7666667	0:00	Positive	YES	108.7666667	0:Not Recurred	1	Primary	Female	ER+/HER2- High Prolif	2.615035408	21	1	0	brca_metabric	-1.1445	-0.5309	-0.7554	0.2701	-1.1838	-0.2273	-0.4383	-1.4351	0.4924	-0.1599
MB-3487	brca_metabric	MB-3487	43.58	MASTECTOMY	Breast Cancer	Breast Invasive Ductal Carcinoma	High	NO	LumB	2	Positve	Positive	3	GAIN	Negative	Ductal/NST	YES	Pre	1	Left	0	6	4.054	IDC	237.1333333	0:00	Negative	YES	14.6	1:Recurred	1	Primary	Female	ER+/HER2- High Prolif	7.845106223	27	1	0	brca_metabric	-0.8564	-1.3062	-0.8289	0.7433	-1.1737	-0.1031	-0.555	-0.8771	0.3507	-0.7615
MB-3490	brca_metabric	MB-3490	45.74	BREAST CONSERVING	Breast Cancer	Breast Invasive Ductal Carcinoma	High	NO	LumB	2	Positve	Positive	2	NEUTRAL	Negative	Ductal/NST	NO	Pre	3	Right	0	18	3.04	IDC	102.4	1:DECEASED	Positive	NO	8.1	1:Recurred	1	Primary	Female	ER+/HER2- High Prolif	23.53531867	20	1	1	brca_metabric	-0.8048	0.3359	1.7581	0.3092	-0.976	-0.9569	-0.3097	1.0957	0.6348	0.1266
MB-3492	brca_metabric	MB-3492	62.09	BREAST CONSERVING	Breast Cancer	Breast Invasive Ductal Carcinoma	Moderate	NO	LumB	2	Positve	Positive	3	NEUTRAL	Negative	Ductal/NST	YES	Post	1	Right	1	8	5.04	IDC	118.1333333	1:DECEASED	Positive	YES	106.4	1:Recurred	1	Primary	Female	ER+/HER2- High Prolif	10.46014163	20	2	1	brca_metabric	-1.3328	0.5434	0.0489	0.1089	-0.7639	-0.589	-0.1896	1.5893	-1.2266	0.4854
MB-3506	brca_metabric	MB-3506	39.28	MASTECTOMY	Breast Cancer	Breast	High	NO	LumB	2	Positve	Positive	3	LOSS	Negative	Other	YES	Pre	1	Right	1	6	5.032	BREAST	240.8333333	0:00	Positive	YES	163.7666667	1:Recurred	1	Primary	Female	ER+/HER2- High Prolif	7.845106223	16	2	0	brca_metabric	-1.0546	0.556	-0.1038	-0.1998	-0.9578	0.66	-1.3437	-0.1811	0.9772	-0.1272
MB-3525	brca_metabric	MB-3525	65.56	BREAST CONSERVING	Breast Cancer	Breast Invasive Ductal Carcinoma	High	NO	LumB	2	Positve	Positive	3	GAIN	Negative	Ductal/NST	YES	Post	1	Left	5	26	6.054	IDC	236.7	0:00	Negative	YES	236.7	0:Not Recurred	1	Primary	Female	ER+/HER2- High Prolif	33.9954603	27	3	0	brca_metabric	-0.7056	0.8272	0.3842	0.2286	-1.351	-0.9785	-0.4253	0.3788	-0.6046	-0.6735
MB-3600	brca_metabric	MB-3600	60.15	BREAST CONSERVING	Breast Cancer	Breast Invasive Ductal Carcinoma	High	NO	LumB	2	Positve	Positive	2	NEUTRAL	Negative	Ductal/NST	YES	Post	9	Left	1	9	4.024	IDC	214.7	0:00	Positive	YES	214.7	0:Not Recurred	1	Primary	Female	ER+/HER2- High Prolif	11.76765933	12	2	0	brca_metabric	-0.3064	-0.2983	0.2639	0.5762	-1.9226	-0.7272	-0.1729	0.8416	-1.0073	0.1549
MB-3614	brca_metabric	MB-3614	63.95	MASTECTOMY	Breast Cancer	Breast Invasive Ductal Carcinoma	Moderate	NO	LumB	2	Positve	Positive	3	NEUTRAL	Negative	Ductal/NST	YES	Post	1	Left	3	4	5.068	IDC	235.4	0:00	Positive	YES	235.4	0:Not Recurred	1	Primary	Female	ER+/HER2- High Prolif	5.230070815	34	2	0	brca_metabric	1.3074	0.1981	-0.6332	-0.5964	2.5619	0.023	-0.216	1.4307	0.0075	-0.4087
MB-3754	brca_metabric	MB-3754	57.01	MASTECTOMY	Breast Cancer	Breast Invasive Ductal Carcinoma	Moderate	NO	LumB	2	Positve	Positive	3	NEUTRAL	Negative	Ductal/NST	YES	Post	1	Left	0	6	4.05	IDC	92.73333333	1:DECEASED	Negative	NO	43.56666667	1:Recurred	1	Primary	Female	ER+/HER2- High Prolif	7.845106223	25	1	1	brca_metabric	-0.5254	1.3704	-0.5359	1.2359	0.4981	-0.3869	-0.589	0.664	-0.0329	-0.4217
MB-3824	brca_metabric	MB-3824	49.45	MASTECTOMY	Breast Cancer	Breast Invasive Ductal Carcinoma	High	NO	LumB	2	Positve	Positive	3	NEUTRAL	Negative	Ductal/NST	YES	Pre	2	Right	0	8	4.044	IDC	126.4666667	1:DECEASED	Positive	YES	100.6333333	1:Recurred	1	Primary	Female	ER+/HER2- High Prolif	10.46014163	22	1	1	brca_metabric	-0.4395	-0.7176	0.209	1.5538	-1.5921	-0.4311	1.553	-0.4282	0.1119	0.5054
MB-3838	brca_metabric	MB-3838	60.45	BREAST CONSERVING	Breast Cancer	Breast Invasive Ductal Carcinoma	High	NO	LumB	2	Positve	Positive	3	NEUTRAL	Negative	Ductal/NST	YES	Post	8	Left	0	5	4.046	IDC	134.4666667	1:DECEASED	Positive	YES	36.23333333	1:Recurred	1	Primary	Female	ER+/HER2- High Prolif	6.537588519	23	1	1	brca_metabric	-0.5246	-0.8004	-0.6767	0.7794	-1.0325	2.3576	-0.7852	-0.6188	-0.5433	-1.0397
MB-3840	brca_metabric	MB-3840	53.89	BREAST CONSERVING	Breast Cancer	Breast Invasive Ductal Carcinoma	High	NO	LumB	2	Positve	Positive	2	NEUTRAL	Negative	Ductal/NST	NO	Post	6	Left	0	5	3.032	IDC	287.2333333	0:00	Negative	YES	287.2333333	0:Not Recurred	1	Primary	Female	ER+/HER2- High Prolif	6.537588519	16	1	0	brca_metabric	-1.1696	-0.1317	1.0546	0.0614	-0.5624	0.7948	-0.6499	-0.5677	0.0839	0.0329
MB-3842	brca_metabric	MB-3842	54.6	BREAST CONSERVING	Breast Cancer	Breast Invasive Ductal Carcinoma	High	NO	LumB	2	Positve	Positive	3	NEUTRAL	Negative	Ductal/NST	YES	Post	1	Left	1	8	5.048	IDC	226.0666667	0:00	Negative	YES	226.0666667	0:Not Recurred	1	Primary	Female	ER+/HER2- High Prolif	10.46014163	24	2	0	brca_metabric	1.9061	-1.333	-0.2303	0.0082	-0.1987	1.5752	-0.0814	0.0876	-0.1937	-0.5214
MB-4004	brca_metabric	MB-4004	61.16	BREAST CONSERVING	Breast Cancer	Breast Invasive Ductal Carcinoma	High	NO	LumB	3	Positve	Positive	3	NEUTRAL	Negative	Ductal/NST	YES	Post	9	Left	0	8	4.03	IDC	256.8666667	1:DECEASED	Positive	YES	256.8666667	1:Recurred	1	Primary	Female	ER+/HER2- High Prolif	10.46014163	15	1	1	brca_metabric	-0.8524	0.3883	0.8168	-1.5348	-1.3934	0.218	-0.5241	1.7958	0.2641	-1.0313
MB-4008	brca_metabric	MB-4008	64.91	MASTECTOMY	Breast Cancer	Breast Invasive Ductal Carcinoma	Moderate	NO	LumB	3	Positve	Positive	3	GAIN	Negative	Ductal/NST	YES	Post	2	Left	3	4	5.07	IDC	44.73333333	1:DECEASED	Positive	NO	14.8	1:Recurred	1	Primary	Female	NA	5.230070815	35	2	1	brca_metabric	-0.6496	0.1411	0.1999	-0.915	-0.6453	0.8564	-0.0909	0.5124	0.4594	-0.9531
MB-4148	brca_metabric	MB-4148	57.85	MASTECTOMY	Breast Cancer	Breast Invasive Ductal Carcinoma	Moderate	NO	LumB	3	Positve	Positive	2	NEUTRAL	Negative	Ductal/NST	YES	Post	9	Left	16	3	5.07	IDC	63.03333333	1:DECEASED	Positive	NO	59.93333333	1:Recurred	1	Primary	Female	ER+/HER2- High Prolif	3.922553111	35	NA	1	brca_metabric	-0.4672	0.6624	0.9923	0.6149	0.2152	-0.6423	-0.6523	-1.3056	1.0311	0.2798
MB-4213	brca_metabric	MB-4213	67.02	BREAST CONSERVING	Breast Cancer	Breast Invasive Ductal Carcinoma	High	NO	LumB	3	Positve	Positive	2	NEUTRAL	Negative	Ductal/NST	YES	Post	4ER+	Right	0	3	3.06	IDC	84.5	1:DECEASED	Negative	YES	57.96666667	1:Recurred	1	Primary	Female	NA	3.922553111	30	2	1	brca_metabric	0.2638	-0.4912	-1.4897	1.3324	0.8427	-0.5317	-0.8891	1.4397	0.0811	-0.8081
MB-4233	brca_metabric	MB-4233	54.01	MASTECTOMY	Breast Cancer	Breast Invasive Ductal Carcinoma	Moderate	NO	LumB	3	Positve	Positive	2	NEUTRAL	Negative	Ductal/NST	YES	Post	9	Right	5	11	5.06	IDC	36.36666667	1:DECEASED	Negative	YES	16.86666667	1:Recurred	1	Primary	Female	ER+/HER2- High Prolif	14.38269474	30	2	1	brca_metabric	-0.4119	1.5439	0.4582	0.4159	0.3086	0.7432	-0.7234	0.0416	1.6855	-0.7564
MB-4274	brca_metabric	MB-4274	74.32	MASTECTOMY	Breast Cancer	Breast Invasive Ductal Carcinoma	High	NO	LumB	3	Positve	Positive	2	NEUTRAL	Negative	Ductal/NST	YES	Post	8	Right	3	7	4.04	IDC	59.93333333	1:DECEASED	Positive	YES	47.8	1:Recurred	1	Primary	Female	ER+/HER2- High Prolif	9.152623927	20	2	1	brca_metabric	-0.6277	-2.3015	-0.9552	0.0786	0.0796	-2.1379	0.4224	2.6428	0.2612	-0.3701
MB-4298	brca_metabric	MB-4298	70.24	MASTECTOMY	Breast Cancer	Breast Invasive Ductal Carcinoma	Moderate	NO	LumB	3	Positve	Positive	2	NEUTRAL	Negative	Ductal/NST	YES	Post	9	Left	NA	NA	4.04	IDC	55.1	1:DECEASED	Negative	YES	32.53333333	1:Recurred	1	Primary	Female	ER+/HER2- High Prolif	0	20	2	1	brca_metabric	-0.8719	-0.8995	1.1751	-1.1605	0.6641	-0.2554	0.6709	-0.9861	0.6694	-0.1153
MB-4339	brca_metabric	MB-4339	74.98	MASTECTOMY	Breast Cancer	Breast Invasive Ductal Carcinoma	High	NO	LumB	3	Positve	Positive	2	NEUTRAL	Negative	Ductal/NST	NO	Post	8	Left	0	8	3.04	IDC	173.6	1:DECEASED	Positive	YES	9.4	1:Recurred	1	Primary	Female	NA	10.46014163	20	1	1	brca_metabric	-2.1665	-1.5497	0.6388	-1.5102	-1.2765	-0.2805	-0.7707	-1.5486	-1.0815	0.047
MB-4353	brca_metabric	MB-4353	59.23	MASTECTOMY	Breast Cancer	Breast Invasive Ductal Carcinoma	Moderate	NO	LumB	3	Positve	Positive	3	NEUTRAL	Negative	Ductal/NST	YES	Post	8	Right	1	6	5.06	IDC	128.5333333	1:DECEASED	Positive	NO	64.8	1:Recurred	1	Primary	Female	NA	7.845106223	30	2	1	brca_metabric	-1.9564	-0.2394	-0.013	-0.6221	-1.031	0.2368	-0.8134	1.3066	-1.5156	0.3857
MB-4598	brca_metabric	MB-4598	67.92	BREAST CONSERVING	Breast Cancer	Breast Invasive Ductal Carcinoma	Moderate	NO	LumB	3	Positve	Positive	2	NEUTRAL	Negative	Ductal/NST	YES	Post	8	Right	6	3	5.05	IDC	119.3666667	1:DECEASED	Positive	YES	63.36666667	1:Recurred	1	Primary	Female	NA	3.922553111	25	2	1	brca_metabric	-0.8419	0.1583	-0.3781	1.282	-0.1801	0.2263	1.1348	-0.0985	-0.2202	0.0951
MB-4602	brca_metabric	MB-4602	58.38	BREAST CONSERVING	Breast Cancer	Breast Invasive Ductal Carcinoma	Moderate	NO	LumB	3	Positve	Positive	3	NEUTRAL	Negative	Ductal/NST	YES	Post	1	Right	2	7	5.04	IDC	122.8	1:DECEASED	Positive	YES	54.73333333	1:Recurred	1	Primary	Female	NA	9.152623927	20	2	1	brca_metabric	-1.8792	-0.6701	-1.3216	0.4751	-1.6367	-1.1739	-0.6453	1.1393	0.3222	0.8861
MB-4618	brca_metabric	MB-4618	40.05	BREAST CONSERVING	Breast Cancer	Breast Mixed Ductal and Lobular Carcinoma	High	NO	LumB	3	Positve	Positive	2	GAIN	Negative	Mixed	NO	Pre	1	Right	0	5	3.024	MDLC	267.4	0:00	Positive	YES	267.4	0:Not Recurred	1	Primary	Female	ER+/HER2- High Prolif	5.230070815	12	1	0	brca_metabric	-0.068	0.3135	2.244	-1.7809	-0.4592	-0.5483	-0.5234	-0.9143	0.3357	0.0375
MB-4639	brca_metabric	MB-4639	71.17	BREAST CONSERVING	Breast Cancer	Breast Invasive Ductal Carcinoma	High	NO	LumB	3	Positve	Positive	3	LOSS	Negative	Ductal/NST	NO	Post	9	Left	0	3	4.06	IDC	119	1:DECEASED	Positive	YES	116.5666667	1:Recurred	1	Primary	Female	ER+/HER2- High Prolif	3.922553111	30	2	1	brca_metabric	-1.6336	-1.2345	1.9475	0.2255	-1.5027	-1.1566	-0.1436	0.2951	-1.1746	0.7337
MB-4642	brca_metabric	MB-4642	66.27	BREAST CONSERVING	Breast Cancer	Breast Invasive Ductal Carcinoma	High	NO	LumB	3	Positve	Positive	3	NEUTRAL	Negative	Ductal/NST	YES	Post	6	Left	1	6	5.07	IDC	285.7	1:DECEASED	Positive	YES	285.7	1:Recurred	1	Primary	Female	ER+/HER2- High Prolif	7.845106223	35	2	1	brca_metabric	-0.6561	1.7257	-0.307	-0.5628	0.3033	0.5952	-0.4621	1.7895	-0.4731	0.8401
MB-4644	brca_metabric	MB-4644	59.13	MASTECTOMY	Breast Cancer	Breast Invasive Ductal Carcinoma	High	NO	LumB	3	Positve	Positive	2	GAIN	Positive	Ductal/NST	YES	Post	5	Left	1	5	4.046	IDC	90	1:DECEASED	Negative	NO	75.43333333	1:Recurred	1	Primary	Female	HER2+	6.537588519	23	NA	1	brca_metabric	-1.5006	-0.0548	-0.5627	0.7314	-0.3714	0.4609	-0.3924	1.0851	-0.0824	1.4518
MB-4651	brca_metabric	MB-4651	69.96	BREAST CONSERVING	Breast Cancer	Breast Invasive Ductal Carcinoma	High	NO	LumB	3	Positve	Positive	2	NEUTRAL	Negative	Ductal/NST	NO	Post	6	Left	0	4	3.07	IDC	30.3	1:DECEASED	Negative	YES	18.1	1:Recurred	1	Primary	Female	ER+/HER2- High Prolif	5.230070815	35	2	1	brca_metabric	-0.3051	1.0476	0.4208	-1.3584	-0.6547	0.1758	-0.761	-1.3235	0.5489	-0.8649
MB-4671	brca_metabric	MB-4671	72.48	BREAST CONSERVING	Breast Cancer	Breast Invasive Ductal Carcinoma	High	NO	LumB	3	Positve	Positive	3	NEUTRAL	Negative	Ductal/NST	NO	Post	2	Left	0	2	4.06	IDC	34.7	1:DECEASED	Positive	YES	8.633333333	1:Recurred	1	Primary	Female	ER+/HER2- High Prolif	2.615035408	30	2	1	brca_metabric	-1.9229	1.0667	-0.4855	-0.7693	-0.7748	-0.5324	-0.2549	-0.3547	-0.3586	-0.2331
MB-4673	brca_metabric	MB-4673	63.27	MASTECTOMY	Breast Cancer	Breast Invasive Ductal Carcinoma	Moderate	NO	LumB	3	Positve	Positive	2	GAIN	Negative	Ductal/NST	YES	Post	9	Right	2	1	4.04	IDC	87	1:DECEASED	Negative	NO	54.13333333	1:Recurred	1	Primary	Female	ER+/HER2- High Prolif	1.307517704	20	3	1	brca_metabric	0.2782	-0.3566	-0.0088	2.017	-0.6758	-1.3827	-0.6203	0.1311	1.2039	-0.7171
MB-4688	brca_metabric	MB-4688	71.17	MASTECTOMY	Breast Cancer	Breast Invasive Ductal Carcinoma	High	NO	LumB	3	Positve	Positive	2	GAIN	Positive	Ductal/NST	YES	Post	5	Left	9	7	5.09	IDC	85.3	1:DECEASED	Positive	YES	37.46666667	1:Recurred	1	Primary	Female	HER2+	9.152623927	45	3	1	brca_metabric	-0.3549	-0.915	2.827	0.3216	-0.824	0.7406	-0.7777	-0.0591	-0.4925	-1.9951
MB-4702	brca_metabric	MB-4702	52.13	MASTECTOMY	Breast Cancer	Breast Invasive Ductal Carcinoma	High	NO	LumB	3	Positve	Positive	3	NEUTRAL	Negative	Ductal/NST	YES	Post	9	Right	0	6	4.07	IDC	300.8666667	0:00	Negative	NO	300.8666667	0:Not Recurred	1	Primary	Female	ER+/HER2- High Prolif	7.845106223	35	2	0	brca_metabric	-1.2681	0.0419	1.3248	2.4726	-1.0302	-1.3131	-0.6368	0.3581	-0.2049	0.0374
MB-4723	brca_metabric	MB-4723	64.76	MASTECTOMY	Breast Cancer	Breast Invasive Ductal Carcinoma	Moderate	NO	LumB	3	Positve	Positive	3	GAIN	Negative	Ductal/NST	NO	Post	1	Left	0	4	4.03	IDC	211.9666667	0:00	Negative	YES	211.9666667	0:Not Recurred	1	Primary	Female	ER+/HER2- High Prolif	5.230070815	15	1	0	brca_metabric	-0.4968	-1.8312	0.2372	0.4748	-0.565	1.2644	-0.2599	0.8502	-0.2197	0.4893
MB-4737	brca_metabric	MB-4737	52.29	MASTECTOMY	Breast Cancer	Breast Invasive Ductal Carcinoma	Moderate	NO	LumB	3	Positve	Positive	3	LOSS	Negative	Ductal/NST	YES	Post	1	Left	1	6	5.092	IDC	122.2	0:00	Negative	NO	122.2	0:Not Recurred	1	Primary	Female	ER+/HER2- High Prolif	7.845106223	46	2	0	brca_metabric	-0.4766	0.0709	0.3129	-1.2376	-0.0157	-0.8682	-0.6259	-0.8919	-1.2154	1.4913
MB-4741	brca_metabric	MB-4741	53.02	MASTECTOMY	Breast Cancer	Breast Invasive Lobular Carcinoma	High	NO	LumB	3	Positve	Positive	2	NEUTRAL	Negative	Lobular	YES	Post	8	Left	1	6	4.04	ILC	56.5	1:DECEASED	Negative	NO	22.2	1:Recurred	1	Primary	Female	ER+/HER2- Low Prolif	7.845106223	20	2	1	brca_metabric	0.0925	-0.581	-0.1156	-0.1517	1.1705	0.416	-0.0206	0.9982	0.5503	-0.6883
MB-4744	brca_metabric	MB-4744	64.21	BREAST CONSERVING	Breast Cancer	Breast Invasive Ductal Carcinoma	High	NO	LumB	3	Positve	Positive	3	NEUTRAL	Negative	Ductal/NST	YES	Post	8	Right	2	7	5.032	IDC	153	1:DECEASED	Positive	YES	76.3	1:Recurred	1	Primary	Female	NA	9.152623927	16	2	1	brca_metabric	-1.9133	-0.098	-0.1813	1.5571	-0.6341	-0.988	-0.5444	0.047	-0.3291	-0.4263
MB-4750	brca_metabric	MB-4750	73.21	MASTECTOMY	Breast Cancer	Breast Invasive Ductal Carcinoma	Low	NO	LumB	3	Positve	Positive	2	NEUTRAL	Negative	Ductal/NST	YES	Post	8	Right	1	7	4.05	IDC	37.73333333	1:DECEASED	Positive	NO	37.06666667	1:Recurred	1	Primary	Female	ER+/HER2- High Prolif	7.845106223	25	2	1	brca_metabric	2.4644	-1.2976	2.1632	0.9434	0.5887	-0.8254	-0.3518	0.3522	-0.793	-0.1196
MB-4767	brca_metabric	MB-4767	74.86	MASTECTOMY	Breast Cancer	Breast Invasive Ductal Carcinoma	High	NO	LumB	3	Positve	Positive	3	LOSS	Negative	Ductal/NST	YES	Post	9	Left	1	4	5.08	IDC	47.13333333	1:DECEASED	Positive	NO	41.76666667	1:Recurred	1	Primary	Female	ER+/HER2- High Prolif	5.230070815	40	2	1	brca_metabric	0.1019	-1.0908	-0.4365	-0.5629	-0.9033	-1.5604	-0.4926	-1.234	0.1857	-0.2768
MB-4796	brca_metabric	MB-4796	53.18	MASTECTOMY	Breast Cancer	Breast Invasive Ductal Carcinoma	High	NO	LumB	3	Positve	Positive	2	GAIN	Positive	Ductal/NST	NO	Post	5	Right	0	4	3.05	IDC	128.2666667	0:00	Negative	NO	9.066666667	1:Recurred	1	Primary	Female	HER2+	5.230070815	25	2	0	brca_metabric	-0.8935	0.3486	-1.0162	-0.1791	-0.8408	-0.8023	-0.3744	-0.1915	-0.7752	0.1589
MB-4802	brca_metabric	MB-4802	71.67	MASTECTOMY	Breast Cancer	Breast Invasive Ductal Carcinoma	Moderate	NO	LumB	3	NA	Positive	2	NEUTRAL	Negative	Ductal/NST	NO	Post	8	Right	0	7	3.08	IDC	43.9	1:DECEASED	Negative	NO	24.36666667	1:Recurred	1	Primary	Female	ER+/HER2- High Prolif	9.152623927	40	2	1	brca_metabric	-0.7365	-2.1004	-0.2655	-1.5247	-0.3399	-1.1075	-0.4773	-0.4848	0.2917	1.4559
MB-4828	brca_metabric	MB-4828	78.87	MASTECTOMY	Breast Cancer	Breast Invasive Lobular Carcinoma	High	NO	LumB	3	Positve	Positive	3	NEUTRAL	Negative	Lobular	YES	Post	1	Left	2	8	5.16	ILC	42.5	1:DECEASED	Negative	YES	22.33333333	1:Recurred	1	Primary	Female	ER-/HER2-	10.46014163	80	3	1	brca_metabric	1.7971	-1.4527	1.1102	1.3287	-0.8173	0.0303	0.1761	-2.1325	-0.531	0.1505
MB-4834	brca_metabric	MB-4834	49.61	MASTECTOMY	Breast Cancer	Breast Invasive Ductal Carcinoma	High	NO	LumB	3	Positve	Positive	3	LOSS	Negative	Ductal/NST	YES	Pre	1	Left	2	12	5.05	IDC	36.16666667	1:DECEASED	Negative	YES	27.46666667	1:Recurred	1	Primary	Female	ER+/HER2- High Prolif	14.38269474	25	NA	1	brca_metabric	0.3233	-1.4222	0.5958	-1.0524	-0.6071	0.2295	-0.0946	-2.9832	-0.1999	-0.1686
MB-4839	brca_metabric	MB-4839	67.26	MASTECTOMY	Breast Cancer	Breast Invasive Ductal Carcinoma	Moderate	NO	LumB	3	NA	Positive	NA	NEUTRAL	Negative	Ductal/NST	NO	Post	3	Left	0	3	1.024	IDC	299.4	0:00	Positive	NO	132.9	1:Recurred	1	Primary	Female	ER+/HER2- High Prolif	3.922553111	12	NA	0	brca_metabric	0.643	0.095	1.1062	1.656	0.142	-0.0138	-0.5792	-0.9891	0.005	-0.2008
MB-4846	brca_metabric	MB-4846	63.07	BREAST CONSERVING	Breast Cancer	Breast Invasive Lobular Carcinoma	Low	NO	LumB	3	Positve	Positive	2	GAIN	Positive	Lobular	YES	Post	5	Right	0	6	3.05	ILC	101.6333333	1:DECEASED	Positive	YES	26.16666667	1:Recurred	1	Primary	Female	HER2+	7.845106223	25	2	1	brca_metabric	0.0692	-1.9272	1.2484	0.5902	-0.8185	-0.0882	1.739	-0.4598	0.413	0.9143
MB-4862	brca_metabric	MB-4862	64.32	BREAST CONSERVING	Breast Cancer	Breast Invasive Ductal Carcinoma	High	NO	LumB	3	Positve	Positive	3	NEUTRAL	Negative	Ductal/NST	YES	Post	1	Left	0	10	4.046	IDC	187.3	0:00	Positive	YES	187.3	0:Not Recurred	1	Primary	Female	ER+/HER2- High Prolif	13.07517704	23	2	0	brca_metabric	0.343	-0.3845	0.057	0.0498	-0.4643	0.4308	-0.7035	0.2864	1.0797	-0.4252
MB-4873	brca_metabric	MB-4873	64.47	MASTECTOMY	Breast Cancer	Breast Invasive Ductal Carcinoma	Moderate	NO	LumB	3	Positve	Positive	2	NEUTRAL	Negative	Ductal/NST	YES	Post	8	Right	14	9	5.06	IDC	117.6666667	1:DECEASED	Positive	YES	89.63333333	1:Recurred	1	Primary	Female	NA	11.76765933	30	3	1	brca_metabric	-0.131	-0.5611	-1.6971	0.4756	0.1834	0.2578	-0.147	1.4368	-0.2619	0.4577
MB-4900	brca_metabric	MB-4900	47.61	MASTECTOMY	Breast Cancer	Breast Invasive Ductal Carcinoma	High	NO	LumB	3	Positve	Positive	2	NEUTRAL	Negative	Ductal/NST	YES	Pre	6	Left	0	5	3.036	IDC	224.6	0:00	Negative	NO	224.6	0:Not Recurred	1	Primary	Female	ER+/HER2- High Prolif	6.537588519	18	1	0	brca_metabric	0.3744	0.3408	0.2977	-0.3636	0.1164	-0.5897	-0.5339	0.8193	0.993	0.0375
MB-4908	brca_metabric	MB-4908	69.87	MASTECTOMY	Breast Cancer	Breast Invasive Ductal Carcinoma	Moderate	NO	LumB	3	Positve	Positive	3	GAIN	Positive	Ductal/NST	YES	Post	5	Left	3	9	5.08	IDC	47.9	1:DECEASED	Positive	YES	40.96666667	1:Recurred	1	Primary	Female	HER2+	11.76765933	40	2	1	brca_metabric	-0.9884	-1.8082	-1.8266	0.0764	-1.1145	0.6114	-0.5658	1.9743	-0.9888	0.0138
MB-4912	brca_metabric	MB-4912	78.19	BREAST CONSERVING	Breast Cancer	Breast Invasive Ductal Carcinoma	High	NO	LumB	3	Positve	Positive	2	NEUTRAL	Negative	Ductal/NST	YES	Post	8	Right	3	3	4.056	IDC	50	1:DECEASED	Positive	YES	23.26666667	1:Recurred	1	Primary	Female	ER+/HER2- High Prolif	3.922553111	28	2	1	brca_metabric	-0.8417	-0.591	-0.8772	1.2021	-1.1307	-0.6737	1.2092	0.9043	-0.0373	-0.5335
MB-4930	brca_metabric	MB-4930	62.43	MASTECTOMY	Breast Cancer	Breast Invasive Ductal Carcinoma	High	NO	LumB	3	Positve	Positive	3	GAIN	Positive	Ductal/NST	YES	Post	9	Left	2	6	5.06	IDC	58.43333333	0:00	Negative	YES	58.43333333	0:Not Recurred	1	Primary	Female	HER2+	7.845106223	30	2	0	brca_metabric	-1.4474	-0.3477	0.5366	0.511	-1.0339	1.1179	-0.6958	-0.3384	0.1864	1.4073
MB-4934	brca_metabric	MB-4934	74.85	MASTECTOMY	Breast Cancer	Breast Invasive Ductal Carcinoma	High	NO	LumB	3	Positve	Positive	2	NEUTRAL	Negative	Ductal/NST	YES	Post	7	Right	4	10	5.056	IDC	70.23333333	0:00	Positive	YES	70.23333333	0:Not Recurred	1	Primary	Female	ER+/HER2- High Prolif	13.07517704	28	2	0	brca_metabric	-0.4756	-1.8508	-0.4949	-0.0065	-0.57	0.2628	-0.3643	-0.7038	0.2297	0.1806
MB-4937	brca_metabric	MB-4937	41.09	MASTECTOMY	Breast Cancer	Breast Invasive Ductal Carcinoma	High	NO	LumB	3	Positve	Positive	3	NEUTRAL	Negative	Ductal/NST	NO	Pre	6	Right	0	5	4.04	IDC	77.23333333	1:DECEASED	Positive	NO	32.56666667	1:Recurred	1	Primary	Female	ER+/HER2- High Prolif	6.537588519	20	1	1	brca_metabric	-0.2055	0.5936	0.3293	-0.7004	-0.7286	0.0755	-0.6393	-0.2074	0.7782	0.6664
MB-4949	brca_metabric	MB-4949	69.75	MASTECTOMY	Breast Cancer	Breast Invasive Ductal Carcinoma	Moderate	NO	LumB	3	Positve	Positive	3	NEUTRAL	Negative	Ductal/NST	NO	Post	1	Left	0	16	4.044	IDC	216.9666667	0:00	Negative	NO	216.9666667	0:Not Recurred	1	Primary	Female	NA	20.92028326	22	2	0	brca_metabric	-0.5923	-0.5088	-0.8205	0.9331	-0.6946	-0.0851	-0.462	-1.3439	2.9146	1.2125
MB-4956	brca_metabric	MB-4956	69.31	MASTECTOMY	Breast Cancer	Breast Invasive Ductal Carcinoma	High	NO	LumB	3	Positve	Positive	3	NEUTRAL	Negative	Ductal/NST	YES	Post	1	Left	4	2	6.12	IDC	69.3	1:DECEASED	Negative	YES	37.46666667	1:Recurred	1	Primary	Female	ER+/HER2- High Prolif	2.615035408	60	3	1	brca_metabric	-0.1923	-1.6278	0.5833	0.4171	0.1309	1.1319	-0.6473	0.1288	0.3418	0.6593
MB-4957	brca_metabric	MB-4957	70.38	BREAST CONSERVING	Breast Cancer	Breast Mixed Ductal and Lobular Carcinoma	High	NO	LumB	3	NA	Positive	2	NEUTRAL	Negative	Mixed	NO	Post	7	Right	0	3	3.04	MDLC	197.6666667	1:DECEASED	Negative	YES	91.2	1:Recurred	1	Primary	Female	NA	3.922553111	20	1	1	brca_metabric	-2.1221	-0.3751	0.0597	3.6649	0.2617	1.9026	-0.2426	-1.5819	-0.2834	0.4703
MB-4966	brca_metabric	MB-4966	55.83	MASTECTOMY	Breast Cancer	Breast Mixed Ductal and Lobular Carcinoma	High	NO	LumB	3	Positve	Positive	1	NEUTRAL	Negative	Mixed	YES	Post	3	Left	6	5	4.1	MDLC	49.3	1:DECEASED	Positive	NO	47.3	1:Recurred	1	Primary	Female	ER+/HER2- Low Prolif	6.537588519	50	2	1	brca_metabric	0.3228	-0.3751	-0.6453	0.0336	0.2155	0.2645	-0.1084	-0.2031	0.2299	-1.3686
MB-4970	brca_metabric	MB-4970	77.45	MASTECTOMY	Breast Cancer	Breast Invasive Ductal Carcinoma	High	NO	LumB	3	Positve	Positive	2	NEUTRAL	Negative	Ductal/NST	NO	Post	8	Left	0	6	3.06	IDC	88.8	1:DECEASED	Positive	NO	54.96666667	1:Recurred	1	Primary	Female	ER+/HER2- High Prolif	7.845106223	30	NA	1	brca_metabric	-1.4485	-1.2228	-1.1829	0.9443	-0.9906	-0.1095	-0.9003	-0.7722	-1.3768	0.0167
MB-4991	brca_metabric	MB-4991	77.13	MASTECTOMY	Breast Cancer	Breast Invasive Ductal Carcinoma	High	NO	LumB	3	Positve	Positive	3	GAIN	Negative	Ductal/NST	YES	Post	6	Right	1	4	5.08	IDC	126.8666667	0:00	Negative	NO	126.8666667	0:Not Recurred	1	Primary	Female	ER+/HER2- High Prolif	5.230070815	40	2	0	brca_metabric	0.3615	2.0252	0.5766	-0.5131	0.0838	-2.049	-0.6653	-0.2421	-1.0527	-1.4863
MB-4998	brca_metabric	MB-4998	75.27	MASTECTOMY	Breast Cancer	Breast Invasive Lobular Carcinoma	High	NO	LumB	3	Positve	Positive	3	NEUTRAL	Negative	Lobular	YES	Post	8	Left	6	11	6.064	ILC	65.56666667	1:DECEASED	Negative	NO	17.56666667	1:Recurred	1	Primary	Female	ER+/HER2- High Prolif	13.07517704	32	2	1	brca_metabric	-0.8875	1.2971	-0.5638	1.5206	-0.4007	-0.3606	-0.6575	0.3352	-0.1541	0.6368
MB-5014	brca_metabric	MB-5014	69.93	BREAST CONSERVING	Breast Cancer	Breast Invasive Ductal Carcinoma	Moderate	NO	LumB	3	Positve	Positive	3	NEUTRAL	Negative	Ductal/NST	YES	Post	6	Left	1	2	5.04	IDC	213.3666667	0:00	Positive	YES	213.3666667	0:Not Recurred	1	Primary	Female	ER+/HER2- High Prolif	2.615035408	20	NA	0	brca_metabric	0.4402	0.2454	-0.5474	0.5099	0.1918	1.7054	-0.6718	-0.4411	-0.1211	-0.0587
MB-5033	brca_metabric	MB-5033	63.92	BREAST CONSERVING	Breast Cancer	Breast Invasive Mixed Mucinous Carcinoma	Moderate	NO	LumB	3	Positve	Positive	1	NEUTRAL	Negative	Mucinous	NO	Post	1	Right	0	8	2.086	IMMC	52.73333333	1:DECEASED	Negative	YES	15.86666667	1:Recurred	1	Primary	Female	ER+/HER2- High Prolif	10.46014163	43	2	1	brca_metabric	-0.4338	-0.6694	1.8956	0.9387	0.9868	2.1065	-0.3242	-1.6107	-0.4514	1.8826
MB-5039	brca_metabric	MB-5039	67.7	MASTECTOMY	Breast Cancer	Breast Invasive Ductal Carcinoma	High	NO	LumB	3	Positve	Positive	3	GAIN	Positive	Ductal/NST	YES	Post	1	Left	1	2	5.11	IDC	62.13333333	1:DECEASED	Negative	YES	41.1	1:Recurred	1	Primary	Female	ER+/HER2- High Prolif	2.615035408	55	3	1	brca_metabric	0.1616	-3.0132	-0.6542	-0.1002	-0.6527	1.2036	-0.6475	-1.3456	-0.2317	0.0815
MB-5044	brca_metabric	MB-5044	55.56	BREAST CONSERVING	Breast Cancer	Breast Invasive Ductal Carcinoma	High	NO	LumB	3	Positve	Positive	2	NEUTRAL	Negative	Ductal/NST	NO	Post	4ER+	Left	0	2	3.034	IDC	139.4333333	0:00	Negative	YES	139.4333333	0:Not Recurred	1	Primary	Female	ER+/HER2- High Prolif	2.615035408	17	1	0	brca_metabric	-0.3134	1.1733	-0.9899	-0.7848	1.0241	2.7908	-0.5961	-1.0109	-0.0756	0.3749
MB-5049	brca_metabric	MB-5049	61.76	MASTECTOMY	Breast Cancer	Breast Mixed Ductal and Lobular Carcinoma	Moderate	NO	LumB	3	Positve	Positive	2	NEUTRAL	Negative	Mixed	NO	Post	8	Left	0	3	3.034	MDLC	255.3	0:00	Positive	NO	255.3	0:Not Recurred	1	Primary	Female	ER+/HER2- High Prolif	3.922553111	17	1	0	brca_metabric	-0.6952	-1.036	-0.4997	1.838	-0.6116	1.6604	-0.0724	-0.5276	0.7206	0.6941
MB-5061	brca_metabric	MB-5061	71.05	BREAST CONSERVING	Breast Cancer	Breast Invasive Ductal Carcinoma	High	NO	LumB	3	Positve	Positive	2	NEUTRAL	Negative	Ductal/NST	YES	Post	7	Left	2	1	4.05	IDC	39.43333333	0:00	Positive	YES	39.43333333	0:Not Recurred	1	Primary	Female	ER+/HER2- High Prolif	1.307517704	25	2	0	brca_metabric	0.337	0.0753	0.3211	0.1365	0.7548	1.0397	0.186	-1.1699	1.4314	-0.558
MB-5062	brca_metabric	MB-5062	75.55	BREAST CONSERVING	Breast Cancer	Breast Invasive Ductal Carcinoma	High	NO	LumB	3	Positve	Positive	3	GAIN	Positive	Ductal/NST	YES	Post	1	Right	1	7	5.04	IDC	168.2666667	0:00	Negative	YES	75.16666667	1:Recurred	1	Primary	Female	HER2+	9.152623927	20	2	0	brca_metabric	1.7417	-0.6342	-0.6203	0.5468	-0.0384	1.0311	-0.3737	-0.8685	0.2607	-0.2751
MB-5078	brca_metabric	MB-5078	56.33	BREAST CONSERVING	Breast Cancer	Breast Invasive Ductal Carcinoma	Moderate	NO	LumB	3	Positve	Positive	2	GAIN	Positive	Ductal/NST	YES	Post	5	Right	1	6	4.048	IDC	87.1	1:DECEASED	Negative	YES	48.76666667	1:Recurred	1	Primary	Female	HER2+	7.845106223	24	2	1	brca_metabric	-0.5425	-1.4809	1.8146	0.4318	-0.3949	0.7926	0.0179	1.0943	0.1371	1.965
MB-5097	brca_metabric	MB-5097	56.33	MASTECTOMY	Breast Cancer	Breast Invasive Ductal Carcinoma	High	NO	LumB	3	Positve	Positive	2	NEUTRAL	Negative	Ductal/NST	YES	Post	1	Right	0	2	3.044	IDC	61.6	0:00	Positive	NO	61.6	0:Not Recurred	1	Primary	Female	ER+/HER2- High Prolif	2.615035408	22	2	0	brca_metabric	0.0545	-0.234	1.1177	-0.6054	-0.4868	0.5927	-0.5583	0.132	0.9708	0.3193
MB-5101	brca_metabric	MB-5101	67.86	MASTECTOMY	Breast Cancer	Breast Invasive Ductal Carcinoma	High	NO	LumB	3	Positve	Positive	2	NEUTRAL	Negative	Ductal/NST	YES	Post	6	Right	14	1	5.1	IDC	34.33333333	1:DECEASED	Positive	YES	33.56666667	1:Recurred	1	Primary	Female	ER+/HER2- High Prolif	1.307517704	50	3	1	brca_metabric	-0.2561	0.8433	-1.6294	-0.661	0.0813	-0.0083	-0.3895	-0.2364	1.0485	1.2547
MB-5107	brca_metabric	MB-5107	61.06	BREAST CONSERVING	Breast Cancer	Breast Invasive Ductal Carcinoma	High	NO	LumB	3	Positve	Positive	3	GAIN	Negative	Ductal/NST	YES	Post	1	Left	0	3	4.082	IDC	82.63333333	1:DECEASED	Positive	YES	70.03333333	1:Recurred	1	Primary	Female	ER+/HER2- High Prolif	3.922553111	41	2	1	brca_metabric	-0.453	1.437	0.2538	1.5365	-0.9152	-0.7302	-0.3018	-1.9812	0.5568	0.6815
MB-5116	brca_metabric	MB-5116	74.71	BREAST CONSERVING	Breast Cancer	Breast Invasive Ductal Carcinoma	High	NO	LumB	3	Positve	Positive	2	GAIN	Negative	Ductal/NST	YES	Post	2	Right	7	6	5.036	IDC	71.76666667	1:DECEASED	Positive	YES	67.7	1:Recurred	1	Primary	Female	ER+/HER2- High Prolif	7.845106223	18	2	1	brca_metabric	-0.8727	-0.3482	0.5005	2.4862	-0.2277	0.1747	-0.1885	-0.1636	-0.9505	0.3209
MB-5121	brca_metabric	MB-5121	72.02	MASTECTOMY	Breast Cancer	Breast Invasive Lobular Carcinoma	High	NO	LumB	3	Positve	Positive	3	NEUTRAL	Negative	Lobular	YES	Post	8	Right	0	7	4.036	ILC	114.9	1:DECEASED	Positive	NO	113.4333333	1:Recurred	1	Primary	Female	ER+/HER2- High Prolif	9.152623927	18	NA	1	brca_metabric	-1.2465	-2.2945	0.8498	0.9747	-0.5305	-0.5528	-0.4393	-0.386	-0.4464	0.5985
MB-5124	brca_metabric	MB-5124	83.96	MASTECTOMY	Breast Cancer	Breast Invasive Ductal Carcinoma	High	NO	LumB	3	Positve	Positive	2	NEUTRAL	Negative	Ductal/NST	YES	Post	6	Right	0	5	3.052	IDC	124.2	1:DECEASED	Positive	NO	112.4666667	1:Recurred	1	Primary	Female	ER+/HER2- High Prolif	6.537588519	26	3	1	brca_metabric	0.0782	-0.4955	-0.3689	0.7691	0.5017	-1.7971	0.4608	0.688	-0.1461	-0.4165
MB-5140	brca_metabric	MB-5140	77.31	MASTECTOMY	Breast Cancer	Breast Invasive Ductal Carcinoma	Moderate	NO	LumB	3	Positve	Positive	2	GAIN	Negative	Ductal/NST	YES	Post	1	Right	NA	NA	5.1	IDC	134.7333333	1:DECEASED	Positive	YES	58.3	1:Recurred	1	Primary	Female	ER+/HER2- High Prolif	0	50	2	1	brca_metabric	0.2655	-0.5835	0.1809	0.0389	1.3805	0.2763	-0.9133	-0.1683	-0.3443	-0.9326
MB-5144	brca_metabric	MB-5144	57.14	BREAST CONSERVING	Breast Cancer	Breast Invasive Ductal Carcinoma	High	NO	LumB	3	Positve	Positive	2	GAIN	Negative	Ductal/NST	YES	Post	9	Right	0	4	3.034	IDC	213.0333333	0:00	Positive	YES	213.0333333	0:Not Recurred	1	Primary	Female	ER+/HER2- High Prolif	5.230070815	17	1	0	brca_metabric	-1.3254	-0.6342	0.4217	-0.3958	-0.3695	-0.5987	-0.43	1.7725	0.4247	0.3312
MB-5160	brca_metabric	MB-5160	68.52	BREAST CONSERVING	Breast Cancer	Breast Invasive Ductal Carcinoma	High	NO	LumB	3	Positve	Positive	2	NEUTRAL	Negative	Ductal/NST	YES	Post	8	Right	0	8	3.05	IDC	87.73333333	1:DECEASED	Positive	YES	27.16666667	1:Recurred	1	Primary	Female	ER+/HER2- High Prolif	10.46014163	25	2	1	brca_metabric	-0.3338	-1.6493	1.1712	-1.2471	-0.2382	0.7802	-0.3905	0.618	0.4988	0.0399
MB-5166	brca_metabric	MB-5166	69.23	MASTECTOMY	Breast Cancer	Breast Invasive Ductal Carcinoma	High	NO	LumB	3	Positve	Positive	3	GAIN	Positive	Ductal/NST	YES	Post	5	Right	11	8	6.06	IDC	80.73333333	1:DECEASED	Positive	YES	44.23333333	1:Recurred	1	Primary	Female	HER2+	10.46014163	30	3	1	brca_metabric	0.6785	-0.4985	0.7568	0.1774	-0.1331	-0.315	-0.9068	-1.058	0.2973	2.3789
MB-5167	brca_metabric	MB-5167	60.46	MASTECTOMY	Breast Cancer	Breast Invasive Ductal Carcinoma	Moderate	NO	LumB	3	Positve	Positive	NA	NEUTRAL	Negative	Ductal/NST	YES	Post	8	Left	0	6	1.06	IDC	208.4	0:00	Positive	NO	208.4	0:Not Recurred	1	Primary	Female	ER+/HER2- High Prolif	7.845106223	30	2	0	brca_metabric	-0.4245	-0.5383	-0.0799	0.6976	-0.416	0.1708	0.3002	-0.77	-0.6456	-0.2925
MB-5169	brca_metabric	MB-5169	62.84	MASTECTOMY	Breast Cancer	Breast Invasive Ductal Carcinoma	Moderate	NO	LumB	3	Positve	Positive	3	NEUTRAL	Negative	Ductal/NST	NO	Post	3	Right	0	15	4.05	IDC	51.96666667	1:DECEASED	Positive	NO	41.63333333	1:Recurred	1	Primary	Female	ER+/HER2- High Prolif	19.61276556	25	2	1	brca_metabric	-0.8802	-0.5526	0.1244	0.16	-0.2654	0.3426	-0.1769	0.313	-0.415	0.9702
MB-5200	brca_metabric	MB-5200	70.23	BREAST CONSERVING	Breast Cancer	Breast Invasive Ductal Carcinoma	Moderate	NO	LumB	3	Positve	Positive	3	GAIN	Negative	Ductal/NST	YES	Post	1	Right	0	5	4.03	IDC	52.3	1:DECEASED	Negative	YES	20.3	1:Recurred	1	Primary	Female	ER+/HER2- High Prolif	6.537588519	15	1	1	brca_metabric	-0.1213	1.5488	0.2637	-0.0838	0.2926	0.5509	-0.4158	-1.0195	0.7162	0.0648
MB-5215	brca_metabric	MB-5215	74.11	MASTECTOMY	Breast Cancer	Breast Invasive Ductal Carcinoma	High	NO	LumB	3	Positve	Positive	3	NEUTRAL	Negative	Ductal/NST	YES	Post	8	Right	6	3	6.056	IDC	118.7	1:DECEASED	Negative	YES	117.3	1:Recurred	1	Primary	Female	ER+/HER2- High Prolif	3.922553111	28	NA	1	brca_metabric	-1.6083	-0.5682	-0.1028	-0.4038	-0.7835	-0.4497	-1.1535	0.554	-0.6464	0.0518
MB-5218	brca_metabric	MB-5218	42.11	BREAST CONSERVING	Breast Cancer	Breast Invasive Ductal Carcinoma	High	NO	LumB	3	Positve	Positive	3	NEUTRAL	Negative	Ductal/NST	NO	Pre	1	Left	0	5	4.02	IDC	254.9666667	0:00	Negative	YES	254.9666667	0:Not Recurred	1	Primary	Female	ER+/HER2- High Prolif	6.537588519	10	1	0	brca_metabric	-0.9403	-0.0437	-0.1593	1.5522	-0.8392	0.3001	-0.5394	-0.3234	1.094	1.3951
MB-5226	brca_metabric	MB-5226	75.53	BREAST CONSERVING	Breast Cancer	Breast Invasive Ductal Carcinoma	Moderate	NO	LumB	3	Positve	Positive	3	LOSS	Negative	Ductal/NST	NO	Post	4ER+	Left	0	5	4.03	IDC	200.6	0:00	Negative	YES	200.6	0:Not Recurred	1	Primary	Female	ER+/HER2- High Prolif	6.537588519	15	1	0	brca_metabric	-0.5635	0.1345	-0.259	0.4238	0.4502	1.2456	-0.725	-0.3164	0.4451	0.3511
MB-5239	brca_metabric	MB-5239	69.5	MASTECTOMY	Breast Cancer	Breast Mixed Ductal and Lobular Carcinoma	High	NO	LumB	3	NA	Positive	2	NEUTRAL	Negative	Mixed	NO	Post	9	Right	0	1	3.03	MDLC	192.1333333	0:00	Positive	NO	165.8333333	1:Recurred	1	Primary	Female	ER+/HER2- High Prolif	1.307517704	15	1	0	brca_metabric	0.2966	0.4711	-0.9071	-0.2512	0.7144	-0.0803	-0.4341	-0.9401	0.0431	-0.6609
MB-5244	brca_metabric	MB-5244	69.2	MASTECTOMY	Breast Cancer	Breast Invasive Ductal Carcinoma	High	NO	LumB	3	Positve	Positive	3	NEUTRAL	Negative	Ductal/NST	YES	Post	6	Left	0	5	4.08	IDC	216.8666667	1:DECEASED	Positive	NO	120.3666667	1:Recurred	1	Primary	Female	ER+/HER2- High Prolif	6.537588519	40	2	1	brca_metabric	-1.2977	-1.7863	-1.0848	-0.396	-0.6576	1.03	-0.7589	2.3368	-1.5863	-0.6755
MB-5271	brca_metabric	MB-5271	58.25	MASTECTOMY	Breast Cancer	Breast Invasive Ductal Carcinoma	High	NO	LumB	3	Positve	Positive	2	GAIN	Negative	Medullary	YES	Post	9	Left	0	10	3.08	IDC	167.5	0:00	Negative	NO	167.5	0:Not Recurred	1	Primary	Female	ER+/HER2- High Prolif	13.07517704	40	2	0	brca_metabric	-0.2616	1.5793	0.1542	0.6314	-0.3878	1.4197	-0.4443	0.205	1.0649	-1.3591
MB-5273	brca_metabric	MB-5273	60.33	MASTECTOMY	Breast Cancer	Breast Invasive Ductal Carcinoma	High	NO	LumB	3	Positve	Positive	3	NEUTRAL	Negative	Ductal/NST	YES	Post	6	Left	0	2	4.04	IDC	60.86666667	1:DECEASED	Positive	NO	44.8	1:Recurred	1	Primary	Female	ER+/HER2- High Prolif	2.615035408	20	1	1	brca_metabric	-0.7155	0.4331	0.4893	-0.034	0.5653	1.3058	-0.5382	-0.2532	-0.2989	0.4445
MB-5291	brca_metabric	MB-5291	67.25	BREAST CONSERVING	Breast Cancer	Breast Invasive Ductal Carcinoma	High	NO	LumB	3	Positve	Positive	2	GAIN	Negative	Ductal/NST	YES	Post	9	Right	0	4	3.03	IDC	153.5333333	0:00	Positive	YES	153.5333333	0:Not Recurred	1	Primary	Female	ER+/HER2- High Prolif	5.230070815	15	1	0	brca_metabric	-1.1931	2.9713	0.2053	0.4183	-0.7755	-0.6821	-0.6589	-1.3427	-0.7872	-1.2059
MB-5292	brca_metabric	MB-5292	82.06	MASTECTOMY	Breast Cancer	Breast Invasive Ductal Carcinoma	Moderate	NO	LumB	3	Positve	Positive	2	GAIN	Positive	Ductal/NST	NO	Post	5	Left	0	5	3.01	IDC	48.43333333	1:DECEASED	Negative	NO	9.433333333	1:Recurred	1	Primary	Female	ER+/HER2- High Prolif	6.537588519	5	NA	1	brca_metabric	-0.4839	-1.0173	0.4562	0.224	-0.6658	0.7985	-0.571	-0.5349	-0.1942	1.4395
MB-5317	brca_metabric	MB-5317	69.7	BREAST CONSERVING	Breast Cancer	Breast Mixed Ductal and Lobular Carcinoma	High	NO	LumB	3	Positve	Positive	2	NEUTRAL	Negative	Mixed	YES	Post	8	Left	1	6	4.03	MDLC	53.63333333	1:DECEASED	Positive	YES	49.63333333	1:Recurred	1	Primary	Female	ER+/HER2- High Prolif	7.845106223	15	2	1	brca_metabric	-0.5556	0.0674	0.3831	-1.299	-0.7315	0.1266	-0.2985	-0.2276	-0.5676	-0.1815
MB-5318	brca_metabric	MB-5318	60.96	BREAST CONSERVING	Breast Cancer	Breast Invasive Ductal Carcinoma	Moderate	NO	LumB	3	Positve	Positive	3	GAIN	Negative	Ductal/NST	NO	Post	5	Left	0	2	4.036	IDC	14.16666667	1:DECEASED	Negative	YES	7.033333333	1:Recurred	1	Primary	Female	HER2+	2.615035408	18	1	1	brca_metabric	0.2424	0.0184	0.3738	-0.8854	1.1303	0.6218	0.5841	-0.071	0.7682	0.2898
MB-5338	brca_metabric	MB-5338	61.24	BREAST CONSERVING	Breast Cancer	Breast Invasive Ductal Carcinoma	High	NO	LumB	3	Positve	Positive	2	NEUTRAL	Negative	Ductal/NST	YES	Post	1	Right	2	11	4.04	IDC	51.66666667	1:DECEASED	Negative	YES	14.73333333	1:Recurred	1	Primary	Female	ER+/HER2- High Prolif	14.38269474	20	2	1	brca_metabric	-0.2092	0.0148	-0.5047	3.3468	-0.4148	0.0383	-0.4858	0.4063	1.3661	1.2854
MB-5341	brca_metabric	MB-5341	56.37	BREAST CONSERVING	Breast Cancer	Breast Invasive Ductal Carcinoma	High	NO	LumB	3	Positve	Positive	2	NEUTRAL	Negative	Ductal/NST	NO	Post	2	Right	0	8	3.04	IDC	250.8333333	0:00	Positive	YES	89.76666667	1:Recurred	1	Primary	Female	ER+/HER2- High Prolif	10.46014163	20	1	0	brca_metabric	-1.6631	-2.6869	-1.2908	-0.0779	-0.9758	0.0838	-0.1101	-0.8026	-0.4427	-0.3121
MB-5347	brca_metabric	MB-5347	56.89	BREAST CONSERVING	Breast Cancer	Breast Invasive Ductal Carcinoma	High	NO	LumB	3	Positve	Positive	3	NEUTRAL	Negative	Ductal/NST	YES	Post	3	Left	1	6	5.05	IDC	211.9	1:DECEASED	Positive	YES	169.2333333	1:Recurred	1	Primary	Female	ER+/HER2- High Prolif	7.845106223	25	2	1	brca_metabric	-1.729	-0.099	0.4797	-1.7201	-1.0755	0.734	-0.6685	-1.1476	-0.6057	0.7864
MB-5373	brca_metabric	MB-5373	67.13	BREAST CONSERVING	Breast Cancer	Breast Invasive Ductal Carcinoma	Low	NO	LumB	3	Positve	Positive	3	NEUTRAL	Negative	Ductal/NST	YES	Post	4ER+	Right	1	4	5.05	IDC	2.533333333	0:00	Negative	YES	2.533333333	0:Not Recurred	1	Primary	Female	ER+/HER2- Low Prolif	5.230070815	25	2	0	brca_metabric	0.9704	-0.8191	-0.1144	-0.076	-0.23	-0.1661	-0.4859	0.638	0.4334	-0.4372
MB-5377	brca_metabric	MB-5377	35.14	MASTECTOMY	Breast Cancer	Breast Invasive Ductal Carcinoma	High	YES	LumB	3	Negative	Positive	3	NEUTRAL	Negative	Ductal/NST	YES	Pre	8	Right	7	9	6.09	IDC	102	1:DECEASED	Positive	YES	102	1:Recurred	1	Primary	Female	ER+/HER2- Low Prolif	11.76765933	45	2	1	brca_metabric	-0.8273	-0.1517	-0.7336	0.2029	-0.3941	-0.2618	0.3325	0.081	-0.2818	-0.1464
MB-5386	brca_metabric	MB-5386	65.86	MASTECTOMY	Breast Cancer	Breast Invasive Ductal Carcinoma	Low	NO	LumB	3	Positve	Positive	2	GAIN	Negative	Ductal/NST	YES	Post	7	Left	0	5	3.04	IDC	192.2	0:00	Positive	YES	192.2	0:Not Recurred	1	Primary	Female	ER+/HER2- High Prolif	6.537588519	20	1	0	brca_metabric	-0.3012	-0.1208	0.4988	1.5313	0.8108	0.3587	0.7194	-0.3041	-0.3451	-0.5401
MB-5396	brca_metabric	MB-5396	61.84	BREAST CONSERVING	Breast Cancer	Breast Invasive Ductal Carcinoma	Moderate	NO	LumB	3	Positve	Positive	3	NEUTRAL	Negative	Ductal/NST	YES	Post	9	Left	0	9	4.028	IDC	165.6666667	0:00	Negative	YES	165.6666667	0:Not Recurred	1	Primary	Female	ER+/HER2- High Prolif	11.76765933	14	1	0	brca_metabric	-0.2722	-0.262	0.0419	-0.5265	-0.1129	-0.7675	-0.0452	-0.4327	0.1771	-0.7018
MB-5406	brca_metabric	MB-5406	80.48	BREAST CONSERVING	Breast Cancer	Breast Mixed Ductal and Lobular Carcinoma	High	NO	LumB	3	Positve	Positive	NA	NEUTRAL	Negative	Mixed	YES	Post	9	Right	5	6	3.06	MDLC	97.43333333	1:DECEASED	Positive	YES	95.53333333	1:Recurred	1	Primary	Female	NA	7.845106223	30	2	1	brca_metabric	-1.2368	-0.2641	1.3338	1.7649	-1.1132	0.8264	-0.1459	2.7801	0.9528	0.4754
MB-5418	brca_metabric	MB-5418	64.15	MASTECTOMY	Breast Cancer	Breast Invasive Ductal Carcinoma	High	NO	LumB	3	Positve	Positive	3	GAIN	Positive	Ductal/NST	YES	Post	5	Left	1	4	5.05	IDC	207.1666667	0:00	Positive	NO	207.1666667	0:Not Recurred	1	Primary	Female	HER2+	5.230070815	25	2	0	brca_metabric	-0.923	-3.0639	1.67	-1.1827	-0.4875	0.6175	-0.2741	-0.2401	-0.8767	0.233
MB-5434	brca_metabric	MB-5434	71.07	MASTECTOMY	Breast Cancer	Breast Invasive Ductal Carcinoma	Low	NO	LumB	3	Positve	Positive	3	NEUTRAL	Negative	Ductal/NST	YES	Post	9	Left	1	18	5.11	IDC	45.16666667	1:DECEASED	Positive	NO	38.03333333	1:Recurred	1	Primary	Female	ER+/HER2- High Prolif	23.53531867	55	3	1	brca_metabric	-1.4675	1.2265	-0.7999	-2.455	0.8976	-0.3313	0.5258	1.0696	-1.2389	0.4269
MB-5447	brca_metabric	MB-5447	68.1	BREAST CONSERVING	Breast Cancer	Breast Invasive Ductal Carcinoma	Low	NO	LumB	3	Positve	Positive	NA	NEUTRAL	Negative	Ductal/NST	YES	Post	6	Left	5	6	3.024	IDC	148.8666667	1:DECEASED	Positive	YES	148.8666667	1:Recurred	1	Primary	Female	ER+/HER2- High Prolif	7.845106223	12	3	1	brca_metabric	0.6638	0.3086	-0.5852	-0.0734	0.6563	0.2393	-0.244	-0.0903	0.2341	-1.3542
MB-5454	brca_metabric	MB-5454	55.57	BREAST CONSERVING	Breast Cancer	Breast Invasive Ductal Carcinoma	Moderate	NO	LumB	3	Positve	Positive	3	NEUTRAL	Negative	Ductal/NST	YES	Post	10	Left	4	6	6.06	IDC	50.66666667	1:DECEASED	Negative	YES	41.1	1:Recurred	1	Primary	Female	ER+/HER2- High Prolif	7.845106223	30	2	1	brca_metabric	1.1021	0.0162	-1.1701	1.6773	0.8838	-1.1209	-0.3942	0.6286	1.1056	-0.6704
MB-5459	brca_metabric	MB-5459	64.07	BREAST CONSERVING	Breast Cancer	Breast Invasive Ductal Carcinoma	Moderate	NO	LumB	3	Positve	Positive	3	GAIN	Positive	Ductal/NST	YES	Post	5	Right	1	3	5.04	IDC	90.8	1:DECEASED	Negative	YES	86.23333333	1:Recurred	1	Primary	Female	HER2+	3.922553111	20	2	1	brca_metabric	-1.4416	-0.5939	0.2109	-0.9748	-0.8888	0.084	-0.4185	-1.1359	-1.3784	1.1425
MB-5477	brca_metabric	MB-5477	59.02	MASTECTOMY	Breast Cancer	Breast	High	NO	LumB	3	Positve	Positive	2	NEUTRAL	Negative	Other	YES	Post	3	Right	0	5	3.07	BREAST	110.4666667	0:00	Positive	NO	110.4666667	0:Not Recurred	1	Primary	Female	ER+/HER2- High Prolif	6.537588519	35	2	0	brca_metabric	-0.6517	-0.7677	-0.827	0.3006	-0.9305	-0.5016	-0.2613	-0.7447	-0.1924	-0.1638
MB-5481	brca_metabric	MB-5481	57.62	BREAST CONSERVING	Breast Cancer	Breast Invasive Ductal Carcinoma	High	NO	LumB	3	Positve	Positive	3	UNDEF	Negative	Ductal/NST	YES	Post	6	Left	1	4	5.06	IDC	46.36666667	1:DECEASED	Negative	YES	24.36666667	1:Recurred	1	Primary	Female	ER+/HER2- High Prolif	5.230070815	30	2	1	brca_metabric	-0.0461	-1.1982	-0.295	0.0386	0.0378	-0.342	-0.4732	-0.1677	0.0122	-0.5748
MB-5486	brca_metabric	MB-5486	75.65	BREAST CONSERVING	Breast Cancer	Breast Invasive Ductal Carcinoma	High	NO	LumB	3	Positve	Positive	3	LOSS	Negative	Ductal/NST	YES	Post	9	Left	0	13	4.05	IDC	123.3	1:DECEASED	Positive	YES	117.2	1:Recurred	1	Primary	Female	ER+/HER2- High Prolif	16.99773015	25	2	1	brca_metabric	-0.3071	-0.0531	0.6421	-1.5253	-0.3746	0.5908	4.6609	0.2929	-0.1713	-0.2186
MB-5491	brca_metabric	MB-5491	72.25	MASTECTOMY	Breast Cancer	Breast Invasive Ductal Carcinoma	Moderate	NO	LumB	3	Positve	Positive	3	NEUTRAL	Negative	Ductal/NST	NO	Post	8	Right	0	10	4.13	IDC	65.83333333	1:DECEASED	Positive	NO	15.56666667	1:Recurred	1	Primary	Female	ER+/HER2- High Prolif	13.07517704	65	2	1	brca_metabric	-1.6781	1.2699	0.0718	-0.2742	-1.1672	0.144	1.2194	0.5008	-0.1299	0.3482
MB-5493	brca_metabric	MB-5493	69.84	MASTECTOMY	Breast Cancer	Breast Invasive Lobular Carcinoma	High	NO	LumB	3	Positve	Positive	3	LOSS	Negative	Lobular	YES	Post	2	Right	0	9	4.102	ILC	57.23333333	1:DECEASED	Negative	NO	20.83333333	1:Recurred	1	Primary	Female	ER+/HER2- High Prolif	11.76765933	51	NA	1	brca_metabric	-1.0148	-2.2811	-0.8008	-0.3608	-0.6251	1.0435	-0.5059	-0.5646	0.7393	1.0817
MB-5497	brca_metabric	MB-5497	69.56	BREAST CONSERVING	Breast Cancer	Breast Invasive Ductal Carcinoma	Moderate	NO	LumB	3	Positve	Positive	2	LOSS	Negative	Ductal/NST	NO	Post	1	Right	0	6	3.04	IDC	237.5	0:00	Positive	YES	27.16666667	1:Recurred	1	Primary	Female	ER+/HER2- High Prolif	7.845106223	20	1	0	brca_metabric	-0.4469	-0.9671	-0.1463	-1.697	-0.227	0.7966	-0.6093	-1.1949	0.1686	0.7579
MB-5502	brca_metabric	MB-5502	51.62	BREAST CONSERVING	Breast Cancer	Breast Invasive Ductal Carcinoma	High	NO	LumB	3	Positve	Positive	2	NEUTRAL	Negative	Ductal/NST	NO	Post	7	Left	0	7	3.056	IDC	189.7333333	0:00	Positive	YES	189.7333333	0:Not Recurred	1	Primary	Female	ER+/HER2- High Prolif	9.152623927	28	2	0	brca_metabric	-0.5301	0.0384	0.1089	-1.4902	-1.1109	0.8371	-0.7607	-0.3308	-0.0733	1.1484
MB-5505	brca_metabric	MB-5505	74.26	BREAST CONSERVING	Breast Cancer	Breast Mixed Ductal and Lobular Carcinoma	Moderate	NO	LumB	3	Positve	Positive	2	NEUTRAL	Negative	Mixed	NO	Post	3	Left	0	7	3.03	MDLC	164.6	1:DECEASED	Positive	YES	34.13333333	1:Recurred	1	Primary	Female	ER+/HER2- High Prolif	9.152623927	15	1	1	brca_metabric	-0.3724	-1.5936	0.0023	0.4447	-0.1025	-1.1987	0.6454	-0.1556	-0.9469	-0.3802
MB-5518	brca_metabric	MB-5518	72.39	BREAST CONSERVING	Breast Cancer	Breast Invasive Ductal Carcinoma	High	NO	LumB	3	Positve	Positive	3	NEUTRAL	Negative	Ductal/NST	YES	Post	4ER+	Left	1	4	5.04	IDC	30.86666667	1:DECEASED	Positive	YES	22.63333333	1:Recurred	1	Primary	Female	ER+/HER2- High Prolif	5.230070815	20	2	1	brca_metabric	-0.1829	-1.5546	-0.634	1.2715	-0.1437	-0.4905	-0.5869	-1.7005	0.149	0.8079
MB-5521	brca_metabric	MB-5521	69.27	BREAST CONSERVING	Breast Cancer	Breast Invasive Ductal Carcinoma	High	NO	LumB	3	Positve	Positive	3	NEUTRAL	Negative	Ductal/NST	YES	Post	4ER+	Left	0	10	4.09	IDC	124.8	0:00	Negative	YES	124.8	0:Not Recurred	1	Primary	Female	ER+/HER2- High Prolif	13.07517704	45	2	0	brca_metabric	1.2876	-0.7271	-0.2038	-0.9312	-0.6346	0.2762	-0.1939	-0.184	1.0885	-1.023
MB-5525	brca_metabric	MB-5525	63.2	BREAST CONSERVING	Breast Cancer	Breast Invasive Mixed Mucinous Carcinoma	Moderate	NO	LumB	3	Positve	Positive	3	NEUTRAL	Negative	Mucinous	YES	Post	7	Right	0	9	4.056	IMMC	2	0:00	Negative	YES	2	0:Not Recurred	1	Primary	Female	ER+/HER2- High Prolif	11.76765933	28	2	0	brca_metabric	0.1998	-0.1555	-0.3696	0.2579	-0.2009	-0.5677	0.4257	0.035	0.4614	-0.823
MB-5540	brca_metabric	MB-5540	76.53	BREAST CONSERVING	Breast Cancer	Breast Mixed Ductal and Lobular Carcinoma	High	NO	LumB	3	Positve	Positive	3	GAIN	Positive	Mixed	YES	Post	1	Left	4	7	6.04	MDLC	48.43333333	1:DECEASED	Negative	NO	21.26666667	1:Recurred	1	Primary	Female	ER+/HER2- High Prolif	9.152623927	20	NA	1	brca_metabric	1.1066	-0.0691	-0.9314	0.2008	-1.2259	0.5797	-0.8808	0.512	-0.7051	-0.4156
MB-5552	brca_metabric	MB-5552	69.77	BREAST CONSERVING	Breast Cancer	Breast Invasive Ductal Carcinoma	Moderate	NO	LumB	3	Positve	Positive	NA	NEUTRAL	Negative	Ductal/NST	YES	Post	6	Left	2	4	2.08	IDC	34.7	1:DECEASED	Positive	NO	23.56666667	1:Recurred	1	Primary	Female	ER+/HER2- High Prolif	5.230070815	40	NA	1	brca_metabric	0.4956	-0.4355	-1.004	0.2717	-0.8279	-0.61	-0.2803	0.1186	0.3729	-0.2781
MB-5556	brca_metabric	MB-5556	53.56	BREAST CONSERVING	Breast Cancer	Breast Invasive Ductal Carcinoma	High	NO	LumB	3	Positve	Positive	3	NEUTRAL	Negative	Ductal/NST	YES	Post	1	Right	0	9	4.04	IDC	225.4	0:00	Negative	YES	225.4	0:Not Recurred	1	Primary	Female	ER+/HER2- High Prolif	11.76765933	20	1	0	brca_metabric	-1.0856	0.5097	1.1299	-0.1242	-1.669	0.9547	-0.6994	-0.1865	-1.4878	0.3623
MB-5576	brca_metabric	MB-5576	67.79	BREAST CONSERVING	Breast Cancer	Breast Mixed Ductal and Lobular Carcinoma	Moderate	NO	LumB	3	Positve	Positive	3	NEUTRAL	Negative	Mixed	YES	Post	1	Left	0	10	4.04	MDLC	194	0:00	Positive	YES	194	0:Not Recurred	1	Primary	Female	ER+/HER2- High Prolif	13.07517704	20	1	0	brca_metabric	0.1221	-0.2509	-0.9734	0.2138	-0.4342	-1.0529	-0.4199	-0.8329	0.792	1.0695
MB-5590	brca_metabric	MB-5590	64.93	BREAST CONSERVING	Breast Cancer	Breast Invasive Ductal Carcinoma	Moderate	NO	LumB	3	Positve	Positive	3	NEUTRAL	Negative	Ductal/NST	YES	Post	4ER+	Right	0	12	4.052	IDC	17.83333333	0:00	Positive	NO	17.83333333	0:Not Recurred	1	Primary	Female	ER+/HER2- High Prolif	15.69021245	26	2	0	brca_metabric	0.1978	-0.9256	-0.7783	-0.3105	-0.7029	13.9423	-0.4939	-0.6507	1.1987	1.0657
MB-5604	brca_metabric	MB-5604	66.88	BREAST CONSERVING	Breast Cancer	Breast Invasive Ductal Carcinoma	High	NO	LumB	3	Positve	Positive	2	GAIN	Negative	Ductal/NST	YES	Post	1	Right	2	5	4.05	IDC	145.6333333	0:00	Positive	YES	145.6333333	0:Not Recurred	1	Primary	Female	ER+/HER2- High Prolif	6.537588519	25	2	0	brca_metabric	-0.4061	0.9055	-1.5779	-0.3745	-0.4616	1.4984	-0.4575	-1.8886	0.0114	0.1106
MB-5605	brca_metabric	MB-5605	40.37	BREAST CONSERVING	Breast Cancer	Breast Invasive Ductal Carcinoma	High	NO	LumB	3	Positve	Positive	2	LOSS	Negative	Ductal/NST	NO	Pre	3	Right	0	4	3.05	IDC	123.7	0:00	Positive	YES	123.7	0:Not Recurred	1	Primary	Female	ER+/HER2- High Prolif	5.230070815	25	2	0	brca_metabric	-0.751	0.1127	-0.1115	-0.8577	-1.059	0.0029	-0.6964	-1.4023	0.6664	1.0069
MB-5622	brca_metabric	MB-5622	62.89	BREAST CONSERVING	Breast Cancer	Breast Invasive Ductal Carcinoma	High	NO	LumB	3	Positve	Positive	3	NEUTRAL	Negative	Ductal/NST	YES	Post	1	Left	0	4	4.046	IDC	182.9333333	0:00	Positive	YES	182.9333333	0:Not Recurred	1	Primary	Female	ER+/HER2- High Prolif	5.230070815	23	2	0	brca_metabric	-0.6119	-0.2829	-0.8974	2.1863	-0.5608	0.8762	-0.1736	0.825	-0.1093	1.682
MB-5628	brca_metabric	MB-5628	65.06	BREAST CONSERVING	Breast Cancer	Breast Invasive Ductal Carcinoma	High	NO	LumB	3	Positve	Positive	3	GAIN	Positive	Ductal/NST	YES	Post	5	Right	4	6	6	IDC	42.6	1:DECEASED	Positive	YES	14.46666667	1:Recurred	1	Primary	Female	ER+/HER2- High Prolif	7.845106223	NA	NA	1	brca_metabric	0.1308	-2.1341	0.7934	0.9411	-1.1394	-0.581	-0.6768	-0.13	1.5639	0.0066
MB-5632	brca_metabric	MB-5632	78.55	MASTECTOMY	Breast Cancer	Breast Invasive Ductal Carcinoma	High	NO	LumB	3	Positve	Positive	2	GAIN	Negative	Ductal/NST	YES	Post	9	Left	4	5	5.07	IDC	38.16666667	1:DECEASED	Negative	YES	19.96666667	1:Recurred	1	Primary	Female	ER+/HER2- High Prolif	6.537588519	35	2	1	brca_metabric	-0.0278	0.2925	0.0387	1.9005	-0.911	-0.065	-0.725	-0.1305	-0.2918	-0.7092
MB-5641	brca_metabric	MB-5641	78.64	BREAST CONSERVING	Breast Cancer	Breast Invasive Ductal Carcinoma	Low	NO	LumB	3	Positve	Positive	3	LOSS	Negative	Ductal/NST	YES	Post	2	Left	0	3	4.044	IDC	181.8666667	0:00	Positive	YES	181.8666667	0:Not Recurred	1	Primary	Female	ER+/HER2- High Prolif	3.922553111	22	2	0	brca_metabric	-1.8916	-0.7656	1.5765	0.587	-0.2173	0.2813	-0.7354	-2.0885	0.6142	0.5399
MB-5653	brca_metabric	MB-5653	60.72	MASTECTOMY	Breast Cancer	Breast Invasive Ductal Carcinoma	High	NO	LumB	3	Positve	Positive	3	NEUTRAL	Negative	Ductal/NST	YES	Post	9	Left	0	6	4.05	IDC	194.6	0:00	Negative	NO	194.6	0:Not Recurred	1	Primary	Female	ER+/HER2- High Prolif	7.845106223	25	2	0	brca_metabric	-0.2285	0.175	-0.4127	-0.3782	-0.2761	-1.3933	-0.6269	0.1572	2.0254	0.2477
MB-6008	brca_metabric	MB-6008	80.33	MASTECTOMY	Breast Cancer	Breast Invasive Lobular Carcinoma	High	NO	LumB	5	Positve	Positive	3	NEUTRAL	Negative	Lobular	NO	Post	9	Left	0	8	4.05	ILC	69.1	1:DECEASED	Positive	NO	29.86666667	1:Recurred	1	Primary	Female	ER+/HER2- High Prolif	10.46014163	25	NA	1	brca_metabric	-1.4515	-2.6126	0.5973	1.9858	-0.5178	-0.1334	0.7563	-1.5034	0.3473	-0.1142
MB-6010	brca_metabric	MB-6010	70.28	MASTECTOMY	Breast Cancer	Breast Invasive Ductal Carcinoma	High	NO	LumB	5	Positve	Positive	3	NEUTRAL	Negative	Ductal/NST	YES	Post	10	Left	0	7	4.03	IDC	218.2333333	0:00	Negative	NO	218.2333333	0:Not Recurred	1	Primary	Female	ER+/HER2- High Prolif	9.152623927	15	NA	0	brca_metabric	1.1778	-0.0078	-0.0383	0.5892	-0.7244	0.39	-0.4403	-0.6005	0.0811	-0.1517
MB-6011	brca_metabric	MB-6011	59.22	MASTECTOMY	Breast Cancer	Breast Invasive Ductal Carcinoma	High	NO	LumB	5	Positve	Positive	NA	GAIN	Negative	Ductal/NST	NO	Post	1	Left	0	7	1.05	IDC	211.1333333	1:DECEASED	Negative	NO	211.1333333	1:Recurred	1	Primary	Female	ER+/HER2- High Prolif	9.152623927	25	NA	1	brca_metabric	-1.5139	-0.1145	0.4795	1.6229	-0.4865	0.1308	-0.7663	2.3161	-0.8547	-0.8579
MB-6022	brca_metabric	MB-6022	90	MASTECTOMY	Breast Cancer	Breast Invasive Ductal Carcinoma	High	NO	LumB	5	Positve	Positive	2	NEUTRAL	Negative	Ductal/NST	YES	Post	8	Right	2	6	4.1	IDC	52.06666667	1:DECEASED	Positive	NO	8.333333333	1:Recurred	1	Primary	Female	ER+/HER2- High Prolif	7.845106223	50	NA	1	brca_metabric	-0.9807	-0.8968	-0.3148	0.3853	-0.0759	-0.6567	-0.545	0.4265	0.6972	1.098
MB-6053	brca_metabric	MB-6053	69.39	MASTECTOMY	Breast Cancer	Breast Invasive Ductal Carcinoma	Moderate	NO	LumB	5	Positve	Positive	1	NEUTRAL	Negative	Ductal/NST	YES	Post	1	Left	2	4	3.052	IDC	250.8	0:00	Negative	NO	250.8	0:Not Recurred	1	Primary	Female	ER+/HER2- High Prolif	5.230070815	26	NA	0	brca_metabric	-0.1371	1.7338	0.6073	0.4471	-0.234	-0.0515	-0.8633	-0.617	-0.0986	-0.6376
MB-6075	brca_metabric	MB-6075	84.04	MASTECTOMY	Breast Cancer	Breast Invasive Ductal Carcinoma	High	NO	LumB	5	Positve	Positive	2	NEUTRAL	Negative	Ductal/NST	NO	Post	7	Left	0	3	3.05	IDC	182.3333333	1:DECEASED	Positive	NO	182.3333333	1:Recurred	1	Primary	Female	ER+/HER2- High Prolif	3.922553111	25	NA	1	brca_metabric	-1.6099	-0.4622	-1.499	2.2574	-0.456	-0.3906	-0.447	1.2437	-1.6613	-0.9266
MB-6079	brca_metabric	MB-6079	68.91	BREAST CONSERVING	Breast Cancer	Breast Invasive Ductal Carcinoma	Moderate	NO	LumB	5	Positve	Positive	2	NEUTRAL	Negative	Ductal/NST	YES	Post	9	Right	0	5	3	IDC	239.1666667	1:DECEASED	Negative	YES	174.1666667	1:Recurred	1	Primary	Female	ER+/HER2- High Prolif	6.537588519	NA	NA	1	brca_metabric	-0.0395	-0.8003	-0.6824	-0.1042	0.441	-3.2961	-0.2782	-0.9036	0.1594	-0.8611
MB-6080	brca_metabric	MB-6080	79.04	MASTECTOMY	Breast Cancer	Breast Invasive Ductal Carcinoma	High	NO	LumB	5	Positve	Positive	3	NEUTRAL	Negative	Medullary	YES	Post	4ER+	Right	5	4	6.06	IDC	54.1	1:DECEASED	Positive	YES	27.43333333	1:Recurred	1	Primary	Female	ER+/HER2- High Prolif	5.230070815	30	3	1	brca_metabric	1.8902	-1.7605	-0.1755	0.7015	-1.1864	0.3767	-0.4163	-0.1536	2.0531	-0.5281
MB-6138	brca_metabric	MB-6138	85.85	MASTECTOMY	Breast Cancer	Breast Mixed Ductal and Lobular Carcinoma	Moderate	NO	LumB	5	Positve	Positive	3	NEUTRAL	Negative	Mixed	YES	Post	3	Left	4	6	6.074	MDLC	25.63333333	1:DECEASED	Negative	NO	24.73333333	1:Recurred	1	Primary	Female	ER+/HER2- Low Prolif	7.845106223	37	2	1	brca_metabric	0.3004	0.7105	-0.2919	-1.6095	0.6502	-0.0053	-0.1115	-0.5574	0.3931	-0.5885
MB-6145	brca_metabric	MB-6145	60.41	MASTECTOMY	Breast Cancer	Breast Mixed Ductal and Lobular Carcinoma	High	NO	LumB	5	Positve	Positive	2	LOSS	Negative	Mixed	YES	Post	7	Left	3	3	4.09	MDLC	34.33333333	1:DECEASED	Negative	NO	21.06666667	1:Recurred	1	Primary	Female	ER+/HER2- High Prolif	3.922553111	45	NA	1	brca_metabric	-0.0143	-1.3278	0.9516	1.7418	-0.2463	-0.3556	-0.4241	-2.0313	0.4016	2.61
MB-6154	brca_metabric	MB-6154	71.74	MASTECTOMY	Breast Cancer	Breast Invasive Ductal Carcinoma	Moderate	NO	LumB	5	Positve	Positive	2	NEUTRAL	Negative	Ductal/NST	NO	Post	8	Right	0	4	3.05	IDC	195.3	0:00	Positive	NO	195.3	0:Not Recurred	1	Primary	Female	ER+/HER2- High Prolif	5.230070815	25	NA	0	brca_metabric	0.2305	-1.6586	0.5728	-1.0203	0.3953	-0.3764	-0.3188	-0.4076	-0.1827	0.4873
MB-6164	brca_metabric	MB-6164	77.45	MASTECTOMY	Breast Cancer	Breast Invasive Ductal Carcinoma	High	NO	LumB	5	Positve	Positive	2	NEUTRAL	Negative	Ductal/NST	YES	Post	3	Left	5	8	5.026	IDC	205.9	0:00	Positive	NO	205.9	0:Not Recurred	1	Primary	Female	ER+/HER2- High Prolif	10.46014163	13	NA	0	brca_metabric	-0.1467	-0.2008	-1.3486	-1.3053	-0.7742	-1.511	1.238	0.0608	-0.0352	-0.7953
MB-6189	brca_metabric	MB-6189	56.25	BREAST CONSERVING	Breast Cancer	Breast Mixed Ductal and Lobular Carcinoma	Moderate	NO	LumB	5	Positve	Positive	2	NEUTRAL	Negative	Mixed	YES	Post	7	Right	0	4	3.084	MDLC	240.2	0:00	Positive	YES	240.2	0:Not Recurred	1	Primary	Female	ER+/HER2- High Prolif	5.230070815	42	2	0	brca_metabric	-0.6435	-1.2954	0.9511	-1.12	-0.3628	-0.1628	-0.1954	-0.3322	-0.0152	-0.3487
MB-6233	brca_metabric	MB-6233	70.65	BREAST CONSERVING	Breast Cancer	Breast Mixed Ductal and Lobular Carcinoma	High	NO	LumB	5	Positve	Positive	1	NEUTRAL	Negative	Mixed	NO	Post	8	Left	0	9	2.04	MDLC	201.1666667	0:00	Positive	YES	201.1666667	0:Not Recurred	1	Primary	Female	ER+/HER2- Low Prolif	11.76765933	20	1	0	brca_metabric	0.9932	-0.3381	-0.443	1.2395	0.821	-0.4613	-0.115	-0.2598	-0.1634	0.0586
MB-6254	brca_metabric	MB-6254	78.69	MASTECTOMY	Breast Cancer	Breast Invasive Mixed Mucinous Carcinoma	Moderate	NO	LumB	5	Positve	Positive	2	NEUTRAL	Negative	Mucinous	YES	Post	2	Left	0	4	3.142	IMMC	60.9	1:DECEASED	Positive	NO	60.9	1:Recurred	1	Primary	Female	ER+/HER2- Low Prolif	5.230070815	71	NA	1	brca_metabric	-0.1684	-0.779	0.1264	-0.8363	0.9041	1.0992	-0.3516	-1.1575	-0.6395	-0.1981
MB-6257	brca_metabric	MB-6257	49.38	BREAST CONSERVING	Breast Cancer	Breast Invasive Ductal Carcinoma	High	NO	LumB	5	Positve	Positive	3	NEUTRAL	Negative	Ductal/NST	YES	Pre	8	Left	0	3	4.032	IDC	91	0:00	Positive	YES	91	0:Not Recurred	1	Primary	Female	ER+/HER2- High Prolif	3.922553111	16	NA	0	brca_metabric	-1.4018	-0.4473	0.3055	0.0061	-1.027	0.6015	-0.4004	0.1039	-1.0441	-0.1008
MB-6287	brca_metabric	MB-6287	58.08	MASTECTOMY	Breast Cancer	Breast Invasive Ductal Carcinoma	Moderate	YES	LumB	5	Negative	Positive	3	LOSS	Negative	Ductal/NST	NO	Post	1	Right	1	5	5.07	IDC	35.2	1:DECEASED	Positive	YES	13.83333333	1:Recurred	1	Primary	Female	NA	6.537588519	35	NA	1	brca_metabric	-0.1485	0.8704	0.195	2.3209	0.0461	0.5035	0.7139	-0.1831	1.9565	0.0968
MB-6288	brca_metabric	MB-6288	74.33	BREAST CONSERVING	Breast Cancer	Breast Invasive Ductal Carcinoma	High	NO	LumB	5	Positve	Positive	3	NEUTRAL	Negative	Ductal/NST	YES	Post	6	Left	0	5	4.046	IDC	100.3	1:DECEASED	Positive	YES	61.3	1:Recurred	1	Primary	Female	NA	6.537588519	23	NA	1	brca_metabric	-0.5804	-0.958	0.2342	1.8787	-0.2648	-0.5752	-0.6607	0.4843	-0.3923	-0.5851
MB-6312	brca_metabric	MB-6312	85.02	MASTECTOMY	Breast Cancer	Breast Invasive Ductal Carcinoma	High	NO	LumB	5	Positve	Positive	3	NEUTRAL	Negative	Ductal/NST	YES	Post	9	Right	0	7	4.078	IDC	162.7666667	0:00	Negative	NO	162.7666667	0:Not Recurred	1	Primary	Female	ER+/HER2- High Prolif	9.152623927	39	NA	0	brca_metabric	0.2676	1.0649	0.4224	1.8072	-0.5272	0.5361	-0.6171	0.3055	0.9494	0.3617
MB-6327	brca_metabric	MB-6327	76.56	MASTECTOMY	Breast Cancer	Breast Invasive Mixed Mucinous Carcinoma	High	NO	LumB	5	Positve	Positive	1	NEUTRAL	Negative	Mucinous	YES	Post	7	Left	10	6	4.12	IMMC	18.26666667	1:DECEASED	Negative	YES	15.6	1:Recurred	1	Primary	Female	ER+/HER2- High Prolif	7.845106223	60	NA	1	brca_metabric	-0.9659	-0.4768	-0.5581	-1.1407	-0.0764	0.4749	-0.3494	0.1386	-0.2881	-0.5767
MB-6344	brca_metabric	MB-6344	82	MASTECTOMY	Breast Cancer	Breast Invasive Ductal Carcinoma	Moderate	NO	LumB	5	Positve	Positive	2	NEUTRAL	Negative	Ductal/NST	NO	Post	1	Right	0	8	3.12	IDC	152.9333333	1:DECEASED	Negative	NO	102.1333333	1:Recurred	1	Primary	Female	ER+/HER2- High Prolif	11.76765933	60	NA	1	brca_metabric	-0.5444	1.4556	0.3936	1.5008	-0.4735	0.4978	-0.8667	-0.4186	0.2205	0.9439
MB-6346	brca_metabric	MB-6346	63.2	BREAST CONSERVING	Breast Cancer	Breast Invasive Mixed Mucinous Carcinoma	High	NO	LumB	5	Positve	Positive	2	NEUTRAL	Negative	Mucinous	NO	Post	8	Right	0	3	3.044	IMMC	281.5	0:00	Positive	YES	281.5	0:Not Recurred	1	Primary	Female	ER+/HER2- High Prolif	3.922553111	22	2	0	brca_metabric	-1.1789	0.1873	-0.4031	-1.5443	-1.2377	-0.9696	-0.3189	1.0864	0.3028	1.2917
MB-7000	brca_metabric	MB-7000	69.28	MASTECTOMY	Breast Cancer	Breast	Moderate	NO	LumB	4	Positve	Positive	2	GAIN	Negative	Other	YES	Post	1	Left	1	9	4.022	BREAST	97.4	0:00	Positive	NO	97.4	0:Not Recurred	1	Primary	Female	ER+/HER2- High Prolif	11.76765933	11	NA	0	brca_metabric	-0.883	0.1873	0.1641	1.7584	-0.2227	0.959	-0.3935	1.0811	-0.1946	0.0125
MB-7002	brca_metabric	MB-7002	74.52	MASTECTOMY	Breast Cancer	Breast Invasive Ductal Carcinoma	Moderate	NO	LumB	4	Positve	Positive	2	LOSS	Negative	Ductal/NST	YES	Post	4ER+	Left	0	7	3.032	IDC	57.93333333	0:00	Positive	NO	57.93333333	0:Not Recurred	1	Primary	Female	ER+/HER2- High Prolif	9.152623927	16	NA	0	brca_metabric	0.6376	0.2898	1.111	0.6106	0.3126	0.0623	-0.2227	0.8884	0.0712	-0.4308
MB-7005	brca_metabric	MB-7005	70.84	BREAST CONSERVING	Breast Cancer	Breast Invasive Ductal Carcinoma	High	NO	LumB	4	Positve	Positive	1	NEUTRAL	Negative	Ductal/NST	YES	Post	8	Right	2	2	3.052	IDC	45.33333333	0:00	Negative	YES	45.33333333	0:Not Recurred	1	Primary	Female	ER+/HER2- Low Prolif	2.615035408	26	NA	0	brca_metabric	0.4241	0.3471	-0.7261	-0.5919	-0.4745	0.2871	4.8398	0.9627	-1.3203	0.1364
MB-7015	brca_metabric	MB-7015	63.79	BREAST CONSERVING	Breast Cancer	Breast Invasive Ductal Carcinoma	High	NO	LumB	4	Positve	Positive	3	NEUTRAL	Negative	Ductal/NST	YES	Post	8	Right	0	4	4.05	IDC	78.16666667	0:00	Positive	YES	78.16666667	0:Not Recurred	1	Primary	Female	ER+/HER2- High Prolif	3.922553111	25	NA	0	brca_metabric	-1.4255	1.0898	1.8413	0.4924	-1.7229	-0.5029	-0.4526	0.8928	-0.113	-1.0144
MB-7022	brca_metabric	MB-7022	70.61	MASTECTOMY	Breast Cancer	Breast Invasive Ductal Carcinoma	High	NO	LumB	4	Positve	Positive	2	NEUTRAL	Negative	Ductal/NST	YES	Post	8	Left	0	7	3.068	IDC	85.5	0:00	Positive	NO	85.5	0:Not Recurred	1	Primary	Female	ER+/HER2- High Prolif	9.152623927	34	NA	0	brca_metabric	-0.0491	-0.8812	-0.9766	0.0272	-0.7675	0.6877	-0.3229	0.741	-0.6851	-0.6393
MB-7024	brca_metabric	MB-7024	54.92	MASTECTOMY	Breast Cancer	Breast Invasive Ductal Carcinoma	High	NO	LumB	4	Positve	Positive	3	NEUTRAL	Negative	Ductal/NST	YES	Post	1	Left	0	9	4.036	IDC	70.26666667	0:00	Negative	NO	70.26666667	0:Not Recurred	1	Primary	Female	ER+/HER2- High Prolif	11.76765933	18	NA	0	brca_metabric	0.3594	0.1339	0.6907	0.4619	-1.1563	0.445	-0.6116	2.0329	-0.8507	0.4957
MB-7028	brca_metabric	MB-7028	65.94	BREAST CONSERVING	Breast Cancer	Breast Invasive Ductal Carcinoma	High	NO	LumB	4	Positve	Positive	2	NEUTRAL	Negative	Ductal/NST	YES	Post	1	Left	2	8	4.056	IDC	89.8	0:00	Negative	YES	89.8	0:Not Recurred	1	Primary	Female	ER+/HER2- High Prolif	10.46014163	28	NA	0	brca_metabric	-0.4098	-0.2641	1.8035	-0.8568	-0.2026	0.8528	-0.6104	1.6585	-0.2179	1.9363
MB-7042	brca_metabric	MB-7042	61.72	BREAST CONSERVING	Breast Cancer	Breast Invasive Ductal Carcinoma	Moderate	NO	LumB	4	Positve	Positive	1	NEUTRAL	Negative	Ductal/NST	YES	Post	8	Left	1	11	3.052	IDC	88.5	0:00	Positive	YES	88.5	0:Not Recurred	1	Primary	Female	ER+/HER2- High Prolif	14.38269474	26	NA	0	brca_metabric	-0.4327	-1.0063	1.1001	-1.1659	0.0261	0.5863	-0.7735	1.593	-1.1728	-0.2321
MB-7065	brca_metabric	MB-7065	45.35	BREAST CONSERVING	Breast Cancer	Breast Invasive Ductal Carcinoma	Moderate	NO	LumB	4	Positve	Positive	2	NEUTRAL	Negative	Ductal/NST	NO	Pre	9	Left	0	6	3.038	IDC	107.8666667	0:00	Positive	YES	107.8666667	0:Not Recurred	1	Primary	Female	ER+/HER2- High Prolif	7.845106223	19	NA	0	brca_metabric	-1.1691	0.5716	0.4015	1.4612	-1.1181	0.0532	-0.2687	-0.7187	-0.4676	-0.0159
MB-7072	brca_metabric	MB-7072	71.24	MASTECTOMY	Breast Cancer	Breast Mixed Ductal and Lobular Carcinoma	Moderate	NO	LumB	4	Positve	Positive	2	GAIN	Negative	Mixed	YES	Post	1	Left	14	8	5.13	MDLC	52.33333333	1:DECEASED	Positive	YES	31.16666667	1:Recurred	1	Primary	Female	ER+/HER2- High Prolif	10.46014163	65	NA	1	brca_metabric	-0.6395	5.8004	-1.4287	0.0892	-0.8181	0.0019	-0.3966	-0.3184	-0.5869	0.2649
MB-7075	brca_metabric	MB-7075	64.4	MASTECTOMY	Breast Cancer	Breast Mixed Ductal and Lobular Carcinoma	High	NO	LumB	4	Positve	Positive	2	GAIN	Negative	Mixed	YES	Post	1	Right	0	5	3.032	MDLC	111.6333333	0:00	Negative	NO	111.6333333	0:Not Recurred	1	Primary	Female	ER+/HER2- High Prolif	6.537588519	16	NA	0	brca_metabric	-1.7423	0.4054	0.2108	0.7147	-0.6712	-0.8104	-0.2419	-1.2633	0.1153	0.5485
MB-7083	brca_metabric	MB-7083	50.42	BREAST CONSERVING	Breast Cancer	Breast Invasive Ductal Carcinoma	NA	YES	LumB	4	Positve	Positive	2	NEUTRAL	Negative	Ductal/NST	YES	Post	9	Left	0	8	3.052	IDC	105.4666667	0:00	Positive	YES	105.4666667	0:Not Recurred	1	Primary	Female	ER+/HER2- High Prolif	10.46014163	26	NA	0	brca_metabric	-0.3374	2.0105	-0.1389	1.0949	-0.758	-0.6082	-0.524	1.1476	0.6174	-1.2986
MB-7086	brca_metabric	MB-7086	70.52	BREAST CONSERVING	Breast Cancer	Breast Mixed Ductal and Lobular Carcinoma	High	NO	LumB	4	Positve	Positive	2	NEUTRAL	Negative	Mixed	YES	Post	9	NA	2	2	4.036	MDLC	123.5333333	0:00	Positive	YES	123.5333333	0:Not Recurred	1	Primary	Female	ER+/HER2- High Prolif	2.615035408	18	NA	0	brca_metabric	0.2772	-0.6063	1.2106	-0.6104	-0.9555	0.1485	-0.4481	0.8521	0.4976	-0.6142
MB-7094	brca_metabric	MB-7094	60.75	BREAST CONSERVING	Breast Cancer	Breast Invasive Ductal Carcinoma	Moderate	NO	LumB	4	Positve	Positive	3	NEUTRAL	Negative	Ductal/NST	YES	Post	9	NA	0	3	4.0488	IDC	113.3666667	0:00	Positive	YES	113.3666667	0:Not Recurred	1	Primary	Female	ER+/HER2- High Prolif	3.922553111	24.4	NA	0	brca_metabric	-1.0641	1.1852	-0.4215	2.0995	-0.9486	1.2346	0.8055	2.2304	0.3362	1.5546
MB-7097	brca_metabric	MB-7097	60.09	MASTECTOMY	Breast Cancer	Breast Invasive Ductal Carcinoma	High	YES	LumB	4	Positve	Positive	NA	NEUTRAL	Negative	Ductal/NST	YES	Post	8	Left	2	10	2.0806	IDC	65.16666667	1:DECEASED	Negative	NO	42.13333333	1:Recurred	1	Primary	Female	ER+/HER2- High Prolif	13.07517704	40.3	NA	1	brca_metabric	-0.8434	0.3823	-0.2971	-0.7374	-0.6634	-0.19	0.8352	-0.3711	-1.1329	-0.0569
MB-7109	brca_metabric	MB-7109	67.27	MASTECTOMY	Breast Cancer	Breast Invasive Ductal Carcinoma	High	NO	LumB	4	Positve	Positive	3	GAIN	Negative	Ductal/NST	YES	Post	2	Left	16	6	6.038	IDC	117.5333333	0:00	Positive	NO	117.5333333	0:Not Recurred	1	Primary	Female	ER+/HER2- High Prolif	7.845106223	19	NA	0	brca_metabric	-1.0482	-1.2605	0.2224	0.5038	-1.1871	0.228	-0.7889	0.244	-0.759	-0.0513
MB-7112	brca_metabric	MB-7112	40.74	MASTECTOMY	Breast Cancer	Breast Invasive Ductal Carcinoma	Low	YES	LumB	4	Positve	Positive	3	NEUTRAL	Negative	Ductal/NST	NO	Pre	2	Left	0	2	4.08	IDC	64.7	1:DECEASED	Positive	NO	38.06666667	1:Recurred	1	Primary	Female	ER+/HER2- High Prolif	2.615035408	40	NA	1	brca_metabric	1.6576	-1.2368	0.7388	1.2083	0.88	-0.3335	-0.6507	0.7498	-0.8761	-0.1132
MB-7116	brca_metabric	MB-7116	77.17	MASTECTOMY	Breast Cancer	Breast Invasive Ductal Carcinoma	High	NO	LumB	4	Positve	Positive	2	NEUTRAL	Negative	Ductal/NST	YES	Post	8	NA	1	11	4.08	IDC	33.36666667	1:DECEASED	Negative	NO	25.3	1:Recurred	1	Primary	Female	ER+/HER2- High Prolif	14.38269474	40	NA	1	brca_metabric	-0.0917	0.4054	-0.1904	-0.9845	0.5631	0.0898	0.9161	1.8201	0.1859	-0.722
MB-7130	brca_metabric	MB-7130	72.28	BREAST CONSERVING	Breast Cancer	Breast Invasive Ductal Carcinoma	High	NO	LumB	4	Positve	Positive	3	GAIN	Negative	Ductal/NST	YES	Post	9	Left	3	5	5.062	IDC	102.9666667	1:DECEASED	Negative	YES	102.9666667	1:Recurred	1	Primary	Female	NA	6.537588519	31	NA	1	brca_metabric	-0.8117	-0.6227	0.5604	2.4691	-0.3006	-0.0249	0.6666	0.368	-0.5179	0.1541
MB-7131	brca_metabric	MB-7131	58.04	MASTECTOMY	Breast Cancer	Breast Invasive Ductal Carcinoma	Moderate	NO	LumB	4	Positve	Positive	3	NEUTRAL	Negative	Ductal/NST	YES	Post	8	Right	1	14	5.042	IDC	134.7333333	0:00	Negative	NO	134.7333333	0:Not Recurred	1	Primary	Female	ER+/HER2- High Prolif	18.30524785	21	NA	0	brca_metabric	-0.7965	-0.5178	-2.4744	0.1484	-1.0576	0.0387	2.6041	-0.8317	-0.7367	0.0606
MB-7132	brca_metabric	MB-7132	69.06	MASTECTOMY	Breast Cancer	Breast Invasive Ductal Carcinoma	Moderate	NO	LumB	4	Positve	Positive	2	NEUTRAL	Negative	Ductal/NST	YES	Post	7	Left	0	2	3.038	IDC	131.6	0:00	Positive	NO	131.6	0:Not Recurred	1	Primary	Female	ER+/HER2- Low Prolif	2.615035408	19	NA	0	brca_metabric	0.0208	-1.4683	0.0584	0.3885	-0.23	-1.0322	-0.5238	0.7954	-0.507	-0.7895
MB-7133	brca_metabric	MB-7133	71.41	BREAST CONSERVING	Breast Cancer	Breast Invasive Lobular Carcinoma	High	NO	LumB	4	Positve	Positive	3	NEUTRAL	Negative	Lobular	YES	Post	1	Right	2	8	5.036	ILC	23.83333333	1:DECEASED	Negative	YES	22.8	1:Recurred	1	Primary	Female	ER+/HER2- High Prolif	10.46014163	18	NA	1	brca_metabric	0.01	-0.0685	0.7924	0.1435	-0.6899	0.0354	-0.4992	0.2867	0.7194	0.3394
MB-7140	brca_metabric	MB-7140	58.27	MASTECTOMY	Breast Cancer	Breast Invasive Ductal Carcinoma	Moderate	NO	LumB	4	Positve	Positive	3	NEUTRAL	Negative	Ductal/NST	YES	Post	8	Right	5	8	6.12	IDC	90.8	1:DECEASED	Negative	NO	53.86666667	1:Recurred	1	Primary	Female	ER+/HER2- High Prolif	10.46014163	60	NA	1	brca_metabric	0.0054	-0.4855	1.741	1.1142	-0.0825	-0.632	4.8187	-2.2534	-1.8787	-0.086
MB-7150	brca_metabric	MB-7150	70.88	MASTECTOMY	Breast Cancer	Breast Invasive Ductal Carcinoma	High	NO	LumB	4	Positve	Positive	3	NEUTRAL	Negative	Ductal/NST	NO	Post	3	Right	0	5	4.074	IDC	128.9666667	0:00	Negative	NO	128.9666667	0:Not Recurred	1	Primary	Female	ER+/HER2- High Prolif	6.537588519	37	NA	0	brca_metabric	0.1822	-1.2368	-0.8046	0.307	-0.9729	0.2481	-0.5278	1.909	0.5417	1.0926
MB-7157	brca_metabric	MB-7157	56.86	MASTECTOMY	Breast Cancer	Breast Invasive Ductal Carcinoma	High	NO	LumB	4	Positve	Positive	2	NEUTRAL	Negative	Ductal/NST	YES	Post	8	Right	2	7	4.038	IDC	219.6333333	0:00	Positive	YES	131.6	1:Recurred	1	Primary	Female	ER+/HER2- High Prolif	9.152623927	19	NA	0	brca_metabric	-1.2261	-0.9123	0.979	1.9784	-1.9339	1.5649	-0.0548	0.2798	-0.6707	0.4982
MB-7172	brca_metabric	MB-7172	62.7	MASTECTOMY	Breast Cancer	Breast Invasive Ductal Carcinoma	High	NO	LumB	4	Positve	Positive	2	NEUTRAL	Negative	Ductal/NST	YES	Post	8	Right	3	3	4.0366	IDC	149.3	0:00	Positive	NO	133.6333333	1:Recurred	1	Primary	Female	ER+/HER2- High Prolif	3.922553111	18.3	NA	0	brca_metabric	-0.8508	-0.1659	0.3095	2.6482	-0.2682	-0.7042	-0.2305	1.3598	-0.0202	0.0645
MB-7174	brca_metabric	MB-7174	60.63	BREAST CONSERVING	Breast Cancer	Breast Invasive Ductal Carcinoma	High	NO	LumB	4	NA	Positive	3	NEUTRAL	Negative	Ductal/NST	YES	Post	6	Right	0	6	4.04	IDC	140.7666667	0:00	Negative	YES	140.7666667	0:Not Recurred	1	Primary	Female	ER+/HER2- High Prolif	7.845106223	20	NA	0	brca_metabric	0.5465	-1.2559	1.7714	-0.2022	-0.123	-0.2208	-0.7289	-1.6881	0.1048	-0.3645
MB-7181	brca_metabric	MB-7181	63.09	BREAST CONSERVING	Breast Cancer	Breast Invasive Ductal Carcinoma	High	NO	LumB	4	Positve	Positive	3	GAIN	Negative	Ductal/NST	YES	Post	1	Left	1	6	5.042	IDC	157.5333333	0:00	Negative	YES	157.5333333	0:Not Recurred	1	Primary	Female	ER+/HER2- High Prolif	7.845106223	21	NA	0	brca_metabric	-1.0641	2.1136	-1.5721	3.1757	-0.807	0.8833	-0.4292	1.5299	-2.276	-1.3411
MB-7186	brca_metabric	MB-7186	48.92	MASTECTOMY	Breast Cancer	Breast Invasive Ductal Carcinoma	High	NO	LumB	4	Positve	Positive	2	NEUTRAL	Negative	Ductal/NST	NO	Pre	7	NA	6	17	5.066	IDC	4.866666667	0:00	Positive	NO	4.866666667	0:Not Recurred	1	Primary	Female	ER+/HER2- High Prolif	19.61276556	33	NA	0	brca_metabric	-1.3057	-0.981	-0.4978	0.796	-0.3609	-0.712	-0.3536	0.6132	-0.4612	-0.3804
MB-7189	brca_metabric	MB-7189	58.75	BREAST CONSERVING	Breast Cancer	Breast Invasive Ductal Carcinoma	High	YES	LumB	4	Positve	Positive	2	LOSS	Negative	Ductal/NST	YES	Post	1	Right	1	1	4.042	IDC	143.6	1:DECEASED	Negative	YES	89.36666667	1:Recurred	1	Primary	Female	NA	1.307517704	21	NA	1	brca_metabric	-1.0917	-0.6701	-1.3412	-1.006	-1.3367	-1.2251	-0.6798	-1.1571	-2.4718	-0.9508
MB-7194	brca_metabric	MB-7194	63.71	BREAST CONSERVING	Breast Cancer	Breast Invasive Ductal Carcinoma	High	YES	LumB	4	Positve	Positive	2	NEUTRAL	Negative	Ductal/NST	YES	Post	2	NA	0	5	3.043	IDC	46.66666667	1:DECEASED	Negative	NO	29.1	1:Recurred	1	Primary	Female	ER+/HER2- High Prolif	6.537588519	21.5	NA	1	brca_metabric	-0.4375	-2.1958	0.3334	0.63	-0.6942	0.188	-0.1633	0.7758	0.7771	1.1763
MB-7226	brca_metabric	MB-7226	67.88	MASTECTOMY	Breast Cancer	Breast Invasive Ductal Carcinoma	High	YES	LumB	4	Positve	Positive	3	GAIN	Negative	Ductal/NST	YES	Post	6	NA	3	4	5.0352	IDC	53.36666667	1:DECEASED	Negative	NO	42.26666667	1:Recurred	1	Primary	Female	ER+/HER2- High Prolif	5.230070815	17.6	NA	1	brca_metabric	-0.5452	-0.4912	-0.1005	1.3109	0.0498	0.4927	-0.4067	1.5174	-0.2927	-0.7154
MB-7234	brca_metabric	MB-7234	63.43	BREAST CONSERVING	Breast Cancer	Breast Invasive Ductal Carcinoma	High	NO	LumB	4	Positve	Positive	3	NEUTRAL	Negative	Ductal/NST	YES	Post	6	Left	0	4	4.016	IDC	222.2	0:00	Negative	YES	222.2	0:Not Recurred	1	Primary	Female	ER+/HER2- High Prolif	5.230070815	8	NA	0	brca_metabric	-0.9836	-0.8244	-0.074	1.1763	0.1158	0.8308	-0.0126	0.8357	-0.1033	1.0517
MB-7241	brca_metabric	MB-7241	47.85	MASTECTOMY	Breast Cancer	Breast Invasive Ductal Carcinoma	Moderate	NO	LumB	4	Positve	Positive	2	NEUTRAL	Negative	Ductal/NST	NO	Pre	7	NA	1	9	4.046	IDC	171.1	0:00	Positive	NO	171.1	0:Not Recurred	1	Primary	Female	ER+/HER2- Low Prolif	11.76765933	23	NA	0	brca_metabric	0.315	-0.6948	-1.1348	-1.0801	0.277	0.0468	3.2662	1.0348	-1.2708	1.2134
MB-7253	brca_metabric	MB-7253	69.72	MASTECTOMY	Breast Cancer	Breast Invasive Ductal Carcinoma	High	NO	LumB	4	Positve	Positive	2	NEUTRAL	Negative	Ductal/NST	YES	Post	3	NA	0	3	3.05	IDC	59.96666667	1:DECEASED	Negative	NO	57.63333333	1:Recurred	1	Primary	Female	ER+/HER2- High Prolif	3.922553111	25	NA	1	brca_metabric	0.1963	0.1981	0.6973	-0.6071	-0.7091	-0.7069	-0.6644	0.3616	-0.4215	0.5025
MB-7266	brca_metabric	MB-7266	59.82	BREAST CONSERVING	Breast Cancer	Breast Invasive Ductal Carcinoma	Moderate	NO	LumB	4	Positve	Positive	1	NEUTRAL	Negative	Ductal/NST	YES	Post	9	NA	1	4	3.08	IDC	68.16666667	1:DECEASED	Positive	YES	30.93333333	1:Recurred	1	Primary	Female	NA	5.230070815	40	NA	1	brca_metabric	-0.6932	-0.2515	0.805	0.779	-0.6989	0.0542	2.5155	0.7492	-0.8069	-0.2832
MB-7283	brca_metabric	MB-7283	54.42	BREAST CONSERVING	Breast Cancer	Breast Invasive Lobular Carcinoma	Moderate	YES	LumB	4	Positve	Positive	2	LOSS	Negative	Lobular	YES	Post	6	NA	33	10	5.06	ILC	28.86666667	1:DECEASED	Negative	YES	12.96666667	1:Recurred	1	Primary	Female	ER+/HER2- High Prolif	13.07517704	30	NA	1	brca_metabric	-0.8546	-0.7492	-1.5002	0.2591	-0.6073	-0.6989	-0.0572	1.6089	0.3335	0.9474
MB-7287	brca_metabric	MB-7287	63.09	MASTECTOMY	Breast Cancer	Breast Invasive Ductal Carcinoma	Moderate	NO	LumB	4	Positve	Positive	3	GAIN	Positive	Ductal/NST	YES	Post	5	NA	10	10	6.06	IDC	96.96666667	1:DECEASED	Positive	NO	64.13333333	1:Recurred	1	Primary	Female	ER+/HER2- High Prolif	11.76765933	30	NA	1	brca_metabric	1.3998	1.016	0.4094	0.3663	-0.1812	1.0032	-0.147	0.1329	0.8587	-1.1388
MB-7288	brca_metabric	MB-7288	55.7	BREAST CONSERVING	Breast Cancer	Breast Invasive Ductal Carcinoma	High	NO	LumB	4	Positve	Positive	2	NEUTRAL	Negative	Ductal/NST	YES	Post	8	NA	8	2	5.06	IDC	27.06666667	1:DECEASED	Negative	YES	9.466666667	1:Recurred	1	Primary	Female	ER+/HER2- High Prolif	2.615035408	30	NA	1	brca_metabric	-0.0116	-0.5208	-1.2794	-0.6731	-0.7713	-0.0434	0.9012	-0.1827	-0.6185	0.157
MB-7292	brca_metabric	MB-7292	52.9	BREAST CONSERVING	Breast Cancer	Breast Invasive Ductal Carcinoma	High	NO	LumB	4	Positve	Positive	2	GAIN	Negative	Ductal/NST	YES	Post	6	NA	1	3	4.03	IDC	78.46666667	1:DECEASED	Positive	YES	33.2	1:Recurred	1	Primary	Female	ER+/HER2- High Prolif	3.922553111	15	NA	1	brca_metabric	0.693	0.7807	-7e-04	-0.1128	0.6285	0.851	-0.3535	0.2383	-0.7891	-0.822
MB-7294	brca_metabric	MB-7294	59.2	MASTECTOMY	Breast Cancer	Breast Invasive Ductal Carcinoma	High	NO	LumB	4	Positve	Positive	2	GAIN	Negative	Ductal/NST	YES	Post	1	NA	1	2	4.03	IDC	82.73333333	1:DECEASED	Positive	NO	82.73333333	1:Recurred	1	Primary	Female	ER+/HER2- High Prolif	2.615035408	15	NA	1	brca_metabric	-0.94	0.5107	-0.6068	0.6614	-1.3291	0.0758	-0.1323	-0.8715	-1.3044	0.7832
MB-7296	brca_metabric	MB-7296	42.88	MASTECTOMY	Breast Cancer	Breast Invasive Ductal Carcinoma	High	NO	LumB	4	Positve	Positive	3	GAIN	Positive	Ductal/NST	NO	Pre	5	NA	1	6	5.04	IDC	44.73333333	1:DECEASED	Negative	YES	16.3	1:Recurred	1	Primary	Female	NA	7.845106223	20	NA	1	brca_metabric	-0.0303	-2.0703	-0.5271	-0.7573	-1.2052	-0.9691	-0.363	0.699	-0.2202	-0.5547
MB-7297	brca_metabric	MB-7297	62.9	MASTECTOMY	Breast Cancer	Breast Invasive Ductal Carcinoma	High	NO	LumB	4	Positve	Positive	3	NEUTRAL	Negative	Ductal/NST	YES	Post	1	Left	45	4	6.05	IDC	175.9666667	1:DECEASED	Positive	YES	122.8	1:Recurred	1	Primary	Female	NA	5.230070815	25	NA	1	brca_metabric	1.9543	0.1339	-1.511	-0.6565	-0.5264	-0.9401	-0.3128	0.5419	-0.6395	-0.3994
[truncated: 169 more columns]
