# Supplementary material for: Cell–cell junction gene signatures as subtype-specific prognostic biomarkers in breast cancer
Source: PLoS One. 2026 Jun 29;21(6):e0352254. doi: 10.1371/journal.pone.0352254 (PMC13313366; doi:10.1371/journal.pone.0352254)
Supplement: S1 File — This ZIP archive contains R scripts and lightweight input files used for the main analyses, including processed input tables, annotation files, and gene lists. (ZIP) [file pone.0352254.s014.zip › input/processed/discovery/01_gene_level_cox/metabric/metabric_discovery_her2_dss.csv]

SAMPLE_ID	Study.ID	Patient.ID	Age.at.Diagnosis	Type.of.Breast.Surgery	Cancer.Type	Cancer.Type.Detailed	Cellularity	Chemotherapy	Pam50_Claudin_low_subtype	Cohort	ER.status.measured.by.IHC	ER.Status	Neoplasm.Histologic.Grade	HER2.status.measured.by.SNP6	HER2.Status	Tumor.Other.Histologic.Subtype	Hormone.Therapy	Inferred.Menopausal.State	Integrative.Cluster	Primary.Tumor.Laterality	Lymph.nodes.examined.positive	Mutation.Count	Nottingham.prognostic.index	Oncotree.Code	Overall.Survival..Months.	Overall.Survival.Status	PR.Status	Radio.Therapy	Relapse.Free.Status..Months.	Relapse.Free.Status	Number.of.Samples.Per.Patient	Sample.Type	Sex	X3.Gene.classifier.subtype	TMB..nonsynonymous.	Tumor.Size	Tumor.Stage	Patient.s.Vital.Status	STUDY_ID	PECAM1	ARL2	TGFB1	FBF1	CLDN5	TMIGD1	WNT11	FER	CSK	LSR
MB-0035	brca_metabric	MB-0035	84.22	MASTECTOMY	Breast Cancer	Breast Invasive Lobular Carcinoma	High	NO	Her2	1	Negative	Positive	2	LOSS	Negative	Lobular	NO	Post	3	Left	0	5	3.056	ILC	36.26666667	1:DECEASED	Negative	NO	36.26666667	1:Recurred	1	Primary	Female	ER+/HER2- High Prolif	6.537588519	28	2	1	brca_metabric	-0.7792	-1.214	-1.6122	-1.6689	-0.9546	0.3355	-1.0635	-0.878	-1.0203	-0.3172
MB-0079	brca_metabric	MB-0079	50.42	MASTECTOMY	Breast Cancer	Breast Invasive Ductal Carcinoma	High	YES	Her2	1	Negative	Negative	3	NEUTRAL	Negative	Ductal/NST	NO	Post	10	Right	4	4	6.08	IDC	28.5	1:DECEASED	Negative	YES	26.63333333	1:Recurred	1	Primary	Female	NA	5.230070815	40	2	1	brca_metabric	0.9655	-1.3852	0.992	1.6013	-0.8798	-0.846	-0.5574	-0.4677	0.5064	-1.0586
MB-0113	brca_metabric	MB-0113	36.96	MASTECTOMY	Breast Cancer	Breast Invasive Ductal Carcinoma	Low	YES	Her2	1	Positve	Negative	3	GAIN	Positive	Ductal/NST	YES	Pre	5	Right	3	NA	5.034	IDC	43.16666667	0:00	Negative	YES	43.16666667	0:Not Recurred	1	Primary	Female	HER2+	0	17	2	0	brca_metabric	-0.6689	0.5716	1.0122	-0.2782	0.1153	0.5657	-0.8021	0.9239	-0.0101	0.5184
MB-0148	brca_metabric	MB-0148	53.16	MASTECTOMY	Breast Cancer	Breast Invasive Ductal Carcinoma	High	NO	Her2	1	Negative	Negative	3	GAIN	Positive	Ductal/NST	NO	Post	5	Left	0	3	4.038	IDC	1.766666667	0:00	Negative	NO	1.766666667	0:Not Recurred	1	Primary	Female	HER2+	3.922553111	19	1	0	brca_metabric	1.0014	0.6184	0.5474	-2.2896	-0.3225	0.6245	-0.274	-1.0165	0.6928	-0.4611
MB-0152	brca_metabric	MB-0152	63.77	MASTECTOMY	Breast Cancer	Breast Invasive Ductal Carcinoma	High	NO	Her2	1	Negative	Negative	3	GAIN	Positive	Ductal/NST	NO	Post	4ER-	Right	0	8	4.024	IDC	63.03333333	0:00	Negative	NO	63.03333333	0:Not Recurred	1	Primary	Female	HER2+	10.46014163	12	1	0	brca_metabric	0.1371	0.2235	0.2265	-0.8317	0.1003	1.4812	-0.536	0.827	-0.292	1.9387
MB-0188	brca_metabric	MB-0188	82.65	MASTECTOMY	Breast Cancer	Breast Invasive Lobular Carcinoma	High	YES	Her2	1	Positve	Negative	2	NEUTRAL	Negative	Lobular	NO	Post	3	Right	2	8	4.09	ILC	31.3	1:DECEASED	Negative	YES	14	1:Recurred	1	Primary	Female	NA	9.152623927	45	2	1	brca_metabric	0.3238	0.2714	-0.3085	1.2437	-0.5078	-0.8083	-0.6471	-0.2402	0.2584	-0.6682
MB-0221	brca_metabric	MB-0221	77.72	MASTECTOMY	Breast Cancer	Breast Invasive Ductal Carcinoma	Moderate	NO	Her2	1	Negative	Negative	3	GAIN	Negative	Ductal/NST	NO	Post	4ER-	Left	7	8	6.04	IDC	20.2	1:DECEASED	Negative	NO	20.2	1:Recurred	1	Primary	Female	ER+/HER2- High Prolif	10.46014163	20	2	1	brca_metabric	0.6678	-1.5678	-0.3996	1.1599	-0.5151	-0.1307	-0.9655	-0.6308	-0.67	1.0954
MB-0230	brca_metabric	MB-0230	41.98	MASTECTOMY	Breast Cancer	Breast Invasive Ductal Carcinoma	NA	NO	Her2	1	NA	Negative	NA	GAIN	Positive	Ductal/NST	NO	Pre	5	Left	0	2	1.07	IDC	200.3333333	0:00	Negative	NO	200.3333333	0:Not Recurred	1	Primary	Female	HER2+	2.615035408	35	0	0	brca_metabric	-0.1589	-0.1301	0.1886	-0.9902	-0.7091	0.692	-1.1341	-0.1653	0.8388	0.2577
MB-0249	brca_metabric	MB-0249	53.45	BREAST CONSERVING	Breast Cancer	Breast Invasive Ductal Carcinoma	High	NO	Her2	1	Negative	Negative	3	GAIN	Negative	Ductal/NST	NO	Post	10	Right	0	2	4.022	IDC	188.3333333	0:00	Negative	YES	188.3333333	0:Not Recurred	1	Primary	Female	ER-/HER2-	2.615035408	11	1	0	brca_metabric	-0.1837	0.1784	-0.1634	-0.3933	-1.0721	1.1918	-0.7052	-0.1482	0.4614	1.7047
MB-0264	brca_metabric	MB-0264	83.93	MASTECTOMY	Breast Cancer	Breast Invasive Ductal Carcinoma	High	NO	Her2	1	NA	Positive	3	NEUTRAL	Negative	Ductal/NST	NO	Post	9	Left	1	4	5.062	IDC	43.1	1:DECEASED	Negative	NO	43.1	1:Recurred	1	Primary	Female	ER+/HER2- Low Prolif	5.230070815	31	NA	1	brca_metabric	1.1598	2.1593	-1.0735	-0.481	1.7945	-0.6059	4.4236	0.4489	-0.2063	0.4874
MB-0314	brca_metabric	MB-0314	73.48	MASTECTOMY	Breast Cancer	Breast Invasive Ductal Carcinoma	Moderate	NO	Her2	1	Negative	Negative	3	GAIN	Positive	Ductal/NST	NO	Post	5	Left	5	4	6.1	IDC	4.433333333	1:DECEASED	Negative	NO	4.433333333	1:Recurred	1	Primary	Female	HER2+	5.230070815	50	2	1	brca_metabric	0.7312	-1.1193	1.4379	-0.1078	0.062	1.382	-0.4116	0.8388	-0.5142	-0.1464
MB-0346	brca_metabric	MB-0346	32.61	MASTECTOMY	Breast Cancer	Breast Invasive Ductal Carcinoma	High	NO	Her2	1	Negative	Negative	3	GAIN	Positive	Ductal/NST	NO	Pre	5	Left	5	8	6.032	IDC	20.43333333	1:DECEASED	Negative	NO	20.43333333	1:Recurred	1	Primary	Female	HER2+	10.46014163	16	2	1	brca_metabric	-1.9528	-1.3877	0.36	-0.6827	-1.4447	0.3927	-0.6716	1.575	-0.5092	1.2607
MB-0378	brca_metabric	MB-0378	57.15	MASTECTOMY	Breast Cancer	Breast Invasive Ductal Carcinoma	Moderate	YES	Her2	1	Negative	Negative	3	GAIN	Positive	Ductal/NST	NO	Post	5	Right	2	13	5.056	IDC	97.3	1:DECEASED	Negative	YES	97.3	1:Recurred	1	Primary	Female	HER2+	16.99773015	28	2	1	brca_metabric	0.2482	-1.558	-2.8364	-2.1189	-1.9254	0.5404	-0.6951	-0.9156	-0.548	0.3489
MB-0381	brca_metabric	MB-0381	33.65	BREAST CONSERVING	Breast Cancer	Breast Invasive Ductal Carcinoma	High	YES	Her2	1	Positve	Positive	3	GAIN	Positive	Ductal/NST	YES	Pre	5	Right	0	6	4.042	IDC	130.2	0:00	Negative	YES	130.2	0:Not Recurred	1	Primary	Female	HER2+	7.845106223	21	2	0	brca_metabric	-1.3299	0.2491	-0.5682	-1.6449	-1.217	-0.7888	-0.3323	1.1367	0.9631	1.6739
MB-0395	brca_metabric	MB-0395	80.38	MASTECTOMY	Breast Cancer	Breast Invasive Ductal Carcinoma	High	NO	Her2	1	Negative	Negative	3	GAIN	Positive	Ductal/NST	NO	Post	5	Left	2	11	5.1	IDC	29	1:DECEASED	Negative	YES	26.83333333	1:Recurred	1	Primary	Female	HER2+	14.38269474	50	2	1	brca_metabric	1.0945	-1.3894	0.9769	0.4528	-0.8747	1.0083	-0.4177	3.2336	0.241	-0.3908
MB-0417	brca_metabric	MB-0417	54.22	MASTECTOMY	Breast Cancer	Breast Invasive Ductal Carcinoma	Low	NO	Her2	1	Positve	Positive	2	NEUTRAL	Negative	Ductal/NST	YES	Post	7	Left	1	2	4.08	IDC	6.266666667	1:DECEASED	Positive	YES	6.266666667	1:Recurred	1	Primary	Female	ER+/HER2- High Prolif	2.615035408	40	2	1	brca_metabric	-0.8426	-2.0855	-0.4609	0.7177	-0.5893	-1.048	2.6709	-0.1088	-1.4422	0.8994
MB-0418	brca_metabric	MB-0418	58.72	BREAST CONSERVING	Breast Cancer	Breast Invasive Ductal Carcinoma	Moderate	NO	Her2	1	Positve	Positive	3	NEUTRAL	Negative	Ductal/NST	YES	Post	9	Right	1	1	5.062	IDC	102.0666667	0:00	Negative	YES	102.0666667	0:Not Recurred	1	Primary	Female	ER+/HER2- High Prolif	1.307517704	31	2	0	brca_metabric	0.0362	0.9169	0.4822	0.797	0.0785	0.7097	-0.1399	1.7309	-1.6726	0.0575
MB-0438	brca_metabric	MB-0438	57.41	MASTECTOMY	Breast Cancer	Breast Invasive Ductal Carcinoma	High	YES	Her2	1	Negative	Negative	3	GAIN	Positive	Ductal/NST	NO	Post	5	Left	1	1	5.05	IDC	135.1666667	0:00	Negative	YES	135.1666667	0:Not Recurred	1	Primary	Female	HER2+	1.307517704	25	2	0	brca_metabric	0.9796	0.5506	0.28	-0.8968	-0.1912	-0.5992	-0.5101	-0.4631	0.6657	0.1895
MB-0453	brca_metabric	MB-0453	61.11	MASTECTOMY	Breast Cancer	Breast Invasive Ductal Carcinoma	Moderate	YES	Her2	1	Positve	Negative	3	LOSS	Negative	Ductal/NST	YES	Post	2	Right	6	4	6.2	IDC	43.13333333	1:DECEASED	Negative	YES	16.33333333	1:Recurred	1	Primary	Female	ER+/HER2- High Prolif	5.230070815	100	3	1	brca_metabric	0.0203	0.9451	-0.9187	-1.0872	-0.5588	-0.3306	-0.3931	-1.2006	0.5973	0.2699
MB-0467	brca_metabric	MB-0467	58.35	BREAST CONSERVING	Breast Cancer	Breast Invasive Ductal Carcinoma	High	YES	Her2	1	Negative	Negative	3	GAIN	Positive	Ductal/NST	NO	Post	5	Left	0	3	4.026	IDC	105.6	1:DECEASED	Negative	NO	74.43333333	1:Recurred	1	Primary	Female	HER2+	3.922553111	13	1	1	brca_metabric	-1.0002	-0.4108	-0.0593	-0.7474	-1.3	-0.7864	-0.8869	-0.008	-0.8724	3.3809
MB-0479	brca_metabric	MB-0479	33.83	MASTECTOMY	Breast Cancer	Breast Invasive Ductal Carcinoma	High	YES	Her2	1	Negative	Negative	3	GAIN	Positive	Ductal/NST	YES	Pre	5	Left	0	1	4.044	IDC	132.7666667	0:00	Negative	YES	132.7666667	0:Not Recurred	1	Primary	Female	HER2+	1.307517704	22	2	0	brca_metabric	-0.4286	-0.8709	-1.1187	-0.2834	0.3608	0.5032	-0.8303	0.857	0.6051	1.5862
MB-0484	brca_metabric	MB-0484	38.72	BREAST CONSERVING	Breast Cancer	Breast Invasive Ductal Carcinoma	High	YES	Her2	1	Positve	Positive	3	GAIN	Positive	Ductal/NST	YES	Pre	6	Left	3	5	5.044	IDC	82.63333333	0:00	Positive	YES	82.63333333	0:Not Recurred	1	Primary	Female	ER+/HER2- High Prolif	6.537588519	22	2	0	brca_metabric	-0.3382	0.3706	0.6353	-0.9389	-0.2838	0.886	-0.2211	0.0067	0.207	1.9634
MB-0506	brca_metabric	MB-0506	60.74	BREAST CONSERVING	Breast Cancer	Breast Invasive Ductal Carcinoma	High	YES	Her2	1	Negative	Negative	3	NEUTRAL	Negative	Ductal/NST	NO	Post	9	Left	1	2	5.042	IDC	45.8	1:DECEASED	Positive	YES	30.36666667	1:Recurred	1	Primary	Female	ER+/HER2- High Prolif	2.615035408	21	2	1	brca_metabric	0.0925	-0.8314	-2.1807	0.1634	-0.0808	-1.1752	1.773	0.4594	2.1985	-1.3748
MB-0522	brca_metabric	MB-0522	54.08	NA	Breast Cancer	Invasive Breast Carcinoma	Low	NO	Her2	1	Negative	Negative	NA	GAIN	Positive	NA	NO	Post	5	NA	0	7	2	BRCA	2.5	0:00	Negative	NO	2.5	0:Not Recurred	1	Primary	Female	NA	9.152623927	NA	0	0	brca_metabric	0.3199	0.2565	-0.884	-0.1524	-0.8307	-0.2619	-0.4824	-0.4044	-0.6622	-0.8955
MB-0552	brca_metabric	MB-0552	61.53	MASTECTOMY	Breast Cancer	Breast Invasive Ductal Carcinoma	NA	YES	Her2	1	Positve	Positive	3	GAIN	Positive	Ductal/NST	YES	Post	5	Right	8	4	6.058	IDC	68.06666667	1:DECEASED	Negative	YES	56.26666667	1:Recurred	1	Primary	Female	HER2+	5.230070815	29	2	1	brca_metabric	0.7346	1.273	-0.1339	-0.9834	-0.4095	-0.8651	-0.6404	0.9944	-0.3383	-1.4264
MB-0593	brca_metabric	MB-0593	62.34	MASTECTOMY	Breast Cancer	Breast Invasive Lobular Carcinoma	High	YES	Her2	1	Negative	Negative	2	GAIN	Positive	Lobular	NO	Post	5	Left	13	2	5.18	ILC	34.66666667	1:DECEASED	Negative	YES	25.63333333	1:Recurred	1	Primary	Female	HER2+	2.615035408	90	3	1	brca_metabric	0.3978	0.0498	-1.6378	-0.0159	-0.5934	-1.1727	-0.5272	0.4141	1.6936	0.8267
MB-0652	brca_metabric	MB-0652	85.12	MASTECTOMY	Breast Cancer	Breast Invasive Ductal Carcinoma	Moderate	NO	Her2	1	Positve	Positive	3	GAIN	Positive	Ductal/NST	YES	Post	5	Right	1	3	5.042	IDC	96.63333333	1:DECEASED	Positive	NO	96.63333333	1:Recurred	1	Primary	Female	NA	3.922553111	21	2	1	brca_metabric	-0.19	1.0015	-0.0575	1.272	-1.2415	-1.3388	-0.692	-0.1547	1.1349	-1.1986
MB-0653	brca_metabric	MB-0653	69.95	BREAST CONSERVING	Breast Cancer	Breast Invasive Lobular Carcinoma	Moderate	NO	Her2	1	Positve	Negative	3	NEUTRAL	Negative	Lobular	YES	Post	9	Left	2	22	5.056	ILC	24.8	1:DECEASED	Negative	YES	24.8	1:Recurred	1	Primary	Female	ER+/HER2- High Prolif	28.76538948	28	2	1	brca_metabric	-0.7783	-0.3467	0.2366	1.1904	-1.9871	0.7987	-0.6882	-0.3993	-1.1989	-0.1972
MB-0660	brca_metabric	MB-0660	52.43	MASTECTOMY	Breast Cancer	Breast Invasive Ductal Carcinoma	High	YES	Her2	1	Positve	Negative	3	GAIN	Negative	Ductal/NST	YES	Post	10	Right	22	5	6.32	IDC	18.93333333	1:DECEASED	Negative	YES	13.43333333	1:Recurred	1	Primary	Female	ER+/HER2- High Prolif	6.537588519	160	1	1	brca_metabric	0.1249	0.912	-1.2449	-0.2743	-0.1787	-0.5836	-0.5976	0.8578	-1.2606	0.7442
MB-0663	brca_metabric	MB-0663	57.76	NA	Breast Cancer	Breast Invasive Ductal Carcinoma	High	YES	Her2	1	Negative	Negative	3	GAIN	Positive	Ductal/NST	NO	Post	5	Left	0	1	4.032	IDC	55.36666667	0:00	Negative	NO	55.36666667	0:Not Recurred	1	Primary	Female	HER2+	1.307517704	16	1	0	brca_metabric	1.3304	-0.7492	0.4893	-0.9634	-0.5205	-0.2746	-0.1334	-0.0754	-0.6976	1.2708
MB-2632	brca_metabric	MB-2632	36.52	MASTECTOMY	Breast Cancer	Breast Invasive Ductal Carcinoma	High	YES	Her2	2	Negative	Negative	3	GAIN	Positive	Ductal/NST	NO	Pre	5	Left	3	7	5.03	IDC	19.1	1:DECEASED	Negative	YES	12.16666667	1:Recurred	1	Primary	Female	HER2+	9.152623927	15	2	1	brca_metabric	-0.1167	0.3966	-0.1428	0.0711	-0.7692	0.3301	-0.9187	-1.1563	0.4694	1.0801
MB-2742	brca_metabric	MB-2742	48.25	MASTECTOMY	Breast Cancer	Breast Invasive Ductal Carcinoma	High	YES	Her2	2	Negative	Negative	3	GAIN	Positive	Ductal/NST	NO	Pre	5	Left	3	7	5.03	IDC	24.9	1:DECEASED	Negative	YES	15.5	1:Recurred	1	Primary	Female	HER2+	9.152623927	15	2	1	brca_metabric	0.606	-0.9454	-0.3193	-0.8908	-1.7003	0.5563	0.3711	-1.1801	-0.1463	1.1221
MB-2792	brca_metabric	MB-2792	50.38	MASTECTOMY	Breast Cancer	Breast Invasive Ductal Carcinoma	Low	NO	Her2	2	Positve	Positive	2	GAIN	Negative	Ductal/NST	YES	Post	9	Left	1	2	4.07	IDC	110.7666667	1:DECEASED	Positive	NO	87.4	1:Recurred	1	Primary	Female	ER+/HER2- High Prolif	2.615035408	35	2	1	brca_metabric	1.0406	1.2109	0.3821	-0.235	1.7215	-0.7416	0.0206	-0.9571	0.6418	-0.7124
MB-2847	brca_metabric	MB-2847	65.04	MASTECTOMY	Breast Cancer	Breast Invasive Ductal Carcinoma	High	NO	Her2	2	Positve	Negative	3	GAIN	Positive	Ductal/NST	YES	Post	5	Left	18	9	6.07	IDC	39.53333333	1:DECEASED	Negative	YES	16.26666667	1:Recurred	1	Primary	Female	HER2+	11.76765933	35	3	1	brca_metabric	-0.4587	-0.6499	-0.5778	3.0354	0.1326	-0.5322	-0.4969	0.8761	0.7389	0.6418
MB-2922	brca_metabric	MB-2922	45.74	MASTECTOMY	Breast Cancer	Breast Invasive Ductal Carcinoma	High	YES	Her2	2	Negative	Negative	3	GAIN	Negative	Ductal/NST	NO	Pre	1	Right	8	8	6.05	IDC	14.4	1:DECEASED	Negative	YES	14.2	1:Recurred	1	Primary	Female	ER+/HER2- High Prolif	10.46014163	25	3	1	brca_metabric	-0.8797	0.0949	2.368	0.379	-1.2889	0.1037	-0.6218	0.5532	-0.7234	0.7753
MB-2923	brca_metabric	MB-2923	37.01	MASTECTOMY	Breast Cancer	Breast Invasive Ductal Carcinoma	NA	YES	Her2	2	Negative	Negative	3	GAIN	Positive	Ductal/NST	NO	Pre	5	Right	5	6	6.074	IDC	14.1	1:DECEASED	Negative	YES	11.53333333	1:Recurred	1	Primary	Female	HER2+	7.845106223	37	3	1	brca_metabric	-0.5827	-2.9337	0.0695	-0.1228	-1.0907	0.8847	-0.764	0.1847	-0.0352	0.1872
MB-2964	brca_metabric	MB-2964	69.48	MASTECTOMY	Breast Cancer	Breast Invasive Ductal Carcinoma	Moderate	NO	Her2	2	Positve	Positive	3	GAIN	Negative	Ductal/NST	YES	Post	5	Right	7	8	6.06	IDC	9.6	1:DECEASED	Negative	YES	9.6	1:Recurred	1	Primary	Female	HER2+	10.46014163	30	3	1	brca_metabric	0.4691	1.307	-0.9721	0.8202	-0.4189	0.3967	-0.1718	0.6936	0.7312	0.4537
MB-3025	brca_metabric	MB-3025	37.89	BREAST CONSERVING	Breast Cancer	Breast Invasive Ductal Carcinoma	High	YES	Her2	2	Negative	Negative	3	GAIN	Positive	Ductal/NST	NO	Pre	5	Left	1	2	5.026	IDC	256	0:00	Negative	YES	256	0:Not Recurred	1	Primary	Female	HER2+	2.615035408	13	2	0	brca_metabric	-0.7944	1.809	-1.2417	1.3547	-0.2191	0.9171	-0.2847	-0.3989	0.8032	1.1192
MB-3031	brca_metabric	MB-3031	46.76	MASTECTOMY	Breast Cancer	Breast Invasive Ductal Carcinoma	High	YES	Her2	2	Negative	Positive	3	GAIN	Positive	Medullary	NO	Pre	5	Right	2	4	5.042	IDC	35.63333333	1:DECEASED	Negative	YES	34.73333333	1:Recurred	1	Primary	Female	ER+/HER2- High Prolif	5.230070815	21	2	1	brca_metabric	0.4874	1.016	0.4942	-0.3868	-1.0673	-0.4576	-0.8215	-0.7302	5.0655	-0.2026
MB-3122	brca_metabric	MB-3122	62.39	MASTECTOMY	Breast Cancer	Breast Invasive Ductal Carcinoma	High	NO	Her2	2	Positve	Positive	3	GAIN	Negative	Ductal/NST	YES	Post	9	Right	0	6	4.034	IDC	257.7666667	0:00	Negative	NO	257.7666667	0:Not Recurred	1	Primary	Female	HER2+	7.845106223	17	1	0	brca_metabric	-0.4917	-0.8749	-1.8279	0.4066	-1.2658	0.0767	-0.4574	-0.9621	-0.3316	0.1436
MB-3329	brca_metabric	MB-3329	56.03	MASTECTOMY	Breast Cancer	Breast Invasive Ductal Carcinoma	Moderate	NO	Her2	2	Negative	Negative	3	GAIN	Positive	Ductal/NST	NO	Post	5	Right	0	5	4.04	IDC	37.96666667	1:DECEASED	Negative	YES	24.33333333	1:Recurred	1	Primary	Female	HER2+	6.537588519	20	1	1	brca_metabric	0.2934	-1.2698	1.4965	-1.855	-0.87	-1.5957	-0.6342	-0.3371	-0.2375	0.5142
MB-3355	brca_metabric	MB-3355	48.53	MASTECTOMY	Breast Cancer	Breast Invasive Ductal Carcinoma	High	YES	Her2	2	Negative	Negative	3	GAIN	Positive	Ductal/NST	NO	Pre	5	Right	4	5	6.054	IDC	109	0:00	Negative	YES	109	0:Not Recurred	1	Primary	Female	HER2+	6.537588519	27	3	0	brca_metabric	0.7375	-1.8451	0.8092	0.2687	-0.9211	-1.3089	-0.7739	-1.3508	1.0498	-0.5708
MB-3386	brca_metabric	MB-3386	40.06	MASTECTOMY	Breast Cancer	Breast Invasive Ductal Carcinoma	High	YES	Her2	2	Negative	Negative	3	GAIN	Positive	Ductal/NST	NO	Pre	1	Left	3	6	5.07	IDC	55.63333333	1:DECEASED	Negative	YES	47.66666667	1:Recurred	1	Primary	Female	HER2+	7.845106223	35	2	1	brca_metabric	0.4526	-0.7329	-0.7518	0.6657	-0.8664	-0.2991	-0.2565	-1.1995	1.4833	0.7761
MB-3435	brca_metabric	MB-3435	37.05	MASTECTOMY	Breast Cancer	Breast Invasive Ductal Carcinoma	High	YES	Her2	2	Negative	Negative	3	GAIN	Positive	Ductal/NST	NO	Pre	5	Left	1	9	5.06	IDC	25.43333333	1:DECEASED	Negative	YES	12.9	1:Recurred	1	Primary	Female	HER2+	11.76765933	30	2	1	brca_metabric	-0.2776	-1.2368	0.4434	-0.3765	-0.9084	0.0854	-0.669	-0.3551	0.1463	1.1604
MB-3467	brca_metabric	MB-3467	21.93	MASTECTOMY	Breast Cancer	Breast Mixed Ductal and Lobular Carcinoma	High	YES	Her2	2	Negative	Negative	2	GAIN	Positive	Mixed	NO	Pre	5	Right	6	5	5.07	MDLC	38.8	1:DECEASED	Negative	YES	33.5	1:Recurred	1	Primary	Female	HER2+	6.537588519	35	3	1	brca_metabric	0.5641	0.3713	-0.2429	-1.1653	0.5623	-0.578	-0.8827	0.0965	0.0515	1.8454
MB-3470	brca_metabric	MB-3470	56.4	MASTECTOMY	Breast Cancer	Breast Invasive Ductal Carcinoma	High	YES	Her2	2	Negative	Negative	3	GAIN	Positive	Ductal/NST	NO	Post	5	NA	2	3	5.11	IDC	62.53333333	1:DECEASED	Negative	YES	40.53333333	1:Recurred	1	Primary	Female	HER2+	3.922553111	55	2	1	brca_metabric	0.1012	0.6743	-0.2944	-0.6789	0.0154	0.0306	-0.6678	-0.5972	-0.0607	1.7532
MB-3488	brca_metabric	MB-3488	41.1	MASTECTOMY	Breast Cancer	Breast Invasive Ductal Carcinoma	High	YES	Her2	2	Negative	Positive	3	GAIN	Positive	Ductal/NST	NO	Pre	5	Left	0	2	4.1	IDC	27.46666667	1:DECEASED	Negative	YES	20.86666667	1:Recurred	1	Primary	Female	HER2+	2.615035408	50	2	1	brca_metabric	0.1617	0.5213	0.9992	0.9768	0.2009	-0.3226	0.677	-0.2942	0.2167	-1.084
MB-3497	brca_metabric	MB-3497	53.5	MASTECTOMY	Breast Cancer	Breast Invasive Ductal Carcinoma	High	YES	Her2	2	Negative	Negative	3	GAIN	Positive	Ductal/NST	NO	Post	5	Left	5	7	6.062	IDC	15.5	1:DECEASED	Negative	YES	15.33333333	1:Recurred	1	Primary	Female	HER2+	9.152623927	31	3	1	brca_metabric	-0.233	0.4131	1.2975	0.6235	-0.1618	-0.5797	-0.6347	1.491	-0.9501	1.2152
MB-3528	brca_metabric	MB-3528	71.03	MASTECTOMY	Breast Cancer	Breast Invasive Ductal Carcinoma	NA	NO	Her2	2	Negative	Negative	3	GAIN	Positive	Ductal/NST	NO	Post	5	Left	0	7	4.05	IDC	113.6666667	0:00	Negative	NO	113.6666667	0:Not Recurred	1	Primary	Female	HER2+	9.152623927	25	1	0	brca_metabric	0.5895	-0.5001	-0.0111	-0.6193	-0.3736	-0.1621	-0.2243	-0.6155	1.3656	0.6286
MB-3556	brca_metabric	MB-3556	51.76	MASTECTOMY	Breast Cancer	Breast Invasive Ductal Carcinoma	High	YES	Her2	2	Negative	Negative	3	GAIN	Positive	Medullary	NO	Post	1	Right	2	8	5.16	IDC	38.03333333	1:DECEASED	Negative	YES	33.26666667	1:Recurred	1	Primary	Female	ER+/HER2- High Prolif	10.46014163	80	2	1	brca_metabric	1.2249	-1.2241	1.4218	-0.7007	0.2036	-0.8449	-0.2161	-0.9857	0.0623	1.2546
MB-3576	brca_metabric	MB-3576	53.04	MASTECTOMY	Breast Cancer	Breast Mixed Ductal and Lobular Carcinoma	High	NO	Her2	2	Positve	Positive	3	NEUTRAL	Negative	Mixed	YES	Post	6	Left	0	8	4.074	MDLC	24.86666667	1:DECEASED	Negative	NO	10.13333333	1:Recurred	1	Primary	Female	ER+/HER2- High Prolif	10.46014163	37	1	1	brca_metabric	-1.2655	-0.2921	1.0227	0.5554	-0.0292	-0.7259	-0.5184	1.0659	-0.9171	-1.0641
MB-3606	brca_metabric	MB-3606	68.61	MASTECTOMY	Breast Cancer	Breast Invasive Ductal Carcinoma	High	NO	Her2	2	Negative	Negative	3	GAIN	Positive	Ductal/NST	NO	Post	5	Left	0	8	4.08	IDC	110.6333333	0:00	Negative	YES	110.6333333	0:Not Recurred	1	Primary	Female	HER2+	10.46014163	40	1	0	brca_metabric	0.3947	0.502	1.3625	2.3231	-1.2681	-0.0851	-0.3694	0.6327	0.975	1.1314
MB-3866	brca_metabric	MB-3866	54.29	BREAST CONSERVING	Breast Cancer	Breast Invasive Ductal Carcinoma	High	NO	Her2	2	Negative	Negative	3	GAIN	Positive	Ductal/NST	NO	Post	5	Right	0	9	4.024	IDC	225.5	0:00	Negative	YES	225.5	0:Not Recurred	1	Primary	Female	HER2+	11.76765933	12	1	0	brca_metabric	-0.3178	0.1726	-0.1166	-1.2451	-1.2476	-0.4561	-0.9276	0.8829	-0.4037	0.5702
MB-3978	brca_metabric	MB-3978	57.91	BREAST CONSERVING	Breast Cancer	Breast Invasive Ductal Carcinoma	NA	NO	Her2	2	Negative	Negative	3	GAIN	Positive	Ductal/NST	NO	Post	5	Right	0	9	4.026	IDC	100.8666667	1:DECEASED	Negative	YES	58.46666667	1:Recurred	1	Primary	Female	HER2+	11.76765933	13	1	1	brca_metabric	0.315	-1.1198	0.802	-0.8881	0.184	0.1173	-0.6423	-0.2951	-1.0554	-0.1725
MB-4003	brca_metabric	MB-4003	70.31	MASTECTOMY	Breast Cancer	Breast Invasive Ductal Carcinoma	High	NO	Her2	3	Positve	Positive	2	NEUTRAL	Negative	Ductal/NST	NO	Post	6	Right	0	6	3.04	IDC	106.5666667	1:DECEASED	Positive	YES	26.8	1:Recurred	1	Primary	Female	ER+/HER2- High Prolif	7.845106223	20	1	1	brca_metabric	-1.8762	-0.2008	-1.3856	-0.8384	-0.2676	0.4478	0.5314	-1.7884	0.1174	1.0877
MB-4015	brca_metabric	MB-4015	76.13	MASTECTOMY	Breast Cancer	Breast Invasive Ductal Carcinoma	Moderate	NO	Her2	3	Negative	Negative	2	LOSS	Negative	Ductal/NST	NO	Post	4ER-	Left	0	10	3.06	IDC	11.3	1:DECEASED	Negative	NO	9.366666667	1:Recurred	1	Primary	Female	NA	13.07517704	30	NA	1	brca_metabric	0.4956	-0.4053	0.0902	-1.8834	-0.7074	0.3986	-0.8667	0.6781	1.471	1.8937
MB-4098	brca_metabric	MB-4098	68.55	MASTECTOMY	Breast Cancer	Breast Invasive Ductal Carcinoma	High	NO	Her2	3	Positve	Positive	NA	NEUTRAL	Negative	Ductal/NST	NO	Post	7	Right	0	7	2.1	IDC	176.3666667	0:00	Negative	NO	176.3666667	0:Not Recurred	1	Primary	Female	NA	9.152623927	50	NA	0	brca_metabric	-2.1408	1.9264	-0.3397	0.9171	0.0319	1.7531	-0.3707	-2.6804	1.2114	0.0847
MB-4119	brca_metabric	MB-4119	65.46	MASTECTOMY	Breast Cancer	Breast Invasive Ductal Carcinoma	Moderate	NO	Her2	3	Positve	Positive	2	NEUTRAL	Negative	Ductal/NST	YES	Post	7	Left	1	7	4.04	IDC	67.8	1:DECEASED	Negative	YES	48.83333333	1:Recurred	1	Primary	Female	NA	9.152623927	20	2	1	brca_metabric	-2.2333	-0.662	1.5976	2.6161	1.2131	-0.6823	0.1888	-1.1072	-0.1491	0.4867
MB-4141	brca_metabric	MB-4141	58.32	MASTECTOMY	Breast Cancer	Breast Invasive Ductal Carcinoma	Low	NO	Her2	3	Positve	Positive	3	NEUTRAL	Negative	Ductal/NST	NO	Post	7	Left	0	5	4.03	IDC	147.8333333	1:DECEASED	Positive	YES	13	1:Recurred	1	Primary	Female	ER+/HER2- Low Prolif	6.537588519	15	NA	1	brca_metabric	-1.3692	-0.5001	-0.5706	3.8304	1.0702	0.5414	0.0013	-0.9452	0.4858	0.3925
MB-4171	brca_metabric	MB-4171	64.21	MASTECTOMY	Breast Cancer	Breast Mixed Ductal and Lobular Carcinoma	High	NO	Her2	3	Positve	Positive	3	GAIN	Negative	Mixed	NO	Post	9	Right	0	5	4.086	MDLC	184.7	1:DECEASED	Negative	NO	112.5666667	1:Recurred	1	Primary	Female	ER+/HER2- High Prolif	6.537588519	43	2	1	brca_metabric	-0.0977	-0.2656	-0.215	-1.0786	1.0244	0.0142	-0.1698	-3.5042	1.6842	-0.1707
MB-4222	brca_metabric	MB-4222	58.8	MASTECTOMY	Breast Cancer	Breast Invasive Ductal Carcinoma	High	NO	Her2	3	Positve	Positive	1	LOSS	Negative	Ductal/NST	NO	Post	8	Left	0	5	2.08	IDC	55.23333333	1:DECEASED	Positive	NO	51.26666667	1:Recurred	1	Primary	Female	NA	6.537588519	40	2	1	brca_metabric	-2.9232	1.5793	2.2705	2.3979	0.468	0.3274	0.1354	0.0354	1.098	0.4286
MB-4270	brca_metabric	MB-4270	37.85	MASTECTOMY	Breast Cancer	Breast Invasive Ductal Carcinoma	NA	YES	Her2	3	Negative	Positive	2	GAIN	Positive	Ductal/NST	NO	Pre	9	Right	4	2	5.036	IDC	98.7	1:DECEASED	Positive	YES	93	1:Recurred	1	Primary	Female	HER2+	2.615035408	18	2	1	brca_metabric	-0.499	0.5107	-0.4099	0.5753	0.3866	-0.9696	-0.4992	-0.0259	2.1889	-0.9036
MB-4276	brca_metabric	MB-4276	55.07	MASTECTOMY	Breast Cancer	Breast Invasive Ductal Carcinoma	High	NO	Her2	3	Positve	Positive	2	GAIN	Positive	Ductal/NST	YES	Post	5	Left	1	7	4.07	IDC	132.2	1:DECEASED	Positive	YES	131.9666667	1:Recurred	1	Primary	Female	HER2+	9.152623927	35	2	1	brca_metabric	-0.9523	0.0599	-0.6607	-0.7075	-0.4994	0.5987	-0.6511	-1.4272	0.8537	0.6117
MB-4289	brca_metabric	MB-4289	65.49	MASTECTOMY	Breast Cancer	Breast Invasive Lobular Carcinoma	Moderate	NO	Her2	3	Positve	Positive	1	GAIN	Positive	Lobular	YES	Post	2	Left	0	5	2.04	ILC	96.83333333	1:DECEASED	Negative	YES	81	1:Recurred	1	Primary	Female	ER+/HER2- High Prolif	6.537588519	20	1	1	brca_metabric	-2.1469	-1.3772	-0.4323	-0.3141	-0.1185	1.1853	-0.4349	-2.4854	-0.151	0.6665
MB-4300	brca_metabric	MB-4300	70.58	MASTECTOMY	Breast Cancer	Breast Invasive Ductal Carcinoma	Moderate	NO	Her2	3	Positve	Positive	3	NEUTRAL	Negative	Ductal/NST	YES	Post	6	Left	1	5	5.06	IDC	189.0333333	0:00	Negative	YES	189.0333333	0:Not Recurred	1	Primary	Female	NA	6.537588519	30	2	0	brca_metabric	-1.561	0.8933	1.2484	0.959	-0.4127	-0.538	-0.5997	-1.5556	0.8754	0.2173
MB-4317	brca_metabric	MB-4317	51.93	MASTECTOMY	Breast Cancer	Breast Invasive Ductal Carcinoma	Moderate	NO	Her2	3	Positve	Positive	2	GAIN	Positive	Ductal/NST	YES	Post	5	Right	0	4	3.1	IDC	177.9	0:00	Positive	NO	177.9	0:Not Recurred	1	Primary	Female	NA	5.230070815	50	2	0	brca_metabric	-0.8314	0.1021	0.3527	0.5183	0.8735	-0.3805	-0.5897	-0.8344	2.0066	0.364
MB-4324	brca_metabric	MB-4324	61.22	MASTECTOMY	Breast Cancer	Breast Invasive Ductal Carcinoma	Moderate	NO	Her2	3	Positve	Positive	3	NEUTRAL	Negative	Ductal/NST	YES	Post	6	Left	24	10	6.1	IDC	87.23333333	1:DECEASED	Positive	YES	67.66666667	1:Recurred	1	Primary	Female	NA	13.07517704	50	2	1	brca_metabric	-2.4297	-1.7299	-0.1752	-0.0503	-0.2139	-1.0901	-0.6468	-2.3726	1.8446	-0.0847
MB-4341	brca_metabric	MB-4341	35.14	MASTECTOMY	Breast Cancer	Breast Invasive Ductal Carcinoma	Moderate	YES	Her2	3	Negative	Negative	3	GAIN	Positive	Ductal/NST	NO	Pre	5	Right	18	5	6.08	IDC	33.7	1:DECEASED	Negative	YES	26.63333333	1:Recurred	1	Primary	Female	NA	6.537588519	40	2	1	brca_metabric	-0.701	-1.0628	-0.6601	-0.437	-1.3561	-1.2344	-0.6552	0.6712	-0.2644	1.2172
MB-4348	brca_metabric	MB-4348	61.57	MASTECTOMY	Breast Cancer	Breast Invasive Ductal Carcinoma	Moderate	NO	Her2	3	Positve	Positive	3	GAIN	Positive	Ductal/NST	YES	Post	5	Right	4	9	6.08	IDC	226.2	1:DECEASED	Negative	YES	45.5	1:Recurred	1	Primary	Female	NA	11.76765933	40	2	1	brca_metabric	-0.6025	-0.261	-0.3887	0.6773	-0.1682	-0.1708	-1.0845	-2.1181	-1.0515	0.2969
MB-4350	brca_metabric	MB-4350	35.64	BREAST CONSERVING	Breast Cancer	Breast Invasive Ductal Carcinoma	Moderate	YES	Her2	3	Negative	Negative	3	GAIN	Positive	Ductal/NST	NO	Pre	5	Left	3	2	5.03	IDC	31.06666667	1:DECEASED	Negative	YES	18.13333333	1:Recurred	1	Primary	Female	NA	2.615035408	15	2	1	brca_metabric	-1.4448	1.8254	4.0122	-0.7392	1.2749	1.3014	-0.058	-2.2217	3.0386	-2.9383
MB-4351	brca_metabric	MB-4351	70.27	BREAST CONSERVING	Breast Cancer	Breast Invasive Ductal Carcinoma	Moderate	NO	Her2	3	Positve	Negative	3	NEUTRAL	Negative	Ductal/NST	NO	Post	1	Right	0	9	4.04	IDC	68.13333333	1:DECEASED	Negative	YES	36.66666667	1:Recurred	1	Primary	Female	NA	11.76765933	20	1	1	brca_metabric	-0.6674	-0.4795	0.5858	0.4065	-0.3069	-0.1554	-0.574	-2.5196	0.9977	0.9677
MB-4354	brca_metabric	MB-4354	55.01	MASTECTOMY	Breast Cancer	Breast Invasive Ductal Carcinoma	Moderate	NO	Her2	3	Positve	Negative	2	NEUTRAL	Negative	Ductal/NST	YES	Post	1	Left	2	2	4.07	IDC	15.36666667	1:DECEASED	Negative	YES	9	1:Recurred	1	Primary	Female	NA	2.615035408	35	NA	1	brca_metabric	-0.3473	-0.393	0.6424	-0.8519	1.159	0.5533	-0.7027	-2.2194	1.1275	0.776
MB-4360	brca_metabric	MB-4360	59.16	BREAST CONSERVING	Breast Cancer	Breast Invasive Ductal Carcinoma	Moderate	YES	Her2	3	Negative	Negative	3	GAIN	Positive	Ductal/NST	NO	Post	5	Left	0	9	4.016	IDC	11.86666667	1:DECEASED	Negative	YES	11.26666667	1:Recurred	1	Primary	Female	NA	11.76765933	8	3	1	brca_metabric	-0.6712	2.0105	-0.0893	0.4184	1.8054	0.5107	-0.392	-1.8938	2.8257	-0.6678
MB-4395	brca_metabric	MB-4395	45.21	MASTECTOMY	Breast Cancer	Breast Invasive Ductal Carcinoma	High	NO	Her2	3	Positve	Positive	3	NEUTRAL	Negative	Ductal/NST	YES	Pre	1	Right	0	4	4.06	IDC	139.6	1:DECEASED	Positive	NO	9.533333333	1:Recurred	1	Primary	Female	NA	5.230070815	30	NA	1	brca_metabric	-2.5108	-1.9681	0.4574	0.4361	-0.209	2.2705	-0.3344	-1.7562	0.2501	-0.4648
MB-4434	brca_metabric	MB-4434	74.84	MASTECTOMY	Breast Cancer	Breast Invasive Ductal Carcinoma	Moderate	NO	Her2	3	Positve	Positive	3	NEUTRAL	Negative	Ductal/NST	YES	Post	9	Right	1	1	5.05	IDC	148.1	1:DECEASED	Negative	YES	144.8666667	1:Recurred	1	Primary	Female	NA	1.307517704	25	2	1	brca_metabric	-1.9564	-0.045	0.0231	0.4421	-0.1543	1.5871	-0.1451	-0.1705	-0.0401	0.1027
MB-4548	brca_metabric	MB-4548	50.42	BREAST CONSERVING	Breast Cancer	Breast Invasive Ductal Carcinoma	Moderate	YES	Her2	3	Negative	Negative	3	GAIN	Positive	Medullary	NO	Post	4ER-	Left	1	2	5.002	IDC	322.8333333	0:00	Negative	YES	322.8333333	0:Not Recurred	1	Primary	Female	NA	2.615035408	1	2	0	brca_metabric	-2.427	1.1199	-0.3243	-1.0967	1.4959	4.692	-0.2851	-0.6636	4.0987	-0.4973
MB-4626	brca_metabric	MB-4626	64.61	BREAST CONSERVING	Breast Cancer	Breast Invasive Ductal Carcinoma	High	NO	Her2	3	Positve	Positive	3	GAIN	Positive	Ductal/NST	NO	Post	1	Left	0	5	4.03	IDC	143	1:DECEASED	Negative	YES	96.4	1:Recurred	1	Primary	Female	NA	6.537588519	15	1	1	brca_metabric	-1.7703	-0.8505	1.5535	-1.3443	0.1645	-0.568	-0.4863	-0.7432	0.3844	0.3196
MB-4640	brca_metabric	MB-4640	61.59	BREAST CONSERVING	Breast Cancer	Breast Invasive Ductal Carcinoma	Moderate	NO	Her2	3	Negative	Negative	3	GAIN	Negative	Ductal/NST	NO	Post	7	Right	0	6	4.05	IDC	200.6	0:00	Negative	YES	200.6	0:Not Recurred	1	Primary	Female	ER+/HER2- High Prolif	7.845106223	25	2	0	brca_metabric	-0.4469	-0.0563	1.9481	-1.1913	-0.3138	-0.2204	-0.3221	0.3593	1.2932	0.0484
MB-4643	brca_metabric	MB-4643	78.21	MASTECTOMY	Breast Cancer	Breast Invasive Ductal Carcinoma	Low	NO	Her2	3	Negative	Negative	3	GAIN	Positive	Ductal/NST	NO	Post	5	Left	0	6	4.03	IDC	41.46666667	1:DECEASED	Negative	NO	25.06666667	1:Recurred	1	Primary	Female	HER2+	7.845106223	15	1	1	brca_metabric	-0.5596	-1.1439	1.2849	-0.6209	-0.0556	0.7551	-0.2742	-1.9557	0.0533	-0.6485
MB-4724	brca_metabric	MB-4724	60.44	BREAST CONSERVING	Breast Cancer	Breast Invasive Ductal Carcinoma	High	NO	Her2	3	Negative	Negative	3	GAIN	Positive	Ductal/NST	NO	Post	4ER-	Left	0	6	4.04	IDC	146.0666667	0:00	Negative	YES	146.0666667	0:Not Recurred	1	Primary	Female	HER2+	7.845106223	20	1	0	brca_metabric	1.5776	-0.5868	-0.5719	-0.282	-0.8357	0.4451	-0.3071	0.5236	-0.4906	1.0313
MB-4725	brca_metabric	MB-4725	65.83	MASTECTOMY	Breast Cancer	Breast Invasive Ductal Carcinoma	Moderate	NO	Her2	3	Positve	Positive	3	GAIN	Positive	Ductal/NST	YES	Post	5	Left	1	7	5.052	IDC	98.76666667	1:DECEASED	Positive	NO	74.03333333	1:Recurred	1	Primary	Female	HER2+	9.152623927	26	2	1	brca_metabric	1.0896	-1.3438	-0.9278	2.7307	-0.8884	0.0235	-0.5847	-0.4068	-1.0887	0.7934
MB-4731	brca_metabric	MB-4731	49.43	MASTECTOMY	Breast Cancer	Breast Invasive Ductal Carcinoma	High	YES	Her2	3	Negative	Negative	3	GAIN	Positive	Ductal/NST	NO	Pre	5	Left	1	5	5.12	IDC	44.86666667	1:DECEASED	Negative	NO	33.73333333	1:Recurred	1	Primary	Female	HER2+	6.537588519	60	NA	1	brca_metabric	-0.5596	0.2236	-1.1546	0.3636	-1.3391	7.9657	-0.6809	-0.8564	-0.0912	1.1104
MB-4745	brca_metabric	MB-4745	50.08	BREAST CONSERVING	Breast Cancer	Breast Invasive Ductal Carcinoma	Moderate	YES	Her2	3	Negative	Negative	3	GAIN	Positive	Ductal/NST	NO	Post	5	Right	1	15	5.074	IDC	42.66666667	1:DECEASED	Negative	YES	30.06666667	1:Recurred	1	Primary	Female	HER2+	19.61276556	37	2	1	brca_metabric	-0.3756	0.1573	0.2199	-0.2774	-0.4719	-0.5721	-0.4469	-0.0404	0.4644	3.4687
MB-4763	brca_metabric	MB-4763	44.07	BREAST CONSERVING	Breast Cancer	Breast Invasive Ductal Carcinoma	Moderate	YES	Her2	3	Negative	Negative	3	GAIN	Positive	Ductal/NST	NO	Pre	5	Right	1	4	5.06	IDC	102.1	0:00	Negative	YES	102.1	0:Not Recurred	1	Primary	Female	HER2+	5.230070815	30	2	0	brca_metabric	0.7998	-1.6028	-1.3977	-1.3953	-0.8855	-0.2632	-0.1071	-1.2432	1.2432	1.5651
MB-4836	brca_metabric	MB-4836	55.66	BREAST CONSERVING	Breast Cancer	Breast Invasive Ductal Carcinoma	Moderate	NO	Her2	3	Positve	Positive	3	NEUTRAL	Negative	Ductal/NST	NO	Post	4ER+	Left	0	11	4.032	IDC	23.43333333	1:DECEASED	Positive	YES	14.33333333	1:Recurred	1	Primary	Female	ER+/HER2- High Prolif	14.38269474	16	NA	1	brca_metabric	0.1177	-0.035	-0.5223	0.8544	2.3463	1.0151	-0.5079	-0.7847	0.0559	0.5046
MB-4886	brca_metabric	MB-4886	43.42	MASTECTOMY	Breast Cancer	Breast Invasive Ductal Carcinoma	Moderate	YES	Her2	3	Negative	Negative	3	GAIN	Positive	Ductal/NST	NO	Pre	5	Right	1	13	5.09	IDC	48.16666667	1:DECEASED	Negative	NO	31.5	1:Recurred	1	Primary	Female	HER2+	16.99773015	45	2	1	brca_metabric	0.595	-0.9304	-0.1308	-0.5446	0.3577	-0.619	-0.4692	1.6817	0.2424	0.0163
MB-4928	brca_metabric	MB-4928	75.2	MASTECTOMY	Breast Cancer	Breast Invasive Ductal Carcinoma	Moderate	NO	Her2	3	Positve	Negative	3	GAIN	Negative	Ductal/NST	YES	Post	5	Right	1	10	5.044	IDC	220.0333333	0:00	Negative	NO	220.0333333	0:Not Recurred	1	Primary	Female	NA	13.07517704	22	2	0	brca_metabric	0.201	-0.185	-2.7244	-0.8411	0.1575	-0.373	-1.1439	-0.2798	1.291	0.4016
MB-4929	brca_metabric	MB-4929	59.49	MASTECTOMY	Breast Cancer	Breast Invasive Ductal Carcinoma	Moderate	NO	Her2	3	Positve	Negative	3	GAIN	Positive	Ductal/NST	YES	Post	5	Right	6	10	6.052	IDC	40	1:DECEASED	Negative	YES	12.7	1:Recurred	1	Primary	Female	HER2+	13.07517704	26	2	1	brca_metabric	-1.0042	-0.6735	0.7571	1.4542	-0.3165	0.2625	-0.5732	-0.6505	2.718	0.5774
MB-4935	brca_metabric	MB-4935	36.35	MASTECTOMY	Breast Cancer	Breast Invasive Ductal Carcinoma	Moderate	YES	Her2	3	Negative	Negative	3	GAIN	Positive	Ductal/NST	YES	Pre	5	Left	3	4	5.046	IDC	194.2	0:00	Negative	NO	194.2	0:Not Recurred	1	Primary	Female	HER2+	5.230070815	23	2	0	brca_metabric	0.16	-1.1368	-1.2252	2.3822	-0.0949	-2.3638	-0.3358	-2.041	1.3625	-0.412
MB-4952	brca_metabric	MB-4952	67.15	BREAST CONSERVING	Breast Cancer	Breast Invasive Ductal Carcinoma	Moderate	NO	Her2	3	Negative	Negative	3	GAIN	Positive	Ductal/NST	NO	Post	4ER-	Left	0	10	4.042	IDC	184.4	0:00	Negative	YES	184.4	0:Not Recurred	1	Primary	Female	HER2+	13.07517704	21	2	0	brca_metabric	1.9986	-0.6623	0.654	0.0506	1.037	0.0402	-0.4739	1.0432	0.9753	0.2046
MB-4982	brca_metabric	MB-4982	62.99	MASTECTOMY	Breast Cancer	Breast Invasive Ductal Carcinoma	Moderate	NO	Her2	3	Positve	Negative	3	GAIN	Negative	Ductal/NST	YES	Post	4ER+	Right	5	5	6.034	IDC	19.16666667	1:DECEASED	Negative	YES	9.8	1:Recurred	1	Primary	Female	ER-/HER2-	6.537588519	17	NA	1	brca_metabric	-0.5942	0.7997	-0.1674	0.0829	0.5291	1.2602	1.2965	-0.5723	0.4405	1.6701
MB-4993	brca_metabric	MB-4993	33.55	BREAST CONSERVING	Breast Cancer	Breast Invasive Ductal Carcinoma	High	YES	Her2	3	Negative	Negative	3	NEUTRAL	Negative	Ductal/NST	NO	Pre	4ER-	Left	4	15	6.1	IDC	75.23333333	1:DECEASED	Negative	YES	64.4	1:Recurred	1	Primary	Female	ER-/HER2-	19.61276556	50	2	1	brca_metabric	-0.2741	0.4331	-0.9212	0.4336	-0.082	-0.2337	-0.6188	0.8613	-0.3079	0.294
MB-5004	brca_metabric	MB-5004	42.84	MASTECTOMY	Breast Cancer	Breast Invasive Ductal Carcinoma	High	YES	Her2	3	Negative	Positive	3	NEUTRAL	Negative	Ductal/NST	NO	Pre	4ER-	Left	2	17	5.074	IDC	216.7333333	0:00	Negative	YES	216.7333333	0:Not Recurred	1	Primary	Female	ER+/HER2- Low Prolif	22.22780096	37	2	0	brca_metabric	-1.1843	1.1981	1.4745	1.2747	0.2362	-0.4286	-0.1536	1.2552	0.8753	-0.1172
MB-5008	brca_metabric	MB-5008	65.76	BREAST CONSERVING	Breast Cancer	Breast Invasive Ductal Carcinoma	High	YES	Her2	3	Negative	Negative	3	NEUTRAL	Negative	Ductal/NST	NO	Post	10	Left	2	4	5.12	IDC	223.3	0:00	Negative	YES	223.3	0:Not Recurred	1	Primary	Female	ER-/HER2-	5.230070815	60	3	0	brca_metabric	-1.3306	0.7406	0.4763	-0.8838	-1.5641	-1.4963	-0.6185	0.0141	0.9597	3.3577
MB-5022	brca_metabric	MB-5022	70.71	MASTECTOMY	Breast Cancer	Breast Mixed Ductal and Lobular Carcinoma	Moderate	NO	Her2	3	Positve	Positive	3	GAIN	Positive	Mixed	YES	Post	5	Right	NA	NA	5.062	MDLC	118.6	1:DECEASED	Negative	NO	109	1:Recurred	1	Primary	Female	HER2+	0	31	2	1	brca_metabric	0.9762	-0.3759	-1.9246	-0.9452	0.8718	1.2086	-0.4932	-0.431	-1.3075	0.6391
MB-5063	brca_metabric	MB-5063	41.54	MASTECTOMY	Breast Cancer	Breast Invasive Ductal Carcinoma	High	YES	Her2	3	Negative	Negative	3	GAIN	Positive	Ductal/NST	NO	Pre	5	Right	1	6	5.04	IDC	215.1666667	0:00	Negative	YES	215.1666667	0:Not Recurred	1	Primary	Female	HER2+	7.845106223	20	2	0	brca_metabric	-0.6805	-1.8639	0.8689	-1.2472	-1.2631	-0.4042	-0.6765	1.083	-0.3923	1.5016
MB-5072	brca_metabric	MB-5072	52.23	MASTECTOMY	Breast Cancer	Breast Invasive Ductal Carcinoma	High	YES	Her2	3	Negative	Negative	3	NEUTRAL	Negative	Ductal/NST	NO	Post	4ER-	Left	1	12	5.06	IDC	50.23333333	1:DECEASED	Negative	NO	19.13333333	1:Recurred	1	Primary	Female	ER-/HER2-	15.69021245	30	2	1	brca_metabric	-0.2641	0.1095	0.0804	0.3405	0.0729	0.0704	-0.6617	0.8127	0.3789	1.6372
MB-5120	brca_metabric	MB-5120	47.24	BREAST CONSERVING	Breast Cancer	Breast Invasive Ductal Carcinoma	High	YES	Her2	3	Negative	Negative	3	GAIN	Positive	Ductal/NST	NO	Pre	5	Left	1	9	5.06	IDC	27.8	1:DECEASED	Negative	YES	17.53333333	1:Recurred	1	Primary	Female	HER2+	11.76765933	30	2	1	brca_metabric	-0.5498	-0.1409	1.002	0.8645	-0.4658	2.4103	-0.0516	-1.6496	1.1772	2.1462
MB-5172	brca_metabric	MB-5172	49.57	MASTECTOMY	Breast Cancer	Breast Invasive Ductal Carcinoma	Moderate	YES	Her2	3	Negative	Negative	3	GAIN	Positive	Ductal/NST	YES	Pre	5	Right	7	11	6.08	IDC	184.2666667	0:00	Negative	YES	184.2666667	0:Not Recurred	1	Primary	Female	HER2+	14.38269474	40	3	0	brca_metabric	0.3803	-1.0535	0.7542	0.6901	0.9542	-0.3678	-0.6776	0.2704	0.6878	0.567
MB-5213	brca_metabric	MB-5213	74.98	MASTECTOMY	Breast Cancer	Breast Invasive Ductal Carcinoma	High	YES	Her2	3	Negative	Negative	3	GAIN	Negative	Ductal/NST	YES	Post	5	Left	12	9	6.05	IDC	43.4	1:DECEASED	Negative	YES	22.8	1:Recurred	1	Primary	Female	HER2+	11.76765933	25	3	1	brca_metabric	0.2542	-1.2987	0.1649	0.4961	-1.4041	0.2291	-0.0101	-0.6579	0.7609	1.3822
MB-5231	brca_metabric	MB-5231	61.28	MASTECTOMY	Breast Cancer	Breast Invasive Ductal Carcinoma	Moderate	NO	Her2	3	Negative	Negative	NA	GAIN	Positive	Ductal/NST	YES	Post	5	Left	0	5	3.05	IDC	16.56666667	1:DECEASED	Negative	NO	14.13333333	1:Recurred	1	Primary	Female	HER2+	6.537588519	25	2	1	brca_metabric	0.8278	-0.9556	-2.4201	-0.6699	0.4889	1.6224	-0.353	0.0362	2.983	1.0713
MB-5259	brca_metabric	MB-5259	41.28	MASTECTOMY	Breast Cancer	Breast Invasive Ductal Carcinoma	High	YES	Her2	3	Negative	Negative	3	GAIN	Positive	Ductal/NST	NO	Pre	5	Right	1	11	5.07	IDC	46.16666667	1:DECEASED	Negative	YES	26.5	1:Recurred	1	Primary	Female	HER2+	13.07517704	35	2	1	brca_metabric	0.9857	0.4782	-0.531	-1.2482	-0.068	0.8183	-0.368	-0.4256	0.4845	1.1381
MB-5301	brca_metabric	MB-5301	64.46	BREAST CONSERVING	Breast Cancer	Invasive Breast Carcinoma	Moderate	NO	Her2	3	Negative	Positive	2	NEUTRAL	Negative	NA	NO	Post	8	Left	NA	NA	3.036	BRCA	241.2333333	0:00	Negative	YES	128.3333333	1:Recurred	1	Primary	Female	ER-/HER2-	0	18	1	0	brca_metabric	-0.3701	0.55	0.3306	0.285	0.1805	-0.2287	0.072	0.0017	0.6763	3.2674
MB-5312	brca_metabric	MB-5312	50.6	MASTECTOMY	Breast Cancer	Breast Invasive Ductal Carcinoma	High	YES	Her2	3	Negative	Negative	3	GAIN	Positive	Ductal/NST	NO	Post	5	Right	6	2	6.12	IDC	37.9	1:DECEASED	Negative	NO	4.033333333	1:Recurred	1	Primary	Female	HER2+	2.615035408	60	3	1	brca_metabric	0.4571	-0.6177	0.643	-1.1792	-0.4458	0.2315	-0.4647	-0.7436	0.4977	-0.1783
MB-5313	brca_metabric	MB-5313	79.12	MASTECTOMY	Breast Cancer	Breast Invasive Lobular Carcinoma	Moderate	NO	Her2	3	Positve	Positive	NA	NEUTRAL	Negative	Lobular	YES	Post	1	Right	14	5	3.06	ILC	46.53333333	1:DECEASED	Positive	NO	38.16666667	1:Recurred	1	Primary	Female	ER+/HER2- High Prolif	6.537588519	30	2	1	brca_metabric	1.5181	1.3875	2.1857	0.1252	0.6898	0.4059	-0.8145	-2.2276	1.3106	0.0162
MB-5315	brca_metabric	MB-5315	52.13	MASTECTOMY	Breast Cancer	Breast Invasive Ductal Carcinoma	High	YES	Her2	3	Negative	Negative	3	GAIN	Positive	Ductal/NST	YES	Post	4ER-	Left	16	6	6.16	IDC	43.03333333	1:DECEASED	Negative	YES	34.23333333	1:Recurred	1	Primary	Female	HER2+	7.845106223	80	3	1	brca_metabric	1.3182	0.5238	-0.7318	0.1916	1.9987	0.1233	-0.628	-0.3986	2.8876	1.5454
MB-5327	brca_metabric	MB-5327	66.94	BREAST CONSERVING	Breast Cancer	Breast Invasive Lobular Carcinoma	High	NO	Her2	3	Negative	Negative	2	GAIN	Positive	Lobular	YES	Post	5	Left	0	7	3.05	ILC	163.5333333	0:00	Negative	YES	163.5333333	0:Not Recurred	1	Primary	Female	HER2+	9.152623927	25	2	0	brca_metabric	0.1759	0.5065	0.4949	0.3418	-0.9697	0.2403	-0.7366	-0.562	-1.47	2.6199
MB-5332	brca_metabric	MB-5332	68.93	MASTECTOMY	Breast Cancer	Breast Invasive Ductal Carcinoma	High	NO	Her2	3	Positve	Positive	2	GAIN	Positive	Ductal/NST	YES	Post	5	Left	1	8	4.036	IDC	98.83333333	1:DECEASED	Positive	NO	70.73333333	1:Recurred	1	Primary	Female	ER+/HER2- High Prolif	10.46014163	18	2	1	brca_metabric	0.6237	-1.1101	0.6338	0.3399	-0.7036	-0.1101	-0.5955	-1.2937	-0.0202	2.0211
MB-5366	brca_metabric	MB-5366	75.56	MASTECTOMY	Breast Cancer	Breast Invasive Lobular Carcinoma	High	NO	Her2	3	Positve	Positive	3	GAIN	Negative	Lobular	YES	Post	5	Left	1	2	5.08	ILC	243.1666667	0:00	Negative	NO	243.1666667	0:Not Recurred	1	Primary	Female	HER2+	2.615035408	40	2	0	brca_metabric	0.7832	-0.3429	0.1946	-0.7393	-0.0811	0.5938	-0.6062	-0.0625	1.6009	1.3713
MB-5381	brca_metabric	MB-5381	44	MASTECTOMY	Breast Cancer	Breast Invasive Ductal Carcinoma	Moderate	YES	Her2	3	Negative	Negative	3	GAIN	Positive	Ductal/NST	YES	Pre	5	Right	2	8	5.1	IDC	201.8333333	1:DECEASED	Negative	YES	201.8333333	1:Recurred	1	Primary	Female	HER2+	10.46014163	50	2	1	brca_metabric	0.496	0.0601	1.1125	1.004	0.1467	0.5483	-0.5329	-0.1182	0.7835	-0.2741
MB-5394	brca_metabric	MB-5394	72.18	MASTECTOMY	Breast Cancer	Invasive Breast Carcinoma	Moderate	NO	Her2	3	Positve	Negative	2	GAIN	Positive	NA	YES	Post	1	Right	NA	NA	4.056	BRCA	193.6	0:00	Negative	YES	193.6	0:Not Recurred	1	Primary	Female	NA	0	28	3	0	brca_metabric	-0.0873	-1.858	1.3923	3.8552	0.4807	1.7669	-0.1373	-0.355	2.2112	0.4617
MB-5409	brca_metabric	MB-5409	51.62	MASTECTOMY	Breast Cancer	Breast Invasive Ductal Carcinoma	High	YES	Her2	3	Negative	Negative	3	GAIN	Positive	Ductal/NST	YES	Post	5	Left	5	9	6.044	IDC	198.1333333	0:00	Negative	YES	198.1333333	0:Not Recurred	1	Primary	Female	HER2+	11.76765933	22	2	0	brca_metabric	1.8034	-2.2241	0.9676	1.6781	-1.074	0.1684	-0.3349	0.5542	1.0105	1.9496
MB-5411	brca_metabric	MB-5411	43.61	MASTECTOMY	Breast Cancer	Breast Invasive Ductal Carcinoma	High	YES	Her2	3	Negative	Negative	3	GAIN	Positive	Ductal/NST	NO	Pre	5	Left	1	6	5.036	IDC	26	1:DECEASED	Negative	NO	18.33333333	1:Recurred	1	Primary	Female	HER2+	7.845106223	18	2	1	brca_metabric	-1.0955	2.2912	0.9485	-0.6733	-0.9162	0.3893	-0.7933	0.3724	0.8918	1.4956
MB-5417	brca_metabric	MB-5417	45.8	MASTECTOMY	Breast Cancer	Breast Invasive Ductal Carcinoma	High	YES	Her2	3	Negative	Negative	3	GAIN	Positive	Ductal/NST	NO	Pre	5	Left	4	10	6.12	IDC	107.0666667	0:00	Negative	YES	107.0666667	0:Not Recurred	1	Primary	Female	HER2+	13.07517704	60	3	0	brca_metabric	0.3997	0.323	0.0497	0.3066	0.9899	0.5129	-0.0906	-0.3914	0.3387	0.2485
MB-5446	brca_metabric	MB-5446	51.25	MASTECTOMY	Breast Cancer	Breast Invasive Ductal Carcinoma	Moderate	YES	Her2	3	Negative	Negative	3	NEUTRAL	Negative	Ductal/NST	YES	Post	4ER-	Left	1	7	5.05	IDC	162.8333333	1:DECEASED	Negative	YES	125.4	1:Recurred	1	Primary	Female	ER-/HER2-	9.152623927	25	2	1	brca_metabric	-0.0057	0.183	-3.8179	-0.6021	-0.0811	-0.02	0.0024	0.3275	0.5729	1.6089
MB-5483	brca_metabric	MB-5483	44.5	BREAST CONSERVING	Breast Cancer	Breast Invasive Ductal Carcinoma	High	YES	Her2	3	Negative	Negative	2	GAIN	Positive	Ductal/NST	NO	Pre	5	Right	6	13	5.05	IDC	42.43333333	1:DECEASED	Negative	YES	22	1:Recurred	1	Primary	Female	HER2+	16.99773015	25	2	1	brca_metabric	0.8865	-1.354	2.1816	0.0963	-0.6188	0.5703	-0.1198	-0.3449	-0.8229	-0.1622
MB-5498	brca_metabric	MB-5498	64.1	BREAST CONSERVING	Breast Cancer	Breast Invasive Ductal Carcinoma	Moderate	NO	Her2	3	Positve	Positive	3	GAIN	Negative	Ductal/NST	NO	Post	1	Left	0	6	4.03	IDC	225.1666667	0:00	Negative	YES	225.1666667	0:Not Recurred	1	Primary	Female	HER2+	7.845106223	15	1	0	brca_metabric	0.9492	-0.3654	-0.8607	3.7185	1.0208	-1.0639	-0.3718	-0.6998	0.1223	2.2527
MB-5511	brca_metabric	MB-5511	54.18	BREAST CONSERVING	Breast Cancer	Breast Invasive Ductal Carcinoma	High	NO	Her2	3	Negative	Negative	3	NEUTRAL	Negative	Ductal/NST	NO	Post	10	Left	0	13	4.04	IDC	158.9666667	0:00	Positive	NO	158.9666667	0:Not Recurred	1	Primary	Female	ER-/HER2-	16.99773015	20	1	0	brca_metabric	0.6077	-1.0439	0.5345	0.7329	-0.8318	2.2663	-0.4891	0.2207	-2.0905	0.333
MB-5535	brca_metabric	MB-5535	49.87	MASTECTOMY	Breast Cancer	Breast Invasive Ductal Carcinoma	High	YES	Her2	3	Negative	Negative	3	GAIN	Positive	Ductal/NST	YES	Pre	5	Left	4	5	6.044	IDC	120.1333333	1:DECEASED	Negative	YES	84.43333333	1:Recurred	1	Primary	Female	HER2+	6.537588519	22	2	1	brca_metabric	1.0481	-0.5338	-1.1555	0.0744	0.6679	0.4032	-0.5095	-0.2243	1.32	1.0204
MB-5549	brca_metabric	MB-5549	54.83	BREAST CONSERVING	Breast Cancer	Breast Invasive Ductal Carcinoma	Moderate	YES	Her2	3	Negative	Negative	2	GAIN	Positive	Ductal/NST	NO	Post	1	Left	2	6	4.04	IDC	88.93333333	1:DECEASED	Negative	YES	68.83333333	1:Recurred	1	Primary	Female	ER-/HER2-	7.845106223	20	2	1	brca_metabric	0.2157	-1.4634	-0.1536	0.0869	-1.3735	-0.8689	-0.4405	0.4746	1.4791	-0.0883
MB-5593	brca_metabric	MB-5593	40.53	MASTECTOMY	Breast Cancer	Breast Invasive Lobular Carcinoma	Low	YES	Her2	3	Negative	Negative	3	GAIN	Positive	Lobular	NO	Pre	5	Left	1	11	5.07	ILC	92.5	1:DECEASED	Negative	YES	33.4	1:Recurred	1	Primary	Female	HER2+	14.38269474	35	NA	1	brca_metabric	0.0226	-0.8864	0.1378	1.0418	-0.2662	-0.1577	-0.5128	-1.4618	1.3935	1.8865
MB-6047	brca_metabric	MB-6047	72.94	MASTECTOMY	Breast Cancer	Breast	High	NO	Her2	5	Positve	Positive	2	NEUTRAL	Negative	Other	YES	Post	9	Right	12	14	5.03	BREAST	37.86666667	1:DECEASED	Positive	NO	13.1	1:Recurred	1	Primary	Female	ER+/HER2- High Prolif	18.30524785	15	NA	1	brca_metabric	1.1945	0.9354	0.3231	-1.8766	-0.4749	0.0494	-0.4151	1.9049	0.1594	0.4726
MB-6049	brca_metabric	MB-6049	62.29	MASTECTOMY	Breast Cancer	Breast Invasive Ductal Carcinoma	High	NO	Her2	5	Positve	Positive	2	GAIN	Positive	Ductal/NST	NO	Post	5	Left	0	20	3.08	IDC	264.2333333	0:00	Positive	NO	264.2333333	0:Not Recurred	1	Primary	Female	HER2+	26.15035408	40	NA	0	brca_metabric	-0.461	0.9541	-0.5125	0.7025	-0.0421	0.1139	-0.8703	0.5177	-0.9858	-1.1101
MB-6085	brca_metabric	MB-6085	58.38	MASTECTOMY	Breast Cancer	Breast Invasive Ductal Carcinoma	High	YES	Her2	5	Negative	Negative	2	GAIN	Positive	Ductal/NST	YES	Post	4ER-	Right	4	12	5.052	IDC	23.9	0:00	Negative	NO	23.9	0:Not Recurred	1	Primary	Female	ER-/HER2-	15.69021245	26	NA	0	brca_metabric	1.0382	-0.143	-0.4773	-0.6425	-0.6707	0.6978	-0.3416	-1.1885	0.5356	0.7557
MB-6100	brca_metabric	MB-6100	53.45	BREAST CONSERVING	Breast Cancer	Breast Invasive Ductal Carcinoma	High	YES	Her2	5	Negative	Negative	2	GAIN	Positive	Ductal/NST	NO	Post	5	Left	2	4	4.06	IDC	10.06666667	1:DECEASED	Negative	YES	8.166666667	1:Recurred	1	Primary	Female	NA	5.230070815	30	3	1	brca_metabric	-0.993	0.3125	0.6378	-0.1563	-1.1353	0.4499	-0.6538	-0.301	1.1275	1.0127
MB-6113	brca_metabric	MB-6113	39.41	MASTECTOMY	Breast Cancer	Breast Invasive Ductal Carcinoma	High	YES	Her2	5	Negative	Positive	2	GAIN	Positive	Ductal/NST	NO	Pre	5	Left	2	4	4.04	IDC	124.5666667	1:DECEASED	Negative	NO	123.9666667	1:Recurred	1	Primary	Female	HER2+	5.230070815	20	2	1	brca_metabric	-0.4772	0.0295	-0.1085	-0.9841	-0.4551	-0.2122	-0.033	-0.6589	1.1709	0.3419
MB-6114	brca_metabric	MB-6114	70.76	MASTECTOMY	Breast Cancer	Breast Invasive Ductal Carcinoma	High	YES	Her2	5	Negative	Positive	2	GAIN	Positive	Ductal/NST	NO	Post	5	Right	10	6	5.056	IDC	66.83333333	0:00	Positive	NO	66.83333333	0:Not Recurred	1	Primary	Female	ER+/HER2- High Prolif	7.845106223	28	NA	0	brca_metabric	0.7061	-0.6565	-0.676	0.1625	-0.1406	1.7114	-0.3073	-0.0278	0.9943	0.095
MB-6116	brca_metabric	MB-6116	66.13	MASTECTOMY	Breast Cancer	Breast Invasive Ductal Carcinoma	High	NO	Her2	5	Negative	Positive	2	GAIN	Positive	Ductal/NST	NO	Post	5	Right	0	11	3.06	IDC	193.1333333	0:00	Positive	NO	193.1333333	0:Not Recurred	1	Primary	Female	HER2+	14.38269474	30	NA	0	brca_metabric	0.5133	0.3942	-0.9212	0.4289	-0.6818	0.6783	-0.5498	-0.4701	0.5962	-0.0613
MB-6131	brca_metabric	MB-6131	57.27	MASTECTOMY	Breast Cancer	Breast Invasive Ductal Carcinoma	High	NO	Her2	5	Positve	Negative	2	GAIN	Positive	Ductal/NST	NO	Post	5	Left	0	10	3.122	IDC	257.6666667	0:00	Negative	NO	257.6666667	0:Not Recurred	1	Primary	Female	HER2+	13.07517704	61	NA	0	brca_metabric	-0.7639	0.0709	0.3037	1.0011	-0.9309	-1.9625	-0.9237	-0.3832	1.7323	1.0161
MB-6146	brca_metabric	MB-6146	51.04	MASTECTOMY	Breast Cancer	Breast Invasive Ductal Carcinoma	High	NO	Her2	5	Positve	Positive	3	NEUTRAL	Negative	Ductal/NST	YES	Post	4ER+	Left	3	7	5.012	IDC	89.6	1:DECEASED	Positive	NO	37.2	1:Recurred	1	Primary	Female	ER+/HER2- High Prolif	9.152623927	6	NA	1	brca_metabric	0.0764	-0.1079	0.4775	0.432	-1.0823	0.703	0.0052	-0.1683	-0.2762	-0.8487
MB-6156	brca_metabric	MB-6156	49.5	MASTECTOMY	Breast Cancer	Breast Invasive Ductal Carcinoma	High	NO	Her2	5	Positve	Negative	3	GAIN	Positive	Ductal/NST	NO	Pre	5	Left	0	4	4.05	IDC	58.93333333	1:DECEASED	Positive	NO	29.13333333	1:Recurred	1	Primary	Female	HER2+	5.230070815	25	NA	1	brca_metabric	-0.9	0.5716	1.4526	-0.17	-1.3039	0.9547	-0.5647	-0.7361	0.8419	-0.1575
MB-6160	brca_metabric	MB-6160	46.23	MASTECTOMY	Breast Cancer	Breast Invasive Ductal Carcinoma	Moderate	YES	Her2	5	Negative	Negative	2	GAIN	Positive	Medullary	NO	Pre	9	Right	1	4	4	IDC	247.3666667	0:00	Negative	NO	247.3666667	0:Not Recurred	1	Primary	Female	HER2+	5.230070815	NA	NA	0	brca_metabric	1.4189	0.3315	-0.327	-0.2028	0.2189	1.1008	-0.5114	-1.6852	0.7194	-1.4621
MB-6182	brca_metabric	MB-6182	56.47	BREAST CONSERVING	Breast Cancer	Breast Invasive Ductal Carcinoma	High	NO	Her2	5	Positve	Negative	3	GAIN	Positive	Ductal/NST	NO	Post	1	Left	0	14	4.042	IDC	208.8	0:00	Negative	YES	208.8	0:Not Recurred	1	Primary	Female	HER2+	18.30524785	21	NA	0	brca_metabric	2.0655	0.6169	-0.6077	3.4619	-1.1603	-0.6514	-0.2757	-1.633	1.1164	-0.276
MB-6184	brca_metabric	MB-6184	35.02	MASTECTOMY	Breast Cancer	Breast Invasive Ductal Carcinoma	High	YES	Her2	5	Positve	Positive	3	NEUTRAL	Negative	Ductal/NST	YES	Pre	2	Right	9	5	6.1	IDC	185.7	1:DECEASED	Positive	NO	126.8333333	1:Recurred	1	Primary	Female	ER+/HER2- High Prolif	6.537588519	50	NA	1	brca_metabric	-0.6435	-0.4473	-0.4853	0.2829	-1.2994	0.8599	-0.6713	0.867	-0.3743	0.388
MB-6224	brca_metabric	MB-6224	66.94	MASTECTOMY	Breast Cancer	Breast Invasive Ductal Carcinoma	High	YES	Her2	5	Negative	Negative	3	GAIN	Positive	Ductal/NST	NO	Post	5	Left	31	4	6.02	IDC	35.46666667	1:DECEASED	Positive	YES	26.86666667	1:Recurred	1	Primary	Female	ER-/HER2-	5.230070815	10	2	1	brca_metabric	1.6287	-0.393	0.0058	0.3536	0.8897	0.6114	-0.2375	-0.0816	1.893	0.5251
MB-6314	brca_metabric	MB-6314	68.57	BREAST CONSERVING	Breast Cancer	Breast Invasive Mixed Mucinous Carcinoma	High	NO	Her2	5	Positve	Positive	2	GAIN	Positive	Mucinous	NO	Post	1	Left	0	5	3.028	IMMC	134.8333333	0:00	Negative	NO	36.63333333	1:Recurred	1	Primary	Female	HER2+	6.537588519	14	NA	0	brca_metabric	-0.9488	-1.9272	-1.906	-0.0426	-1.782	-0.9742	0.0194	-0.2042	-0.0912	2.4839
MB-6330	brca_metabric	MB-6330	36.81	MASTECTOMY	Breast Cancer	Breast Invasive Ductal Carcinoma	High	YES	Her2	5	Negative	Negative	2	GAIN	Positive	Ductal/NST	YES	Pre	4ER-	Right	2	4	4.04	IDC	140.3333333	0:00	Negative	YES	140.3333333	0:Not Recurred	1	Primary	Female	HER2+	5.230070815	20	NA	0	brca_metabric	0.9454	-1.4461	0.1871	-0.5681	-0.2833	-0.3884	-0.6755	-0.3188	1.2302	0.6888
MB-6334	brca_metabric	MB-6334	60.12	MASTECTOMY	Breast Cancer	Breast Invasive Ductal Carcinoma	High	NO	Her2	5	Negative	Positive	3	GAIN	Positive	Ductal/NST	YES	Post	9	Right	0	6	4.042	IDC	128.1	0:00	Positive	NO	128.1	0:Not Recurred	1	Primary	Female	HER2+	7.845106223	21	NA	0	brca_metabric	-1.2035	0.7149	0.1801	0.6119	-0.4947	-0.6224	-1.0784	1.609	-0.3946	0.7464
MB-6358	brca_metabric	MB-6358	57.77	MASTECTOMY	Breast Cancer	Breast Invasive Lobular Carcinoma	High	NO	Her2	5	Positve	Negative	2	GAIN	Positive	Lobular	NO	Post	5	Right	0	4	3.05	ILC	37.86666667	1:DECEASED	Negative	NO	37.86666667	1:Recurred	1	Primary	Female	HER2+	5.230070815	25	NA	1	brca_metabric	0.5654	-0.098	-0.2416	-1.1372	0.0639	1.3433	-0.3253	-0.8645	-0.2479	0.1756
MB-6359	brca_metabric	MB-6359	73.42	MASTECTOMY	Breast Cancer	Breast Invasive Ductal Carcinoma	NA	NO	Her2	5	Positve	Positive	2	NEUTRAL	Negative	Ductal/NST	NO	Post	6	Left	0	8	3.044	IDC	85.03333333	1:DECEASED	Negative	NO	71.53333333	1:Recurred	1	Primary	Female	ER+/HER2- High Prolif	10.46014163	22	NA	1	brca_metabric	-0.0554	0.1269	0.7723	1.2036	-0.3165	0.4597	-0.0738	1.3737	0.7675	-0.5315
MB-7018	brca_metabric	MB-7018	72.12	MASTECTOMY	Breast Cancer	Breast Invasive Ductal Carcinoma	Moderate	YES	Her2	4	Negative	Positive	2	NEUTRAL	Negative	Ductal/NST	NO	Post	9	Right	3	5	4.08	IDC	86.53333333	1:DECEASED	Negative	YES	85.7	1:Recurred	1	Primary	Female	ER+/HER2- High Prolif	6.537588519	40	NA	1	brca_metabric	1.2428	1.1543	0.9867	1.9982	0.7156	-0.8269	-0.0051	-0.0907	-0.1683	-1.3633
MB-7020	brca_metabric	MB-7020	44.47	MASTECTOMY	Breast Cancer	Breast Invasive Ductal Carcinoma	Moderate	YES	Her2	4	Negative	Negative	3	GAIN	Positive	Ductal/NST	NO	Pre	5	Left	2	10	5.054	IDC	71.63333333	1:DECEASED	Negative	NO	39.2	1:Recurred	1	Primary	Female	HER2+	13.07517704	27	NA	1	brca_metabric	-0.2021	0.6633	-0.3927	-0.7175	-1.3813	-0.1378	0.0176	1.5482	-0.2927	2.0107
MB-7027	brca_metabric	MB-7027	60.56	MASTECTOMY	Breast Cancer	Breast Invasive Ductal Carcinoma	Moderate	YES	Her2	4	Negative	Negative	3	GAIN	Positive	Ductal/NST	NO	Post	5	Right	12	6	6.03	IDC	36.96666667	1:DECEASED	Negative	YES	30.23333333	1:Recurred	1	Primary	Female	HER2+	7.845106223	15	NA	1	brca_metabric	0.9643	-0.7683	-0.4792	-0.7271	-0.6078	-0.7771	-0.4563	2.1142	-0.5526	0.6646
MB-7035	brca_metabric	MB-7035	45.3	MASTECTOMY	Breast Cancer	Breast Invasive Ductal Carcinoma	Moderate	YES	Her2	4	Negative	Negative	3	GAIN	Positive	Ductal/NST	NO	Pre	5	Right	13	4	6.1	IDC	32.06666667	1:DECEASED	Negative	YES	15.13333333	1:Recurred	1	Primary	Female	HER2+	5.230070815	50	NA	1	brca_metabric	-0.5158	-0.7224	0.3377	-0.1299	-0.6095	-0.4423	-0.5247	1.3087	0.207	-0.0918
MB-7045	brca_metabric	MB-7045	61.39	BREAST CONSERVING	Breast Cancer	Breast Invasive Ductal Carcinoma	High	NO	Her2	4	Negative	Negative	2	NEUTRAL	Negative	Ductal/NST	YES	Post	4ER-	Right	0	3	3.04	IDC	94.93333333	1:DECEASED	Negative	YES	93.4	1:Recurred	1	Primary	Female	ER-/HER2-	3.922553111	20	NA	1	brca_metabric	0.4762	-0.5148	0.7555	-1.7978	0.0586	1.0992	-0.7004	1.7904	0.2501	1.43
MB-7048	brca_metabric	MB-7048	36.27	BREAST CONSERVING	Breast Cancer	Breast Invasive Ductal Carcinoma	High	NO	Her2	4	Positve	Positive	2	NEUTRAL	Negative	Ductal/NST	YES	Pre	1	Right	0	5	3.028	IDC	88.46666667	0:00	Negative	YES	88.46666667	0:Not Recurred	1	Primary	Female	ER+/HER2- High Prolif	6.537588519	14	NA	0	brca_metabric	0.4506	0.4711	0.4567	2.3516	-0.4099	0.939	-0.269	-0.5876	1.2263	-0.1866
MB-7050	brca_metabric	MB-7050	64.99	BREAST CONSERVING	Breast Cancer	Breast Invasive Ductal Carcinoma	Moderate	YES	Her2	4	Positve	Positive	2	GAIN	Positive	Ductal/NST	YES	Post	5	Right	1	5	4.045	IDC	65.13333333	1:DECEASED	Positive	YES	54.33333333	1:Recurred	1	Primary	Female	ER+/HER2- High Prolif	6.537588519	22.5	NA	1	brca_metabric	-1.5876	-0.387	-1.9842	-0.0951	-1.0211	0.0834	-0.6048	0.9131	-0.4303	0.052
MB-7051	brca_metabric	MB-7051	63.44	BREAST CONSERVING	Breast Cancer	Breast Invasive Ductal Carcinoma	High	NO	Her2	4	Positve	Positive	2	NEUTRAL	Negative	Ductal/NST	YES	Post	6	Left	0	4	3.04	IDC	85.93333333	1:DECEASED	Negative	YES	73.33333333	1:Recurred	1	Primary	Female	ER+/HER2- High Prolif	5.230070815	20	NA	1	brca_metabric	-0.5046	1.3594	-0.0409	2.5919	-0.5666	0.2232	-0.3175	0.1025	-0.5439	-1.4302
MB-7059	brca_metabric	MB-7059	50.55	MASTECTOMY	Breast Cancer	Invasive Breast Carcinoma	High	YES	Her2	4	Negative	Negative	3	GAIN	Positive	NA	NO	Post	5	Left	23	6	6.048	BRCA	119.3333333	0:00	Negative	YES	119.3333333	0:Not Recurred	1	Primary	Female	HER2+	7.845106223	24	NA	0	brca_metabric	0.779	-0.2424	0.5313	0.4508	-0.5627	0.3786	-0.4289	1.0739	-0.5157	0.7132
MB-7066	brca_metabric	MB-7066	64.24	BREAST CONSERVING	Breast Cancer	Breast Invasive Ductal Carcinoma	Low	YES	Her2	4	Negative	Negative	3	GAIN	Negative	Ductal/NST	NO	Post	3	Right	1	7	5.037	IDC	89.76666667	0:00	Negative	YES	89.76666667	0:Not Recurred	1	Primary	Female	ER+/HER2- Low Prolif	9.152623927	18.5	NA	0	brca_metabric	-0.3607	-0.4234	0.4805	0.7439	0.1232	-0.1957	-0.4882	-1.4727	-0.4102	0.2336
MB-7067	brca_metabric	MB-7067	69.64	MASTECTOMY	Breast Cancer	Breast Invasive Ductal Carcinoma	Low	NO	Her2	4	Negative	Negative	2	GAIN	Positive	Ductal/NST	YES	Post	5	Left	0	4	3.031	IDC	105	0:00	Negative	NO	105	0:Not Recurred	1	Primary	Female	HER2+	5.230070815	15.5	NA	0	brca_metabric	-0.0412	0.5146	0.1935	-0.9852	-0.2399	-0.5962	1.6063	0.5341	0.3558	1.277
MB-7068	brca_metabric	MB-7068	58.95	BREAST CONSERVING	Breast Cancer	Breast Invasive Ductal Carcinoma	High	NO	Her2	4	Positve	Positive	3	GAIN	Positive	Ductal/NST	YES	Post	9	Left	0	8	4.052	IDC	98.46666667	0:00	Negative	YES	98.46666667	0:Not Recurred	1	Primary	Female	HER2+	9.152623927	26	NA	0	brca_metabric	0.4486	-0.8217	0.4416	0.743	-0.985	0.6004	-0.6562	1.0816	0.1048	0.0609
MB-7069	brca_metabric	MB-7069	67.6	BREAST CONSERVING	Breast Cancer	Breast Invasive Ductal Carcinoma	Moderate	NO	Her2	4	Positve	Negative	3	GAIN	Positive	Ductal/NST	YES	Post	5	Left	0	14	4.043	IDC	114.6	0:00	Negative	YES	114.6	0:Not Recurred	1	Primary	Female	HER2+	18.30524785	21.5	NA	0	brca_metabric	0.3305	-1.3508	0.7747	-0.369	-0.4347	-2.1602	-0.5998	0.1282	-0.6373	0.6166
MB-7070	brca_metabric	MB-7070	68.76	MASTECTOMY	Breast Cancer	Breast Invasive Ductal Carcinoma	High	NO	Her2	4	Positve	Positive	3	GAIN	Negative	Ductal/NST	YES	Post	9	Left	2	6	5.004	IDC	108.0666667	0:00	Positive	NO	108.0666667	0:Not Recurred	1	Primary	Female	ER+/HER2- High Prolif	7.845106223	2	NA	0	brca_metabric	0.7835	-0.2202	0.0804	-0.742	0.2682	-0.2427	-0.1624	0.2851	-0.0962	-0.4509
MB-7071	brca_metabric	MB-7071	27.56	BREAST CONSERVING	Breast Cancer	Breast Invasive Lobular Carcinoma	Moderate	NO	Her2	4	Positve	Positive	3	NEUTRAL	Negative	Lobular	NO	Pre	3	Left	0	22	4.036	ILC	102.0666667	0:00	Positive	YES	102.0666667	0:Not Recurred	1	Primary	Female	ER+/HER2- High Prolif	28.76538948	18	NA	0	brca_metabric	1.0333	0.4478	1.8334	1.3457	-0.6353	0.6128	-0.8825	1.4581	0.636	-1.2354
MB-7082	brca_metabric	MB-7082	57.07	BREAST CONSERVING	Breast Cancer	Breast Invasive Ductal Carcinoma	High	YES	Her2	4	Negative	Negative	3	GAIN	Positive	Ductal/NST	NO	Post	5	Right	1	2	5.04	IDC	98.26666667	0:00	Negative	YES	98.26666667	0:Not Recurred	1	Primary	Female	HER2+	2.615035408	20	NA	0	brca_metabric	-0.409	0.4403	-0.2147	1.3555	-0.2148	0.7185	-0.6055	0.3093	0.3194	-0.1781
MB-7088	brca_metabric	MB-7088	72.05	MASTECTOMY	Breast Cancer	Breast Invasive Ductal Carcinoma	Moderate	NO	Her2	4	Positve	Positive	3	GAIN	Positive	Ductal/NST	YES	Post	5	NA	2	9	5.05	IDC	123.5333333	0:00	Negative	NO	123.5333333	0:Not Recurred	1	Primary	Female	HER2+	11.76765933	25	NA	0	brca_metabric	0.2724	-0.5001	0.938	0.1365	-0.8643	0.725	-0.425	-1.358	0.5093	0.3565
MB-7092	brca_metabric	MB-7092	55.67	BREAST CONSERVING	Breast Cancer	Breast Mixed Ductal and Lobular Carcinoma	High	NO	Her2	4	Negative	Positive	1	NEUTRAL	Negative	Mixed	YES	Post	1	NA	0	10	2.04	MDLC	122.4	0:00	Positive	YES	122.4	0:Not Recurred	1	Primary	Female	ER+/HER2- High Prolif	13.07517704	20	NA	0	brca_metabric	0.78	-0.9632	1.6124	1.4285	-0.2575	-0.8605	-0.5461	-1.3192	0.2974	-0.2794
MB-7135	brca_metabric	MB-7135	56.93	BREAST CONSERVING	Breast Cancer	Breast Invasive Ductal Carcinoma	Low	YES	Her2	4	Negative	Negative	3	GAIN	Positive	Ductal/NST	YES	Post	5	NA	16	7	6.052	IDC	26.73333333	1:DECEASED	Negative	YES	14.46666667	1:Recurred	1	Primary	Female	HER2+	9.152623927	26	NA	1	brca_metabric	-0.2439	-1.4618	1.1075	-1.2333	-0.2536	0.1218	-0.1587	-0.1134	-0.5996	1.6832
MB-7143	brca_metabric	MB-7143	61.38	BREAST CONSERVING	Breast Cancer	Breast Invasive Ductal Carcinoma	High	NO	Her2	4	Negative	Negative	3	GAIN	Positive	Ductal/NST	YES	Post	5	Left	0	1	4.068	IDC	186.3666667	0:00	Negative	YES	186.3666667	0:Not Recurred	1	Primary	Female	HER2+	1.307517704	34	NA	0	brca_metabric	-0.7837	0.398	-1.0001	1.0315	-1.0971	-0.1694	-0.4878	0.1412	-0.4393	1.8446
MB-7153	brca_metabric	MB-7153	74.11	MASTECTOMY	Breast Cancer	Breast Invasive Ductal Carcinoma	High	NO	Her2	4	Positve	Positive	2	NEUTRAL	Negative	Ductal/NST	YES	Post	8	Right	0	12	3.05	IDC	142.8	0:00	Negative	NO	142.8	0:Not Recurred	1	Primary	Female	ER+/HER2- High Prolif	15.69021245	25	NA	0	brca_metabric	-0.7334	0.2638	0.7742	-0.1028	-1.0442	-1.2616	-0.9457	0.5983	0.1859	-0.4161
MB-7160	brca_metabric	MB-7160	51.34	BREAST CONSERVING	Breast Cancer	Breast Invasive Ductal Carcinoma	High	NO	Her2	4	Positve	Positive	3	GAIN	Negative	Ductal/NST	YES	Post	9	Left	0	11	4.046	IDC	148.0666667	0:00	Positive	YES	148.0666667	0:Not Recurred	1	Primary	Female	ER+/HER2- High Prolif	14.38269474	23	NA	0	brca_metabric	-1.1177	-0.2548	-0.0041	0.4781	-0.7687	-0.5283	-0.3492	1.6445	-0.0498	1.2618
MB-7167	brca_metabric	MB-7167	43.26	MASTECTOMY	Breast Cancer	Breast Invasive Ductal Carcinoma	High	NO	Her2	4	Positve	Positive	2	NEUTRAL	Negative	Ductal/NST	YES	Pre	8	Left	0	5	3.17	IDC	141.0333333	0:00	Positive	YES	141.0333333	0:Not Recurred	1	Primary	Female	ER+/HER2- Low Prolif	6.537588519	85	NA	0	brca_metabric	-0.0908	0.2164	-0.6319	-1.323	-0.0561	0.6392	1.9832	1.8614	-1.6144	-0.7304
MB-7182	brca_metabric	MB-7182	58.26	MASTECTOMY	Breast Cancer	Breast Invasive Ductal Carcinoma	Moderate	YES	Her2	4	Positve	Positive	3	NEUTRAL	Negative	Ductal/NST	YES	Post	9	NA	0	6	4.054	IDC	49.46666667	1:DECEASED	Negative	NO	33.96666667	1:Recurred	1	Primary	Female	ER+/HER2- High Prolif	7.845106223	27	NA	1	brca_metabric	-0.4286	1.6397	0.8726	0.7883	-0.7465	-0.5567	1.1007	1.2882	0.5064	-0.1942
MB-7196	brca_metabric	MB-7196	67.99	MASTECTOMY	Breast Cancer	Breast Invasive Ductal Carcinoma	High	NO	Her2	4	Positve	Positive	3	NEUTRAL	Negative	Ductal/NST	YES	Post	9	Right	4	5	6.15	IDC	107.1	1:DECEASED	Positive	YES	102	1:Recurred	1	Primary	Female	ER+/HER2- High Prolif	6.537588519	75	NA	1	brca_metabric	0.4792	-0.2137	-0.7251	-0.5204	-0.6345	-0.2312	-0.5175	-0.1835	0.2096	-0.4789
MB-7207	brca_metabric	MB-7207	43.28	MASTECTOMY	Breast Cancer	Breast Invasive Ductal Carcinoma	NA	YES	Her2	4	Negative	Negative	NA	GAIN	Positive	Ductal/NST	YES	Pre	1	Right	1	4	2.06	IDC	55.73333333	1:DECEASED	Negative	YES	14.93333333	1:Recurred	1	Primary	Female	ER-/HER2-	5.230070815	30	NA	1	brca_metabric	1.3585	0.5227	1.9609	-0.4606	0.7803	-1.1884	-0.8723	-0.4502	0.9221	0.419
MB-7238	brca_metabric	MB-7238	71.11	MASTECTOMY	Breast Cancer	Breast Invasive Ductal Carcinoma	High	NO	Her2	4	Positve	Positive	3	NEUTRAL	Negative	Ductal/NST	YES	Post	8	NA	0	7	4.054	IDC	23.26666667	1:DECEASED	Negative	NO	10.26666667	1:Recurred	1	Primary	Female	ER+/HER2- High Prolif	9.152623927	27	NA	1	brca_metabric	0.1804	-2.0855	0.2442	0.1937	0.4789	4e-04	-0.6798	1.7075	-0.5221	0.3597
MB-7250	brca_metabric	MB-7250	48.45	BREAST CONSERVING	Breast Cancer	Breast Invasive Ductal Carcinoma	Moderate	NO	Her2	4	Negative	Negative	3	GAIN	Positive	Ductal/NST	NO	Pre	5	NA	0	10	4.0354	IDC	51	1:DECEASED	Negative	YES	10.5	1:Recurred	1	Primary	Female	HER2+	13.07517704	17.7	NA	1	brca_metabric	0.5029	1.0257	-1.0418	-1.8407	-0.0292	1.5946	-0.2141	1.1564	0.3418	-0.3894
MB-7251	brca_metabric	MB-7251	54.66	MASTECTOMY	Breast Cancer	Breast Invasive Ductal Carcinoma	Moderate	NO	Her2	4	Positve	Negative	3	GAIN	Positive	Ductal/NST	YES	Post	5	NA	5	1	6.03094	IDC	21.56666667	1:DECEASED	Negative	NO	19.73333333	1:Recurred	1	Primary	Female	HER2+	1.307517704	15.47	NA	1	brca_metabric	0.7246	0.5349	1.4733	0.1634	0.4341	0.9657	-0.1123	-0.2534	1.1709	1.3434
MB-7256	brca_metabric	MB-7256	50.92	BREAST CONSERVING	Breast Cancer	Breast Invasive Ductal Carcinoma	High	YES	Her2	4	Negative	Negative	2	GAIN	Positive	Ductal/NST	YES	Post	5	NA	17	4	5.08	IDC	34.7	1:DECEASED	Negative	YES	28	1:Recurred	1	Primary	Female	HER2+	5.230070815	40	NA	1	brca_metabric	0.3803	-0.4855	0.4488	0.2924	0.5241	-0.2005	-0.3857	0.5731	1.3935	1.0505
MB-7260	brca_metabric	MB-7260	52.41	BREAST CONSERVING	Breast Cancer	Breast Invasive Ductal Carcinoma	Moderate	YES	Her2	4	Negative	Positive	3	GAIN	Positive	Ductal/NST	NO	Post	5	Right	7	9	6.0483	IDC	31.16666667	0:00	Negative	YES	31.16666667	0:Not Recurred	1	Primary	Female	HER2+	11.76765933	24.15	NA	0	brca_metabric	-1.142	0.1127	1.5173	1.9972	-0.1648	0.3992	-0.7739	1.0416	1.1089	0.6536
MB-7273	brca_metabric	MB-7273	47.47	BREAST CONSERVING	Breast Cancer	Breast Invasive Lobular Carcinoma	High	YES	Her2	4	Negative	Negative	3	GAIN	Positive	Lobular	NO	Pre	5	Left	1	5	5.04	ILC	208.2	0:00	Negative	YES	208.2	0:Not Recurred	1	Primary	Female	HER2+	6.537588519	20	NA	0	brca_metabric	1.7302	-0.8916	-0.5259	-0.627	-1.5571	0.0022	-0.4374	0.8987	-0.7911	1.0029
MB-7275	brca_metabric	MB-7275	30.02	MASTECTOMY	Breast Cancer	Breast Invasive Ductal Carcinoma	High	YES	Her2	4	Negative	Negative	3	GAIN	Positive	Ductal/NST	NO	Pre	5	Right	3	8	5.04	IDC	44.4	1:DECEASED	Positive	NO	22.93333333	1:Recurred	1	Primary	Female	HER2+	10.46014163	20	NA	1	brca_metabric	1.6242	0.4868	-0.1985	0.3563	0.2145	-0.2208	-0.0995	0.2417	-0.608	-0.4305
MB-7279	brca_metabric	MB-7279	86.14	MASTECTOMY	Breast Cancer	Breast Invasive Ductal Carcinoma	High	NO	Her2	4	Positve	Positive	2	GAIN	Negative	Ductal/NST	YES	Post	9	NA	3	4	4.1	IDC	21.3	1:DECEASED	Positive	NO	19.33333333	1:Recurred	1	Primary	Female	HER2+	5.230070815	50	NA	1	brca_metabric	-0.4048	-0.5295	0.3289	-1.0963	-1.0576	-0.5947	-0.6523	-0.1863	1.7505	1.0786
MB-7281	brca_metabric	MB-7281	51.22	MASTECTOMY	Breast Cancer	Breast Invasive Ductal Carcinoma	Moderate	YES	Her2	4	Positve	Negative	3	GAIN	Positive	Ductal/NST	YES	Post	5	NA	3	3	5.032	IDC	49.53333333	1:DECEASED	Negative	YES	24.86666667	1:Recurred	1	Primary	Female	HER2+	3.922553111	16	NA	1	brca_metabric	0.58	0.5028	0.0584	0.6253	-0.2643	-0.1804	-0.2052	0.856	1.2077	0.4119
[truncated: 169 more columns]
