# Supplementary material for: Cell–cell junction gene signatures as subtype-specific prognostic biomarkers in breast cancer
Source: PLoS One. 2026 Jun 29;21(6):e0352254. doi: 10.1371/journal.pone.0352254 (PMC13313366; doi:10.1371/journal.pone.0352254)
Supplement: S1 File — This ZIP archive contains R scripts and lightweight input files used for the main analyses, including processed input tables, annotation files, and gene lists. (ZIP) [file pone.0352254.s014.zip › input/processed/discovery/01_gene_level_cox/metabric/metabric_discovery_luma_dss.csv]

SAMPLE_ID	Study.ID	Patient.ID	Age.at.Diagnosis	Type.of.Breast.Surgery	Cancer.Type	Cancer.Type.Detailed	Cellularity	Chemotherapy	Pam50_Claudin_low_subtype	Cohort	ER.status.measured.by.IHC	ER.Status	Neoplasm.Histologic.Grade	HER2.status.measured.by.SNP6	HER2.Status	Tumor.Other.Histologic.Subtype	Hormone.Therapy	Inferred.Menopausal.State	Integrative.Cluster	Primary.Tumor.Laterality	Lymph.nodes.examined.positive	Mutation.Count	Nottingham.prognostic.index	Oncotree.Code	Overall.Survival..Months.	Overall.Survival.Status	PR.Status	Radio.Therapy	Relapse.Free.Status..Months.	Relapse.Free.Status	Number.of.Samples.Per.Patient	Sample.Type	Sex	X3.Gene.classifier.subtype	TMB..nonsynonymous.	Tumor.Size	Tumor.Stage	Patient.s.Vital.Status	STUDY_ID	PECAM1	ARL2	TGFB1	FBF1	CLDN5	TMIGD1	WNT11	FER	CSK	LSR
MB-0002	brca_metabric	MB-0002	43.19	BREAST CONSERVING	Breast Cancer	Breast Invasive Ductal Carcinoma	High	NO	LumA	1	Positve	Positive	3	NEUTRAL	Negative	Ductal/NST	YES	Pre	4ER+	Right	0	2	4.02	IDC	84.63333333	0:00	Positive	YES	84.63333333	0:Not Recurred	1	Primary	Female	ER+/HER2- High Prolif	2.615035408	10	1	0	brca_metabric	-1.8653	1.8249	0.0581	-1.4857	-1.0769	0.3687	-0.6944	-0.0333	-1.5235	0.7104
MB-0036	brca_metabric	MB-0036	85.49	MASTECTOMY	Breast Cancer	Breast Invasive Ductal Carcinoma	Moderate	NO	LumA	1	Positve	Positive	2	NEUTRAL	Negative	Ductal/NST	YES	Post	3	Left	0	1	3.044	IDC	132.0333333	1:DECEASED	Positive	YES	124.9666667	1:Recurred	1	Primary	Female	ER+/HER2- Low Prolif	1.307517704	22	4	1	brca_metabric	0.1549	1.1749	0.0803	0.2952	1.044	-1.2817	-0.2114	0.3761	-1.0289	0.0228
MB-0059	brca_metabric	MB-0059	75.58	MASTECTOMY	Breast Cancer	Breast Invasive Ductal Carcinoma	High	NO	LumA	1	Positve	Positive	3	NEUTRAL	Negative	Ductal/NST	YES	Post	8	Left	NA	NA	4.034	IDC	160.9	0:00	Positive	YES	160.9	0:Not Recurred	1	Primary	Female	ER+/HER2- High Prolif	0	17	1	0	brca_metabric	-1.0561	-0.3497	0.2343	0.0855	-1.1563	-0.3046	-0.3818	-0.7123	-1.1235	-1.1927
MB-0068	brca_metabric	MB-0068	51.01	BREAST CONSERVING	Breast Cancer	Breast Invasive Ductal Carcinoma	High	NO	LumA	1	Positve	Positive	1	LOSS	Negative	Tubular/ cribriform	YES	Post	3	Left	1	2	3.024	IDC	103.1333333	0:00	Positive	YES	103.1333333	0:Not Recurred	1	Primary	Female	NA	2.615035408	12	2	0	brca_metabric	0.0244	-1.1463	-0.0855	0.1558	-1.0918	-1.4167	-1.0436	0.1674	-1.9954	-1.2296
MB-0097	brca_metabric	MB-0097	78.19	MASTECTOMY	Breast Cancer	Breast Invasive Ductal Carcinoma	High	NO	LumA	1	Positve	Positive	3	NEUTRAL	Negative	Ductal/NST	YES	Post	8	Left	3	2	5.06	IDC	98.7	0:00	Positive	YES	98.7	0:Not Recurred	1	Primary	Female	NA	2.615035408	30	2	0	brca_metabric	-1.6532	-1.8053	-1.1156	-0.3216	-0.9394	1.4452	0.0259	0.8911	-0.8187	-0.963
MB-0106	brca_metabric	MB-0106	49.87	MASTECTOMY	Breast Cancer	Breast Invasive Ductal Carcinoma	Moderate	YES	LumA	1	Positve	Positive	1	NEUTRAL	Negative	Ductal/NST	YES	Pre	8	Left	5	4	4.14	IDC	85.33333333	0:00	Positive	YES	85.33333333	0:Not Recurred	1	Primary	Female	ER+/HER2- Low Prolif	5.230070815	70	3	0	brca_metabric	-0.7727	1.1215	0.3001	-0.6589	0.5826	-1.1061	0.7225	1.1173	-0.7349	-1.3185
MB-0111	brca_metabric	MB-0111	54.23	MASTECTOMY	Breast Cancer	Breast Invasive Ductal Carcinoma	High	NO	LumA	1	Positve	Positive	1	NEUTRAL	Negative	Ductal/NST	YES	Post	3	Right	0	4	2.054	IDC	127.1	0:00	Positive	NO	127.1	0:Not Recurred	1	Primary	Female	ER+/HER2- Low Prolif	5.230070815	27	2	0	brca_metabric	0.143	0.033	0.0187	-1.8672	-0.2652	0.1861	0.5347	1.5061	-1.3742	0.7699
MB-0112	brca_metabric	MB-0112	83.89	MASTECTOMY	Breast Cancer	Breast Invasive Lobular Carcinoma	High	NO	LumA	1	Positve	Positive	3	NEUTRAL	Negative	Lobular	YES	Post	3	Right	14	8	6.3	ILC	39.16666667	1:DECEASED	Negative	YES	25.46666667	1:Recurred	1	Primary	Female	ER+/HER2- Low Prolif	10.46014163	150	3	1	brca_metabric	0.5893	0.6229	-0.7009	-1.0461	-0.1046	-0.4664	-0.4584	-0.2355	-1.2705	0.7296
MB-0114	brca_metabric	MB-0114	48.59	MASTECTOMY	Breast Cancer	Breast Invasive Ductal Carcinoma	Low	NO	LumA	1	Positve	Positive	2	NEUTRAL	Negative	Ductal/NST	YES	Pre	8	Left	0	3	3.06	IDC	13.4	0:00	Positive	NO	13.4	0:Not Recurred	1	Primary	Female	ER+/HER2- High Prolif	3.922553111	30	2	0	brca_metabric	-1.2683	0.0091	0.4308	0.573	-0.8198	0.914	3.1725	0.2572	-0.2155	-0.1267
MB-0117	brca_metabric	MB-0117	60.07	BREAST CONSERVING	Breast Cancer	Breast Mixed Ductal and Lobular Carcinoma	Moderate	NO	LumA	1	Positve	Positive	2	NEUTRAL	Negative	Mixed	YES	Post	1	Right	1	2	4.046	MDLC	2.4	0:00	Negative	YES	2.4	0:Not Recurred	1	Primary	Female	ER+/HER2- Low Prolif	2.615035408	23	2	0	brca_metabric	0.2296	-0.4507	0.9662	-0.3041	0.3178	0.1117	0.6985	0.3764	-0.8163	-0.4083
MB-0121	brca_metabric	MB-0121	78.73	MASTECTOMY	Breast Cancer	Breast Invasive Ductal Carcinoma	Moderate	NO	LumA	1	Positve	Positive	2	NEUTRAL	Negative	Ductal/NST	YES	Post	8	Left	6	4	5.06	IDC	152.2	0:00	Negative	YES	152.2	0:Not Recurred	1	Primary	Female	ER+/HER2- Low Prolif	5.230070815	30	2	0	brca_metabric	0.1711	0.7942	0.1734	0.0868	0.1093	-0.246	4.6708	0.057	-0.6289	-0.8021
MB-0122	brca_metabric	MB-0122	58.95	BREAST CONSERVING	Breast Cancer	Breast Invasive Ductal Carcinoma	Moderate	NO	LumA	1	Positve	Positive	1	NEUTRAL	Negative	Ductal/NST	YES	Post	8	Right	1	5	3.04	IDC	138.9	0:00	Positive	YES	138.9	0:Not Recurred	1	Primary	Female	ER+/HER2- Low Prolif	6.537588519	20	2	0	brca_metabric	-0.8864	0.7049	0.352	0.2445	-0.1333	-0.1519	4.9005	0.8673	-1.3724	-0.4045
MB-0124	brca_metabric	MB-0124	43.46	BREAST CONSERVING	Breast Cancer	Breast Mixed Ductal and Lobular Carcinoma	Low	YES	LumA	1	Positve	Positive	2	NEUTRAL	Negative	Mixed	YES	Pre	8	Left	2	1	4.1	MDLC	118.2	0:00	Positive	YES	118.2	0:Not Recurred	1	Primary	Female	ER+/HER2- Low Prolif	1.307517704	50	3	0	brca_metabric	1.3846	0.6891	-0.4168	-0.0985	1.3469	-0.5307	-0.434	-0.5015	-0.5266	-0.6976
MB-0126	brca_metabric	MB-0126	61.95	MASTECTOMY	Breast Cancer	Breast Invasive Ductal Carcinoma	Moderate	NO	LumA	1	Positve	Positive	2	NEUTRAL	Negative	Ductal/NST	YES	Post	8	Right	0	NA	3.07	IDC	127.6333333	0:00	Positive	YES	41.73333333	1:Recurred	1	Primary	Female	ER+/HER2- Low Prolif	0	35	2	0	brca_metabric	-0.2289	-0.3006	-0.3158	-0.5265	-0.0823	-1.4588	-0.958	-0.9716	-0.6723	-0.6598
MB-0130	brca_metabric	MB-0130	56.75	MASTECTOMY	Breast Cancer	Breast Invasive Ductal Carcinoma	Low	NO	LumA	1	Positve	Positive	1	GAIN	Positive	Ductal/NST	YES	Post	5	Left	0	NA	2.034	IDC	153.5666667	0:00	Negative	NO	153.5666667	0:Not Recurred	1	Primary	Female	HER2+	0	17	1	0	brca_metabric	0.3544	0.7895	-0.3172	-1.4942	0.8651	-1.0565	-0.2622	0.2254	0.1703	-0.8259
MB-0131	brca_metabric	MB-0131	69.16	MASTECTOMY	Breast Cancer	Breast Invasive Ductal Carcinoma	Moderate	YES	LumA	1	Positve	Positive	3	NEUTRAL	Negative	Ductal/NST	YES	Post	8	Left	0	5	4.078	IDC	66.63333333	1:DECEASED	Negative	YES	64.43333333	1:Recurred	1	Primary	Female	ER+/HER2- High Prolif	6.537588519	39	2	1	brca_metabric	0.0777	0.3873	-3.1811	0.4071	-0.9639	-0.3957	-0.7323	0.3394	-0.8416	-0.7014
MB-0133	brca_metabric	MB-0133	58.89	BREAST CONSERVING	Breast Cancer	Breast Mixed Ductal and Lobular Carcinoma	Moderate	YES	LumA	1	Positve	Positive	1	NEUTRAL	Negative	Mixed	YES	Post	8	Left	1	3	3.16	MDLC	151	0:00	Negative	YES	151	0:Not Recurred	1	Primary	Female	ER+/HER2- Low Prolif	3.922553111	80	2	0	brca_metabric	-0.6337	-0.1947	0.1708	-1.8618	0.514	0.2968	1.5746	0.5982	-0.9454	-0.5274
MB-0136	brca_metabric	MB-0136	72.3	BREAST CONSERVING	Breast Cancer	Breast Invasive Ductal Carcinoma	High	NO	LumA	1	Positve	Positive	2	NEUTRAL	Negative	Ductal/NST	YES	Post	3	Right	0	2	3.026	IDC	88.2	0:00	Positive	NO	88.2	0:Not Recurred	1	Primary	Female	ER+/HER2- Low Prolif	2.615035408	13	1	0	brca_metabric	0.4179	0.6934	0.4281	-0.0808	0.3869	1.273	0.6924	0.0344	0.0878	-0.5886
MB-0138	brca_metabric	MB-0138	51.33	BREAST CONSERVING	Breast Cancer	Breast Invasive Ductal Carcinoma	Moderate	NO	LumA	1	Positve	Positive	2	LOSS	Negative	Ductal/NST	YES	Post	3	Left	0	2	3.036	IDC	150.5666667	0:00	Positive	NO	150.5666667	0:Not Recurred	1	Primary	Female	ER+/HER2- Low Prolif	2.615035408	18	1	0	brca_metabric	-0.4705	0.2368	-1.753	1.2473	0.2873	-0.2702	-0.0777	-0.3592	-0.3161	0.0262
MB-0139	brca_metabric	MB-0139	47.62	BREAST CONSERVING	Breast Cancer	Breast Invasive Lobular Carcinoma	Moderate	NO	LumA	1	Positve	Positive	2	NEUTRAL	Negative	Lobular	YES	Pre	3	Right	1	1	4.06	ILC	109.2	0:00	Positive	YES	109.2	0:Not Recurred	1	Primary	Female	ER+/HER2- Low Prolif	1.307517704	30	2	0	brca_metabric	0.6538	-0.1387	-0.3089	-2.2601	1.4836	0.4883	0.1281	1.5739	-1.0148	-0.4692
MB-0142	brca_metabric	MB-0142	57.99	MASTECTOMY	Breast Cancer	Breast Mixed Ductal and Lobular Carcinoma	Moderate	NO	LumA	1	Positve	Positive	2	LOSS	Negative	Mixed	NO	Post	1	Right	0	NA	3.032	MDLC	12.4	0:00	Positive	NO	12.4	0:Not Recurred	1	Primary	Female	ER+/HER2- Low Prolif	0	16	1	0	brca_metabric	0.1399	-1.972	0.3646	-0.8311	0.0186	-0.437	-0.0103	-1.5132	-0.6281	2.4566
MB-0145	brca_metabric	MB-0145	62.4	BREAST CONSERVING	Breast Cancer	Breast Invasive Lobular Carcinoma	Moderate	NO	LumA	1	Positve	Positive	2	NEUTRAL	Negative	Lobular	YES	Post	3	Left	0	2	3.04	ILC	147.6666667	0:00	Positive	YES	147.6666667	0:Not Recurred	1	Primary	Female	ER+/HER2- Low Prolif	2.615035408	20	1	0	brca_metabric	0.7793	0.2581	-2.3886	-0.8095	1.8722	-0.2722	0.7613	1.145	-1.4633	-0.2378
MB-0147	brca_metabric	MB-0147	79.28	MASTECTOMY	Breast Cancer	Breast Invasive Lobular Carcinoma	High	NO	LumA	1	Positve	Positive	2	NEUTRAL	Negative	Lobular	YES	Post	2	Right	9	2	5.076	ILC	51.76666667	1:DECEASED	Positive	YES	51.26666667	1:Recurred	1	Primary	Female	ER+/HER2- High Prolif	2.615035408	38	2	1	brca_metabric	-0.5804	1.0208	1.1546	1.7808	0.5418	1.0992	-0.6567	-0.2944	0.7385	0.2525
MB-0154	brca_metabric	MB-0154	62.46	MASTECTOMY	Breast Cancer	Breast Invasive Ductal Carcinoma	Moderate	NO	LumA	1	Positve	Positive	2	NEUTRAL	Negative	Ductal/NST	YES	Post	4ER+	Right	0	2	3.024	IDC	114.7666667	0:00	Negative	NO	114.7666667	0:Not Recurred	1	Primary	Female	ER+/HER2- Low Prolif	2.615035408	12	1	0	brca_metabric	0.5977	1.7193	-1.8664	-1.4483	0.7785	-0.135	1.5358	1.0792	-0.7524	-0.4563
MB-0162	brca_metabric	MB-0162	57.56	BREAST CONSERVING	Breast Cancer	Breast Mixed Ductal and Lobular Carcinoma	High	NO	LumA	1	Positve	Positive	2	NEUTRAL	Negative	Mixed	YES	Post	7	Left	1	5	4.028	MDLC	55.76666667	0:00	Positive	YES	55.76666667	0:Not Recurred	1	Primary	Female	ER+/HER2- Low Prolif	6.537588519	14	2	0	brca_metabric	-0.4276	0.2645	0.2386	-0.1304	-0.1423	-0.2275	0.4181	0.4397	-0.4033	-0.8932
MB-0165	brca_metabric	MB-0165	53.75	MASTECTOMY	Breast Cancer	Breast Invasive Ductal Carcinoma	Moderate	YES	LumA	1	Positve	Positive	3	GAIN	Positive	Ductal/NST	YES	Post	5	Left	22	2	6.104	IDC	47.63333333	1:DECEASED	Negative	YES	32.56666667	1:Recurred	1	Primary	Female	HER2+	2.615035408	52	3	1	brca_metabric	-0.0343	0.0844	1.824	0.6881	-0.4493	-0.451	-0.1396	0.1537	1.1704	1.2757
MB-0166	brca_metabric	MB-0166	44.98	BREAST CONSERVING	Breast Cancer	Breast Invasive Ductal Carcinoma	Moderate	YES	LumA	1	Positve	Positive	3	NEUTRAL	Negative	Ductal/NST	YES	Pre	4ER+	Right	3	2	5.048	IDC	104.4	0:00	Positive	YES	104.4	0:Not Recurred	1	Primary	Female	ER+/HER2- Low Prolif	2.615035408	24	2	0	brca_metabric	0.1945	1.2445	2.3262	0.5618	0.576	1.4401	-0.4418	0.3658	0.1262	0.8218
MB-0172	brca_metabric	MB-0172	48.11	MASTECTOMY	Breast Cancer	Breast Invasive Ductal Carcinoma	Low	YES	LumA	1	Positve	Positive	2	NEUTRAL	Negative	Ductal/NST	YES	Pre	3	Right	1	7	4.04	IDC	138.1	0:00	Positive	YES	138.1	0:Not Recurred	1	Primary	Female	ER+/HER2- Low Prolif	9.152623927	20	2	0	brca_metabric	0.4843	-0.2641	0.2266	-0.3743	0.4917	-1.3402	2.0533	0.0735	-0.3337	-0.2149
MB-0175	brca_metabric	MB-0175	69.51	MASTECTOMY	Breast Cancer	Breast Invasive Ductal Carcinoma	NA	NO	LumA	1	Positve	Positive	1	LOSS	Negative	Tubular/ cribriform	YES	Post	6	Right	0	2	2.04	IDC	72.36666667	0:00	Negative	NO	72.36666667	0:Not Recurred	1	Primary	Female	ER+/HER2- Low Prolif	2.615035408	20	1	0	brca_metabric	-0.3482	-1.3184	0.2473	-0.3483	-0.1144	-0.132	-0.8852	0.2024	-0.1227	0.116
MB-0176	brca_metabric	MB-0176	38.78	MASTECTOMY	Breast Cancer	Breast Invasive Ductal Carcinoma	Moderate	YES	LumA	1	Positve	Positive	3	NEUTRAL	Negative	Ductal/NST	YES	Pre	1	Right	7	1	6.072	IDC	113.4333333	0:00	Positive	YES	78.56666667	1:Recurred	1	Primary	Female	ER+/HER2- High Prolif	1.307517704	36	2	0	brca_metabric	0.0916	-0.2974	-0.4991	-0.7155	0.5021	1.1682	-0.3253	-0.5366	-0.4537	0.7404
MB-0180	brca_metabric	MB-0180	51.69	BREAST CONSERVING	Breast Cancer	Breast Invasive Ductal Carcinoma	Moderate	NO	LumA	1	Positve	Positive	2	NEUTRAL	Negative	Ductal/NST	YES	Post	8	Right	0	2	3.036	IDC	62.33333333	0:00	Positive	YES	62.33333333	0:Not Recurred	1	Primary	Female	ER+/HER2- Low Prolif	2.615035408	18	1	0	brca_metabric	-2.0214	0.0384	0.7779	0.7014	-1.6212	0.2989	-0.2659	-0.2788	-1.1153	-0.1237
MB-0181	brca_metabric	MB-0181	68.45	BREAST CONSERVING	Breast Cancer	Breast Invasive Ductal Carcinoma	Moderate	NO	LumA	1	Positve	Positive	2	NEUTRAL	Negative	Ductal/NST	YES	Post	7	Left	1	3	4.042	IDC	85.96666667	0:00	Positive	YES	85.96666667	0:Not Recurred	1	Primary	Female	ER+/HER2- Low Prolif	3.922553111	21	2	0	brca_metabric	1.0649	-0.0178	0.1378	0.5132	1.4102	-0.7424	-0.2541	0.4873	-0.4441	-1.0535
MB-0184	brca_metabric	MB-0184	68.41	MASTECTOMY	Breast Cancer	Breast Invasive Mixed Mucinous Carcinoma	Moderate	NO	LumA	1	Positve	Positive	2	NEUTRAL	Negative	Mucinous	YES	Post	4ER+	Left	0	1	3.05	IMMC	109.0333333	0:00	Positive	NO	109.0333333	0:Not Recurred	1	Primary	Female	ER+/HER2- Low Prolif	1.307517704	25	2	0	brca_metabric	-0.2292	-0.2885	-0.3989	-0.4047	0.0835	-0.6258	-0.7739	-1.6437	0.076	0.5028
MB-0194	brca_metabric	MB-0194	56.45	MASTECTOMY	Breast Cancer	Breast Invasive Ductal Carcinoma	High	YES	LumA	1	Positve	Positive	2	NEUTRAL	Negative	Ductal/NST	YES	Post	3	Right	6	5	5.042	IDC	91.6	0:00	Positive	YES	91.6	0:Not Recurred	1	Primary	Female	ER+/HER2- Low Prolif	6.537588519	21	2	0	brca_metabric	-0.4571	1.6026	0.481	-0.0798	0.4575	-0.5763	-0.4294	-0.1908	-0.7355	-0.8996
MB-0199	brca_metabric	MB-0199	57.56	BREAST CONSERVING	Breast Cancer	Breast Mixed Ductal and Lobular Carcinoma	High	NO	LumA	1	Positve	Positive	3	NEUTRAL	Negative	Mixed	YES	Post	3	Right	1	1	5.038	MDLC	144.4	0:00	Positive	YES	144.4	0:Not Recurred	1	Primary	Female	ER+/HER2- Low Prolif	1.307517704	19	2	0	brca_metabric	-0.0884	0.2744	1.2531	-0.922	0.2536	-0.23	2.7165	-0.487	-0.7121	0.0257
MB-0202	brca_metabric	MB-0202	46	MASTECTOMY	Breast Cancer	Breast Invasive Ductal Carcinoma	High	YES	LumA	1	Positve	Positive	3	NEUTRAL	Negative	Ductal/NST	YES	Pre	4ER+	Right	1	3	5.06	IDC	128.3666667	0:00	Positive	YES	128.3666667	0:Not Recurred	1	Primary	Female	ER+/HER2- High Prolif	3.922553111	30	2	0	brca_metabric	-0.4832	0.5197	2.8501	-0.23	-0.9711	0.8534	-0.4571	-0.0311	0.2614	0.3378
MB-0204	brca_metabric	MB-0204	79.38	BREAST CONSERVING	Breast Cancer	Breast Invasive Ductal Carcinoma	Moderate	NO	LumA	1	Positve	Positive	1	NEUTRAL	Negative	Ductal/NST	YES	Post	3	Right	0	4	2.02	IDC	24.3	1:DECEASED	Negative	YES	24.23333333	1:Recurred	1	Primary	Female	ER+/HER2- Low Prolif	3.922553111	10	1	1	brca_metabric	0.011	-0.0609	0.6311	0.0564	0.859	0.0336	-0.377	1.0294	-0.4368	-0.1026
MB-0207	brca_metabric	MB-0207	48.13	MASTECTOMY	Breast Cancer	Breast Mixed Ductal and Lobular Carcinoma	High	NO	LumA	1	Positve	Positive	2	GAIN	Negative	Mixed	YES	Pre	8	Left	2	6	4.056	MDLC	173.6333333	0:00	Positive	NO	173.6333333	0:Not Recurred	1	Primary	Female	ER+/HER2- Low Prolif	7.845106223	28	NA	0	brca_metabric	-0.7234	0.3953	-1.7031	0.7268	-0.5786	0.365	-0.4242	0.7049	-0.2234	-0.034
MB-0223	brca_metabric	MB-0223	50.45	MASTECTOMY	Breast Cancer	Breast Invasive Ductal Carcinoma	High	YES	LumA	1	Positve	Positive	3	GAIN	Negative	Ductal/NST	YES	Post	4ER+	Right	12	5	6.04	IDC	81.33333333	1:DECEASED	Negative	YES	43.8	1:Recurred	1	Primary	Female	ER+/HER2- Low Prolif	6.537588519	20	2	1	brca_metabric	0.4588	0.9584	0.0851	-1.4914	-0.9129	0.4951	-0.0456	0.7613	-0.1427	1.5526
MB-0224	brca_metabric	MB-0224	44.01	MASTECTOMY	Breast Cancer	Breast Invasive Ductal Carcinoma	Moderate	NO	LumA	1	Positve	Positive	3	NEUTRAL	Negative	Ductal/NST	YES	Pre	4ER+	Right	0	8	4.05	IDC	176.7666667	0:00	Positive	NO	176.7666667	0:Not Recurred	1	Primary	Female	ER+/HER2- Low Prolif	10.46014163	25	NA	0	brca_metabric	-0.3013	1.3306	-1.5437	-0.6666	0.2065	-1.0885	-0.4952	0.4861	-0.5983	-0.7478
MB-0226	brca_metabric	MB-0226	58.21	BREAST CONSERVING	Breast Cancer	Breast Invasive Ductal Carcinoma	Low	NO	LumA	1	Positve	Positive	1	NEUTRAL	Negative	Ductal/NST	YES	Post	8	Right	1	4	3.04	IDC	57.63333333	0:00	Positive	YES	57.63333333	0:Not Recurred	1	Primary	Female	ER+/HER2- Low Prolif	5.230070815	20	2	0	brca_metabric	-0.4081	-1.0261	-1.3145	-0.5865	-0.0998	0.6143	1.8928	0.4574	-0.6311	-0.7605
MB-0227	brca_metabric	MB-0227	52.95	BREAST CONSERVING	Breast Cancer	Breast Invasive Ductal Carcinoma	NA	NO	LumA	1	Positve	Positive	2	NEUTRAL	Negative	Ductal/NST	YES	Post	8	Left	0	4	3.048	IDC	111.8666667	0:00	Positive	NO	111.8666667	0:Not Recurred	1	Primary	Female	ER+/HER2- Low Prolif	5.230070815	24	1	0	brca_metabric	0.2908	1.1595	-1.8518	-1.3606	-0.0989	0.799	-0.3798	0.423	-0.5634	-1.0708
MB-0229	brca_metabric	MB-0229	45.5	BREAST CONSERVING	Breast Cancer	Breast Mixed Ductal and Lobular Carcinoma	High	NO	LumA	1	Positve	Positive	2	NEUTRAL	Negative	Mixed	YES	Pre	7	Right	0	5	3.038	MDLC	71.5	0:00	Positive	YES	71.5	0:Not Recurred	1	Primary	Female	ER+/HER2- Low Prolif	6.537588519	19	1	0	brca_metabric	-0.6183	-0.1551	-1.0019	-0.6146	-1.0547	-0.9143	-0.4057	0.1974	-0.9581	-0.1888
MB-0231	brca_metabric	MB-0231	71.57	BREAST CONSERVING	Breast Cancer	Breast Invasive Mixed Mucinous Carcinoma	Low	NO	LumA	1	NA	Positive	NA	GAIN	Negative	Mucinous	NO	Post	3	Left	0	1	1.06	IMMC	19.6	0:00	Negative	NO	19.6	0:Not Recurred	1	Primary	Female	ER+/HER2- Low Prolif	1.307517704	30	NA	0	brca_metabric	1.3007	0.359	-0.4223	-0.1689	1.0723	-0.3483	-0.6642	0.8501	-0.6331	-0.3563
MB-0232	brca_metabric	MB-0232	44.73	BREAST CONSERVING	Breast Cancer	Breast Invasive Ductal Carcinoma	High	NO	LumA	1	Positve	Positive	2	NEUTRAL	Negative	Ductal/NST	NO	Pre	8	Right	0	3	3.028	IDC	207.6333333	0:00	Positive	NO	207.6333333	0:Not Recurred	1	Primary	Female	ER+/HER2- Low Prolif	3.922553111	14	1	0	brca_metabric	-1.3486	1.5335	-0.8914	-0.1751	-1.04	-0.4136	-0.3975	-0.6747	-0.7733	-0.3183
MB-0235	brca_metabric	MB-0235	52.55	BREAST CONSERVING	Breast Cancer	Breast Invasive Ductal Carcinoma	Low	YES	LumA	1	Positve	Positive	2	NEUTRAL	Negative	Ductal/NST	YES	Post	8	Left	1	3	4.04	IDC	142.5666667	1:DECEASED	Positive	YES	129.6	1:Recurred	1	Primary	Female	ER+/HER2- Low Prolif	3.922553111	20	2	1	brca_metabric	-0.067	-0.2515	1.0432	-1.0938	-0.6997	1.1364	0.7248	0.5763	-0.2317	-0.1186
MB-0236	brca_metabric	MB-0236	43.63	MASTECTOMY	Breast Cancer	Breast Invasive Ductal Carcinoma	Moderate	YES	LumA	1	Positve	Positive	3	GAIN	Positive	Ductal/NST	YES	Pre	5	Right	0	1	4.054	IDC	205.0333333	0:00	Positive	YES	205.0333333	0:Not Recurred	1	Primary	Female	HER2+	1.307517704	27	2	0	brca_metabric	0.1056	0.3393	-1.633	-0.3282	-0.4762	-1.2429	0.0649	0.7953	-0.4112	-0.338
MB-0239	brca_metabric	MB-0239	77.85	BREAST CONSERVING	Breast Cancer	Breast Mixed Ductal and Lobular Carcinoma	High	NO	LumA	1	Positve	Positive	1	NEUTRAL	Negative	Mixed	YES	Post	3	Right	0	2	2.092	MDLC	85.56666667	1:DECEASED	Positive	YES	85.56666667	1:Recurred	1	Primary	Female	ER+/HER2- Low Prolif	2.615035408	46	3	1	brca_metabric	0.9278	1.5683	-0.7152	-0.7931	0.5273	0.2764	0.5053	0.189	-0.5898	-0.701
MB-0245	brca_metabric	MB-0245	54.76	BREAST CONSERVING	Breast Cancer	Breast Invasive Lobular Carcinoma	High	NO	LumA	1	Positve	Positive	NA	NEUTRAL	Negative	Lobular	YES	Post	3	Right	0	13	1.028	ILC	164.7	0:00	Negative	NO	164.7	0:Not Recurred	1	Primary	Female	ER+/HER2- Low Prolif	16.99773015	14	1	0	brca_metabric	0.284	-2.0013	1.3763	-1.1145	0.0655	-0.9847	-0.3247	-0.9392	0.1676	-0.4288
MB-0247	brca_metabric	MB-0247	66.75	BREAST CONSERVING	Breast Cancer	Breast Invasive Ductal Carcinoma	Moderate	NO	LumA	1	Positve	Positive	2	NEUTRAL	Negative	Ductal/NST	YES	Post	4ER+	Left	1	4	4.03	IDC	185.6	0:00	Positive	YES	185.6	1:Recurred	1	Primary	Female	ER+/HER2- Low Prolif	5.230070815	15	2	0	brca_metabric	0.8486	1.195	-1.1219	-1.8378	0.6307	-0.297	0.0902	1.5918	-0.3944	-0.9327
MB-0248	brca_metabric	MB-0248	45.76	MASTECTOMY	Breast Cancer	Breast Invasive Ductal Carcinoma	High	YES	LumA	1	Positve	Positive	3	NEUTRAL	Negative	Ductal/NST	YES	Pre	8	Right	0	NA	4.042	IDC	71	0:00	Positive	YES	71	0:Not Recurred	1	Primary	Female	ER+/HER2- Low Prolif	0	21	2	0	brca_metabric	-1.3047	-0.5018	-0.9435	1.0594	-1.6879	-0.2743	-0.1955	0.1448	-0.1537	-0.2293
MB-0256	brca_metabric	MB-0256	53.1	BREAST CONSERVING	Breast Cancer	Breast Invasive Ductal Carcinoma	High	NO	LumA	1	Positve	Positive	1	NEUTRAL	Negative	Ductal/NST	YES	Post	3	Right	0	3	2.034	IDC	200.7	0:00	Positive	NO	158.7666667	1:Recurred	1	Primary	Female	NA	3.922553111	17	1	0	brca_metabric	-0.1302	1.9602	0.1586	-1.238	0.2463	1.421	3.1251	-0.0938	-0.6331	-0.2673
MB-0257	brca_metabric	MB-0257	57.61	BREAST CONSERVING	Breast Cancer	Breast Invasive Ductal Carcinoma	Moderate	YES	LumA	1	Positve	Positive	2	GAIN	Negative	Ductal/NST	YES	Post	8	Right	0	1	3.05	IDC	91.73333333	1:DECEASED	Negative	YES	32.53333333	1:Recurred	1	Primary	Female	ER+/HER2- High Prolif	1.307517704	25	2	1	brca_metabric	-0.4475	-0.9228	-0.8914	0.6501	0.0442	0.644	-0.0644	2.2089	-1.7054	0.1435
MB-0258	brca_metabric	MB-0258	62.7	BREAST CONSERVING	Breast Cancer	Breast Invasive Ductal Carcinoma	High	NO	LumA	1	Positve	Positive	3	GAIN	Negative	Ductal/NST	YES	Post	7	Left	0	7	4.022	IDC	86.13333333	0:00	Positive	YES	86.13333333	0:Not Recurred	1	Primary	Female	ER+/HER2- High Prolif	9.152623927	11	1	0	brca_metabric	-0.2559	-1.2077	-0.8627	0.7066	-0.8501	0.4733	-1.0471	0.0568	-0.4925	-0.9441
MB-0273	brca_metabric	MB-0273	68.66	MASTECTOMY	Breast Cancer	Breast Invasive Ductal Carcinoma	Moderate	NO	LumA	1	Positve	Positive	2	NEUTRAL	Negative	Ductal/NST	YES	Post	8	Right	3	6	4.05	IDC	186.5333333	0:00	Negative	YES	186.5333333	0:Not Recurred	1	Primary	Female	ER+/HER2- Low Prolif	7.845106223	25	2	0	brca_metabric	0.852	-0.2133	-0.3144	0.3674	1.6485	-0.7361	3.0841	0.265	-1.2174	-0.7492
MB-0290	brca_metabric	MB-0290	49.92	MASTECTOMY	Breast Cancer	Breast Invasive Ductal Carcinoma	Moderate	NO	LumA	1	Positve	Positive	1	NEUTRAL	Negative	Ductal/NST	NO	Pre	8	Left	0	3	2.05	IDC	199.5333333	0:00	Positive	NO	199.5333333	0:Not Recurred	1	Primary	Female	ER+/HER2- Low Prolif	3.922553111	25	NA	0	brca_metabric	-0.4998	0.4868	0.4913	0.0937	0.2628	0.5612	1.7677	-0.615	-1.1619	-0.8076
MB-0295	brca_metabric	MB-0295	47.13	BREAST CONSERVING	Breast Cancer	Breast Invasive Ductal Carcinoma	Moderate	NO	LumA	1	Positve	Positive	1	LOSS	Negative	Tubular/ cribriform	YES	Pre	4ER+	Left	1	4	3.018	IDC	164.5	0:00	Positive	NO	164.5	0:Not Recurred	1	Primary	Female	ER+/HER2- Low Prolif	5.230070815	9	2	0	brca_metabric	0.5995	0.0895	0.9718	0.9425	0.3828	-0.0736	-0.314	0.0188	0.0532	-0.3455
MB-0302	brca_metabric	MB-0302	81.53	MASTECTOMY	Breast Cancer	Breast Invasive Lobular Carcinoma	Moderate	NO	LumA	1	Positve	Positive	3	NEUTRAL	Negative	Lobular	YES	Post	3	Right	5	7	6.058	ILC	84.2	1:DECEASED	Negative	YES	84.2	1:Recurred	1	Primary	Female	ER+/HER2- Low Prolif	9.152623927	29	2	1	brca_metabric	0.9119	0.2533	-0.4242	-0.235	1.4094	-0.4768	-0.0966	0.7835	0.0594	-0.8671
MB-0306	brca_metabric	MB-0306	82.53	MASTECTOMY	Breast Cancer	Breast Invasive Ductal Carcinoma	High	NO	LumA	1	Positve	Positive	3	NEUTRAL	Negative	Ductal/NST	YES	Post	3	Left	2	21	5.07	IDC	42.96666667	1:DECEASED	Positive	YES	38.5	1:Recurred	1	Primary	Female	ER+/HER2- High Prolif	27.45787178	35	2	1	brca_metabric	0.0329	-0.4058	-0.3395	-1.9	-0.8315	1.2612	-0.5469	0.1368	-0.6295	0.3363
MB-0308	brca_metabric	MB-0308	51.21	NA	Breast Cancer	Breast	Low	NO	LumA	1	Positve	Positive	1	NEUTRAL	Negative	Other	NO	Post	3	NA	0	2	2.038	BREAST	183.2666667	0:00	Negative	NO	183.2666667	0:Not Recurred	1	Primary	Female	ER+/HER2- Low Prolif	2.615035408	19	1	0	brca_metabric	0.8574	-0.0783	0.7654	0.7769	1.0757	0.1557	0.3485	1.2659	-0.4983	-0.4578
MB-0310	brca_metabric	MB-0310	67.38	MASTECTOMY	Breast Cancer	Breast Invasive Ductal Carcinoma	Moderate	NO	LumA	1	Positve	Positive	2	NEUTRAL	Negative	Ductal/NST	YES	Post	3	Right	1	5	4.032	IDC	185.1666667	0:00	Positive	YES	185.1666667	0:Not Recurred	1	Primary	Female	ER+/HER2- Low Prolif	6.537588519	16	2	0	brca_metabric	0.4804	1.2216	0.2342	0.4557	1.1127	0.4433	-0.2277	-0.677	-0.0891	0.1915
MB-0315	brca_metabric	MB-0315	56.32	MASTECTOMY	Breast Cancer	Breast Invasive Ductal Carcinoma	Moderate	YES	LumA	1	Positve	Positive	2	GAIN	Negative	Ductal/NST	YES	Post	6	Right	3	5	4.1	IDC	186.2	0:00	Negative	YES	186.2	0:Not Recurred	1	Primary	Female	ER+/HER2- Low Prolif	6.537588519	50	2	0	brca_metabric	-0.1315	1.446	0.297	-0.1262	0.2743	-0.0837	-0.1842	0.5358	-0.2939	-1.185
MB-0320	brca_metabric	MB-0320	50.98	BREAST CONSERVING	Breast Cancer	Breast Mixed Ductal and Lobular Carcinoma	Moderate	NO	LumA	1	Positve	Positive	1	NEUTRAL	Negative	Mixed	YES	Post	3	Right	0	8	2.034	MDLC	63.73333333	0:00	Positive	YES	63.73333333	0:Not Recurred	1	Primary	Female	ER+/HER2- Low Prolif	10.46014163	17	1	0	brca_metabric	1.0972	1.5051	-0.6686	0.3098	3.1161	0.2466	-0.2259	0.9672	-0.4047	-0.822
MB-0321	brca_metabric	MB-0321	46.86	MASTECTOMY	Breast Cancer	Breast Invasive Ductal Carcinoma	High	YES	LumA	1	Positve	Positive	3	NEUTRAL	Negative	Ductal/NST	YES	Pre	8	Left	2	3	5.06	IDC	174.6333333	0:00	Positive	NO	174.6333333	0:Not Recurred	1	Primary	Female	ER+/HER2- High Prolif	3.922553111	30	2	0	brca_metabric	-2.2405	-2.3748	1.1574	-0.3536	-0.9929	-1.3401	-0.4793	-1.1922	-1.4392	0.9168
MB-0324	brca_metabric	MB-0324	47.64	NA	Breast Cancer	Breast Invasive Ductal Carcinoma	Moderate	YES	LumA	1	Positve	Positive	3	GAIN	Negative	Ductal/NST	YES	Pre	6	Left	6	1	6.064	IDC	144.9666667	1:DECEASED	Positive	YES	74.56666667	1:Recurred	1	Primary	Female	ER+/HER2- High Prolif	1.307517704	32	2	1	brca_metabric	0.2767	-1.187	-0.4069	0.3853	-0.1298	-0.0637	-0.2338	0.3992	-0.4184	-1.0176
MB-0327	brca_metabric	MB-0327	66.73	MASTECTOMY	Breast Cancer	Invasive Breast Carcinoma	Moderate	NO	LumA	1	Positve	Positive	2	NEUTRAL	Negative	NA	YES	Post	3	Right	NA	NA	3.05	BRCA	187.9333333	0:00	Positive	YES	187.9333333	0:Not Recurred	1	Primary	Female	ER+/HER2- Low Prolif	0	25	2	0	brca_metabric	0.4025	-1.4033	0.9507	0.3286	-0.166	-0.0407	-0.3135	-0.2821	-0.7712	0.5497
MB-0341	brca_metabric	MB-0341	67.01	MASTECTOMY	Breast Cancer	Invasive Breast Carcinoma	Moderate	NO	LumA	1	Positve	Positive	2	NEUTRAL	Negative	NA	YES	Post	8	NA	3	2	4.052	BRCA	173.9	1:DECEASED	Positive	YES	170	1:Recurred	1	Primary	Female	ER+/HER2- High Prolif	2.615035408	26	2	1	brca_metabric	0.7152	0.4521	-1.3316	-0.7127	1.2188	0.1976	-0.4395	1.8776	-0.6124	1.1197
MB-0345	brca_metabric	MB-0345	37.3	MASTECTOMY	Breast Cancer	Breast Invasive Ductal Carcinoma	Moderate	YES	LumA	1	Positve	Positive	2	NEUTRAL	Negative	Ductal/NST	YES	Pre	3	Right	1	6	4.056	IDC	72.66666667	0:00	Positive	NO	72.66666667	0:Not Recurred	1	Primary	Female	ER+/HER2- Low Prolif	7.845106223	28	2	0	brca_metabric	1.1376	-0.4915	0.781	0.3965	1.9711	0.6996	-0.2731	-0.2129	-0.6405	0.0885
MB-0356	brca_metabric	MB-0356	58.16	MASTECTOMY	Breast Cancer	Breast Invasive Ductal Carcinoma	Moderate	NO	LumA	1	Positve	Positive	2	NEUTRAL	Negative	Ductal/NST	NO	Post	8	Left	0	4	3.032	IDC	213.5	0:00	Positive	NO	213.5	0:Not Recurred	1	Primary	Female	ER+/HER2- High Prolif	5.230070815	16	2	0	brca_metabric	-0.5208	1.2429	1.1544	-0.4319	0.1933	-0.7025	-0.2811	-1.1041	0.2474	-0.2084
MB-0358	brca_metabric	MB-0358	57.87	MASTECTOMY	Breast Cancer	Breast Invasive Ductal Carcinoma	Moderate	YES	LumA	1	Positve	Positive	3	GAIN	Negative	Ductal/NST	YES	Post	9	Right	2	14	5.052	IDC	32.86666667	0:00	Positive	YES	32.86666667	0:Not Recurred	1	Primary	Female	ER+/HER2- High Prolif	18.30524785	26	2	0	brca_metabric	1.2146	-0.8075	0.4289	-0.3886	-0.0977	-0.9911	-0.3402	0.4711	-1.2472	-0.8592
MB-0359	brca_metabric	MB-0359	44.21	NA	Breast Cancer	Breast Invasive Ductal Carcinoma	Moderate	NO	LumA	1	Positve	Positive	2	NEUTRAL	Negative	Ductal/NST	NO	Pre	3	NA	0	2	3.044	IDC	21.6	0:00	Positive	YES	21.6	0:Not Recurred	1	Primary	Female	ER+/HER2- Low Prolif	2.615035408	22	2	0	brca_metabric	0.4834	0.6692	0.8656	-0.4048	0.7438	-0.4844	-0.4899	-0.712	-0.0223	0.6646
MB-0362	brca_metabric	MB-0362	52.79	MASTECTOMY	Breast Cancer	Breast Invasive Ductal Carcinoma	High	YES	LumA	1	Positve	Positive	2	NEUTRAL	Negative	Ductal/NST	YES	Post	2	Left	1	6	4.036	IDC	47.03333333	1:DECEASED	Positive	YES	47.03333333	1:Recurred	1	Primary	Female	ER+/HER2- High Prolif	7.845106223	18	2	1	brca_metabric	-0.208	-0.5533	-1.3105	0.2113	0.38	-0.0785	-0.7281	0.6099	-0.1942	1.2063
MB-0364	brca_metabric	MB-0364	48.67	MASTECTOMY	Breast Cancer	Breast Invasive Ductal Carcinoma	High	YES	LumA	1	Positve	Positive	2	NEUTRAL	Negative	Ductal/NST	YES	Pre	4ER+	Right	6	5	5.1	IDC	176.6	0:00	Negative	YES	131.5333333	1:Recurred	1	Primary	Female	ER+/HER2- Low Prolif	6.537588519	50	3	0	brca_metabric	0.0692	1.633	-1.6746	-0.5	0.3021	-0.4923	-0.1521	-0.4781	-0.4131	-0.0196
MB-0366	brca_metabric	MB-0366	51.74	MASTECTOMY	Breast Cancer	Breast Mixed Ductal and Lobular Carcinoma	Moderate	NO	LumA	1	Positve	Positive	2	NEUTRAL	Negative	Mixed	YES	Post	8	Left	0	4	3.044	MDLC	64.23333333	0:00	Positive	NO	64.23333333	0:Not Recurred	1	Primary	Female	ER+/HER2- High Prolif	5.230070815	22	2	0	brca_metabric	-1.1377	-0.9945	0.1449	0.8698	-0.7895	-0.1455	0.6402	-0.4417	1.3032	-0.704
MB-0377	brca_metabric	MB-0377	63.25	BREAST CONSERVING	Breast Cancer	Breast Invasive Ductal Carcinoma	Moderate	NO	LumA	1	Positve	Positive	2	NEUTRAL	Negative	Ductal/NST	YES	Post	4ER+	Right	0	2	3.024	IDC	134.3666667	0:00	Positive	YES	134.3666667	0:Not Recurred	1	Primary	Female	ER+/HER2- Low Prolif	2.615035408	12	1	0	brca_metabric	1.0657	0.3018	0.7335	0.067	1.6127	-0.1543	0.0963	0.6419	-0.6086	-0.9424
MB-0379	brca_metabric	MB-0379	48.22	BREAST CONSERVING	Breast Cancer	Breast Invasive Ductal Carcinoma	High	YES	LumA	1	Positve	Positive	2	NEUTRAL	Negative	Ductal/NST	YES	Pre	7	Right	1	5	4.058	IDC	135.6666667	0:00	Negative	YES	119.5	1:Recurred	1	Primary	Female	ER+/HER2- Low Prolif	6.537588519	29	2	0	brca_metabric	0.1318	-0.5987	-0.9017	-0.3303	0.3668	-1.4847	-0.2408	1.6203	-0.4594	-0.5398
MB-0382	brca_metabric	MB-0382	59.05	BREAST CONSERVING	Breast Cancer	Breast Invasive Ductal Carcinoma	Moderate	YES	LumA	1	Positve	Positive	2	NEUTRAL	Negative	Ductal/NST	YES	Post	3	Right	2	3	4.044	IDC	136.4666667	0:00	Negative	YES	136.4666667	0:Not Recurred	1	Primary	Female	ER+/HER2- Low Prolif	3.922553111	22	2	0	brca_metabric	0.5438	0.433	-0.241	0.4551	0.7209	-0.5722	0.64	-0.2419	-0.0735	-0.9998
MB-0386	brca_metabric	MB-0386	66.83	BREAST CONSERVING	Breast Cancer	Breast Invasive Ductal Carcinoma	Moderate	NO	LumA	1	Positve	Positive	3	LOSS	Negative	Ductal/NST	YES	Post	9	Right	8	5	6.03	IDC	138.1333333	0:00	Positive	YES	122.7	1:Recurred	1	Primary	Female	ER+/HER2- Low Prolif	6.537588519	15	3	0	brca_metabric	0.7051	1.1571	-1.0889	0.1035	1.0372	-0.2248	0.1684	1.0176	-0.6331	-0.8646
MB-0394	brca_metabric	MB-0394	56.48	BREAST CONSERVING	Breast Cancer	Breast Mixed Ductal and Lobular Carcinoma	Moderate	NO	LumA	1	Positve	Positive	2	NEUTRAL	Negative	Mixed	YES	Post	2	Left	0	5	3.04	MDLC	64.23333333	0:00	Positive	YES	64.23333333	0:Not Recurred	1	Primary	Female	ER+/HER2- High Prolif	6.537588519	20	1	0	brca_metabric	0.6657	-0.4766	-0.4442	0.1565	0.2339	-0.02	-0.4995	0.2978	0.6429	-0.3593
MB-0397	brca_metabric	MB-0397	58.56	BREAST CONSERVING	Breast Cancer	Breast Invasive Ductal Carcinoma	High	NO	LumA	1	Positve	Positive	1	NEUTRAL	Negative	Tubular/ cribriform	YES	Post	4ER+	Right	0	3	2.022	IDC	57.23333333	0:00	Positive	YES	57.23333333	0:Not Recurred	1	Primary	Female	ER+/HER2- Low Prolif	3.922553111	11	1	0	brca_metabric	-0.3979	-0.8811	0.1678	-1.1683	-1.4293	-0.0356	-0.5982	0.9757	-0.6965	-0.1307
MB-0404	brca_metabric	MB-0404	60.71	BREAST CONSERVING	Breast Cancer	Breast Invasive Ductal Carcinoma	High	NO	LumA	1	Positve	Positive	3	LOSS	Negative	Ductal/NST	YES	Post	8	Left	1	2	5.03	IDC	63.5	0:00	Positive	YES	63.5	0:Not Recurred	1	Primary	Female	ER+/HER2- High Prolif	3.922553111	15	2	0	brca_metabric	-0.6436	1.9891	-0.9613	-1.1189	-0.4592	1.5454	0.1099	0.9024	-0.3707	0.3588
MB-0408	brca_metabric	MB-0408	51.01	MASTECTOMY	Breast Cancer	Breast Invasive Ductal Carcinoma	Moderate	YES	LumA	1	Positve	Positive	2	NEUTRAL	Negative	Ductal/NST	YES	Post	7	Left	NA	NA	5.094	IDC	101.8333333	0:00	Positive	YES	101.8333333	0:Not Recurred	1	Primary	Female	ER+/HER2- Low Prolif	0	47	2	0	brca_metabric	-1.2925	1.7679	1.0028	-0.4058	-1.1726	-1.4998	-0.5663	-0.1329	-0.5431	-0.9741
MB-0410	brca_metabric	MB-0410	57.41	BREAST CONSERVING	Breast Cancer	Breast Invasive Lobular Carcinoma	High	NO	LumA	1	Positve	Positive	2	NEUTRAL	Negative	Lobular	YES	Post	3	Right	0	3	3.04	ILC	63	0:00	Positive	YES	63	0:Not Recurred	1	Primary	Female	ER+/HER2- Low Prolif	3.922553111	20	1	0	brca_metabric	0.4942	0.2246	-0.907	-0.3981	0.2559	1.1647	-0.2987	0.1307	0.996	-0.7475
MB-0411	brca_metabric	MB-0411	54.6	MASTECTOMY	Breast Cancer	Breast Mixed Ductal and Lobular Carcinoma	Moderate	YES	LumA	1	Positve	Positive	2	LOSS	Negative	Mixed	YES	Post	6	Left	1	3	4.036	MDLC	139.1666667	0:00	Negative	YES	139.1666667	0:Not Recurred	1	Primary	Female	ER+/HER2- Low Prolif	3.922553111	18	2	0	brca_metabric	0.2267	1.5436	0.6485	-0.1493	0.1352	0.2661	-0.2162	1.1369	-1.2814	-0.1353
MB-0413	brca_metabric	MB-0413	56.58	BREAST CONSERVING	Breast Cancer	Breast Invasive Ductal Carcinoma	High	YES	LumA	1	Positve	Positive	3	NEUTRAL	Negative	Ductal/NST	YES	Post	2	Left	5	3	6.094	IDC	140.0666667	0:00	Positive	YES	128.6666667	1:Recurred	1	Primary	Female	ER+/HER2- High Prolif	3.922553111	47	2	0	brca_metabric	0.3515	-0.5326	-0.7623	0.0747	-0.0014	0.9731	-0.1186	0.7812	-0.1614	-0.0126
MB-0427	brca_metabric	MB-0427	81.89	MASTECTOMY	Breast Cancer	Breast Invasive Lobular Carcinoma	Moderate	NO	LumA	1	Positve	Positive	2	NEUTRAL	Negative	Lobular	YES	Post	7	Left	15	1	5.042	ILC	116.1	0:00	Negative	YES	116.1	0:Not Recurred	1	Primary	Female	ER+/HER2- High Prolif	1.307517704	21	2	0	brca_metabric	1.0815	-1.4534	-0.22	-1.0546	-0.2065	-2.3888	-0.3367	-0.5635	0.478	-1.0967
MB-0428	brca_metabric	MB-0428	85.21	MASTECTOMY	Breast Cancer	Breast Invasive Ductal Carcinoma	High	NO	LumA	1	Positve	Positive	3	NEUTRAL	Negative	Ductal/NST	YES	Post	9	Left	4	2	6.04	IDC	55.93333333	0:00	Negative	YES	55.93333333	0:Not Recurred	1	Primary	Female	ER+/HER2- High Prolif	2.615035408	20	2	0	brca_metabric	0.3212	-0.8769	0.7854	-0.5719	0.18	-1.1985	-0.6698	0.3503	-0.4906	-0.7079
MB-0431	brca_metabric	MB-0431	63.61	BREAST CONSERVING	Breast Cancer	Breast Invasive Lobular Carcinoma	High	NO	LumA	1	Positve	Positive	2	NEUTRAL	Negative	Lobular	YES	Post	3	Left	2	3	4.114	ILC	85.13333333	0:00	Negative	YES	85.13333333	0:Not Recurred	1	Primary	Female	ER+/HER2- Low Prolif	3.922553111	57	2	0	brca_metabric	0.4079	-0.0755	-0.7091	0.4195	-0.3652	0.8378	-0.4449	0.6263	-1.5584	0.466
MB-0445	brca_metabric	MB-0445	40.07	BREAST CONSERVING	Breast Cancer	Breast Invasive Ductal Carcinoma	High	YES	LumA	1	Positve	Positive	2	NEUTRAL	Negative	Ductal/NST	YES	Pre	7	Left	1	1	4.046	IDC	132.5333333	0:00	Positive	YES	132.5333333	0:Not Recurred	1	Primary	Female	ER+/HER2- High Prolif	1.307517704	23	2	0	brca_metabric	-1.1694	-0.0855	-0.6319	-0.1538	-1.3605	-0.6495	-0.7329	-0.2642	-0.1146	-0.3691
MB-0449	brca_metabric	MB-0449	54.38	MASTECTOMY	Breast Cancer	Breast Invasive Ductal Carcinoma	High	YES	LumA	1	Positve	Positive	1	NEUTRAL	Negative	Ductal/NST	YES	Post	3	Right	2	3	3.07	IDC	112.5666667	0:00	Positive	YES	112.5666667	0:Not Recurred	1	Primary	Female	ER+/HER2- Low Prolif	3.922553111	35	2	0	brca_metabric	-0.7457	-0.1962	0.0699	-1.2934	-0.1341	-0.456	-0.1213	-0.7144	-0.8302	0.423
MB-0451	brca_metabric	MB-0451	63.2	MASTECTOMY	Breast Cancer	Breast Invasive Ductal Carcinoma	Moderate	NO	LumA	1	Positve	Positive	1	NEUTRAL	Negative	Ductal/NST	YES	Post	8	Right	0	5	2.032	IDC	50.06666667	0:00	Negative	NO	50.06666667	0:Not Recurred	1	Primary	Female	ER+/HER2- Low Prolif	6.537588519	16	1	0	brca_metabric	-0.6824	-0.9528	0.6047	-1.8087	-0.0826	0.2855	-0.585	-0.443	-0.2289	-0.3074
MB-0463	brca_metabric	MB-0463	60.48	BREAST CONSERVING	Breast Cancer	Breast Invasive Ductal Carcinoma	High	NO	LumA	1	Positve	Positive	2	NEUTRAL	Negative	Ductal/NST	YES	Post	4ER+	Left	0	10	3.042	IDC	120.5666667	1:DECEASED	Positive	YES	120.5666667	1:Recurred	1	Primary	Female	ER+/HER2- Low Prolif	13.07517704	21	1	1	brca_metabric	-0.8914	0.0313	1.0137	-0.6443	-1.2568	0.1342	-0.5539	-0.597	-0.3586	-0.4942
MB-0466	brca_metabric	MB-0466	33.97	MASTECTOMY	Breast Cancer	Breast Invasive Ductal Carcinoma	High	YES	LumA	1	Positve	Positive	2	NEUTRAL	Negative	Ductal/NST	YES	Pre	1	Left	4	1	5.14	IDC	43.86666667	0:00	Negative	YES	43.86666667	0:Not Recurred	1	Primary	Female	ER+/HER2- High Prolif	1.307517704	70	2	0	brca_metabric	0.0804	-1.2489	-0.7862	0.389	0.6784	-0.2247	-0.6499	-0.4835	-0.1942	-0.5068
MB-0471	brca_metabric	MB-0471	76.49	BREAST CONSERVING	Breast Cancer	Breast Invasive Mixed Mucinous Carcinoma	Moderate	NO	LumA	1	Positve	Positive	2	NEUTRAL	Negative	Mucinous	YES	Post	1	Left	0	1	3.034	IMMC	107.4666667	0:00	Positive	YES	107.4666667	0:Not Recurred	1	Primary	Female	ER+/HER2- High Prolif	1.307517704	17	1	0	brca_metabric	-1.874	-0.6401	-1.1179	1.3393	-0.2501	-0.9823	-0.5703	-0.0824	1.6798	0.7618
MB-0475	brca_metabric	MB-0475	54.15	BREAST CONSERVING	Breast Cancer	Breast Invasive Ductal Carcinoma	Moderate	NO	LumA	1	Positve	Positive	3	NEUTRAL	Negative	Ductal/NST	YES	Post	9	Left	0	4	4.04	IDC	130.7	0:00	Positive	YES	130.7	0:Not Recurred	1	Primary	Female	ER+/HER2- High Prolif	5.230070815	20	1	0	brca_metabric	0.5197	0.3528	-0.0134	-0.5516	0.1641	0.7893	-0.6762	0.6466	0.5111	-0.1505
MB-0480	brca_metabric	MB-0480	51.86	BREAST CONSERVING	Breast Cancer	Breast Invasive Ductal Carcinoma	High	NO	LumA	1	Positve	Positive	3	NEUTRAL	Negative	Ductal/NST	YES	Post	9	Left	0	4	4.026	IDC	94.56666667	0:00	Negative	YES	94.56666667	0:Not Recurred	1	Primary	Female	ER+/HER2- Low Prolif	5.230070815	13	1	0	brca_metabric	-1.5357	-1.1502	-0.1278	0.2637	-0.9032	-0.2506	-0.0064	0.7483	-1.5755	0.1738
MB-0485	brca_metabric	MB-0485	60.78	MASTECTOMY	Breast Cancer	Breast Mixed Ductal and Lobular Carcinoma	High	YES	LumA	1	Positve	Positive	3	NEUTRAL	Negative	Mixed	YES	Post	9	Right	7	4	6.1	MDLC	36.76666667	1:DECEASED	Negative	YES	34.3	1:Recurred	1	Primary	Female	ER+/HER2- High Prolif	5.230070815	50	3	1	brca_metabric	0.9218	0.5807	1.3552	-0.0159	0.4303	-0.1638	0.1712	1.8051	-0.6876	-0.6564
MB-0486	brca_metabric	MB-0486	57.57	MASTECTOMY	Breast Cancer	Breast Invasive Ductal Carcinoma	High	YES	LumA	1	Positve	Positive	3	NEUTRAL	Negative	Ductal/NST	YES	Post	3	Left	0	1	4.064	IDC	89.96666667	0:00	Positive	YES	89.96666667	0:Not Recurred	1	Primary	Female	ER+/HER2- Low Prolif	1.307517704	32	2	0	brca_metabric	0.1249	-0.7959	1.7345	-1.2243	0.5122	0.7108	-0.5219	0.0513	-0.5256	-0.3706
MB-0490	brca_metabric	MB-0490	81.9	MASTECTOMY	Breast Cancer	Breast Invasive Ductal Carcinoma	Low	NO	LumA	1	Positve	Positive	2	NEUTRAL	Negative	Ductal/NST	YES	Post	4ER+	Right	10	2	5.06	IDC	101.9666667	0:00	Positive	YES	101.9666667	0:Not Recurred	1	Primary	Female	ER+/HER2- Low Prolif	2.615035408	30	3	0	brca_metabric	-0.7845	0.866	-0.7032	-1.3786	-0.7663	0.7817	-0.4014	0.989	-1.2941	-0.485
MB-0491	brca_metabric	MB-0491	43.4	MASTECTOMY	Breast Cancer	Breast Invasive Lobular Carcinoma	High	NO	LumA	1	Positve	Positive	2	NEUTRAL	Negative	Lobular	YES	Pre	4ER+	Right	0	2	3.06	ILC	125.8	0:00	Positive	YES	125.8	0:Not Recurred	1	Primary	Female	ER+/HER2- High Prolif	2.615035408	30	3	0	brca_metabric	0.1034	1.5503	0.7512	-0.3646	-0.1378	0.5876	-0.3569	0.4328	-0.8024	-0.3314
MB-0497	brca_metabric	MB-0497	57.27	BREAST CONSERVING	Breast Cancer	Breast Invasive Ductal Carcinoma	High	NO	LumA	1	Positve	Positive	2	GAIN	Negative	Ductal/NST	YES	Post	4ER+	Right	0	7	3.058	IDC	73.7	0:00	Positive	YES	73.7	0:Not Recurred	1	Primary	Female	ER+/HER2- Low Prolif	9.152623927	29	2	0	brca_metabric	-0.3022	-1.2119	-1.1604	0.9517	-0.1687	0.0291	-0.7819	1.2328	-0.802	1.6147
MB-0501	brca_metabric	MB-0501	48.93	BREAST CONSERVING	Breast Cancer	Breast Invasive Ductal Carcinoma	Moderate	YES	LumA	1	Positve	Positive	3	GAIN	Negative	Ductal/NST	YES	Pre	8	Right	0	1	4.042	IDC	71.5	0:00	Positive	YES	71.5	0:Not Recurred	1	Primary	Female	ER+/HER2- Low Prolif	1.307517704	21	2	0	brca_metabric	-0.9027	0.2328	-1.3343	-0.2593	-0.8936	0.2797	2.6608	-1.0248	-0.6526	0.267
MB-0503	brca_metabric	MB-0503	60.77	BREAST CONSERVING	Breast Cancer	Breast Invasive Ductal Carcinoma	High	NO	LumA	1	Positve	Positive	2	GAIN	Negative	Ductal/NST	YES	Post	7	Left	0	3	3.046	IDC	101.2333333	0:00	Positive	YES	101.2333333	0:Not Recurred	1	Primary	Female	ER+/HER2- Low Prolif	3.922553111	23	2	0	brca_metabric	0.2839	0.2022	-2.6261	-1.3003	0.2854	-0.5185	-0.5329	2.4595	-0.907	-0.2418
MB-0504	brca_metabric	MB-0504	68.16	BREAST CONSERVING	Breast Cancer	Breast Invasive Ductal Carcinoma	Moderate	NO	LumA	1	Positve	Positive	3	NEUTRAL	Negative	Ductal/NST	YES	Post	3	Left	0	4	4.042	IDC	130.4666667	0:00	Positive	YES	123.0666667	1:Recurred	1	Primary	Female	ER+/HER2- Low Prolif	5.230070815	21	2	0	brca_metabric	0.4548	0.7722	1.6591	0.9191	0.5851	0.2214	1.0825	0.7524	-0.4427	-0.716
MB-0505	brca_metabric	MB-0505	56.38	BREAST CONSERVING	Breast Cancer	Breast Invasive Ductal Carcinoma	Moderate	NO	LumA	1	Positve	Positive	1	NEUTRAL	Negative	Ductal/NST	YES	Post	4ER+	Right	1	6	3.024	IDC	60.7	0:00	Positive	YES	60.7	0:Not Recurred	1	Primary	Female	ER+/HER2- Low Prolif	7.845106223	12	2	0	brca_metabric	1.3154	0.8461	-1.3259	-0.7192	0.9861	1.1783	1.4088	1.2429	-0.7819	-1.1456
MB-0507	brca_metabric	MB-0507	58.71	BREAST CONSERVING	Breast Cancer	Breast Invasive Ductal Carcinoma	Moderate	NO	LumA	1	Positve	Positive	3	NEUTRAL	Negative	Ductal/NST	YES	Post	3	Right	0	1	4.036	IDC	23.8	0:00	Positive	YES	23.8	0:Not Recurred	1	Primary	Female	ER+/HER2- Low Prolif	1.307517704	18	1	0	brca_metabric	0.2889	0.0128	0.0099	-0.1359	0.6673	-0.3958	-0.153	0.1871	0.0911	-0.6679
MB-0511	brca_metabric	MB-0511	59.84	MASTECTOMY	Breast Cancer	Breast Invasive Ductal Carcinoma	Moderate	NO	LumA	1	Positve	Positive	2	NEUTRAL	Negative	Ductal/NST	YES	Post	3	Left	0	3	3.062	IDC	61.7	0:00	Positive	YES	61.7	0:Not Recurred	1	Primary	Female	ER+/HER2- Low Prolif	3.922553111	31	2	0	brca_metabric	0.5904	-0.1573	-0.3086	0.988	0.5833	0.1192	-0.3501	0.7452	-0.3196	-1.0653
MB-0512	brca_metabric	MB-0512	56.74	BREAST CONSERVING	Breast Cancer	Breast Invasive Ductal Carcinoma	Moderate	NO	LumA	1	Positve	Positive	1	NEUTRAL	Negative	Ductal/NST	YES	Post	9	Left	0	4	2.048	IDC	121.5333333	0:00	Positive	YES	121.5333333	0:Not Recurred	1	Primary	Female	NA	5.230070815	24	2	0	brca_metabric	-0.2533	1.2627	0.8208	-1.0541	0.1779	0.7774	-0.7655	-0.0613	-0.5676	-0.7388
MB-0513	brca_metabric	MB-0513	73.39	MASTECTOMY	Breast Cancer	Breast Invasive Ductal Carcinoma	High	NO	LumA	1	Positve	Positive	2	NEUTRAL	Negative	Ductal/NST	YES	Post	9	Right	1	3	4.064	IDC	117.0333333	0:00	Positive	YES	117.0333333	0:Not Recurred	1	Primary	Female	ER+/HER2- Low Prolif	3.922553111	32	2	0	brca_metabric	-0.5283	-0.1272	-1.8393	0.261	-0.4477	-0.1537	-0.7318	-0.5121	-1.2469	1.5424
MB-0517	brca_metabric	MB-0517	47.92	BREAST CONSERVING	Breast Cancer	Breast Invasive Ductal Carcinoma	Moderate	NO	LumA	1	Positve	Positive	2	LOSS	Negative	Ductal/NST	YES	Pre	9	Right	0	2	3.034	IDC	61.9	0:00	Positive	YES	61.9	0:Not Recurred	1	Primary	Female	ER+/HER2- Low Prolif	2.615035408	17	1	0	brca_metabric	-1.006	0.3792	-0.1652	0.3473	-1.1134	-0.5837	0.6566	-1.1549	-0.6577	0.5864
MB-0521	brca_metabric	MB-0521	52.2	MASTECTOMY	Breast Cancer	Breast Invasive Lobular Carcinoma	High	NO	LumA	1	Positve	Positive	2	NEUTRAL	Negative	Lobular	YES	Post	3	Right	3	4	4.06	ILC	212.2	0:00	Positive	YES	212.2	0:Not Recurred	1	Primary	Female	ER+/HER2- Low Prolif	5.230070815	30	2	0	brca_metabric	0.2134	0.0658	-0.038	-0.3204	-0.0501	-0.4315	-0.5697	2.2251	-0.7396	-0.8603
MB-0528	brca_metabric	MB-0528	53.64	MASTECTOMY	Breast Cancer	Breast Invasive Ductal Carcinoma	Moderate	YES	LumA	1	Positve	Positive	3	NEUTRAL	Negative	Ductal/NST	YES	Post	2	Left	1	3	5.052	IDC	193.9666667	0:00	Negative	YES	177.3666667	1:Recurred	1	Primary	Female	ER+/HER2- Low Prolif	3.922553111	26	2	0	brca_metabric	0.4859	1.4788	0.8147	1.0958	-0.9527	-0.7817	-0.1473	0.3501	-0.2417	-0.8808
MB-0529	brca_metabric	MB-0529	67.46	MASTECTOMY	Breast Cancer	Breast Invasive Ductal Carcinoma	High	YES	LumA	1	Positve	Positive	2	NEUTRAL	Negative	Ductal/NST	YES	Post	8	Right	7	7	5.05	IDC	48.53333333	1:DECEASED	Positive	NO	48.53333333	1:Recurred	1	Primary	Female	ER+/HER2- High Prolif	9.152623927	25	4	1	brca_metabric	-0.3606	1.1198	-0.7246	0.6195	0.2137	0.1803	1.8884	-0.0558	-0.361	0.9111
MB-0535	brca_metabric	MB-0535	46.66	BREAST CONSERVING	Breast Cancer	Breast Invasive Ductal Carcinoma	Low	NO	LumA	1	Positve	Positive	2	NEUTRAL	Negative	Ductal/NST	YES	Pre	8	Left	0	3	3.024	IDC	199.1333333	0:00	Positive	YES	161.9	1:Recurred	1	Primary	Female	ER+/HER2- Low Prolif	3.922553111	12	1	0	brca_metabric	-0.1771	-0.6091	-0.338	-1.5716	-0.809	0.1776	0.3083	-0.2818	-0.3314	-0.0868
MB-0538	brca_metabric	MB-0538	61.89	MASTECTOMY	Breast Cancer	Breast Invasive Ductal Carcinoma	High	YES	LumA	1	Positve	Positive	3	NEUTRAL	Negative	Ductal/NST	YES	Post	9	Right	26	NA	6.074	IDC	24.1	1:DECEASED	Positive	YES	23.96666667	1:Recurred	1	Primary	Female	ER+/HER2- High Prolif	0	37	2	1	brca_metabric	0.5908	0.1478	-1.3747	0.1096	0.6788	-1.1773	-0.098	0.0973	-0.839	-0.8501
MB-0541	brca_metabric	MB-0541	38.86	MASTECTOMY	Breast Cancer	Breast Invasive Ductal Carcinoma	High	YES	LumA	1	Positve	Positive	3	NEUTRAL	Negative	Ductal/NST	YES	Pre	9	Right	0	2	4.038	IDC	174.2666667	0:00	Negative	YES	174.2666667	0:Not Recurred	1	Primary	Female	ER+/HER2- High Prolif	2.615035408	19	1	0	brca_metabric	0.0399	1.2732	-1.2511	2.0324	-0.8804	0.049	-0.7102	-0.5283	0.219	-0.5841
MB-0559	brca_metabric	MB-0559	47.71	MASTECTOMY	Breast Cancer	Breast Invasive Ductal Carcinoma	High	YES	LumA	1	Positve	Positive	3	NEUTRAL	Negative	Ductal/NST	YES	Pre	7	Left	0	3	4.05	IDC	161.7666667	0:00	Positive	NO	161.7666667	0:Not Recurred	1	Primary	Female	ER+/HER2- High Prolif	3.922553111	25	2	0	brca_metabric	-1.1115	1.0219	-0.7962	-1.4702	-1.4614	-1.561	-0.5904	1.5623	-0.3564	-0.0812
MB-0568	brca_metabric	MB-0568	61.28	MASTECTOMY	Breast Cancer	Breast Invasive Ductal Carcinoma	Moderate	NO	LumA	1	Positve	Positive	2	NEUTRAL	Negative	Ductal/NST	YES	Post	7	Right	1	4	4.034	IDC	181.4666667	0:00	Positive	NO	181.4666667	0:Not Recurred	1	Primary	Female	ER+/HER2- Low Prolif	5.230070815	17	2	0	brca_metabric	0.3923	-0.1613	-0.9673	-1.5852	0.6041	-1.9683	-0.5495	0.003	-0.7128	-0.2444
MB-0571	brca_metabric	MB-0571	61.79	MASTECTOMY	Breast Cancer	Breast Invasive Ductal Carcinoma	Moderate	NO	LumA	1	Positve	Positive	1	NEUTRAL	Negative	Ductal/NST	YES	Post	7	Right	0	9	2.04	IDC	149.8666667	0:00	Positive	YES	149.8666667	0:Not Recurred	1	Primary	Female	ER+/HER2- High Prolif	11.76765933	20	1	0	brca_metabric	-0.579	-0.2827	0.3109	0.0979	-0.6317	0.4647	-0.5304	0.6966	-0.5341	-0.7084
MB-0574	brca_metabric	MB-0574	71.21	BREAST CONSERVING	Breast Cancer	Breast Invasive Ductal Carcinoma	High	NO	LumA	1	Positve	Positive	3	NEUTRAL	Negative	Ductal/NST	YES	Post	2	Right	1	6	5.042	IDC	119.8	0:00	Positive	YES	9.966666667	1:Recurred	1	Primary	Female	ER+/HER2- High Prolif	6.537588519	21	2	0	brca_metabric	-0.6397	-1.2397	-2.0711	0.2458	-1.463	-0.7282	-0.6659	0.9336	-1.5503	0.4355
MB-0575	brca_metabric	MB-0575	48.1	MASTECTOMY	Breast Cancer	Breast Invasive Ductal Carcinoma	High	YES	LumA	1	Positve	Positive	2	GAIN	Negative	Ductal/NST	YES	Pre	4ER+	Left	4	3	5.11	IDC	128.5666667	0:00	Positive	YES	78.86666667	1:Recurred	1	Primary	Female	ER+/HER2- Low Prolif	3.922553111	55	3	0	brca_metabric	0.7322	0.5256	0.3812	0.2038	0.3627	0.6046	-0.2309	1.1045	-1.5635	-1.2437
MB-0580	brca_metabric	MB-0580	33.8	MASTECTOMY	Breast Cancer	Breast Invasive Ductal Carcinoma	Moderate	YES	LumA	1	Positve	Positive	3	GAIN	Negative	Ductal/NST	YES	Pre	4ER+	Left	2	2	5.08	IDC	79.36666667	1:DECEASED	Positive	YES	59.5	1:Recurred	1	Primary	Female	ER+/HER2- High Prolif	2.615035408	40	2	1	brca_metabric	0.696	0.2334	1.8247	-0.0636	-0.382	0.6107	-0.4176	1.4693	0.5358	-0.6426
MB-0583	brca_metabric	MB-0583	75.67	MASTECTOMY	Breast Cancer	Breast Mixed Ductal and Lobular Carcinoma	High	NO	LumA	1	Positve	Positive	2	NEUTRAL	Negative	Mixed	YES	Post	3	Left	0	3	3.044	MDLC	62.63333333	0:00	Positive	NO	62.63333333	0:Not Recurred	1	Primary	Female	ER+/HER2- Low Prolif	3.922553111	22	2	0	brca_metabric	1.182	1.9998	-0.3197	-1.2661	0.8148	-0.2652	-0.3687	1.2936	-0.526	-0.588
MB-0587	brca_metabric	MB-0587	50.41	MASTECTOMY	Breast Cancer	Breast Mixed Ductal and Lobular Carcinoma	Low	YES	LumA	1	Positve	Positive	2	GAIN	Negative	Mixed	YES	Post	9	Left	1	5	4.048	MDLC	91.26666667	0:00	Positive	YES	91.26666667	0:Not Recurred	1	Primary	Female	ER+/HER2- High Prolif	6.537588519	24	2	0	brca_metabric	-0.6666	-0.2073	0.4249	0.1845	-0.6091	-0.1015	-0.9987	1.1366	-0.2339	1.6
MB-0599	brca_metabric	MB-0599	46.85	BREAST CONSERVING	Breast Cancer	Breast Invasive Ductal Carcinoma	Moderate	YES	LumA	1	Positve	Positive	2	NEUTRAL	Negative	Ductal/NST	YES	Pre	4ER+	Right	1	3	4.048	IDC	123.2666667	0:00	Negative	YES	52.76666667	1:Recurred	1	Primary	Female	ER+/HER2- Low Prolif	3.922553111	24	2	0	brca_metabric	-0.3344	0.4695	0.0802	-2.031	-0.1626	0.0425	-0.2254	0.6629	-0.5356	-0.7194
MB-0600	brca_metabric	MB-0600	70.5	MASTECTOMY	Breast Cancer	Breast Mixed Ductal and Lobular Carcinoma	Moderate	NO	LumA	1	Positve	Positive	3	NEUTRAL	Negative	Mixed	YES	Post	6	Left	9	2	6.054	MDLC	111	0:00	Negative	YES	111	0:Not Recurred	1	Primary	Female	ER+/HER2- High Prolif	2.615035408	27	2	0	brca_metabric	-0.7208	-1.7985	-1.5493	-2.7297	-1.244	0.647	4.2477	0.7074	-0.2529	-0.3396
MB-0603	brca_metabric	MB-0603	79.52	MASTECTOMY	Breast Cancer	Breast Invasive Ductal Carcinoma	High	NO	LumA	1	Positve	Positive	2	NEUTRAL	Negative	Ductal/NST	YES	Post	7	Right	1	7	4.042	IDC	121.9666667	0:00	Positive	NO	121.9666667	0:Not Recurred	1	Primary	Female	ER+/HER2- Low Prolif	9.152623927	21	2	0	brca_metabric	-1.2574	-1.1453	0.7334	-0.6594	-1.4837	0.2472	-0.5952	0.612	-1.2839	0.8057
MB-0605	brca_metabric	MB-0605	58.08	MASTECTOMY	Breast Cancer	Breast Invasive Lobular Carcinoma	High	NO	LumA	1	Positve	Positive	2	GAIN	Negative	Lobular	YES	Post	8	Right	0	3	3.036	ILC	114.6	0:00	Positive	NO	114.6	0:Not Recurred	1	Primary	Female	ER+/HER2- Low Prolif	3.922553111	18	1	0	brca_metabric	0.8942	0.7334	-1.7314	-0.3856	0.8244	0.4904	-0.1287	0.3736	-1.3116	-0.5665
MB-0607	brca_metabric	MB-0607	53.1	NA	Breast Cancer	Breast Invasive Ductal Carcinoma	Moderate	YES	LumA	1	Positve	Positive	3	GAIN	Negative	Ductal/NST	YES	Post	4ER+	Left	2	5	5.06	IDC	87.83333333	0:00	Positive	YES	87.83333333	0:Not Recurred	1	Primary	Female	ER+/HER2- High Prolif	6.537588519	30	2	0	brca_metabric	0.9763	0.056	0.4038	-0.7652	0.6583	-1.8122	-0.5406	0.7492	0.0731	0.0381
MB-0609	brca_metabric	MB-0609	51.15	MASTECTOMY	Breast Cancer	Breast Invasive Ductal Carcinoma	High	YES	LumA	1	Positve	Positive	2	NEUTRAL	Negative	Ductal/NST	YES	Post	8	Left	2	2	4.028	IDC	98.7	1:DECEASED	Negative	NO	72.96666667	1:Recurred	1	Primary	Female	ER+/HER2- High Prolif	2.615035408	14	2	1	brca_metabric	0.033	1.0318	-0.0223	-0.1596	-0.6962	-0.2744	-0.24	1.4896	-0.0276	0.0104
MB-0614	brca_metabric	MB-0614	48.99	MASTECTOMY	Breast Cancer	Breast Invasive Ductal Carcinoma	Moderate	YES	LumA	1	Positve	Positive	3	NEUTRAL	Negative	Ductal/NST	YES	Pre	6	Left	1	4	5.038	IDC	119.3333333	0:00	Positive	NO	119.3333333	0:Not Recurred	1	Primary	Female	ER+/HER2- High Prolif	5.230070815	19	2	0	brca_metabric	0.1627	-0.8317	0.2035	-1.7623	0.3107	0.5876	-0.534	0.0059	0.5539	-0.8886
MB-0621	brca_metabric	MB-0621	70.04	MASTECTOMY	Breast Cancer	Breast Invasive Lobular Carcinoma	High	NO	LumA	1	Positve	Positive	2	NEUTRAL	Negative	Lobular	YES	Post	4ER+	Right	1	2	4.06	ILC	33.56666667	0:00	Positive	YES	33.56666667	0:Not Recurred	1	Primary	Female	ER+/HER2- Low Prolif	2.615035408	30	2	0	brca_metabric	0.101	0.6026	0.7486	-1.5097	0.0294	0.0086	-0.0752	-0.2228	-0.4006	-0.9861
MB-0624	brca_metabric	MB-0624	64.28	MASTECTOMY	Breast Cancer	Breast Invasive Ductal Carcinoma	High	NO	LumA	1	Positve	Positive	2	LOSS	Negative	Ductal/NST	YES	Post	3	Left	1	2	4.032	IDC	64.03333333	0:00	Negative	NO	64.03333333	0:Not Recurred	1	Primary	Female	ER+/HER2- Low Prolif	2.615035408	16	2	0	brca_metabric	1.6758	0.9677	0.2475	0.0505	2.3057	-0.352	3.0934	0.5414	-1.4827	-7e-04
MB-0631	brca_metabric	MB-0631	84.41	MASTECTOMY	Breast Cancer	Breast Invasive Ductal Carcinoma	Moderate	YES	LumA	1	Positve	Positive	2	NEUTRAL	Negative	Ductal/NST	YES	Post	8	Left	1	3	4.05	IDC	47.43333333	1:DECEASED	Positive	YES	25.66666667	1:Recurred	1	Primary	Female	ER+/HER2- Low Prolif	3.922553111	25	2	1	brca_metabric	1.425	-0.6254	-0.8448	-0.3903	0.71	-1.1915	0.0807	0.369	-0.2897	-0.3431
MB-0632	brca_metabric	MB-0632	51.92	BREAST CONSERVING	Breast Cancer	Breast Invasive Ductal Carcinoma	Moderate	NO	LumA	1	Positve	Positive	2	NEUTRAL	Negative	Ductal/NST	YES	Post	4ER+	Left	0	4	3.04	IDC	56.5	0:00	Negative	YES	56.5	0:Not Recurred	1	Primary	Female	ER+/HER2- Low Prolif	5.230070815	20	1	0	brca_metabric	-0.9516	1.4389	-0.685	0.0118	0.5263	-1.9993	-0.0357	0.4981	-0.6101	0.9451
MB-0636	brca_metabric	MB-0636	26.36	BREAST CONSERVING	Breast Cancer	Breast Invasive Ductal Carcinoma	High	NO	LumA	1	Positve	Positive	3	NEUTRAL	Negative	Ductal/NST	YES	Pre	6	Right	0	1	4.024	IDC	32.63333333	1:DECEASED	Positive	YES	32.63333333	1:Recurred	1	Primary	Female	ER+/HER2- High Prolif	1.307517704	12	1	1	brca_metabric	0.1223	0.0962	-0.8513	-1.0947	0.1974	0.8355	0.3011	1.8943	-0.8673	0.5827
MB-0649	brca_metabric	MB-0649	60.62	BREAST CONSERVING	Breast Cancer	Breast Invasive Ductal Carcinoma	Moderate	NO	LumA	1	Positve	Positive	1	NEUTRAL	Negative	Ductal/NST	YES	Post	7	Right	4	3	4.016	IDC	61.43333333	0:00	Positive	YES	61.43333333	0:Not Recurred	1	Primary	Female	ER+/HER2- Low Prolif	3.922553111	8	2	0	brca_metabric	0.7647	0.3055	1.0438	0.5687	0.8352	-0.6679	-0.3458	-0.4324	0.0838	-1.4997
MB-0650	brca_metabric	MB-0650	79.48	MASTECTOMY	Breast Cancer	Breast Invasive Ductal Carcinoma	High	NO	LumA	1	Positve	Positive	2	NEUTRAL	Negative	Ductal/NST	YES	Post	2	Left	2	3	4.042	IDC	25.53333333	0:00	Negative	YES	25.53333333	0:Not Recurred	1	Primary	Female	ER+/HER2- High Prolif	3.922553111	21	2	0	brca_metabric	0.6418	-0.2713	0.0552	-0.1305	-0.1618	-0.1429	-0.1683	0.3248	-0.0665	-1.2446
MB-0654	brca_metabric	MB-0654	82.5	BREAST CONSERVING	Breast Cancer	Breast Invasive Ductal Carcinoma	Moderate	NO	LumA	1	Positve	Positive	1	NEUTRAL	Negative	Ductal/NST	YES	Post	8	Right	0	2	2.048	IDC	69.4	0:00	Positive	YES	69.4	0:Not Recurred	1	Primary	Female	ER+/HER2- Low Prolif	2.615035408	24	2	0	brca_metabric	-0.4821	-1.4667	0.7561	-0.2754	-0.2192	-2.3288	-0.7659	-1.5004	-0.9229	-0.3829
MB-0661	brca_metabric	MB-0661	78.78	MASTECTOMY	Breast Cancer	Breast Invasive Ductal Carcinoma	High	NO	LumA	1	Positve	Positive	2	GAIN	Negative	Ductal/NST	YES	Post	7	Left	0	NA	3.016	IDC	20	1:DECEASED	Positive	NO	16.1	1:Recurred	1	Primary	Female	ER+/HER2- Low Prolif	0	8	1	1	brca_metabric	-0.2718	0.0364	-0.6094	-1.0773	-0.8915	-0.0796	0.1173	0.4244	-1.1801	0.1627
MB-0666	brca_metabric	MB-0666	61.31	BREAST CONSERVING	Breast Cancer	Breast Invasive Ductal Carcinoma	High	YES	LumA	1	Positve	Positive	3	NEUTRAL	Negative	Ductal/NST	YES	Post	9	Right	9	1	6.05	IDC	24.33333333	1:DECEASED	Positive	YES	21.4	1:Recurred	1	Primary	Female	ER+/HER2- High Prolif	1.307517704	25	2	1	brca_metabric	-0.672	-1.3787	0.8667	-0.7396	-1.9423	0.8534	-0.7325	-0.245	0.8922	0.561
MB-0880	brca_metabric	MB-0880	73.64	MASTECTOMY	Breast Cancer	Breast Invasive Ductal Carcinoma	Moderate	NO	LumA	1	Positve	Positive	1	NEUTRAL	Negative	Ductal/NST	NO	Post	7	Right	0	1	2.06	IDC	1.233333333	0:00	Positive	NO	1.233333333	0:Not Recurred	1	Primary	Female	ER+/HER2- Low Prolif	1.307517704	30	2	0	brca_metabric	-0.4051	0.5253	1.0768	-0.8232	-0.2386	0.5288	-0.3087	-0.092	0.3651	0.5693
MB-0891	brca_metabric	MB-0891	83.68	MASTECTOMY	Breast Cancer	Breast Invasive Ductal Carcinoma	Moderate	NO	LumA	1	Positve	Positive	1	NEUTRAL	Negative	Ductal/NST	YES	Post	3	Right	2	6	3.074	IDC	149.4	0:00	Negative	NO	149.4	0:Not Recurred	1	Primary	Female	ER+/HER2- Low Prolif	7.845106223	37	2	0	brca_metabric	1.8295	0.5891	0.6387	0.5062	2.3406	0.432	0.5058	1.0735	-0.6084	-0.5535
MB-0899	brca_metabric	MB-0899	50.62	MASTECTOMY	Breast Cancer	Breast Invasive Ductal Carcinoma	Moderate	YES	LumA	1	Positve	Positive	2	NEUTRAL	Negative	Ductal/NST	YES	Post	8	Right	3	4	4.05	IDC	175.8	0:00	Positive	NO	143.9	1:Recurred	1	Primary	Female	ER+/HER2- High Prolif	5.230070815	25	2	0	brca_metabric	0.1959	0.4082	-0.8398	-0.9097	-0.1254	-0.8481	0.8029	0.7059	-0.0224	0.1024
MB-2513	brca_metabric	MB-2513	57.96	BREAST CONSERVING	Breast Cancer	Breast Invasive Ductal Carcinoma	High	NO	LumA	2	Negative	Negative	2	GAIN	Positive	Ductal/NST	NO	Post	5	Left	0	3	3.04	IDC	59.7	1:DECEASED	Negative	YES	37.93333333	1:Recurred	1	Primary	Female	HER2+	3.922553111	20	1	1	brca_metabric	0.0969	0.0995	-0.5287	0.4041	1.0625	-0.9502	-0.2418	-0.7972	-0.091	-1.2947
MB-2564	brca_metabric	MB-2564	52.98	BREAST CONSERVING	Breast Cancer	Breast Invasive Ductal Carcinoma	High	NO	LumA	2	Positve	Positive	1	NEUTRAL	Negative	Tubular/ cribriform	NO	Post	8	Left	0	10	2.02	IDC	285.4333333	0:00	Positive	YES	163.3666667	1:Recurred	1	Primary	Female	ER+/HER2- Low Prolif	13.07517704	10	1	0	brca_metabric	-0.3791	0.0087	0.9217	0.3766	0.5677	-0.6411	2.326	-0.9304	-1.2469	-1.2674
MB-2610	brca_metabric	MB-2610	58.99	MASTECTOMY	Breast Cancer	Breast Mixed Ductal and Lobular Carcinoma	Low	NO	LumA	2	Positve	Positive	1	NEUTRAL	Negative	Mixed	YES	Post	8	Left	1	6	3.05	MDLC	280.7	0:00	Positive	NO	280.7	0:Not Recurred	1	Primary	Female	ER+/HER2- Low Prolif	7.845106223	25	2	0	brca_metabric	-0.3674	-0.2858	0.0983	0.0565	0.8108	-0.0468	2.8309	0.2028	-1.8907	-0.9461
MB-2614	brca_metabric	MB-2614	43.72	MASTECTOMY	Breast Cancer	Breast Mixed Ductal and Lobular Carcinoma	High	YES	LumA	2	Negative	Positive	1	NEUTRAL	Negative	Mixed	NO	Pre	7	Left	10	4	4.03	MDLC	64.93333333	1:DECEASED	Positive	NO	29.43333333	1:Recurred	1	Primary	Female	ER+/HER2- Low Prolif	5.230070815	15	3	1	brca_metabric	-0.1643	-0.3173	0.1788	0.2528	0.8847	0.2889	-0.3779	1.1954	-1.4062	-0.4804
MB-2624	brca_metabric	MB-2624	53.53	BREAST CONSERVING	Breast Cancer	Breast Invasive Ductal Carcinoma	Moderate	NO	LumA	2	Positve	Positive	1	NEUTRAL	Negative	Tubular/ cribriform	YES	Post	3	Right	2	6	3.028	IDC	128.5333333	0:00	Positive	YES	123.1333333	1:Recurred	1	Primary	Female	ER+/HER2- Low Prolif	7.845106223	14	2	0	brca_metabric	0.43	0.5024	0.438	0.0769	0.4821	-0.5423	0.7651	0.1209	-1.1878	-0.9815
MB-2669	brca_metabric	MB-2669	62.56	MASTECTOMY	Breast Cancer	Breast Invasive Ductal Carcinoma	Moderate	NO	LumA	2	Positve	Positive	2	NEUTRAL	Negative	Ductal/NST	YES	Post	6	Left	0	6	3.048	IDC	73.7	1:DECEASED	Negative	NO	48.43333333	1:Recurred	1	Primary	Female	ER+/HER2- Low Prolif	7.845106223	24	1	1	brca_metabric	0.1234	0.4131	1.2245	0.713	-0.6727	-0.5033	-0.37	-0.0462	-0.2807	-0.6965
MB-2711	brca_metabric	MB-2711	48.07	MASTECTOMY	Breast Cancer	Breast Invasive Ductal Carcinoma	Moderate	NO	LumA	2	Positve	Positive	2	NEUTRAL	Negative	Ductal/NST	NO	Pre	7	Left	0	2	3.03	IDC	201.4666667	0:00	Positive	NO	27.9	1:Recurred	1	Primary	Female	ER+/HER2- Low Prolif	2.615035408	15	1	0	brca_metabric	0.2346	0.7947	0.9432	-0.687	0.4863	-1.3829	-0.4559	-0.861	-0.1966	0.2028
MB-2721	brca_metabric	MB-2721	44.82	BREAST CONSERVING	Breast Cancer	Breast Invasive Ductal Carcinoma	High	NO	LumA	2	Negative	Positive	1	LOSS	Negative	Tubular/ cribriform	NO	Pre	7	Left	0	4	2.018	IDC	251.6333333	0:00	Positive	YES	251.6333333	0:Not Recurred	1	Primary	Female	NA	5.230070815	9	1	0	brca_metabric	-0.6096	0.7364	1.1022	-0.1599	0.533	1.1249	0.6426	-0.1519	-0.5136	0.1261
MB-2725	brca_metabric	MB-2725	44.88	BREAST CONSERVING	Breast Cancer	Breast Invasive Ductal Carcinoma	Moderate	NO	LumA	2	Positve	Positive	1	NEUTRAL	Negative	Ductal/NST	YES	Pre	4ER+	Right	3	3	3.03	IDC	236.9333333	0:00	Positive	YES	236.9333333	0:Not Recurred	1	Primary	Female	ER+/HER2- Low Prolif	3.922553111	15	2	0	brca_metabric	0.7899	0.9256	0.6567	-0.4324	1.8172	-0.1159	4.2788	-1.6634	-0.2215	-0.6604
MB-2745	brca_metabric	MB-2745	46.85	MASTECTOMY	Breast Cancer	Breast Mixed Ductal and Lobular Carcinoma	High	NO	LumA	2	Positve	Positive	2	NEUTRAL	Negative	Mixed	YES	Pre	8	Right	1	4	4.06	MDLC	168.9666667	1:DECEASED	Positive	YES	156.4666667	1:Recurred	1	Primary	Female	ER+/HER2- High Prolif	5.230070815	30	2	1	brca_metabric	0.385	-0.8212	-0.5106	0.2765	-0.4569	0.3221	0.7129	-1.1181	-0.3145	0.0711
MB-2752	brca_metabric	MB-2752	51.36	MASTECTOMY	Breast Cancer	Breast Mixed Ductal and Lobular Carcinoma	Moderate	NO	LumA	2	Positve	Positive	2	NEUTRAL	Negative	Mixed	YES	Post	7	Right	0	5	3.07	MDLC	81.93333333	1:DECEASED	Positive	NO	81.76666667	1:Recurred	1	Primary	Female	ER+/HER2- Low Prolif	6.537588519	35	1	1	brca_metabric	0.0897	-0.5683	0.555	-0.5353	0.3894	-1.333	-0.4252	-0.5565	0.9003	0.5022
MB-2770	brca_metabric	MB-2770	60.32	BREAST CONSERVING	Breast Cancer	Breast Invasive Lobular Carcinoma	NA	NO	LumA	2	Positve	Positive	2	NEUTRAL	Negative	Lobular	YES	Post	8	Right	5	10	5.09	ILC	274.3666667	0:00	Positive	NO	274.3666667	0:Not Recurred	1	Primary	Female	ER+/HER2- Low Prolif	13.07517704	45	3	0	brca_metabric	0.5992	-0.6921	-0.1904	1.4436	-0.6025	0.0849	-0.5248	-0.7259	-0.6707	-0.1096
MB-2779	brca_metabric	MB-2779	36.8	BREAST CONSERVING	Breast Cancer	Breast Invasive Ductal Carcinoma	High	NO	LumA	2	Positve	Positive	2	NEUTRAL	Negative	Ductal/NST	NO	Pre	10	Left	0	6	3.04	IDC	275.2333333	0:00	Positive	YES	161.4666667	1:Recurred	1	Primary	Female	ER+/HER2- High Prolif	7.845106223	20	1	0	brca_metabric	-0.1329	-0.5028	-0.5659	0.5858	-1.0705	-0.1169	-0.5557	-0.3197	0.2283	-0.0376
MB-2786	brca_metabric	MB-2786	62.36	MASTECTOMY	Breast Cancer	Breast Invasive Ductal Carcinoma	High	NO	LumA	2	Positve	Positive	3	GAIN	Positive	Ductal/NST	YES	Post	5	Left	3	5	5.056	IDC	68.26666667	1:DECEASED	Negative	YES	42.83333333	1:Recurred	1	Primary	Female	HER2+	6.537588519	28	2	1	brca_metabric	1.0991	0.6212	1.3896	0.8621	-0.5138	-0.7147	-0.088	0.2811	-2.1493	0.642
MB-2790	brca_metabric	MB-2790	47.03	MASTECTOMY	Breast Cancer	Breast Mixed Ductal and Lobular Carcinoma	Moderate	NO	LumA	2	Positve	Positive	2	NEUTRAL	Negative	Mixed	NO	Pre	8	Left	0	8	3.05	MDLC	116.9333333	0:00	Positive	NO	13.03333333	1:Recurred	1	Primary	Female	ER+/HER2- High Prolif	10.46014163	25	1	0	brca_metabric	-0.4546	-0.6149	0.1886	0.0351	-0.4194	-0.8122	1.2196	0.5646	-1.5432	-0.5897
MB-2791	brca_metabric	MB-2791	40.79	BREAST CONSERVING	Breast Cancer	Breast Invasive Ductal Carcinoma	High	NO	LumA	2	Positve	Positive	2	NEUTRAL	Negative	Ductal/NST	NO	Pre	3	Left	0	12	3.034	IDC	271.9333333	0:00	Positive	YES	271.9333333	0:Not Recurred	1	Primary	Female	ER+/HER2- Low Prolif	15.69021245	17	1	0	brca_metabric	-0.0886	-0.4422	0.2377	-1.896	-0.0473	1.0235	0.4391	-0.3615	-0.4371	-0.3597
MB-2797	brca_metabric	MB-2797	50.07	MASTECTOMY	Breast Cancer	Breast Mixed Ductal and Lobular Carcinoma	Moderate	NO	LumA	2	Positve	Positive	1	NEUTRAL	Negative	Mixed	NO	Post	6	Left	0	4	2.03	MDLC	252.9666667	0:00	Positive	NO	252.9666667	0:Not Recurred	1	Primary	Female	ER+/HER2- High Prolif	5.230070815	15	1	0	brca_metabric	-1.0259	0.0678	0.5622	-0.1418	-1.1252	0.0167	0.1203	-1.3862	-0.8063	-0.0442
MB-2801	brca_metabric	MB-2801	70.35	BREAST CONSERVING	Breast Cancer	Breast Invasive Ductal Carcinoma	Moderate	NO	LumA	2	Positve	Positive	2	NEUTRAL	Negative	Ductal/NST	YES	Post	2	Left	1	8	4.026	IDC	271.2666667	0:00	Positive	YES	271.2666667	0:Not Recurred	1	Primary	Female	ER+/HER2- High Prolif	10.46014163	13	2	0	brca_metabric	-1.4632	0.0521	0.5198	0.5779	-0.1504	0.8919	-0.0286	-0.8986	-1.2038	-0.4887
MB-2819	brca_metabric	MB-2819	61.95	MASTECTOMY	Breast Cancer	Breast Mixed Ductal and Lobular Carcinoma	High	NO	LumA	2	Positve	Positive	1	NEUTRAL	Negative	Mixed	NO	Post	7	Left	0	4	2.038	MDLC	270.5666667	0:00	Positive	NO	270.5666667	0:Not Recurred	1	Primary	Female	ER+/HER2- Low Prolif	5.230070815	19	1	0	brca_metabric	-0.8289	-0.0115	1.4111	-0.0457	-0.211	-0.0223	3.3244	-1.0658	-0.949	-0.6634
MB-2820	brca_metabric	MB-2820	40.06	BREAST CONSERVING	Breast Cancer	Breast Invasive Ductal Carcinoma	Moderate	NO	LumA	2	Positve	Positive	3	NEUTRAL	Negative	Ductal/NST	YES	Pre	3	Left	0	6	4.036	IDC	254.6333333	0:00	Positive	YES	254.6333333	0:Not Recurred	1	Primary	Female	NA	7.845106223	18	1	0	brca_metabric	-0.4319	0.3471	-0.6201	-0.6784	1.2052	-0.3413	-0.0593	-1.4872	-0.658	-0.6842
MB-2838	brca_metabric	MB-2838	67.12	MASTECTOMY	Breast Cancer	Breast Invasive Ductal Carcinoma	High	NO	LumA	2	Positve	Positive	2	LOSS	Negative	Ductal/NST	YES	Post	8	Right	0	12	3.054	IDC	270.3	0:00	Positive	NO	270.3	0:Not Recurred	1	Primary	Female	ER+/HER2- High Prolif	15.69021245	27	1	0	brca_metabric	-0.5802	0.2825	-0.5875	-2.1664	0.3073	0.1624	-0.2748	-0.1287	-0.4238	-0.8963
MB-2840	brca_metabric	MB-2840	60.48	MASTECTOMY	Breast Cancer	Breast Invasive Lobular Carcinoma	Moderate	NO	LumA	2	Positve	Positive	2	NEUTRAL	Negative	Lobular	NO	Post	3	Left	0	6	3.028	ILC	269	0:00	Negative	NO	269	0:Not Recurred	1	Primary	Female	ER+/HER2- Low Prolif	7.845106223	14	1	0	brca_metabric	0.1386	0.8286	0.6253	0.2376	1.1705	-0.8886	-0.7057	0.9458	-0.4377	-1.076
MB-2851	brca_metabric	MB-2851	58.69	BREAST CONSERVING	Breast Cancer	Breast Mixed Ductal and Lobular Carcinoma	High	NO	LumA	2	Positve	Positive	3	NEUTRAL	Negative	Mixed	YES	Post	4ER+	Right	0	5	4.032	MDLC	159	1:DECEASED	Positive	YES	93.13333333	1:Recurred	1	Primary	Female	ER+/HER2- Low Prolif	6.537588519	16	1	1	brca_metabric	0.5151	1.2034	-0.0336	1.0439	1.1886	-1.1379	-0.5949	0.0201	-1.3172	-1.4285
MB-2854	brca_metabric	MB-2854	61.53	MASTECTOMY	Breast Cancer	Breast Invasive Lobular Carcinoma	High	NO	LumA	2	Positve	Positive	2	NEUTRAL	Negative	Lobular	YES	Post	7	Left	0	5	3.044	ILC	270.4333333	0:00	Negative	NO	270.4333333	0:Not Recurred	1	Primary	Female	ER+/HER2- Low Prolif	6.537588519	22	1	0	brca_metabric	-0.8698	0.723	-1.0157	1.8769	-0.456	-0.7551	-0.881	-1.8043	1.1262	-0.8759
MB-2863	brca_metabric	MB-2863	59.58	MASTECTOMY	Breast Cancer	Breast Invasive Mixed Mucinous Carcinoma	Moderate	NO	LumA	2	Positve	Positive	1	NEUTRAL	Negative	Mucinous	YES	Post	4ER+	Left	1	6	3.04	IMMC	258.3333333	0:00	Negative	NO	258.3333333	0:Not Recurred	1	Primary	Female	ER+/HER2- Low Prolif	7.845106223	20	2	0	brca_metabric	-0.539	0.138	1.4604	0.1776	0.8717	-0.4575	-0.3504	-0.4732	0.1419	-0.6518
MB-2867	brca_metabric	MB-2867	47.1	MASTECTOMY	Breast Cancer	Breast Invasive Ductal Carcinoma	High	NO	LumA	2	Positve	Positive	1	NEUTRAL	Negative	Ductal/NST	YES	Pre	4ER+	Right	2	4	3.04	IDC	269.3333333	0:00	Positive	NO	119.5	1:Recurred	1	Primary	Female	ER+/HER2- Low Prolif	5.230070815	20	2	0	brca_metabric	-0.0469	0.6523	0.9582	-0.8306	0.7393	-1.2011	-0.3852	0.7257	-1.0915	-0.9355
MB-2916	brca_metabric	MB-2916	48.93	BREAST CONSERVING	Breast Cancer	Breast Invasive Ductal Carcinoma	High	NO	LumA	2	Positve	Positive	1	NEUTRAL	Negative	Tubular/ cribriform	NO	Pre	3	Left	0	6	2.032	IDC	266.9333333	0:00	Positive	YES	266.9333333	0:Not Recurred	1	Primary	Female	ER+/HER2- Low Prolif	7.845106223	16	1	0	brca_metabric	0.8683	0.7762	0.1526	-1.9493	0.3745	0.6545	0.342	-0.5982	-1.1729	-1.0008
MB-2927	brca_metabric	MB-2927	58.14	BREAST CONSERVING	Breast Cancer	Breast Mixed Ductal and Lobular Carcinoma	NA	NO	LumA	2	Positve	Positive	1	LOSS	Negative	Mixed	NO	Post	1	Left	0	1	2.026	MDLC	263.7	1:DECEASED	Positive	NO	71.83333333	1:Recurred	1	Primary	Female	ER+/HER2- High Prolif	1.307517704	13	1	1	brca_metabric	2.0338	-0.2702	-0.0861	-0.6973	-0.5434	-0.8224	0.1917	-0.7106	-1.3994	0.2665
MB-2944	brca_metabric	MB-2944	66.97	MASTECTOMY	Breast Cancer	Breast Mixed Ductal and Lobular Carcinoma	NA	NO	LumA	2	Negative	Positive	3	NEUTRAL	Negative	Mixed	YES	Post	8	NA	0	7	4.054	MDLC	27.2	1:DECEASED	Positive	NO	26.4	1:Recurred	1	Primary	Female	ER+/HER2- Low Prolif	9.152623927	27	1	1	brca_metabric	-0.196	-0.1659	-0.5423	0.7005	0.303	-0.3275	2.1664	-0.2739	-1.4252	-0.7496
MB-2947	brca_metabric	MB-2947	36.47	MASTECTOMY	Breast Cancer	Breast Invasive Ductal Carcinoma	Moderate	NO	LumA	2	Positve	Positive	2	NEUTRAL	Negative	Ductal/NST	NO	Pre	4ER+	Right	0	3	3.03	IDC	112	0:00	Positive	NO	112	0:Not Recurred	1	Primary	Female	ER+/HER2- Low Prolif	3.922553111	15	1	0	brca_metabric	0.7344	-1.3312	0.9576	-1.4682	0.7085	-1.2335	-0.3538	-1.5388	-1.0833	-0.9056
MB-2951	brca_metabric	MB-2951	39.07	BREAST CONSERVING	Breast Cancer	Breast Invasive Ductal Carcinoma	High	NO	LumA	2	Positve	Positive	2	NEUTRAL	Negative	Ductal/NST	NO	Pre	1	Right	0	6	3.03	IDC	263.3666667	0:00	Positive	YES	99.06666667	1:Recurred	1	Primary	Female	ER+/HER2- High Prolif	7.845106223	15	1	0	brca_metabric	-0.1025	-0.4177	0.0172	0.6462	0.8142	-0.2697	-0.2104	-0.5768	-1.6677	-1.6717
MB-2966	brca_metabric	MB-2966	50.3	MASTECTOMY	Breast Cancer	Breast Invasive Ductal Carcinoma	Moderate	NO	LumA	2	Positve	Positive	3	NEUTRAL	Negative	Ductal/NST	YES	Post	8	Left	2	6	5.036	IDC	265	0:00	Positive	YES	265	0:Not Recurred	1	Primary	Female	ER+/HER2- High Prolif	7.845106223	18	2	0	brca_metabric	-0.0704	0.1236	0.416	1.2385	-0.5636	-1.2433	-0.8407	-0.5133	-1.553	-1.3371
MB-2970	brca_metabric	MB-2970	46.49	MASTECTOMY	Breast Cancer	Breast Mixed Ductal and Lobular Carcinoma	High	NO	LumA	2	Positve	Positive	2	NEUTRAL	Negative	Mixed	YES	Pre	4ER+	Left	2	9	4.05	MDLC	252.8666667	1:DECEASED	Positive	NO	224.9333333	1:Recurred	1	Primary	Female	ER+/HER2- Low Prolif	11.76765933	25	2	1	brca_metabric	-0.3991	0.5397	-0.5241	0.226	0.9452	-0.7008	-0.2665	-0.8572	-0.5009	-1.475
MB-2971	brca_metabric	MB-2971	69.6	BREAST CONSERVING	Breast Cancer	Breast Invasive Ductal Carcinoma	Moderate	NO	LumA	2	Positve	Positive	2	NEUTRAL	Negative	Ductal/NST	YES	Post	3	Left	2	10	4.03	IDC	264.2333333	0:00	Positive	YES	191.6	1:Recurred	1	Primary	Female	ER+/HER2- Low Prolif	13.07517704	15	2	0	brca_metabric	-0.316	0.8391	-0.4703	0.0814	0.1714	-0.2686	1.564	0.4273	-0.5576	-1.2951
MB-2990	brca_metabric	MB-2990	48.47	MASTECTOMY	Breast Cancer	Breast Mixed Ductal and Lobular Carcinoma	Low	NO	LumA	2	Positve	Positive	1	NEUTRAL	Negative	Mixed	NO	Pre	8	Right	0	6	2.03	MDLC	260	0:00	Positive	NO	260	0:Not Recurred	1	Primary	Female	ER+/HER2- Low Prolif	7.845106223	15	1	0	brca_metabric	-1.0388	0.3048	0.0744	0.7872	-0.7394	0.0607	0.215	0.0626	0.207	0.0518
MB-2994	brca_metabric	MB-2994	46.7	BREAST CONSERVING	Breast Cancer	Breast Invasive Ductal Carcinoma	Moderate	NO	LumA	2	Positve	Positive	3	GAIN	Positive	Ductal/NST	YES	Pre	5	Left	1	3	5.036	IDC	254.5	0:00	Positive	YES	254.5	0:Not Recurred	1	Primary	Female	HER2+	3.922553111	18	2	0	brca_metabric	0.9842	0.5726	0.2174	1.8819	1.9934	-0.3788	0.3455	-0.8626	-0.2125	-0.9217
MB-2996	brca_metabric	MB-2996	58.1	BREAST CONSERVING	Breast Cancer	Breast Invasive Ductal Carcinoma	High	NO	LumA	2	Positve	Positive	3	NEUTRAL	Negative	Ductal/NST	YES	Post	7	Left	0	4	4.032	IDC	191.2333333	0:00	Positive	YES	191.2333333	0:Not Recurred	1	Primary	Female	ER+/HER2- Low Prolif	5.230070815	16	1	0	brca_metabric	-0.2295	-0.7836	-2.4651	0.8508	-1.2649	-0.8595	-0.5225	-0.0336	-0.4043	-1.1643
MB-2999	brca_metabric	MB-2999	61.42	MASTECTOMY	Breast Cancer	Breast Invasive Ductal Carcinoma	Moderate	NO	LumA	2	Positve	Positive	3	NEUTRAL	Negative	Ductal/NST	YES	Post	7	Right	0	8	4.024	IDC	262	0:00	Negative	NO	262	0:Not Recurred	1	Primary	Female	ER+/HER2- High Prolif	10.46014163	12	1	0	brca_metabric	-0.4153	0.4658	-0.3692	1.1087	0.6036	-0.6927	-0.3452	0.5261	0.7082	-0.1592
MB-3005	brca_metabric	MB-3005	45.75	BREAST CONSERVING	Breast Cancer	Breast Invasive Ductal Carcinoma	Moderate	NO	LumA	2	Positve	Positive	2	NEUTRAL	Negative	Ductal/NST	NO	Pre	8	Left	0	6	3.046	IDC	253.0666667	0:00	Positive	YES	253.0666667	0:Not Recurred	1	Primary	Female	ER+/HER2- Low Prolif	7.845106223	23	1	0	brca_metabric	-0.4703	1.237	-0.8111	0.2701	0.2048	-0.0664	1.001	-0.9199	-0.8685	-1.5226
MB-3008	brca_metabric	MB-3008	51.94	BREAST CONSERVING	Breast Cancer	Breast Mixed Ductal and Lobular Carcinoma	Moderate	NO	LumA	2	Positve	Positive	1	NEUTRAL	Negative	Mixed	NO	Post	8	Left	0	2	2.024	MDLC	149.6	0:00	Positive	YES	149.6	0:Not Recurred	1	Primary	Female	ER+/HER2- Low Prolif	2.615035408	12	1	0	brca_metabric	0.5014	0.0419	0.4431	-0.3929	0.7337	-0.5548	1.1862	-0.3104	-1.1248	-1.0442
MB-3026	brca_metabric	MB-3026	49.92	BREAST CONSERVING	Breast Cancer	Breast Invasive Ductal Carcinoma	High	NO	LumA	2	Positve	Positive	3	NEUTRAL	Negative	Ductal/NST	YES	Pre	6	Right	0	3	4.044	IDC	261.2	0:00	Negative	YES	261.2	0:Not Recurred	1	Primary	Female	ER+/HER2- High Prolif	3.922553111	22	2	0	brca_metabric	-0.4137	-0.9972	0.9522	1.1819	-0.6887	-1.4109	-0.2807	-0.963	-0.866	-1.5812
MB-3032	brca_metabric	MB-3032	50.01	BREAST CONSERVING	Breast Cancer	Breast Invasive Ductal Carcinoma	High	NO	LumA	2	Positve	Positive	1	NEUTRAL	Negative	Ductal/NST	NO	Post	3	Right	0	9	2.03	IDC	250.1333333	0:00	Positive	YES	250.1333333	0:Not Recurred	1	Primary	Female	ER+/HER2- Low Prolif	11.76765933	15	1	0	brca_metabric	0.4526	0.1679	-1.9187	1.2332	0.2932	-1.0354	-0.0392	-0.0437	-1.3491	-0.9483
MB-3033	brca_metabric	MB-3033	69.07	MASTECTOMY	Breast Cancer	Breast Invasive Ductal Carcinoma	High	NO	LumA	2	Positve	Positive	2	NEUTRAL	Negative	Ductal/NST	YES	Post	3	Right	0	1	3.038	IDC	70.4	1:DECEASED	Positive	NO	66.16666667	1:Recurred	1	Primary	Female	ER+/HER2- Low Prolif	1.307517704	19	1	1	brca_metabric	0.7786	-1.2606	0.736	0.2617	0.291	-0.0539	-0.3877	-0.0922	-0.3289	0.102
MB-3035	brca_metabric	MB-3035	54.64	BREAST CONSERVING	Breast Cancer	Breast Invasive Ductal Carcinoma	High	NO	LumA	2	Positve	Positive	2	LOSS	Negative	Ductal/NST	YES	Post	7	Right	0	8	3.044	IDC	260.7333333	0:00	Negative	YES	260.7333333	0:Not Recurred	1	Primary	Female	ER+/HER2- Low Prolif	10.46014163	22	1	0	brca_metabric	-0.2715	-1.4759	-0.8447	0.1123	0.2343	-0.4431	0.7747	0.5463	-0.3275	-0.9234
MB-3037	brca_metabric	MB-3037	53.19	BREAST CONSERVING	Breast Cancer	Breast Mixed Ductal and Lobular Carcinoma	High	NO	LumA	2	Positve	Positive	2	NEUTRAL	Negative	Mixed	NO	Post	3	Left	0	5	3.026	MDLC	98.83333333	0:00	Positive	YES	98.83333333	0:Not Recurred	1	Primary	Female	ER+/HER2- Low Prolif	6.537588519	13	1	0	brca_metabric	0.6273	-0.5354	-0.2413	0.2657	0.0685	0.2551	1.3043	-0.0437	-0.9766	-0.1039
MB-3049	brca_metabric	MB-3049	57.17	BREAST CONSERVING	Breast Cancer	Breast Invasive Lobular Carcinoma	Moderate	NO	LumA	2	Positve	Positive	2	NEUTRAL	Negative	Lobular	NO	Post	7	Right	0	4	3.032	ILC	259.9666667	0:00	Positive	YES	259.9666667	0:Not Recurred	1	Primary	Female	ER+/HER2- Low Prolif	5.230070815	16	1	0	brca_metabric	1.6719	3.1967	-1.1388	3.9248	1.4996	-0.8963	0.652	0.2641	-0.779	-0.0501
MB-3064	brca_metabric	MB-3064	46.7	MASTECTOMY	Breast Cancer	Breast Mixed Ductal and Lobular Carcinoma	High	NO	LumA	2	Positve	Positive	1	NEUTRAL	Negative	Mixed	NO	Pre	4ER+	Left	0	7	2.04	MDLC	165.1666667	1:DECEASED	Positive	NO	35.53333333	1:Recurred	1	Primary	Female	ER+/HER2- Low Prolif	9.152623927	20	1	1	brca_metabric	0.0913	-0.818	0.5082	0.3091	-0.4802	0.0109	-0.0477	2.4165	-0.9898	-0.5823
MB-3079	brca_metabric	MB-3079	50.54	MASTECTOMY	Breast Cancer	Breast Mixed Ductal and Lobular Carcinoma	High	NO	LumA	2	Positve	Positive	2	NEUTRAL	Negative	Mixed	NO	Post	8	Right	0	11	3.03	MDLC	149.6	0:00	Positive	YES	149.6	0:Not Recurred	1	Primary	Female	ER+/HER2- Low Prolif	14.38269474	15	1	0	brca_metabric	-0.7145	0.4249	-0.2918	-0.0844	-0.2796	-0.1282	1.6882	-0.8247	-0.0515	-0.0299
MB-3088	brca_metabric	MB-3088	65.58	BREAST CONSERVING	Breast Cancer	Breast Invasive Ductal Carcinoma	High	NO	LumA	2	Positve	Positive	2	NEUTRAL	Negative	Ductal/NST	NO	Post	7	Left	0	3	3.038	IDC	256.5	0:00	Positive	NO	256.5	0:Not Recurred	1	Primary	Female	NA	3.922553111	19	1	0	brca_metabric	-1.2086	0.7674	-0.6498	0.2829	-0.3199	-0.0605	5.0441	-0.0024	-0.1659	1.1163
MB-3102	brca_metabric	MB-3102	60.34	BREAST CONSERVING	Breast Cancer	Breast Invasive Ductal Carcinoma	High	NO	LumA	2	Positve	Positive	2	NEUTRAL	Negative	Ductal/NST	YES	Post	9	Right	2	6	4.04	IDC	258.3333333	0:00	Positive	YES	258.3333333	0:Not Recurred	1	Primary	Female	ER+/HER2- High Prolif	6.537588519	20	2	0	brca_metabric	-0.1067	1.5862	-0.4882	0.4849	-0.4391	0.3762	-0.2452	-0.4514	-0.4606	0.6637
MB-3104	brca_metabric	MB-3104	28.96	MASTECTOMY	Breast Cancer	Breast Invasive Ductal Carcinoma	Moderate	NO	LumA	2	Positve	Positive	2	GAIN	Positive	Ductal/NST	NO	Pre	5	Right	0	9	3.04	IDC	75.36666667	1:DECEASED	Negative	YES	45.63333333	1:Recurred	1	Primary	Female	ER+/HER2- High Prolif	11.76765933	20	1	1	brca_metabric	-0.351	1.0031	-0.3666	1.1457	1.4474	0.9474	-0.1873	-0.5619	0.656	0.7104
MB-3105	brca_metabric	MB-3105	48.34	MASTECTOMY	Breast Cancer	Breast Invasive Ductal Carcinoma	High	NO	LumA	2	Positve	Positive	1	NEUTRAL	Negative	Tubular/ cribriform	YES	Pre	3	Left	2	5	3.054	IDC	252.3333333	0:00	Positive	NO	252.3333333	0:Not Recurred	1	Primary	Female	ER+/HER2- Low Prolif	6.537588519	27	2	0	brca_metabric	-0.9834	-0.2496	-0.8314	0.5123	-0.3623	-0.1937	-0.8113	0.861	-0.6946	-1.1572
MB-3110	brca_metabric	MB-3110	61.07	BREAST CONSERVING	Breast Cancer	Breast Invasive Lobular Carcinoma	High	NO	LumA	2	Positve	Positive	2	NEUTRAL	Negative	Lobular	YES	Post	3	Right	2	7	4.032	ILC	100.7333333	0:00	Negative	YES	9.1	1:Recurred	1	Primary	Female	ER+/HER2- Low Prolif	9.152623927	16	2	0	brca_metabric	0.9944	-0.1757	-0.5956	-0.4917	1.0492	-0.218	-0.42	-0.144	1.0228	0.0567
MB-3167	brca_metabric	MB-3167	66.76	MASTECTOMY	Breast Cancer	Breast Invasive Ductal Carcinoma	Moderate	NO	LumA	2	Positve	Positive	2	GAIN	Negative	Ductal/NST	YES	Post	8	Left	1	1	4.032	IDC	136.9333333	0:00	Positive	YES	136.9333333	0:Not Recurred	1	Primary	Female	ER+/HER2- High Prolif	1.307517704	16	1	0	brca_metabric	-1.2722	0.1923	0.6546	4.6723	-0.8789	-1.1272	-0.7118	0.9711	-0.3474	0.0345
MB-3171	brca_metabric	MB-3171	54.95	MASTECTOMY	Breast Cancer	Breast Invasive Ductal Carcinoma	Moderate	NO	LumA	2	Positve	Positive	2	NEUTRAL	Negative	Ductal/NST	NO	Post	7	Left	0	9	3.026	IDC	219.6666667	1:DECEASED	Positive	NO	168.2333333	1:Recurred	1	Primary	Female	ER+/HER2- Low Prolif	11.76765933	13	1	1	brca_metabric	0.5468	-0.0755	0.2714	0.8937	0.0372	-0.4935	-0.0706	-0.9014	-1.099	-0.7464
MB-3228	brca_metabric	MB-3228	58.31	BREAST CONSERVING	Breast Cancer	Breast Mixed Ductal and Lobular Carcinoma	High	NO	LumA	2	Positve	Positive	2	NEUTRAL	Negative	Mixed	NO	Post	4ER+	Left	0	7	3.034	MDLC	252	0:00	Positive	YES	252	0:Not Recurred	1	Primary	Female	ER+/HER2- Low Prolif	9.152623927	17	1	0	brca_metabric	-0.1403	-1.1619	-0.5514	-0.9959	0.0528	-0.3321	2.4727	1.3007	-2.6441	-0.9216
MB-3252	brca_metabric	MB-3252	41.4	BREAST CONSERVING	Breast Cancer	Breast Invasive Mixed Mucinous Carcinoma	NA	NO	LumA	2	Positve	Positive	1	NEUTRAL	Negative	Mucinous	NO	Pre	3	Left	0	2	2.04	IMMC	99.7	0:00	Positive	NO	99.7	0:Not Recurred	1	Primary	Female	ER+/HER2- Low Prolif	2.615035408	20	1	0	brca_metabric	1.9526	1.3704	1.539	1.0029	2.704	-1.1901	0.2853	0.9007	-0.4371	-0.5067
MB-3254	brca_metabric	MB-3254	50.21	BREAST CONSERVING	Breast Cancer	Breast Invasive Ductal Carcinoma	High	NO	LumA	2	Positve	Positive	1	NEUTRAL	Negative	Ductal/NST	NO	Post	3	Left	0	9	2.036	IDC	123.9	0:00	Positive	YES	123.9	0:Not Recurred	1	Primary	Female	ER+/HER2- Low Prolif	11.76765933	18	1	0	brca_metabric	-0.2637	0.9356	-1.3659	0.0963	0.2819	-0.2215	-0.3805	-0.1796	-0.5604	-0.401
MB-3298	brca_metabric	MB-3298	48.75	MASTECTOMY	Breast Cancer	Breast Invasive Ductal Carcinoma	High	NO	LumA	2	Positve	Positive	2	NEUTRAL	Negative	Ductal/NST	NO	Pre	3	Right	0	6	3.03	IDC	242.5666667	0:00	Positive	NO	242.5666667	0:Not Recurred	1	Primary	Female	ER+/HER2- Low Prolif	7.845106223	15	1	0	brca_metabric	1.0285	-0.2149	1.9521	0.6256	1.0167	-1.0928	0.1586	0.8962	-1.9936	-2.0566
MB-3341	brca_metabric	MB-3341	62.96	MASTECTOMY	Breast Cancer	Breast Invasive Ductal Carcinoma	High	NO	LumA	2	Positve	Positive	2	NEUTRAL	Negative	Ductal/NST	YES	Post	8	Left	0	4	3.06	IDC	148.7666667	1:DECEASED	Positive	NO	97.1	1:Recurred	1	Primary	Female	ER+/HER2- High Prolif	5.230070815	30	1	1	brca_metabric	-1.1454	0.4765	-0.2084	0.9169	-0.6753	0.3274	0.5625	-0.2956	-1.0252	-0.5167
MB-3344	brca_metabric	MB-3344	33.76	BREAST CONSERVING	Breast Cancer	Breast Invasive Ductal Carcinoma	Moderate	NO	LumA	2	Positve	Positive	2	LOSS	Negative	Ductal/NST	NO	Pre	3	Right	0	8	3.046	IDC	241.2666667	0:00	Positive	YES	229.2666667	1:Recurred	1	Primary	Female	NA	10.46014163	23	1	0	brca_metabric	0.1701	-0.1912	-0.8731	0.8398	0.3838	0.5519	0.4625	0.3422	-0.6475	-0.3454
MB-3351	brca_metabric	MB-3351	39.4	MASTECTOMY	Breast Cancer	Breast Invasive Ductal Carcinoma	High	NO	LumA	2	Positve	Positive	2	NEUTRAL	Negative	Ductal/NST	NO	Pre	3	Right	0	5	3.034	IDC	241.8666667	0:00	Positive	NO	241.8666667	0:Not Recurred	1	Primary	Female	ER+/HER2- Low Prolif	6.537588519	17	1	0	brca_metabric	-0.8943	0.0737	-0.432	-0.3481	-1.416	-0.701	-0.9801	-0.4419	0.1723	-0.9422
MB-3365	brca_metabric	MB-3365	51.18	BREAST CONSERVING	Breast Cancer	Breast Invasive Ductal Carcinoma	High	NO	LumA	2	Positve	Positive	2	NEUTRAL	Negative	Ductal/NST	YES	Post	7	Right	1	3	4.054	IDC	241.6	0:00	Positive	YES	241.6	0:Not Recurred	1	Primary	Female	ER+/HER2- Low Prolif	3.922553111	27	2	0	brca_metabric	0.2516	-1.1765	-0.5519	-1.027	-0.9867	0.1065	-0.72	-1.4088	-0.3202	-0.5039
MB-3381	brca_metabric	MB-3381	53.36	MASTECTOMY	Breast Cancer	Breast Invasive Ductal Carcinoma	Low	NO	LumA	2	Positve	Positive	3	GAIN	Negative	Ductal/NST	YES	Post	7	Right	3	3	5.04	IDC	236.6333333	0:00	Positive	YES	236.6333333	0:Not Recurred	1	Primary	Female	ER+/HER2- Low Prolif	3.922553111	20	2	0	brca_metabric	0.8748	-0.1912	0.3958	-0.1352	0.3681	-2.0168	-0.1191	-1.3433	-0.0304	-0.0695
MB-3403	brca_metabric	MB-3403	50.92	BREAST CONSERVING	Breast Cancer	Breast Invasive Ductal Carcinoma	Moderate	NO	LumA	2	Positve	Positive	2	NEUTRAL	Negative	Ductal/NST	YES	Post	3	Right	1	4	4.034	IDC	138.3333333	0:00	Positive	YES	138.3333333	0:Not Recurred	1	Primary	Female	ER+/HER2- Low Prolif	5.230070815	17	2	0	brca_metabric	0.2286	1.1137	-0.6618	0.6493	0.1514	0.4309	-0.8004	-0.839	-0.1729	-0.0172
MB-3412	brca_metabric	MB-3412	55.28	BREAST CONSERVING	Breast Cancer	Breast Invasive Ductal Carcinoma	High	NO	LumA	2	Positve	Positive	3	NEUTRAL	Negative	Ductal/NST	YES	Post	8	Left	7	6	6.052	IDC	228.8	0:00	Negative	YES	228.8	0:Not Recurred	1	Primary	Female	ER+/HER2- Low Prolif	7.845106223	26	3	0	brca_metabric	0.563	0.4996	0.4484	-0.5879	0.7698	-0.7443	0.3975	-0.0236	-0.4369	-0.4275
MB-3439	brca_metabric	MB-3439	43.67	MASTECTOMY	Breast Cancer	Breast Mixed Ductal and Lobular Carcinoma	Moderate	NO	LumA	2	Positve	Positive	2	NEUTRAL	Negative	Mixed	YES	Pre	8	Right	1	16	4.034	MDLC	188.7333333	0:00	Positive	NO	58.73333333	1:Recurred	1	Primary	Female	ER+/HER2- Low Prolif	20.92028326	17	2	0	brca_metabric	0.3515	-0.2372	0.8421	0.2845	0.0139	0.1304	-0.5132	-0.6749	-0.5284	-0.2033
MB-3450	brca_metabric	MB-3450	51.52	BREAST CONSERVING	Breast Cancer	Breast Invasive Ductal Carcinoma	High	NO	LumA	2	Positve	Positive	2	LOSS	Negative	Ductal/NST	NO	Post	8	Right	0	3	3.034	IDC	240.4666667	0:00	Positive	YES	148.8666667	1:Recurred	1	Primary	Female	ER+/HER2- Low Prolif	3.922553111	17	1	0	brca_metabric	-1.4537	-1.0556	0.6831	-0.6209	-1.6229	-0.3217	-0.9552	0.2264	-1.5208	-0.0357
MB-3462	brca_metabric	MB-3462	40.92	MASTECTOMY	Breast Cancer	Breast Invasive Ductal Carcinoma	Moderate	NO	LumA	2	Positve	Positive	2	NEUTRAL	Negative	Ductal/NST	YES	Pre	3	Left	2	7	4.032	IDC	234.2333333	0:00	Positive	YES	174.6	1:Recurred	1	Primary	Female	ER+/HER2- Low Prolif	9.152623927	16	2	0	brca_metabric	0.5352	-0.4622	0.7162	0.842	0.2529	-0.0574	0.9519	0.1108	-0.1515	-0.4694
MB-3545	brca_metabric	MB-3545	49.84	MASTECTOMY	Breast Cancer	Breast Invasive Ductal Carcinoma	Moderate	NO	LumA	2	Positve	Positive	3	NEUTRAL	Negative	Ductal/NST	YES	Pre	7	Left	0	5	4.042	IDC	232.7333333	1:DECEASED	Positive	YES	206.5	1:Recurred	1	Primary	Female	ER+/HER2- Low Prolif	6.537588519	21	1	1	brca_metabric	-0.0471	0.2926	-0.1277	0.5452	1.111	-0.1909	-0.4688	-0.6007	0.3431	-1.1246
MB-3711	brca_metabric	MB-3711	41.52	MASTECTOMY	Breast Cancer	Breast Invasive Ductal Carcinoma	High	NO	LumA	2	Positve	Positive	1	GAIN	Negative	Ductal/NST	NO	Pre	3	Left	0	7	2.04	IDC	222.1	0:00	Positive	NO	222.1	0:Not Recurred	1	Primary	Female	ER+/HER2- Low Prolif	9.152623927	20	1	0	brca_metabric	-0.3503	-0.305	0.3418	0.1028	0.3272	-0.661	-0.4431	-0.4965	-0.6569	-0.7435
MB-3748	brca_metabric	MB-3748	51.01	MASTECTOMY	Breast Cancer	Breast Invasive Ductal Carcinoma	Moderate	NO	LumA	2	Positve	Positive	3	NEUTRAL	Negative	Ductal/NST	YES	Post	4ER+	Left	0	6	4.03	IDC	228	0:00	Positive	YES	228	0:Not Recurred	1	Primary	Female	ER+/HER2- Low Prolif	7.845106223	15	1	0	brca_metabric	0.047	0.7322	-1.0432	-0.9873	0.9205	-1.858	-0.0452	-0.86	-0.045	-1.0462
MB-3781	brca_metabric	MB-3781	48.16	BREAST CONSERVING	Breast Cancer	Breast Mixed Ductal and Lobular Carcinoma	High	NO	LumA	2	Positve	Positive	2	NEUTRAL	Negative	Mixed	NO	Pre	8	Right	0	5	3.036	MDLC	224.5666667	0:00	Positive	YES	164.9666667	1:Recurred	1	Primary	Female	ER+/HER2- Low Prolif	6.537588519	18	1	0	brca_metabric	-0.8709	-1.3671	0.7486	1.2874	-0.5998	-0.1229	-0.1811	0.2829	-0.648	-0.7479
MB-3797	brca_metabric	MB-3797	68.72	BREAST CONSERVING	Breast Cancer	Breast	High	NO	LumA	2	Positve	Positive	NA	LOSS	Negative	Other	NO	Post	8	Right	0	6	1.048	BREAST	228.3333333	0:00	Positive	NO	228.3333333	0:Not Recurred	1	Primary	Female	ER+/HER2- High Prolif	7.845106223	24	1	0	brca_metabric	-0.1031	-3.0954	0.6042	1.3949	-0.0277	0.0735	-0.5834	-1.4174	-1.0778	1.0709
MB-3823	brca_metabric	MB-3823	40.78	MASTECTOMY	Breast Cancer	Breast Invasive Ductal Carcinoma	Moderate	NO	LumA	2	Positve	Positive	2	UNDEF	Negative	Ductal/NST	NO	Pre	3	Left	NA	NA	3.05	IDC	222.5	0:00	Positive	NO	5.1	1:Recurred	1	Primary	Female	ER+/HER2- Low Prolif	0	25	1	0	brca_metabric	0.4896	1.8565	1.5427	-0.2596	0.1405	-0.2666	-0.5021	0.1212	-0.0205	-0.8696
MB-3850	brca_metabric	MB-3850	65.89	MASTECTOMY	Breast Cancer	Breast Mixed Ductal and Lobular Carcinoma	Moderate	NO	LumA	2	Positve	Positive	2	GAIN	Positive	Mixed	NO	Post	4ER+	Left	0	8	3.04	MDLC	72.3	0:00	Positive	NO	72.3	0:Not Recurred	1	Primary	Female	ER+/HER2- Low Prolif	10.46014163	20	1	0	brca_metabric	-0.3811	0.8621	-1.2871	0.1918	-0.4966	-1.2848	-0.0106	0.8244	-0.9477	-0.4312
MB-3852	brca_metabric	MB-3852	43.56	BREAST CONSERVING	Breast Cancer	Breast Invasive Ductal Carcinoma	High	NO	LumA	2	Positve	Positive	3	GAIN	Positive	Ductal/NST	YES	Pre	4ER+	Right	0	4	4.046	IDC	225.5	0:00	Positive	YES	225.5	0:Not Recurred	1	Primary	Female	ER+/HER2- High Prolif	5.230070815	23	1	0	brca_metabric	0.7261	-0.3301	-0.2574	-0.0111	-0.6663	-0.7753	-0.3246	1.8646	1.2925	0.665
MB-3854	brca_metabric	MB-3854	63.82	BREAST CONSERVING	Breast Cancer	Breast Mixed Ductal and Lobular Carcinoma	High	NO	LumA	2	Negative	Positive	1	NEUTRAL	Negative	Mixed	NO	Post	3	Right	0	8	2.024	MDLC	99.23333333	0:00	Positive	NO	99.23333333	0:Not Recurred	1	Primary	Female	ER+/HER2- Low Prolif	10.46014163	12	1	0	brca_metabric	1.053	0.9629	0.6917	1.2205	1.4328	0.2079	-0.3239	0.7965	0.0705	-0.348
MB-3874	brca_metabric	MB-3874	35.5	BREAST CONSERVING	Breast Cancer	Breast Invasive Ductal Carcinoma	Moderate	NO	LumA	2	Positve	Positive	2	NEUTRAL	Negative	Ductal/NST	NO	Pre	7	Right	0	6	3.03	IDC	186.4333333	0:00	Positive	YES	186.4333333	0:Not Recurred	1	Primary	Female	ER+/HER2- Low Prolif	7.845106223	15	1	0	brca_metabric	0.4019	0.1787	0.5029	0.653	-0.5204	-2.1354	-0.1783	0.6947	0.3187	-0.5926
MB-4001	brca_metabric	MB-4001	74.51	MASTECTOMY	Breast Cancer	Breast Invasive Ductal Carcinoma	High	NO	LumA	3	Positve	Positive	2	NEUTRAL	Negative	Ductal/NST	YES	Post	7	Right	0	9	3.08	IDC	49.66666667	1:DECEASED	Negative	YES	29.1	1:Recurred	1	Primary	Female	ER+/HER2- High Prolif	11.76765933	40	2	1	brca_metabric	-0.6451	1.5085	-0.6912	0.9766	0.2392	-0.6232	-0.4482	-0.3212	4.5418	0.4486
MB-4011	brca_metabric	MB-4011	72.36	BREAST CONSERVING	Breast Cancer	Breast Invasive Ductal Carcinoma	Moderate	NO	LumA	3	Positve	Positive	3	UNDEF	Negative	Ductal/NST	YES	Post	8	Left	0	4	4.044	IDC	193.1666667	0:00	Negative	YES	193.1666667	0:Not Recurred	1	Primary	Female	ER+/HER2- High Prolif	5.230070815	22	NA	0	brca_metabric	0.0894	1.6933	-1.9135	0.5502	1.2085	10.8805	-0.7504	-1.6865	1.0397	-1.4174
MB-4018	brca_metabric	MB-4018	71.32	MASTECTOMY	Breast Cancer	Breast Mixed Ductal and Lobular Carcinoma	Moderate	NO	LumA	3	Positve	Positive	2	NEUTRAL	Negative	Mixed	YES	Post	7	Left	10	5	5.04	MDLC	105.6666667	1:DECEASED	Positive	NO	34.76666667	1:Recurred	1	Primary	Female	ER+/HER2- Low Prolif	6.537588519	20	NA	1	brca_metabric	1.042	-1.0604	-0.7219	0.1387	1.3192	-2.0801	0.0892	-0.5088	-0.1942	0.2893
MB-4033	brca_metabric	MB-4033	82.17	BREAST CONSERVING	Breast Cancer	Breast Invasive Lobular Carcinoma	High	NO	LumA	3	Positve	Positive	2	NEUTRAL	Negative	Lobular	YES	Post	4ER+	Left	5	10	5.044	ILC	15.2	1:DECEASED	Positive	YES	12.96666667	1:Recurred	1	Primary	Female	NA	11.76765933	22	3	1	brca_metabric	1.4275	0.0194	-0.5005	-1.1672	1.2117	0.5722	0.2703	-0.2527	0.0123	-1.0948
MB-4212	brca_metabric	MB-4212	45.5	MASTECTOMY	Breast Cancer	Breast Invasive Ductal Carcinoma	Low	NO	LumA	3	Positve	Positive	2	NEUTRAL	Negative	Ductal/NST	NO	Pre	4ER+	Right	0	3	3.04	IDC	330.3666667	0:00	Positive	NO	330.3666667	0:Not Recurred	1	Primary	Female	ER+/HER2- Low Prolif	3.922553111	20	NA	0	brca_metabric	-1.4897	1.1347	0.4682	0.0989	0.594	0.9121	-0.2243	1.9252	0.9022	0.4446
MB-4266	brca_metabric	MB-4266	28.04	MASTECTOMY	Breast Cancer	Breast Invasive Ductal Carcinoma	High	NO	LumA	3	Negative	Positive	3	NEUTRAL	Negative	Ductal/NST	NO	Pre	6	Right	0	1	4.09	IDC	33.9	1:DECEASED	Negative	NO	17.46666667	1:Recurred	1	Primary	Female	ER+/HER2- High Prolif	1.307517704	45	2	1	brca_metabric	-1.0483	-0.0015	0.4246	0.795	0.0597	-0.5849	-0.7053	1.4333	2.9367	1.0046
MB-4282	brca_metabric	MB-4282	49.61	BREAST CONSERVING	Breast Cancer	Breast Invasive Ductal Carcinoma	High	NO	LumA	3	Positve	Positive	3	NEUTRAL	Negative	Ductal/NST	NO	Pre	9	Right	0	6	4.02	IDC	34.1	0:00	Positive	YES	34.1	0:Not Recurred	1	Primary	Female	NA	7.845106223	10	1	0	brca_metabric	-1.1564	1.0997	-0.0978	1.4806	-0.9551	1.0423	-0.0476	-0.9487	-1.1274	-0.0826
MB-4283	brca_metabric	MB-4283	55.62	MASTECTOMY	Breast Cancer	Breast Invasive Ductal Carcinoma	Moderate	NO	LumA	3	Positve	Positive	2	NEUTRAL	Negative	Ductal/NST	YES	Post	8	Left	2	7	4.08	IDC	174.8333333	0:00	Positive	YES	174.8333333	0:Not Recurred	1	Primary	Female	ER+/HER2- Low Prolif	9.152623927	40	2	0	brca_metabric	-1.1859	0.3786	-0.618	-0.3272	-0.1049	0.3184	0.5897	1.329	-0.3223	-1.3429
MB-4313	brca_metabric	MB-4313	58.02	MASTECTOMY	Breast Cancer	Breast Mixed Ductal and Lobular Carcinoma	Moderate	NO	LumA	3	Positve	Positive	3	NEUTRAL	Negative	Mixed	YES	Post	4ER+	Left	5	10	6.08	MDLC	300.7	1:DECEASED	Positive	YES	300.7	1:Recurred	1	Primary	Female	NA	13.07517704	40	2	1	brca_metabric	-1.4018	2.3064	-0.9558	-0.8439	2.4721	3.2836	5.9555	-1.6775	-0.0838	-0.2696
MB-4329	brca_metabric	MB-4329	70.75	MASTECTOMY	Breast Cancer	Breast Invasive Ductal Carcinoma	Moderate	NO	LumA	3	Positve	Positive	3	NEUTRAL	Negative	Ductal/NST	YES	Post	7	Right	2	5	5.058	IDC	168.2666667	1:DECEASED	Positive	NO	168.2666667	1:Recurred	1	Primary	Female	NA	6.537588519	29	2	1	brca_metabric	0.9789	-0.7117	1.7961	0.9578	0.575	0.6001	-0.6846	-0.9442	-0.3337	-0.2397
MB-4357	brca_metabric	MB-4357	77.12	MASTECTOMY	Breast Cancer	Breast Invasive Ductal Carcinoma	Moderate	NO	LumA	3	Positve	Positive	3	NEUTRAL	Negative	Ductal/NST	YES	Post	4ER+	Right	2	17	5.04	IDC	114.0333333	1:DECEASED	Negative	YES	113.8666667	1:Recurred	1	Primary	Female	ER+/HER2- Low Prolif	22.22780096	20	NA	1	brca_metabric	-0.6427	-0.3359	0.7911	-1.2381	0.2139	-0.304	0.5629	-1.0136	1.5968	-0.8057
MB-4368	brca_metabric	MB-4368	74.6	MASTECTOMY	Breast Cancer	Breast Invasive Ductal Carcinoma	High	NO	LumA	3	Positve	Positive	2	NEUTRAL	Negative	Ductal/NST	YES	Post	8	Right	3	6	4.05	IDC	119.4666667	1:DECEASED	Positive	YES	119.1666667	1:Recurred	1	Primary	Female	NA	7.845106223	25	2	1	brca_metabric	-0.9327	0.6933	-0.5407	1.385	0.5809	0.1855	1.2965	-0.7479	0.1542	-0.0164
MB-4418	brca_metabric	MB-4418	56.11	BREAST CONSERVING	Breast Cancer	Breast Invasive Ductal Carcinoma	High	NO	LumA	3	Positve	Positive	2	NEUTRAL	Negative	Ductal/NST	NO	Post	8	Left	0	13	3.04	IDC	307.6333333	0:00	Positive	YES	307.6333333	0:Not Recurred	1	Primary	Female	NA	16.99773015	20	1	0	brca_metabric	-2.1948	-0.0483	-0.959	0.2371	0.7169	-0.8248	0.5539	0.9133	0.445	0.0858
MB-4442	brca_metabric	MB-4442	47.29	MASTECTOMY	Breast Cancer	Breast Invasive Ductal Carcinoma	High	NO	LumA	3	Positve	Positive	2	NEUTRAL	Negative	Ductal/NST	NO	Pre	8	Right	0	4	3.03	IDC	296.8666667	0:00	Positive	NO	296.8666667	0:Not Recurred	1	Primary	Female	NA	5.230070815	15	1	0	brca_metabric	-2.967	1.1696	0.4145	0.1338	-0.1175	-0.1907	-0.2667	-1.2207	1.2872	-0.2077
MB-4557	brca_metabric	MB-4557	51.25	BREAST CONSERVING	Breast Cancer	Breast Mixed Ductal and Lobular Carcinoma	High	NO	LumA	3	Positve	Positive	1	NEUTRAL	Negative	Mixed	YES	Post	8	Left	0	7	2.06	MDLC	279.8	0:00	Positive	YES	206.5666667	1:Recurred	1	Primary	Female	NA	9.152623927	30	2	0	brca_metabric	-1.1356	0.843	0.6449	2.4729	1.0314	0.3379	1.8047	-0.5295	1.4835	-0.8414
MB-4593	brca_metabric	MB-4593	48.44	BREAST CONSERVING	Breast Cancer	Breast Invasive Ductal Carcinoma	Moderate	NO	LumA	3	Positve	Positive	2	NEUTRAL	Negative	Ductal/NST	NO	Pre	8	Right	0	3	3.03	IDC	140.2333333	0:00	Positive	YES	140.2333333	0:Not Recurred	1	Primary	Female	NA	3.922553111	15	1	0	brca_metabric	-1.8165	0.3864	-0.3717	0.2804	-0.2682	-0.2357	6.639	-0.2392	-0.4676	0.2143
MB-4599	brca_metabric	MB-4599	63.83	MASTECTOMY	Breast Cancer	Breast Invasive Ductal Carcinoma	High	NO	LumA	3	Positve	Positive	3	NEUTRAL	Negative	Ductal/NST	YES	Post	8	Right	3	8	5.08	IDC	191.1666667	0:00	Positive	YES	191.1666667	0:Not Recurred	1	Primary	Female	ER+/HER2- Low Prolif	10.46014163	40	2	0	brca_metabric	-1.4143	-0.6462	0.8609	0.7927	-0.3679	0.6168	0.1102	0.4269	-0.2612	-0.8339
MB-4607	brca_metabric	MB-4607	55.42	BREAST CONSERVING	Breast Cancer	Breast Invasive Ductal Carcinoma	Moderate	NO	LumA	3	Positve	Positive	2	NEUTRAL	Negative	Ductal/NST	NO	Post	8	Left	0	9	3.03	IDC	121.7333333	0:00	Negative	YES	121.7333333	0:Not Recurred	1	Primary	Female	NA	11.76765933	15	1	0	brca_metabric	-1.2396	0.209	-0.813	0.5515	0.0477	2.4831	0.0018	-0.6524	0.0199	-0.4965
MB-4616	brca_metabric	MB-4616	71.47	BREAST CONSERVING	Breast Cancer	Breast Invasive Ductal Carcinoma	High	NO	LumA	3	Positve	Positive	2	NEUTRAL	Negative	Ductal/NST	NO	Post	8	Left	0	5	3.04	IDC	90.13333333	1:DECEASED	Positive	YES	82.8	1:Recurred	1	Primary	Female	ER+/HER2- Low Prolif	6.537588519	20	1	1	brca_metabric	-2.0291	-1.1935	-0.8427	-0.6911	-0.3119	0.212	3.1153	-1.4915	-1.401	0.1261
MB-4633	brca_metabric	MB-4633	67.03	BREAST CONSERVING	Breast Cancer	Breast Mixed Ductal and Lobular Carcinoma	Moderate	NO	LumA	3	Positve	Positive	3	NEUTRAL	Negative	Mixed	YES	Post	4ER+	Right	2	4	5.05	MDLC	318.2	0:00	Positive	YES	302.8666667	1:Recurred	1	Primary	Female	ER+/HER2- Low Prolif	5.230070815	25	2	0	brca_metabric	-0.4688	0.165	1.8556	0.6069	-0.1932	0.0739	1.0985	0.5561	-0.8372	-0.7502
MB-4634	brca_metabric	MB-4634	66.37	MASTECTOMY	Breast Cancer	Breast Mixed Ductal and Lobular Carcinoma	Moderate	NO	LumA	3	Positve	Positive	3	NEUTRAL	Negative	Mixed	YES	Post	3	Left	2	6	5.03	MDLC	109.6	1:DECEASED	Positive	YES	75.63333333	1:Recurred	1	Primary	Female	ER+/HER2- High Prolif	7.845106223	15	2	1	brca_metabric	-0.4023	0.4133	2.0621	-1.1393	-0.4159	0.8407	-0.6275	0.0344	0.6964	-0.328
MB-4661	brca_metabric	MB-4661	81.11	MASTECTOMY	Breast Cancer	Breast Invasive Ductal Carcinoma	Moderate	NO	LumA	3	Positve	Positive	2	NEUTRAL	Negative	Ductal/NST	NO	Post	7	Right	0	9	3.05	IDC	234.2333333	0:00	Positive	NO	234.2333333	0:Not Recurred	1	Primary	Female	ER+/HER2- Low Prolif	11.76765933	25	2	0	brca_metabric	-0.9237	-0.8476	0.9193	-0.0761	-0.6822	-0.1385	0.0988	-0.9474	0.2917	-0.1303
MB-4665	brca_metabric	MB-4665	54.27	MASTECTOMY	Breast Cancer	Breast Invasive Ductal Carcinoma	High	NO	LumA	3	Positve	Positive	3	NEUTRAL	Negative	Ductal/NST	NO	Post	4ER+	Right	0	3	4.036	IDC	260.2	0:00	Positive	NO	260.2	0:Not Recurred	1	Primary	Female	ER+/HER2- Low Prolif	3.922553111	18	1	0	brca_metabric	-1.8479	-0.24	-0.1632	2.1597	-0.9481	-0.4019	-0.6165	0.0348	0.3021	-0.318
MB-4666	brca_metabric	MB-4666	57.98	MASTECTOMY	Breast Cancer	Breast Invasive Ductal Carcinoma	Moderate	NO	LumA	3	Positve	Positive	3	LOSS	Negative	Ductal/NST	YES	Post	7	Right	9	5	6.03	IDC	111.5666667	1:DECEASED	Negative	NO	79.93333333	1:Recurred	1	Primary	Female	ER+/HER2- High Prolif	6.537588519	15	2	1	brca_metabric	-0.5864	-0.6102	0.9235	-0.4678	-0.2048	-0.4903	-0.3605	0.317	-0.4768	0.8965
MB-4670	brca_metabric	MB-4670	61	MASTECTOMY	Breast Cancer	Breast Invasive Ductal Carcinoma	Moderate	NO	LumA	3	Positve	Positive	2	NEUTRAL	Negative	Ductal/NST	NO	Post	7	Right	0	7	3.04	IDC	67.8	1:DECEASED	Positive	NO	43.4	1:Recurred	1	Primary	Female	ER+/HER2- Low Prolif	9.152623927	20	1	1	brca_metabric	-0.4027	-1.0106	0.7064	-0.1733	-0.2187	0.3144	-0.4355	-0.1185	-0.3802	-0.2249
MB-4674	brca_metabric	MB-4674	75.26	MASTECTOMY	Breast Cancer	Breast Invasive Ductal Carcinoma	High	NO	LumA	3	Positve	Positive	2	LOSS	Negative	Ductal/NST	YES	Post	7	Right	3	9	4.08	IDC	81.06666667	1:DECEASED	Positive	NO	65.83333333	1:Recurred	1	Primary	Female	ER+/HER2- Low Prolif	11.76765933	40	2	1	brca_metabric	-1.627	-1.9713	0.8316	-0.5858	-1.1992	0.5788	-0.3514	-1.7668	-0.6855	-0.2468
MB-4675	brca_metabric	MB-4675	59.23	BREAST CONSERVING	Breast Cancer	Breast Invasive Ductal Carcinoma	Moderate	NO	LumA	3	Positve	Positive	3	NEUTRAL	Negative	Ductal/NST	NO	Post	8	Left	0	7	4.036	IDC	263.0333333	0:00	Positive	YES	263.0333333	0:Not Recurred	1	Primary	Female	ER+/HER2- Low Prolif	9.152623927	18	1	0	brca_metabric	-1.4222	0.1339	-0.1416	0.607	-0.2134	-0.4644	8.3002	-0.4578	0.005	0.0544
MB-4681	brca_metabric	MB-4681	60.66	MASTECTOMY	Breast Cancer	Breast Invasive Ductal Carcinoma	Moderate	NO	LumA	3	Positve	Positive	NA	LOSS	Negative	Ductal/NST	NO	Post	3	Left	0	8	1.034	IDC	251.8	1:DECEASED	Negative	NO	142.0333333	1:Recurred	1	Primary	Female	ER+/HER2- Low Prolif	10.46014163	17	1	1	brca_metabric	-0.297	0.1127	1.4186	-1.6009	0.2942	-1.1397	0.1121	-0.4248	0.521	0.3106
MB-4682	brca_metabric	MB-4682	65.5	MASTECTOMY	Breast Cancer	Breast Invasive Ductal Carcinoma	Moderate	NO	LumA	3	Positve	Positive	3	NEUTRAL	Negative	Ductal/NST	NO	Post	9	Left	0	2	4.04	IDC	139.5333333	1:DECEASED	Positive	NO	137.6333333	1:Recurred	1	Primary	Female	ER+/HER2- High Prolif	2.615035408	20	NA	1	brca_metabric	-0.6129	-0.3022	-1.4407	0.1167	-0.5871	0.5017	1.2344	-0.8049	-0.6941	-0.1164
MB-4686	brca_metabric	MB-4686	53.03	MASTECTOMY	Breast Cancer	Breast Invasive Ductal Carcinoma	Moderate	NO	LumA	3	Positve	Positive	3	NEUTRAL	Negative	Ductal/NST	YES	Post	3	Left	3	2	5.07	IDC	48.43333333	1:DECEASED	Negative	YES	42.8	1:Recurred	1	Primary	Female	ER+/HER2- Low Prolif	2.615035408	35	2	1	brca_metabric	0.3566	-0.5033	0.3003	-0.1256	0.0755	-1.0866	0.0513	-0.9156	0.295	-0.5599
MB-4691	brca_metabric	MB-4691	49.76	MASTECTOMY	Breast Cancer	Breast Invasive Ductal Carcinoma	Moderate	NO	LumA	3	Positve	Positive	3	NEUTRAL	Negative	Ductal/NST	NO	Pre	7	Left	0	16	4.02	IDC	282.5666667	1:DECEASED	Negative	NO	276.9333333	1:Recurred	1	Primary	Female	ER+/HER2- Low Prolif	20.92028326	10	1	1	brca_metabric	-0.0789	0.0683	0.6065	0.6745	0.7928	1.9098	-0.0038	-0.855	0.6029	-0.7615
MB-4698	brca_metabric	MB-4698	59.18	MASTECTOMY	Breast Cancer	Breast Invasive Lobular Carcinoma	High	NO	LumA	3	Positve	Positive	3	NEUTRAL	Negative	Lobular	YES	Post	3	Left	1	6	5.04	ILC	170.6666667	1:DECEASED	Positive	NO	129.1666667	1:Recurred	1	Primary	Female	ER+/HER2- Low Prolif	7.845106223	20	2	1	brca_metabric	0.9231	-0.4782	-1.3476	-0.6888	1.3174	0.0879	-0.3198	0.8002	0.0289	-0.6245
MB-4701	brca_metabric	MB-4701	47.62	BREAST CONSERVING	Breast Cancer	Breast Invasive Ductal Carcinoma	High	NO	LumA	3	Positve	Positive	3	NEUTRAL	Negative	Ductal/NST	NO	Pre	8	Left	0	8	4.05	IDC	127.5333333	0:00	Positive	YES	127.5333333	0:Not Recurred	1	Primary	Female	ER+/HER2- Low Prolif	10.46014163	25	2	0	brca_metabric	-0.732	-0.0252	0.1428	0.355	-0.2728	0.7488	-0.057	-1.6492	0.116	-0.6565
MB-4704	brca_metabric	MB-4704	67.79	MASTECTOMY	Breast Cancer	Breast Mixed Ductal and Lobular Carcinoma	Moderate	NO	LumA	3	Positve	Positive	3	GAIN	Negative	Mixed	NO	Post	4ER+	Right	0	3	4.098	MDLC	64	1:DECEASED	Negative	NO	64	1:Recurred	1	Primary	Female	ER+/HER2- Low Prolif	3.922553111	49	2	1	brca_metabric	0.0724	1.2397	-1.9067	-0.9254	1.075	1.4432	-0.0224	-0.7917	0.1278	0.0528
MB-4709	brca_metabric	MB-4709	49.02	BREAST CONSERVING	Breast Cancer	Breast Invasive Ductal Carcinoma	Moderate	NO	LumA	3	Positve	Positive	2	NEUTRAL	Negative	Ductal/NST	NO	Pre	8	Left	0	4	3.04	IDC	146.7666667	0:00	Positive	YES	146.7666667	0:Not Recurred	1	Primary	Female	ER+/HER2- Low Prolif	5.230070815	20	1	0	brca_metabric	-1.635	-0.5591	0.5671	-0.8477	-0.7754	-0.6093	0.3401	0.0889	-0.472	0.0823
MB-4710	brca_metabric	MB-4710	77.12	MASTECTOMY	Breast Cancer	Breast Invasive Ductal Carcinoma	Moderate	NO	LumA	3	Positve	Positive	3	NEUTRAL	Negative	Ductal/NST	YES	Post	3	Left	0	12	4.038	IDC	57.66666667	0:00	Positive	NO	57.66666667	0:Not Recurred	1	Primary	Female	ER+/HER2- Low Prolif	14.38269474	19	1	0	brca_metabric	1.6198	-0.0791	-0.4118	-0.2262	2.0291	0.798	0.435	-0.1895	-0.6455	-0.6108
MB-4716	brca_metabric	MB-4716	52.98	BREAST CONSERVING	Breast Cancer	Breast Invasive Lobular Carcinoma	High	NO	LumA	3	Positve	Positive	3	NEUTRAL	Negative	Lobular	NO	Post	3	Left	0	7	4.056	ILC	76.13333333	1:DECEASED	Positive	YES	22.63333333	1:Recurred	1	Primary	Female	ER+/HER2- Low Prolif	9.152623927	28	2	1	brca_metabric	0.7189	0.9677	0.0979	0.0376	0.1948	-1.0953	-0.175	0.6618	0.8313	-0.5237
MB-4721	brca_metabric	MB-4721	66.39	MASTECTOMY	Breast Cancer	Breast Invasive Lobular Carcinoma	Moderate	NO	LumA	3	Positve	Positive	1	NEUTRAL	Negative	Lobular	YES	Post	8	Left	5	7	4.12	ILC	23.73333333	1:DECEASED	Negative	YES	20.53333333	1:Recurred	1	Primary	Female	ER+/HER2- Low Prolif	9.152623927	60	3	1	brca_metabric	1.0571	-1.3102	-1.9655	-0.1606	0.9137	-1.1002	0.0727	-1.2395	-0.8435	-0.292
MB-4722	brca_metabric	MB-4722	64.02	MASTECTOMY	Breast Cancer	Breast Invasive Ductal Carcinoma	High	NO	LumA	3	NA	Positive	NA	NEUTRAL	Negative	Ductal/NST	NO	Post	8	Left	0	6	3.05	IDC	86.1	0:00	Positive	NO	86.1	0:Not Recurred	1	Primary	Female	ER+/HER2- Low Prolif	7.845106223	25	2	0	brca_metabric	-1.4427	-0.2827	-0.0483	0.8642	-0.5555	-0.1863	3.3729	-0.6191	-1.2018	0.6072
MB-4735	brca_metabric	MB-4735	54.18	MASTECTOMY	Breast Cancer	Breast Invasive Ductal Carcinoma	Moderate	NO	LumA	3	Positve	Positive	2	NEUTRAL	Negative	Ductal/NST	NO	Post	8	Left	0	3	3.08	IDC	297.8	0:00	Positive	NO	133.4666667	1:Recurred	1	Primary	Female	ER+/HER2- Low Prolif	3.922553111	40	2	0	brca_metabric	-0.6744	0.148	1.4728	0.136	-0.709	-0.2484	-0.224	0.8424	0.56	0.1228
MB-4752	brca_metabric	MB-4752	63.7	MASTECTOMY	Breast Cancer	Breast Invasive Ductal Carcinoma	High	NO	LumA	3	Positve	Positive	2	NEUTRAL	Negative	Ductal/NST	YES	Post	6	Right	1	3	4.12	IDC	125.2666667	1:DECEASED	Negative	NO	74.66666667	1:Recurred	1	Primary	Female	ER+/HER2- Low Prolif	3.922553111	60	3	1	brca_metabric	-0.5771	-0.1801	0.3778	0.3249	-0.4271	-1.1343	-0.2375	1.5395	0.3797	-1.9257
MB-4760	brca_metabric	MB-4760	48.41	MASTECTOMY	Breast Cancer	Breast Invasive Ductal Carcinoma	Moderate	NO	LumA	3	Positve	Positive	NA	NEUTRAL	Negative	Ductal/NST	YES	Pre	4ER+	Right	1	4	2.03	IDC	124.8	1:DECEASED	Positive	NO	98.36666667	1:Recurred	1	Primary	Female	ER+/HER2- Low Prolif	5.230070815	15	NA	1	brca_metabric	0.2285	1.2837	-0.1046	-0.9948	0.46	0.39	-0.1093	-0.1214	0.3001	-0.6756
MB-4762	brca_metabric	MB-4762	67.82	BREAST CONSERVING	Breast Cancer	Breast Invasive Ductal Carcinoma	High	NO	LumA	3	Positve	Positive	2	NEUTRAL	Negative	Tubular/ cribriform	NO	Post	7	Right	0	6	3.03	IDC	252.1	0:00	Positive	YES	252.1	0:Not Recurred	1	Primary	Female	ER+/HER2- Low Prolif	7.845106223	15	1	0	brca_metabric	-1.6397	0.1623	-0.1952	1.0491	-0.3718	-1.773	0.0934	-1.074	0.035	-0.2404
MB-4764	brca_metabric	MB-4764	57.95	MASTECTOMY	Breast Cancer	Breast Invasive Lobular Carcinoma	Moderate	NO	LumA	3	Positve	Positive	3	NEUTRAL	Negative	Lobular	YES	Post	3	Left	0	4	4.1	ILC	245.5	0:00	Positive	YES	245.5	0:Not Recurred	1	Primary	Female	ER+/HER2- Low Prolif	5.230070815	50	2	0	brca_metabric	0.6938	0.5137	0.4392	0.3415	0.932	-0.3563	0.4268	1.8961	0.0092	0.2387
MB-4771	brca_metabric	MB-4771	47.86	BREAST CONSERVING	Breast Cancer	Breast Invasive Ductal Carcinoma	Moderate	NO	LumA	3	Positve	Positive	2	NEUTRAL	Negative	Ductal/NST	NO	Pre	8	Left	0	3	3.06	IDC	297.2333333	0:00	Positive	YES	297.2333333	0:Not Recurred	1	Primary	Female	ER+/HER2- Low Prolif	3.922553111	30	2	0	brca_metabric	0.8669	-0.1917	-0.4226	0.4211	0.2346	-1.334	0.0062	-1.1795	0.358	0.2163
MB-4779	brca_metabric	MB-4779	53.39	BREAST CONSERVING	Breast Cancer	Breast Invasive Ductal Carcinoma	Moderate	NO	LumA	3	Positve	Positive	2	NEUTRAL	Negative	Ductal/NST	YES	Post	3	Right	2	7	4.026	IDC	101.5666667	0:00	Positive	YES	101.5666667	0:Not Recurred	1	Primary	Female	ER+/HER2- Low Prolif	9.152623927	13	2	0	brca_metabric	-0.5197	1.0422	-1.9946	0.6365	0.034	-0.4225	1.1959	-0.4198	-0.3707	-0.5496
MB-4785	brca_metabric	MB-4785	75.46	BREAST CONSERVING	Breast Cancer	Breast Invasive Ductal Carcinoma	High	NO	LumA	3	Positve	Positive	2	LOSS	Negative	Ductal/NST	NO	Post	8	Left	0	5	3.056	IDC	121.6666667	1:DECEASED	Positive	YES	65.33333333	1:Recurred	1	Primary	Female	ER+/HER2- Low Prolif	6.537588519	28	2	1	brca_metabric	-0.4206	-1.0097	-1.6239	0.4987	0.033	-0.6807	0.5869	-0.5011	-0.2511	-0.6963
MB-4790	brca_metabric	MB-4790	43.73	MASTECTOMY	Breast Cancer	Breast Invasive Ductal Carcinoma	Moderate	NO	LumA	3	Positve	Positive	2	GAIN	Negative	Ductal/NST	NO	Pre	7	Left	0	6	3.056	IDC	70.46666667	1:DECEASED	Negative	NO	29.3	1:Recurred	1	Primary	Female	ER+/HER2- High Prolif	7.845106223	28	2	1	brca_metabric	-0.2291	-2.0143	-0.4405	-0.4803	-0.1382	-0.2801	-0.2162	-0.3609	-0.3924	0.3817
MB-4800	brca_metabric	MB-4800	61.3	MASTECTOMY	Breast Cancer	Breast Invasive Ductal Carcinoma	Moderate	NO	LumA	3	Positve	Positive	3	GAIN	Negative	Ductal/NST	NO	Post	6	Right	0	8	4.05	IDC	110.9333333	1:DECEASED	Positive	NO	27.2	1:Recurred	1	Primary	Female	ER+/HER2- High Prolif	10.46014163	25	2	1	brca_metabric	-1.0144	-1.3626	-1.2803	0.8179	-1.0881	-0.9148	-0.8127	0.9101	-1.5821	0.3752
MB-4805	brca_metabric	MB-4805	45.39	MASTECTOMY	Breast Cancer	Breast Invasive Ductal Carcinoma	Moderate	NO	LumA	3	Positve	Positive	3	NEUTRAL	Negative	Ductal/NST	YES	Pre	7	Left	0	6	4.07	IDC	129.8	1:DECEASED	Positive	NO	49	1:Recurred	1	Primary	Female	ER+/HER2- High Prolif	7.845106223	35	2	1	brca_metabric	-0.7638	0.2133	-0.8043	0.8926	-0.6432	1.0502	-0.0796	-0.3271	0.7303	0.0821
MB-4820	brca_metabric	MB-4820	67.19	NA	Breast Cancer	Breast Invasive Ductal Carcinoma	High	NO	LumA	3	Positve	Positive	NA	NEUTRAL	Negative	Ductal/NST	YES	Post	2	Left	2	5	2.032	IDC	57.3	1:DECEASED	Positive	YES	50.63333333	1:Recurred	1	Primary	Female	ER+/HER2- Low Prolif	6.537588519	16	NA	1	brca_metabric	-1.1824	-3.0622	0.8605	1.0029	-0.9084	-0.857	0.0685	-0.353	-1.1637	-1.3118
MB-4822	brca_metabric	MB-4822	76.88	MASTECTOMY	Breast Cancer	Breast Mixed Ductal and Lobular Carcinoma	Moderate	NO	LumA	3	Positve	Positive	2	NEUTRAL	Negative	Mixed	NO	Post	4ER+	Left	0	4	3.02	MDLC	91.63333333	1:DECEASED	Positive	NO	90.63333333	1:Recurred	1	Primary	Female	ER+/HER2- Low Prolif	5.230070815	10	1	1	brca_metabric	0.2854	-0.1764	-0.6057	-0.3802	0.3111	-0.3004	-0.629	-1.2153	0.2586	-0.9969
MB-4832	brca_metabric	MB-4832	45.44	BREAST CONSERVING	Breast Cancer	Breast Invasive Ductal Carcinoma	Moderate	NO	LumA	3	Positve	Positive	1	NEUTRAL	Negative	Ductal/NST	NO	Pre	3	Left	0	4	2.022	IDC	141.7333333	1:DECEASED	Positive	YES	127.5333333	1:Recurred	1	Primary	Female	ER+/HER2- Low Prolif	5.230070815	11	1	1	brca_metabric	-0.8206	0.049	2.6607	-1.215	-0.2168	1.2879	0.7104	-0.9465	-0.1262	0.3164
MB-4843	brca_metabric	MB-4843	54.35	MASTECTOMY	Breast Cancer	Breast Invasive Ductal Carcinoma	Moderate	NO	LumA	3	Positve	Positive	NA	NEUTRAL	Negative	Ductal/NST	YES	Post	8	Left	0	12	2.06	IDC	265.1333333	0:00	Positive	NO	265.1333333	0:Not Recurred	1	Primary	Female	ER+/HER2- Low Prolif	15.69021245	30	2	0	brca_metabric	0.0644	-0.1882	0.3665	-0.0164	0.3586	0.9213	-0.3464	0.3184	-0.763	-0.7295
MB-4845	brca_metabric	MB-4845	86.75	MASTECTOMY	Breast Cancer	Breast Invasive Ductal Carcinoma	Moderate	NO	LumA	3	Positve	Positive	NA	NEUTRAL	Negative	Ductal/NST	YES	Post	8	Left	19	2	3.04	IDC	25.46666667	1:DECEASED	Positive	NO	4.233333333	1:Recurred	1	Primary	Female	ER+/HER2- Low Prolif	2.615035408	20	2	1	brca_metabric	0.6247	0.1654	-0.5549	0.0982	1.6138	0.1144	-0.3514	-0.9585	-0.3765	0.7967
MB-4849	brca_metabric	MB-4849	81.52	MASTECTOMY	Breast Cancer	Breast Invasive Ductal Carcinoma	Moderate	NO	LumA	3	Positve	Positive	3	NEUTRAL	Negative	Ductal/NST	YES	Post	8	Left	0	5	4.06	IDC	45.33333333	1:DECEASED	Negative	NO	11	1:Recurred	1	Primary	Female	ER+/HER2- High Prolif	6.537588519	30	2	1	brca_metabric	-1.5088	0.4689	-0.7226	1.7533	0.2494	0.3552	1.9101	-0.4227	-0.2747	0.4966
MB-4851	brca_metabric	MB-4851	73.95	MASTECTOMY	Breast Cancer	Breast Invasive Ductal Carcinoma	Moderate	NO	LumA	3	Positve	Positive	2	NEUTRAL	Negative	Ductal/NST	YES	Post	2	Right	1	7	4.05	IDC	90.26666667	1:DECEASED	Positive	NO	86.56666667	1:Recurred	1	Primary	Female	ER+/HER2- High Prolif	9.152623927	25	2	1	brca_metabric	-0.3088	-1.6937	2.8623	1.1935	0.4706	-0.2748	0.0697	0.1244	-0.2782	0.776
MB-4853	brca_metabric	MB-4853	62.35	BREAST CONSERVING	Breast Cancer	Breast Invasive Lobular Carcinoma	Moderate	NO	LumA	3	Positve	Positive	NA	NEUTRAL	Negative	Lobular	NO	Post	8	Left	0	6	3.032	ILC	265.9333333	0:00	Positive	NO	31.16666667	1:Recurred	1	Primary	Female	ER+/HER2- Low Prolif	7.845106223	16	1	0	brca_metabric	1.2402	-0.3566	0.357	0.8884	2.1359	0.9168	0.6186	0.4182	-0.5804	-0.4554
MB-4860	brca_metabric	MB-4860	44.95	BREAST CONSERVING	Breast Cancer	Breast Invasive Lobular Carcinoma	Low	NO	LumA	3	Positve	Positive	2	NEUTRAL	Negative	Lobular	NO	Pre	3	Right	0	6	3.02	ILC	234.6	0:00	Positive	YES	37.56666667	1:Recurred	1	Primary	Female	ER+/HER2- Low Prolif	7.845106223	10	1	0	brca_metabric	-0.0276	-1.4706	-0.3884	-0.3998	0.7607	0.6151	-0.4719	0.4341	-0.2787	0.347
MB-4866	brca_metabric	MB-4866	43.86	MASTECTOMY	Breast Cancer	Breast Invasive Ductal Carcinoma	High	NO	LumA	3	Positve	Positive	1	GAIN	Negative	Ductal/NST	NO	Pre	4ER+	Right	0	2	2.04	IDC	224.3	0:00	Positive	NO	224.3	0:Not Recurred	1	Primary	Female	HER2+	2.615035408	20	1	0	brca_metabric	-1.1072	-0.2321	0.0824	1.1677	-0.0661	0.1219	0.0744	-0.5323	0.7036	1.3154
MB-4867	brca_metabric	MB-4867	47.03	MASTECTOMY	Breast Cancer	Breast Invasive Ductal Carcinoma	Moderate	NO	LumA	3	Positve	Positive	2	NEUTRAL	Negative	Ductal/NST	NO	Pre	3	Left	0	5	3.05	IDC	221.9	0:00	Positive	NO	221.9	0:Not Recurred	1	Primary	Female	ER+/HER2- Low Prolif	6.537588519	25	2	0	brca_metabric	-0.2605	-0.0936	-0.6829	-0.069	0.1875	-0.4801	-0.25	0.528	-0.3337	-0.1519
MB-4869	brca_metabric	MB-4869	67.12	MASTECTOMY	Breast Cancer	Breast Invasive Ductal Carcinoma	High	NO	LumA	3	Positve	Positive	2	NEUTRAL	Negative	Ductal/NST	YES	Post	8	Left	2	6	4.06	IDC	29.3	1:DECEASED	Positive	NO	28.03333333	1:Recurred	1	Primary	Female	ER+/HER2- Low Prolif	7.845106223	30	2	1	brca_metabric	-1.4482	0.6944	1.2354	0.295	0.5016	0.7367	0.9115	-0.121	-0.0101	0.4268
MB-4870	brca_metabric	MB-4870	57.33	BREAST CONSERVING	Breast Cancer	Breast Invasive Ductal Carcinoma	Low	NO	LumA	3	Positve	Positive	1	NEUTRAL	Negative	Ductal/NST	NO	Post	3	Right	0	4	2.05	IDC	229.0666667	0:00	Positive	YES	228.2333333	1:Recurred	1	Primary	Female	ER+/HER2- Low Prolif	5.230070815	25	2	0	brca_metabric	1.3464	0.3706	-0.9766	-1.8371	2.4533	-0.9375	0.42	-0.1681	1.3656	-0.7556
MB-4872	brca_metabric	MB-4872	58.69	MASTECTOMY	Breast Cancer	Breast Invasive Lobular Carcinoma	Moderate	NO	LumA	3	Positve	Positive	2	NEUTRAL	Negative	Lobular	YES	Post	3	Right	1	3	4.04	ILC	157.1	0:00	Positive	NO	110.0666667	1:Recurred	1	Primary	Female	ER+/HER2- Low Prolif	3.922553111	20	NA	0	brca_metabric	1.4734	-0.1315	0.0987	-1.1218	0.9902	0.3368	-0.2865	-0.5338	0.7929	0.6522
MB-4878	brca_metabric	MB-4878	79.35	MASTECTOMY	Breast Cancer	Breast Invasive Ductal Carcinoma	Moderate	NO	LumA	3	Positve	Positive	2	GAIN	Positive	Ductal/NST	NO	Post	5	Left	0	5	3.05	IDC	22.46666667	1:DECEASED	Negative	NO	18.36666667	1:Recurred	1	Primary	Female	HER2+	6.537588519	25	2	1	brca_metabric	0.0212	0.0793	0.0135	-0.082	0.8514	0.2057	-0.166	0.8732	0.5782	0.6543
MB-4883	brca_metabric	MB-4883	57.93	BREAST CONSERVING	Breast Cancer	Breast Invasive Ductal Carcinoma	Moderate	NO	LumA	3	NA	Positive	2	NEUTRAL	Negative	Ductal/NST	NO	Post	7	Right	0	8	3.04	IDC	268.9	0:00	Positive	YES	268.9	0:Not Recurred	1	Primary	Female	ER+/HER2- Low Prolif	10.46014163	20	1	0	brca_metabric	-1.5677	1.4844	-0.9338	0.0844	-0.0369	-1.1397	-0.6373	1.8268	-0.6518	0.9722
MB-4894	brca_metabric	MB-4894	47.71	MASTECTOMY	Breast Cancer	Breast Invasive Ductal Carcinoma	Moderate	NO	LumA	3	Positve	Positive	3	NEUTRAL	Negative	Ductal/NST	NO	Pre	8	Left	0	4	4.07	IDC	232.4	0:00	Positive	NO	232.4	0:Not Recurred	1	Primary	Female	ER+/HER2- High Prolif	5.230070815	35	2	0	brca_metabric	-1.3766	0.3792	0.4567	1.3986	0.1421	-0.1163	-0.5236	1.5367	1.1529	-1.4234
MB-4898	brca_metabric	MB-4898	63.63	BREAST CONSERVING	Breast Cancer	Breast Invasive Ductal Carcinoma	Moderate	NO	LumA	3	Positve	Positive	2	NEUTRAL	Negative	Ductal/NST	NO	Post	7	Left	0	5	3.02	IDC	117.9	1:DECEASED	Positive	YES	81	1:Recurred	1	Primary	Female	ER+/HER2- Low Prolif	6.537588519	10	NA	1	brca_metabric	-0.6588	-0.389	-1.1637	-0.2015	-0.4108	-1.7685	3.3431	-0.1621	-2.2294	1.1841
MB-4899	brca_metabric	MB-4899	40.25	BREAST CONSERVING	Breast Cancer	Breast Invasive Ductal Carcinoma	High	NO	LumA	3	Positve	Positive	2	NEUTRAL	Negative	Ductal/NST	NO	Pre	3	Left	0	8	3.04	IDC	275.7333333	0:00	Positive	YES	125.5666667	1:Recurred	1	Primary	Female	ER+/HER2- Low Prolif	10.46014163	20	1	0	brca_metabric	0.5726	-1.0973	-0.2276	1.0173	0.3648	0.9905	2.6011	-0.0705	0.0975	-0.0954
MB-4933	brca_metabric	MB-4933	50.78	MASTECTOMY	Breast Cancer	Breast Invasive Ductal Carcinoma	High	NO	LumA	3	Positve	Positive	2	NEUTRAL	Negative	Ductal/NST	NO	Post	4ER+	Right	0	2	3.06	IDC	272.9	0:00	Negative	NO	21.83333333	1:Recurred	1	Primary	Female	ER+/HER2- High Prolif	2.615035408	30	2	0	brca_metabric	1.4678	-0.2351	0.5727	-1.4993	0.1962	0.5404	-0.5686	-0.3403	1.3585	-1.2918
MB-4941	brca_metabric	MB-4941	57.32	BREAST CONSERVING	Breast Cancer	Breast Invasive Ductal Carcinoma	Moderate	NO	LumA	3	Positve	Positive	2	NEUTRAL	Negative	Ductal/NST	NO	Post	4ER+	Left	0	3	3.04	IDC	58.63333333	1:DECEASED	Positive	YES	54.5	1:Recurred	1	Primary	Female	ER+/HER2- Low Prolif	3.922553111	20	1	1	brca_metabric	0.2988	0.5344	0.3014	0.8826	1.821	-0.5706	-0.1841	-0.1899	0.2905	0.7912
MB-4950	brca_metabric	MB-4950	69.99	MASTECTOMY	Breast Cancer	Breast Invasive Ductal Carcinoma	Moderate	NO	LumA	3	Positve	Positive	3	NEUTRAL	Negative	Ductal/NST	YES	Post	3	Left	12	5	6.06	IDC	150.6	1:DECEASED	Positive	YES	150.6	1:Recurred	1	Primary	Female	ER+/HER2- Low Prolif	6.537588519	30	2	1	brca_metabric	-0.0999	0.9967	1.1829	0.3145	0.4414	-0.5216	-0.5899	-0.178	0.6539	1.2177
MB-4959	brca_metabric	MB-4959	76.93	BREAST CONSERVING	Breast Cancer	Breast Invasive Ductal Carcinoma	Moderate	NO	LumA	3	Positve	Positive	1	NEUTRAL	Negative	Ductal/NST	YES	Post	3	Left	0	8	2.026	IDC	117.5666667	1:DECEASED	Positive	NO	116.8	1:Recurred	1	Primary	Female	ER+/HER2- Low Prolif	10.46014163	13	1	1	brca_metabric	0.2943	0.9771	0.1391	1.1916	0.9735	-0.3029	0.9393	-0.6933	-0.2025	-0.1125
MB-4961	brca_metabric	MB-4961	56.94	BREAST CONSERVING	Breast Cancer	Breast Invasive Ductal Carcinoma	Moderate	NO	LumA	3	Positve	Positive	2	NEUTRAL	Negative	Ductal/NST	NO	Post	8	Right	0	10	3.05	IDC	219.4666667	0:00	Positive	YES	219.4666667	0:Not Recurred	1	Primary	Female	ER+/HER2- Low Prolif	13.07517704	25	2	0	brca_metabric	-0.6752	0.1533	0.5319	0.1348	0.2508	0.2401	-0.3799	0.0537	0.0328	-0.0705
MB-4962	brca_metabric	MB-4962	72.44	BREAST CONSERVING	Breast Cancer	Breast Invasive Ductal Carcinoma	Moderate	NO	LumA	3	Positve	Positive	2	NEUTRAL	Negative	Ductal/NST	YES	Post	8	Left	2	3	4.028	IDC	197.8333333	1:DECEASED	Positive	YES	197.8333333	1:Recurred	1	Primary	Female	ER+/HER2- Low Prolif	3.922553111	14	NA	1	brca_metabric	-1.8339	-1.0145	-0.9318	0.7804	-0.8801	-1.3894	-0.5262	-0.2147	0.4677	0.7117
MB-4968	brca_metabric	MB-4968	56.03	MASTECTOMY	Breast Cancer	Breast Invasive Lobular Carcinoma	High	NO	LumA	3	Positve	Positive	2	NEUTRAL	Negative	Lobular	YES	Post	4ER+	Left	5	7	5.05	ILC	78.7	0:00	Positive	YES	78.7	0:Not Recurred	1	Primary	Female	ER+/HER2- Low Prolif	9.152623927	25	2	0	brca_metabric	0.8754	-0.1871	0.8655	-0.0496	1.3767	0.109	-0.8212	-0.3563	-0.1101	0.4983
MB-4977	brca_metabric	MB-4977	72.54	BREAST CONSERVING	Breast Cancer	Breast Invasive Ductal Carcinoma	Moderate	NO	LumA	3	Positve	Positive	3	NEUTRAL	Negative	Ductal/NST	YES	Post	8	Right	5	6	6.044	IDC	216.7333333	1:DECEASED	Positive	YES	199	1:Recurred	1	Primary	Female	ER+/HER2- Low Prolif	7.845106223	22	NA	1	brca_metabric	0.6884	-0.5241	-0.0291	1.0276	-0.1705	0.7751	-0.5106	1.6138	0.6085	-0.1715
MB-4981	brca_metabric	MB-4981	69.67	MASTECTOMY	Breast Cancer	Breast Mixed Ductal and Lobular Carcinoma	High	NO	LumA	3	Positve	Positive	3	NEUTRAL	Negative	Mixed	YES	Post	3	Left	4	3	6.06	MDLC	180.7666667	1:DECEASED	Positive	NO	176.7666667	1:Recurred	1	Primary	Female	ER+/HER2- Low Prolif	3.922553111	30	NA	1	brca_metabric	0.6018	0.8491	2.0158	0.5407	0.0698	-0.1373	-0.5798	0.4687	0.1798	-0.7571
MB-4986	brca_metabric	MB-4986	41	BREAST CONSERVING	Breast Cancer	Breast Invasive Ductal Carcinoma	High	NO	LumA	3	Positve	Positive	2	NEUTRAL	Negative	Ductal/NST	NO	Pre	9	Right	0	8	3.1	IDC	79.8	1:DECEASED	Negative	YES	9.233333333	1:Recurred	1	Primary	Female	ER+/HER2- High Prolif	10.46014163	50	2	1	brca_metabric	-0.6648	0.3302	0.0983	-0.4088	-0.3876	0.8311	-0.4416	0.7167	-1.2882	-0.0266
MB-4992	brca_metabric	MB-4992	66.47	MASTECTOMY	Breast Cancer	Breast Invasive Lobular Carcinoma	High	NO	LumA	3	Negative	Negative	2	NEUTRAL	Negative	Lobular	NO	Post	3	Left	0	9	3.066	ILC	165.3666667	0:00	Negative	NO	165.3666667	0:Not Recurred	1	Primary	Female	ER+/HER2- Low Prolif	11.76765933	33	2	0	brca_metabric	0.1759	0.0602	-0.0945	-0.339	0.2934	-0.617	0.1824	-1.1993	-0.7372	-0.1033
MB-4999	brca_metabric	MB-4999	44.84	MASTECTOMY	Breast Cancer	Breast Invasive Ductal Carcinoma	Moderate	NO	LumA	3	Positve	Positive	2	NEUTRAL	Negative	Ductal/NST	NO	Pre	7	Right	0	6	3.06	IDC	187.9333333	0:00	Positive	YES	187.9333333	0:Not Recurred	1	Primary	Female	ER+/HER2- Low Prolif	7.845106223	30	2	0	brca_metabric	-1.7312	0.4703	0.0263	0.5343	0.3579	0.1878	-0.7566	0.2957	-0.1537	0.676
MB-5001	brca_metabric	MB-5001	71.61	MASTECTOMY	Breast Cancer	Breast Invasive Ductal Carcinoma	High	NO	LumA	3	Positve	Positive	2	NEUTRAL	Negative	Ductal/NST	YES	Post	4ER+	Left	1	9	4.042	IDC	81.8	1:DECEASED	Negative	NO	18.1	1:Recurred	1	Primary	Female	ER+/HER2- High Prolif	11.76765933	21	2	1	brca_metabric	0.7894	1.5862	0.2336	1.4482	1.0825	0.8331	-0.2418	-0.9147	-0.1438	-0.5488
MB-5020	brca_metabric	MB-5020	62.68	BREAST CONSERVING	Breast Cancer	Breast Mixed Ductal and Lobular Carcinoma	Moderate	NO	LumA	3	Positve	Positive	3	LOSS	Negative	Mixed	YES	Post	8	Left	4	8	6.034	MDLC	84.83333333	1:DECEASED	Positive	YES	25.16666667	1:Recurred	1	Primary	Female	ER+/HER2- Low Prolif	10.46014163	17	2	1	brca_metabric	-0.2373	0.3052	-0.0936	0.184	-0.0737	0.3956	2.4168	-0.1304	0.1179	0.5469
MB-5027	brca_metabric	MB-5027	46.95	BREAST CONSERVING	Breast Cancer	Breast Mixed Ductal and Lobular Carcinoma	Moderate	NO	LumA	3	Positve	Positive	3	NEUTRAL	Negative	Mixed	NO	Pre	3	Right	0	5	4.05	MDLC	189.8666667	0:00	Positive	YES	189.8666667	0:Not Recurred	1	Primary	Female	ER+/HER2- Low Prolif	6.537588519	25	2	0	brca_metabric	0.1028	1.3062	-0.3299	2.0317	0.5752	1.2254	3.5087	-0.4055	0.6039	-0.4706
MB-5035	brca_metabric	MB-5035	56.47	MASTECTOMY	Breast Cancer	Breast Mixed Ductal and Lobular Carcinoma	High	NO	LumA	3	Positve	Positive	3	NEUTRAL	Negative	Mixed	NO	Post	3	Left	0	19	4.11	MDLC	213.2	1:DECEASED	Positive	NO	213.2	1:Recurred	1	Primary	Female	ER+/HER2- High Prolif	24.84283637	55	2	1	brca_metabric	-0.1849	0.1006	0.7985	-1.5929	0.2988	-0.0287	1.811	0.1559	-0.4798	0.0786
MB-5043	brca_metabric	MB-5043	70.42	BREAST CONSERVING	Breast Cancer	Breast Mixed Ductal and Lobular Carcinoma	Moderate	NO	LumA	3	Positve	Positive	3	NEUTRAL	Negative	Mixed	YES	Post	8	Right	6	5	6.08	MDLC	128.3666667	1:DECEASED	Positive	YES	118.6	1:Recurred	1	Primary	Female	ER+/HER2- Low Prolif	6.537588519	40	3	1	brca_metabric	0.0088	-0.2194	0.7242	-0.3963	0.64	-0.9294	-0.711	-0.9655	0.3707	0.4482
MB-5048	brca_metabric	MB-5048	44.12	BREAST CONSERVING	Breast Cancer	Breast Invasive Ductal Carcinoma	Moderate	NO	LumA	3	Positve	Positive	2	NEUTRAL	Negative	Ductal/NST	NO	Pre	7	Left	0	8	3.032	IDC	86.36666667	1:DECEASED	Positive	YES	42.83333333	1:Recurred	1	Primary	Female	ER+/HER2- High Prolif	10.46014163	16	1	1	brca_metabric	-0.0145	-1.2995	0.1942	-1.5584	0.5408	-0.1641	-0.3384	0.1575	-0.4458	1.4304
MB-5050	brca_metabric	MB-5050	55.04	BREAST CONSERVING	Breast Cancer	Breast Mixed Ductal and Lobular Carcinoma	Moderate	NO	LumA	3	Positve	Positive	2	NEUTRAL	Negative	Mixed	YES	Post	3	Right	0	9	3.03	MDLC	184.3333333	0:00	Positive	YES	184.3333333	0:Not Recurred	1	Primary	Female	ER+/HER2- Low Prolif	11.76765933	15	1	0	brca_metabric	0.7894	0.4921	0.4995	1.6876	1.4245	0.5808	0.2298	0.2027	0.0017	-0.1567
MB-5059	brca_metabric	MB-5059	53.69	MASTECTOMY	Breast Cancer	Breast Mixed Ductal and Lobular Carcinoma	High	NO	LumA	3	Positve	Positive	2	NEUTRAL	Negative	Mixed	NO	Post	8	Left	0	8	3.034	MDLC	257.6333333	0:00	Positive	NO	257.6333333	0:Not Recurred	1	Primary	Female	ER+/HER2- Low Prolif	10.46014163	17	1	0	brca_metabric	-0.3172	0.6089	0.6261	0.2826	0.3755	-1.6529	0.9089	-0.9913	0.9917	0.1497
MB-5064	brca_metabric	MB-5064	63.4	MASTECTOMY	Breast Cancer	Breast Invasive Ductal Carcinoma	High	NO	LumA	3	Positve	Positive	2	LOSS	Negative	Ductal/NST	NO	Post	4ER+	Left	0	11	3.04	IDC	91.5	0:00	Positive	NO	91.5	0:Not Recurred	1	Primary	Female	ER+/HER2- Low Prolif	14.38269474	20	1	0	brca_metabric	0.1758	-0.1805	0.7431	-0.6273	0.4925	0.352	-0.6727	-1.5775	0.4818	-0.1284
MB-5066	brca_metabric	MB-5066	53.58	BREAST CONSERVING	Breast Cancer	Breast Invasive Ductal Carcinoma	Moderate	NO	LumA	3	Positve	Positive	2	NEUTRAL	Negative	Ductal/NST	YES	Post	3	Left	1	5	4.05	IDC	94.7	0:00	Positive	YES	94.7	0:Not Recurred	1	Primary	Female	ER+/HER2- Low Prolif	6.537588519	25	2	0	brca_metabric	1.0883	-0.3696	-0.7101	1.8183	1.3732	2.2785	0.2869	0.3426	-0.2328	0.6439
MB-5068	brca_metabric	MB-5068	71.19	BREAST CONSERVING	Breast Cancer	Breast Invasive Ductal Carcinoma	High	NO	LumA	3	Positve	Positive	2	NEUTRAL	Negative	Ductal/NST	YES	Post	4ER+	Right	0	5	3.03	IDC	182.5	0:00	Positive	YES	182.5	0:Not Recurred	1	Primary	Female	ER+/HER2- Low Prolif	6.537588519	15	NA	0	brca_metabric	-0.8471	1.6154	-1.1041	0.1526	-0.4233	0.6797	-0.2596	0.215	0.0278	0.6635
MB-5079	brca_metabric	MB-5079	66.38	BREAST CONSERVING	Breast Cancer	Breast Invasive Ductal Carcinoma	Low	NO	LumA	3	Positve	Positive	2	NEUTRAL	Negative	Ductal/NST	NO	Post	8	Right	0	7	3.03	IDC	199.9333333	0:00	Positive	YES	199.9333333	0:Not Recurred	1	Primary	Female	ER+/HER2- Low Prolif	9.152623927	15	1	0	brca_metabric	0.7082	0.0916	-1.8347	0.9667	1.2442	-0.1452	2.5365	-1.7385	-0.2247	0.0943
MB-5084	brca_metabric	MB-5084	49	MASTECTOMY	Breast Cancer	Breast Invasive Ductal Carcinoma	Moderate	NO	LumA	3	Positve	Positive	2	NEUTRAL	Negative	Ductal/NST	NO	Pre	8	Left	0	5	3.04	IDC	198.1	1:DECEASED	Negative	NO	74.9	1:Recurred	1	Primary	Female	ER+/HER2- Low Prolif	6.537588519	20	1	1	brca_metabric	-0.3761	1.4788	-0.1926	1.765	-0.0697	-0.0426	4.1517	-0.0793	0.0728	0.0416
MB-5104	brca_metabric	MB-5104	73.81	MASTECTOMY	Breast Cancer	Breast Invasive Ductal Carcinoma	Moderate	NO	LumA	3	Positve	Positive	2	NEUTRAL	Negative	Ductal/NST	NO	Post	8	Left	NA	NA	3.03	IDC	122.5	1:DECEASED	Negative	NO	122.5	1:Recurred	1	Primary	Female	ER+/HER2- Low Prolif	0	15	1	1	brca_metabric	0.3331	0.2961	0.3828	0.0478	1.1593	-0.4134	-0.5352	0.0152	-0.6419	0.1302
MB-5105	brca_metabric	MB-5105	63.24	BREAST CONSERVING	Breast Cancer	Breast Invasive Ductal Carcinoma	Low	NO	LumA	3	Positve	Positive	2	NEUTRAL	Negative	Ductal/NST	NO	Post	8	Left	0	2	3.022	IDC	204.4333333	1:DECEASED	Positive	YES	107.1333333	1:Recurred	1	Primary	Female	ER+/HER2- High Prolif	2.615035408	11	1	1	brca_metabric	-0.0071	-0.0917	-0.9928	0.3795	0.7494	-1.3721	-0.3984	1.2007	0.899	0.2672
MB-5106	brca_metabric	MB-5106	59.5	BREAST CONSERVING	Breast Cancer	Breast Invasive Ductal Carcinoma	High	NO	LumA	3	Positve	Positive	2	NEUTRAL	Negative	Ductal/NST	YES	Post	6	Right	NA	NA	4.03	IDC	190.9666667	1:DECEASED	Negative	YES	162.3666667	1:Recurred	1	Primary	Female	ER+/HER2- High Prolif	0	15	NA	1	brca_metabric	-0.0808	-0.8055	0.7677	0.2849	-0.578	-0.3941	-0.5318	1.0551	0.4357	-0.7567
MB-5117	brca_metabric	MB-5117	51.09	BREAST CONSERVING	Breast Cancer	Breast Invasive Ductal Carcinoma	Moderate	NO	LumA	3	Positve	Positive	2	NEUTRAL	Negative	Ductal/NST	YES	Post	8	Right	0	5	3.06	IDC	209.2666667	0:00	Positive	YES	209.2666667	0:Not Recurred	1	Primary	Female	ER+/HER2- High Prolif	6.537588519	30	2	0	brca_metabric	-0.5004	0.2218	1.679	-0.9044	0.0696	0.1286	-0.0988	-0.7823	-0.0422	-0.0553
MB-5118	brca_metabric	MB-5118	72.14	BREAST CONSERVING	Breast Cancer	Breast Invasive Ductal Carcinoma	Moderate	NO	LumA	3	Positve	Positive	2	NEUTRAL	Negative	Ductal/NST	YES	Post	3	Left	0	5	3.024	IDC	211.7333333	0:00	Positive	YES	211.7333333	0:Not Recurred	1	Primary	Female	ER+/HER2- Low Prolif	6.537588519	12	1	0	brca_metabric	0.9747	-1.7152	-0.5861	0.5534	0.6419	-0.5432	-0.7289	-0.5768	-0.1317	-0.5548
MB-5119	brca_metabric	MB-5119	75.33	MASTECTOMY	Breast Cancer	Breast Invasive Ductal Carcinoma	Moderate	NO	LumA	3	Positve	Positive	2	NEUTRAL	Negative	Ductal/NST	NO	Post	7	Left	0	7	3.04	IDC	59.76666667	0:00	Negative	NO	59.76666667	0:Not Recurred	1	Primary	Female	ER+/HER2- Low Prolif	9.152623927	20	1	0	brca_metabric	0.3647	1.0373	-0.1856	-0.5219	1.5154	0.8422	0.0641	-0.8616	0.0772	-0.3671
MB-5123	brca_metabric	MB-5123	69.72	MASTECTOMY	Breast Cancer	Breast Invasive Ductal Carcinoma	High	NO	LumA	3	Positve	Positive	2	LOSS	Negative	Ductal/NST	YES	Post	7	Left	1	8	4.04	IDC	90.3	1:DECEASED	Negative	NO	62.63333333	1:Recurred	1	Primary	Female	ER+/HER2- Low Prolif	10.46014163	20	2	1	brca_metabric	-0.081	0.4237	-1.0087	0.1153	0.5613	0.0317	-0.3622	-0.5849	0.1446	-1.6373
MB-5131	brca_metabric	MB-5131	64.08	MASTECTOMY	Breast Cancer	Breast Invasive Ductal Carcinoma	Moderate	NO	LumA	3	Positve	Positive	2	NEUTRAL	Negative	Ductal/NST	YES	Post	8	Right	NA	NA	4.006	IDC	264.1333333	0:00	Positive	NO	31.8	1:Recurred	1	Primary	Female	ER+/HER2- Low Prolif	0	3	NA	0	brca_metabric	0.0537	-0.3383	-0.5428	0.0231	0.6126	-0.0993	1.0066	0.476	-0.0231	-1.4743
MB-5134	brca_metabric	MB-5134	46.58	BREAST CONSERVING	Breast Cancer	Breast Invasive Ductal Carcinoma	Moderate	NO	LumA	3	Positve	Positive	2	NEUTRAL	Negative	Ductal/NST	NO	Pre	3	Left	0	7	3.02	IDC	196.5333333	0:00	Positive	YES	196.5333333	0:Not Recurred	1	Primary	Female	ER+/HER2- Low Prolif	9.152623927	10	1	0	brca_metabric	-0.725	1.0062	0.6946	0.104	0.1721	0.5551	2.3116	-0.6823	0.0969	-0.3486
MB-5136	brca_metabric	MB-5136	63.22	MASTECTOMY	Breast Cancer	Breast Invasive Lobular Carcinoma	Moderate	NO	LumA	3	Positve	Positive	3	NEUTRAL	Negative	Lobular	YES	Post	4ER+	Right	NA	NA	4.04	ILC	178.7333333	0:00	Positive	NO	178.7333333	0:Not Recurred	1	Primary	Female	ER+/HER2- Low Prolif	0	20	1	0	brca_metabric	0.7783	0.0596	0.0612	0.2156	0.7546	-0.3136	-0.6161	0.3878	0.1108	-0.8313
MB-5147	brca_metabric	MB-5147	54.61	MASTECTOMY	Breast Cancer	Breast Invasive Lobular Carcinoma	High	NO	LumA	3	Positve	Positive	3	GAIN	Positive	Lobular	YES	Post	5	Right	0	11	4.05	ILC	20.26666667	0:00	Negative	NO	20.26666667	0:Not Recurred	1	Primary	Female	HER2+	14.38269474	25	2	0	brca_metabric	0.1318	-0.9992	0.4163	-1.3852	0.5998	-0.3176	-0.4322	0.6941	1.0001	-0.721
MB-5158	brca_metabric	MB-5158	66.53	BREAST CONSERVING	Breast Cancer	Breast Invasive Ductal Carcinoma	High	NO	LumA	3	Positve	Positive	2	GAIN	Negative	Ductal/NST	YES	Post	7	Right	NA	NA	3.04	IDC	244.1666667	1:DECEASED	Positive	YES	244.1666667	1:Recurred	1	Primary	Female	ER+/HER2- Low Prolif	0	20	1	1	brca_metabric	-0.7771	0.4934	-0.7479	-2.0532	-0.7603	-0.9126	-0.5032	1.091	-0.0938	-0.2003
MB-5185	brca_metabric	MB-5185	61.88	MASTECTOMY	Breast Cancer	Breast Invasive Ductal Carcinoma	Moderate	NO	LumA	3	Positve	Positive	3	NEUTRAL	Negative	Ductal/NST	YES	Post	4ER+	Left	0	7	4.07	IDC	77.46666667	1:DECEASED	Positive	NO	74.2	1:Recurred	1	Primary	Female	ER+/HER2- Low Prolif	9.152623927	35	2	1	brca_metabric	-1.3463	1.1901	-0.8695	0.1855	0.1681	1.4346	0.8464	1.1887	0.4748	0.0603
MB-5186	brca_metabric	MB-5186	42.84	BREAST CONSERVING	Breast Cancer	Breast Invasive Ductal Carcinoma	Low	NO	LumA	3	Positve	Positive	NA	GAIN	Positive	Ductal/NST	NO	Pre	6	Left	0	13	1.02	IDC	203.2666667	0:00	Positive	YES	203.2666667	0:Not Recurred	1	Primary	Female	ER+/HER2- High Prolif	16.99773015	10	1	0	brca_metabric	-0.2886	-0.6091	0.236	0.8577	-0.0061	0.6837	-0.5323	-0.0872	1.6779	0.1311
MB-5189	brca_metabric	MB-5189	69.24	BREAST CONSERVING	Breast Cancer	Breast Invasive Ductal Carcinoma	Moderate	NO	LumA	3	Positve	Positive	3	NEUTRAL	Negative	Ductal/NST	YES	Post	4ER+	Right	9	4	6.1	IDC	111.9666667	1:DECEASED	Positive	NO	45.93333333	1:Recurred	1	Primary	Female	ER+/HER2- Low Prolif	5.230070815	50	2	1	brca_metabric	0.8549	-0.3549	1.4264	0.2883	1.0038	0.6168	-0.4759	-0.9789	-0.2339	0.1354
MB-5195	brca_metabric	MB-5195	72.16	BREAST CONSERVING	Breast Cancer	Breast Invasive Ductal Carcinoma	Moderate	NO	LumA	3	Positve	Positive	3	GAIN	Positive	Ductal/NST	YES	Post	5	Left	0	5	4.03	IDC	196.8666667	1:DECEASED	Positive	YES	196.8666667	1:Recurred	1	Primary	Female	HER2+	6.537588519	15	1	1	brca_metabric	-0.4061	1.4196	-1.3051	1.799	-0.6863	-0.2986	-0.9167	-0.3266	1.6683	0.2571
MB-5196	brca_metabric	MB-5196	52.98	MASTECTOMY	Breast Cancer	Breast Invasive Ductal Carcinoma	High	NO	LumA	3	Positve	Positive	2	NEUTRAL	Negative	Ductal/NST	NO	Post	7	Left	0	13	3.03	IDC	94.03333333	1:DECEASED	Negative	NO	10.43333333	1:Recurred	1	Primary	Female	ER+/HER2- High Prolif	16.99773015	15	1	1	brca_metabric	0.2998	0.4318	0.6288	-0.3499	0.3251	-0.0558	-0.0588	0.5893	0.6074	0.5087
MB-5197	brca_metabric	MB-5197	62.11	MASTECTOMY	Breast Cancer	Breast Invasive Ductal Carcinoma	High	NO	LumA	3	Positve	Positive	2	NEUTRAL	Negative	Ductal/NST	YES	Post	9	Left	3	1	4.05	IDC	223.8333333	1:DECEASED	Negative	NO	223.8333333	1:Recurred	1	Primary	Female	ER+/HER2- High Prolif	1.307517704	25	2	1	brca_metabric	0.8516	-0.1282	-0.5486	0.5643	0.0784	0.3422	-0.7395	-1.2007	0.7036	-1.3191
MB-5206	brca_metabric	MB-5206	67.45	MASTECTOMY	Breast Cancer	Breast Mixed Ductal and Lobular Carcinoma	Moderate	NO	LumA	3	Positve	Positive	2	NEUTRAL	Negative	Mixed	NO	Post	2	Right	0	3	3.03	MDLC	205.7333333	0:00	Negative	NO	205.7333333	0:Not Recurred	1	Primary	Female	ER+/HER2- Low Prolif	3.922553111	15	1	0	brca_metabric	-0.1703	-1.2259	-1.3587	0.5365	-0.1468	0.369	2.0824	-1.1948	-0.3566	0.5396
MB-5219	brca_metabric	MB-5219	55.77	MASTECTOMY	Breast Cancer	Invasive Breast Carcinoma	Moderate	NO	LumA	3	Positve	Positive	2	NEUTRAL	Negative	NA	YES	Post	4ER+	Left	NA	NA	3.04	BRCA	252.9	0:00	Positive	NO	252.9	0:Not Recurred	1	Primary	Female	ER+/HER2- Low Prolif	0	20	1	0	brca_metabric	-1.0619	0.3479	0.5234	-0.9873	0.4141	-0.5733	2.3406	-0.5442	-0.8208	-0.556
MB-5224	brca_metabric	MB-5224	90.23	MASTECTOMY	Breast Cancer	Breast Invasive Ductal Carcinoma	High	NO	LumA	3	Positve	Positive	3	NEUTRAL	Negative	Ductal/NST	YES	Post	7	Left	1	9	5.04	IDC	99.4	1:DECEASED	Positive	NO	99.4	1:Recurred	1	Primary	Female	ER+/HER2- Low Prolif	11.76765933	20	2	1	brca_metabric	0.4588	-0.0467	-0.6707	-0.2735	0.3155	0.1806	0.0717	0.489	0.1506	-0.8078
MB-5230	brca_metabric	MB-5230	48.17	BREAST CONSERVING	Breast Cancer	Breast Invasive Mixed Mucinous Carcinoma	Moderate	NO	LumA	3	Positve	Positive	2	NEUTRAL	Negative	Mucinous	NO	Pre	3	Right	0	6	3.03	IMMC	176.5	0:00	Positive	YES	176.5	0:Not Recurred	1	Primary	Female	ER+/HER2- Low Prolif	7.845106223	15	1	0	brca_metabric	0.0844	-0.49	0.7638	-0.4301	0.4994	1.1661	-0.2224	-0.8535	0.3914	-0.585
MB-5251	brca_metabric	MB-5251	76.77	MASTECTOMY	Breast Cancer	Breast Invasive Ductal Carcinoma	Moderate	NO	LumA	3	Positve	Positive	NA	NEUTRAL	Negative	Ductal/NST	YES	Post	3	Left	1	2	2.04	IDC	112.4666667	1:DECEASED	Positive	NO	86.73333333	1:Recurred	1	Primary	Female	ER+/HER2- Low Prolif	2.615035408	20	2	1	brca_metabric	0.5981	-0.503	-2.3638	0.7687	0.3547	-1.7939	-0.4113	0.6047	-0.2762	0.3821
MB-5256	brca_metabric	MB-5256	70.31	MASTECTOMY	Breast Cancer	Breast Invasive Ductal Carcinoma	Moderate	NO	LumA	3	Positve	Positive	2	NEUTRAL	Negative	Ductal/NST	YES	Post	8	Right	3	4	4.046	IDC	108.0666667	1:DECEASED	Positive	YES	84.7	1:Recurred	1	Primary	Female	ER+/HER2- High Prolif	5.230070815	23	2	1	brca_metabric	-0.4691	-0.6488	0.1199	-0.2045	0.4589	0.1271	0.1211	0.2589	0.335	0.1605
MB-5264	brca_metabric	MB-5264	46.4	BREAST CONSERVING	Breast Cancer	Breast Invasive Ductal Carcinoma	High	NO	LumA	3	Positve	Positive	3	NEUTRAL	Negative	Ductal/NST	NO	Pre	8	Left	0	7	4.036	IDC	199.3	0:00	Positive	YES	199.3	0:Not Recurred	1	Primary	Female	ER+/HER2- Low Prolif	9.152623927	18	1	0	brca_metabric	-0.6127	1.5142	-0.3567	0.8546	0.3664	0.0166	0.4415	-0.6791	-0.596	-0.3629
MB-5267	brca_metabric	MB-5267	52.77	BREAST CONSERVING	Breast Cancer	Breast Invasive Ductal Carcinoma	Moderate	NO	LumA	3	Positve	Positive	2	NEUTRAL	Negative	Ductal/NST	NO	Post	2	Right	0	6	3.03	IDC	71.06666667	1:DECEASED	Positive	YES	46.33333333	1:Recurred	1	Primary	Female	ER+/HER2- Low Prolif	7.845106223	15	1	1	brca_metabric	0.0888	0.6151	-0.5311	-1.1674	0.4314	0.6994	-0.0475	-0.1353	1.4167	0.6207
MB-5268	brca_metabric	MB-5268	47.98	BREAST CONSERVING	Breast Cancer	Breast Mixed Ductal and Lobular Carcinoma	Moderate	NO	LumA	3	Positve	Positive	2	NEUTRAL	Negative	Mixed	NO	Pre	3	Right	0	4	3.06	MDLC	186.1333333	0:00	Positive	YES	181.2666667	1:Recurred	1	Primary	Female	ER+/HER2- Low Prolif	5.230070815	30	2	0	brca_metabric	0.2148	0.9767	-1.7682	-1.0973	0.9916	-1.3077	-0.4855	-0.1708	-0.8767	0.0358
MB-5281	brca_metabric	MB-5281	55.72	BREAST CONSERVING	Breast Cancer	Breast Invasive Ductal Carcinoma	Moderate	NO	LumA	3	Negative	Negative	3	NEUTRAL	Negative	Ductal/NST	NO	Post	4ER-	Left	0	7	4.03	IDC	79.3	0:00	Negative	YES	79.3	0:Not Recurred	1	Primary	Female	ER+/HER2- Low Prolif	9.152623927	15	1	0	brca_metabric	0.1047	0.9343	1.4925	-0.6074	1.2189	-0.0098	-0.4125	-0.4593	1.2951	0.8717
MB-5293	brca_metabric	MB-5293	70.86	BREAST CONSERVING	Breast Cancer	Breast Mixed Ductal and Lobular Carcinoma	High	NO	LumA	3	Positve	Positive	2	NEUTRAL	Negative	Mixed	NO	Post	3	Left	0	10	3.06	MDLC	208.9666667	1:DECEASED	Positive	YES	208.9666667	1:Recurred	1	Primary	Female	ER+/HER2- Low Prolif	13.07517704	30	2	1	brca_metabric	-1.1289	-0.5794	-0.0334	0.8733	-0.5941	0.0088	-0.3489	1.1768	-1.5536	-0.0165
MB-5300	brca_metabric	MB-5300	55.53	BREAST CONSERVING	Breast Cancer	Breast Invasive Ductal Carcinoma	Moderate	NO	LumA	3	Positve	Positive	1	NEUTRAL	Negative	Ductal/NST	NO	Post	8	Right	0	7	2.03	IDC	190.1666667	0:00	Positive	YES	17.83333333	1:Recurred	1	Primary	Female	ER+/HER2- Low Prolif	9.152623927	15	1	0	brca_metabric	0.0606	0.1552	-0.5943	0.8019	-0.6424	-0.846	0.0548	-0.7974	0.0073	-0.9079
MB-5305	brca_metabric	MB-5305	61.88	MASTECTOMY	Breast Cancer	Breast Mixed Ductal and Lobular Carcinoma	High	NO	LumA	3	Positve	Positive	2	NEUTRAL	Negative	Mixed	YES	Post	8	Right	1	4	4.06	MDLC	149.4333333	1:DECEASED	Positive	NO	28.43333333	1:Recurred	1	Primary	Female	ER+/HER2- High Prolif	5.230070815	30	2	1	brca_metabric	-1.4029	0.8691	-1.9216	-0.0349	-1.0838	-0.4478	-0.3945	-0.1629	0.0883	-0.4938
MB-5306	brca_metabric	MB-5306	58.26	MASTECTOMY	Breast Cancer	Breast Invasive Ductal Carcinoma	High	NO	LumA	3	Positve	Positive	3	GAIN	Negative	Ductal/NST	NO	Post	7	Left	0	7	4.03	IDC	159.7333333	0:00	Negative	NO	159.7333333	0:Not Recurred	1	Primary	Female	ER+/HER2- High Prolif	9.152623927	15	1	0	brca_metabric	-0.6156	0.7855	-0.1537	-0.2488	-0.0481	-0.3408	0.0306	-0.0993	1.0236	0.7546
MB-5322	brca_metabric	MB-5322	66.58	BREAST CONSERVING	Breast Cancer	Breast Mixed Ductal and Lobular Carcinoma	Moderate	NO	LumA	3	Positve	Positive	2	NEUTRAL	Negative	Mixed	YES	Post	2	Right	1	7	4.046	MDLC	102.3	1:DECEASED	Negative	YES	67.43333333	1:Recurred	1	Primary	Female	ER+/HER2- High Prolif	9.152623927	23	2	1	brca_metabric	0.0138	-0.9133	-1.1723	-0.6477	0.7452	1.4337	-0.3161	-1.1063	0.8305	0.385
MB-5329	brca_metabric	MB-5329	64.64	MASTECTOMY	Breast Cancer	Breast Invasive Lobular Carcinoma	High	YES	LumA	3	Negative	Positive	3	NEUTRAL	Negative	Lobular	NO	Post	2	Right	13	14	6.13	ILC	45.73333333	1:DECEASED	Negative	YES	28.23333333	1:Recurred	1	Primary	Female	ER+/HER2- Low Prolif	18.30524785	65	3	1	brca_metabric	0.1234	0.2789	-0.7166	1.1518	0.5396	0.4038	0.1334	-1.355	0.5744	0.4813
MB-5331	brca_metabric	MB-5331	54.69	MASTECTOMY	Breast Cancer	Breast Invasive Ductal Carcinoma	Moderate	NO	LumA	3	Positve	Positive	2	GAIN	Positive	Ductal/NST	NO	Post	2	Right	0	6	3.046	IDC	124.1333333	1:DECEASED	Negative	NO	37.7	1:Recurred	1	Primary	Female	HER2+	7.845106223	23	2	1	brca_metabric	-0.8756	-0.1024	-0.5845	0.9983	0.4014	-0.7114	0.496	-0.8718	0.089	0.3898
MB-5349	brca_metabric	MB-5349	72.88	MASTECTOMY	Breast Cancer	Invasive Breast Carcinoma	High	NO	LumA	3	Positve	Positive	2	NEUTRAL	Negative	NA	NO	Post	4ER+	Right	NA	NA	3.03	BRCA	191	1:DECEASED	Positive	NO	97.06666667	1:Recurred	1	Primary	Female	ER+/HER2- Low Prolif	0	15	1	1	brca_metabric	-0.2005	0.5263	1.1681	-0.7493	0.3389	0.26	-0.5911	-1.4716	-0.5871	-0.0486
MB-5358	brca_metabric	MB-5358	72.88	MASTECTOMY	Breast Cancer	Breast Mixed Ductal and Lobular Carcinoma	Moderate	NO	LumA	3	Positve	Positive	2	NEUTRAL	Negative	Mixed	YES	Post	3	Right	3	3	4.114	MDLC	28.83333333	1:DECEASED	Negative	YES	13.93333333	1:Recurred	1	Primary	Female	ER+/HER2- Low Prolif	3.922553111	57	3	1	brca_metabric	0.1775	-1.9238	-0.1063	-1.6767	-0.0435	0.1762	-0.4643	0.1201	-0.0254	0.4625
MB-5361	brca_metabric	MB-5361	76.01	MASTECTOMY	Breast Cancer	Breast Invasive Ductal Carcinoma	High	NO	LumA	3	Positve	Positive	2	GAIN	Negative	Ductal/NST	YES	Post	8	Left	1	4	4.08	IDC	15.36666667	1:DECEASED	Positive	NO	13.03333333	1:Recurred	1	Primary	Female	ER+/HER2- High Prolif	5.230070815	40	2	1	brca_metabric	-0.0517	-0.6842	0.6635	-0.7582	-1.0778	-1.6249	-0.4327	0.8909	-0.1365	0.2875
MB-5365	brca_metabric	MB-5365	79.29	MASTECTOMY	Breast Cancer	Breast Invasive Ductal Carcinoma	High	NO	LumA	3	Positve	Positive	2	NEUTRAL	Negative	Ductal/NST	YES	Post	7	Left	2	8	4.05	IDC	23.03333333	1:DECEASED	Positive	NO	13.1	1:Recurred	1	Primary	Female	ER+/HER2- Low Prolif	10.46014163	25	2	1	brca_metabric	-0.5159	0.2402	-1.9313	0.1804	0.2571	0.0533	0.2029	-0.254	-0.0032	0.1532
MB-5369	brca_metabric	MB-5369	66.18	BREAST CONSERVING	Breast Cancer	Breast Mixed Ductal and Lobular Carcinoma	High	NO	LumA	3	Positve	Positive	2	NEUTRAL	Negative	Mixed	YES	Post	8	Left	0	2	3.05	MDLC	39.3	1:DECEASED	Positive	YES	35.26666667	1:Recurred	1	Primary	Female	ER+/HER2- Low Prolif	2.615035408	25	2	1	brca_metabric	-0.7223	0.5874	-1.541	0.31	-0.0336	1.4283	-0.469	-0.3767	-0.6122	0.4761
MB-5383	brca_metabric	MB-5383	83.9	MASTECTOMY	Breast Cancer	Breast Invasive Ductal Carcinoma	Moderate	NO	LumA	3	Positve	Positive	2	NEUTRAL	Negative	Ductal/NST	YES	Post	8	Left	3	5	4.15	IDC	113.6666667	1:DECEASED	Positive	NO	76.73333333	1:Recurred	1	Primary	Female	ER+/HER2- Low Prolif	6.537588519	75	NA	1	brca_metabric	-0.3554	0.6968	0.5402	-0.3331	0.875	1.1646	-0.2592	-0.5765	-0.7291	-1.0026
MB-5395	brca_metabric	MB-5395	71.51	BREAST CONSERVING	Breast Cancer	Breast Invasive Ductal Carcinoma	High	NO	LumA	3	Positve	Positive	3	NEUTRAL	Negative	Ductal/NST	NO	Post	3	Right	0	6	4.028	IDC	165.1666667	0:00	Positive	YES	165.1666667	0:Not Recurred	1	Primary	Female	ER+/HER2- Low Prolif	7.845106223	14	1	0	brca_metabric	-0.759	0.3359	-0.7358	-1.6005	0.5774	0.1042	0.3705	0.4295	0.3693	-0.9913
MB-5397	brca_metabric	MB-5397	61.16	MASTECTOMY	Breast Cancer	Breast Invasive Ductal Carcinoma	High	NO	LumA	3	Positve	Positive	3	NEUTRAL	Negative	Ductal/NST	YES	Post	3	Left	0	5	4.1	IDC	172.8666667	1:DECEASED	Positive	NO	116.3666667	1:Recurred	1	Primary	Female	ER+/HER2- High Prolif	6.537588519	50	NA	1	brca_metabric	-0.5719	-0.6629	-0.2207	0.7361	-1.0355	1.7799	-0.6142	1.3092	-0.2096	-0.3525
MB-5398	brca_metabric	MB-5398	71.01	MASTECTOMY	Breast Cancer	Breast Invasive Ductal Carcinoma	High	NO	LumA	3	Positve	Positive	2	NEUTRAL	Negative	Ductal/NST	YES	Post	4ER+	Left	4	3	5.04	IDC	213	0:00	Positive	YES	213	0:Not Recurred	1	Primary	Female	ER+/HER2- Low Prolif	3.922553111	20	2	0	brca_metabric	0.7748	0.2444	-0.4317	0.6851	0.6913	0.2947	-0.4939	-0.1904	-0.4884	-0.8608
MB-5399	brca_metabric	MB-5399	73.1	MASTECTOMY	Breast Cancer	Breast Invasive Ductal Carcinoma	Low	NO	LumA	3	Positve	Positive	NA	NEUTRAL	Negative	Ductal/NST	YES	Post	3	Left	2	6	2.044	IDC	106.8	1:DECEASED	Negative	NO	106.8	1:Recurred	1	Primary	Female	ER+/HER2- Low Prolif	7.845106223	22	2	1	brca_metabric	0.142	-0.6091	1.4465	-0.1995	0.3109	1.6752	-0.4127	-0.8255	-0.3406	0.5131
MB-5401	brca_metabric	MB-5401	75.42	MASTECTOMY	Breast Cancer	Breast Mixed Ductal and Lobular Carcinoma	Moderate	NO	LumA	3	Positve	Positive	2	NEUTRAL	Negative	Mixed	YES	Post	7	Right	0	3	3.024	MDLC	70.16666667	0:00	Positive	NO	70.16666667	0:Not Recurred	1	Primary	Female	ER+/HER2- Low Prolif	3.922553111	12	1	0	brca_metabric	-1.3404	0.5001	-1.2507	-0.2897	-0.5575	0.1331	-0.1997	-0.2369	0.0963	-0.5453
MB-5404	brca_metabric	MB-5404	81.57	MASTECTOMY	Breast Cancer	Breast Invasive Ductal Carcinoma	High	NO	LumA	3	Positve	Positive	2	NEUTRAL	Negative	Ductal/NST	YES	Post	8	Right	3	11	4.07	IDC	74.73333333	1:DECEASED	Positive	NO	74.23333333	1:Recurred	1	Primary	Female	ER+/HER2- High Prolif	14.38269474	35	2	1	brca_metabric	-0.953	-0.3262	0.9988	0.6049	-0.4463	-0.3658	0.0098	-1.346	-0.2678	-0.2058
MB-5407	brca_metabric	MB-5407	36.03	BREAST CONSERVING	Breast Cancer	Breast Invasive Ductal Carcinoma	Low	NO	LumA	3	Positve	Positive	3	GAIN	Negative	Ductal/NST	NO	Pre	8	Right	0	9	4.002	IDC	205.6	0:00	Positive	YES	15.66666667	1:Recurred	1	Primary	Female	ER+/HER2- Low Prolif	11.76765933	1	1	0	brca_metabric	0.0854	-0.3199	0.0236	-0.2385	0.0508	1.0091	-0.0441	-0.3902	1.1089	0.6568
MB-5410	brca_metabric	MB-5410	66.45	BREAST CONSERVING	Breast Cancer	Breast Invasive Ductal Carcinoma	High	NO	LumA	3	Positve	Positive	3	NEUTRAL	Negative	Ductal/NST	YES	Post	8	Right	0	7	4.06	IDC	202.7666667	0:00	Positive	YES	202.7666667	0:Not Recurred	1	Primary	Female	ER+/HER2- Low Prolif	9.152623927	30	2	0	brca_metabric	-1.5596	0.2898	1.6476	1.6341	0.931	-0.1075	0.5112	0.0689	-0.3923	0.3562
MB-5412	brca_metabric	MB-5412	51.87	BREAST CONSERVING	Breast Cancer	Breast Invasive Ductal Carcinoma	High	NO	LumA	3	Positve	Positive	2	NEUTRAL	Negative	Ductal/NST	NO	Post	3	Right	0	10	3.028	IDC	220.2333333	0:00	Positive	YES	185.3	1:Recurred	1	Primary	Female	ER+/HER2- Low Prolif	13.07517704	14	1	0	brca_metabric	-0.6423	0.8244	0.4295	-0.0571	-0.1299	0.3936	0.173	-0.8194	0.0958	-0.9146
MB-5422	brca_metabric	MB-5422	47.14	MASTECTOMY	Breast Cancer	Breast Invasive Ductal Carcinoma	Moderate	NO	LumA	3	Positve	Positive	1	NEUTRAL	Negative	Ductal/NST	NO	Pre	6	Right	0	6	2.064	IDC	46.06666667	1:DECEASED	Positive	NO	18.13333333	1:Recurred	1	Primary	Female	ER+/HER2- Low Prolif	7.845106223	32	2	1	brca_metabric	-0.6812	1.1066	0.3814	-0.0809	-0.1211	-0.9403	-0.3707	-1.0712	0.0592	-0.5158
MB-5424	brca_metabric	MB-5424	66.42	MASTECTOMY	Breast Cancer	Breast Mixed Ductal and Lobular Carcinoma	Moderate	NO	LumA	3	Positve	Positive	2	NEUTRAL	Negative	Mixed	NO	Post	2	Right	0	4	3.026	MDLC	83.53333333	1:DECEASED	Positive	NO	41.53333333	1:Recurred	1	Primary	Female	ER+/HER2- Low Prolif	5.230070815	13	1	1	brca_metabric	0.67	-1.1995	0.1293	-0.1323	0.7436	0.3069	-0.4218	-1.5421	-0.6659	-0.9813
MB-5425	brca_metabric	MB-5425	67.59	MASTECTOMY	Breast Cancer	Breast Invasive Ductal Carcinoma	High	NO	LumA	3	Positve	Positive	2	NEUTRAL	Negative	Ductal/NST	YES	Post	7	Left	3	7	4.08	IDC	49.46666667	1:DECEASED	Positive	NO	29.06666667	1:Recurred	1	Primary	Female	ER+/HER2- Low Prolif	9.152623927	40	2	1	brca_metabric	-0.125	-0.098	-0.0601	0.6417	0.6376	-1.4069	-0.4882	-0.4196	-0.0986	-0.0031
MB-5428	brca_metabric	MB-5428	55.36	BREAST CONSERVING	Breast Cancer	Breast Mixed Ductal and Lobular Carcinoma	Low	NO	LumA	3	Positve	Positive	2	NEUTRAL	Negative	Mixed	YES	Post	4ER+	Left	0	5	3.03	MDLC	150.4666667	0:00	Positive	YES	150.4666667	0:Not Recurred	1	Primary	Female	ER+/HER2- Low Prolif	6.537588519	15	1	0	brca_metabric	0.0626	0.3706	-0.0244	-0.1225	0.8012	0.3857	-0.2426	0.1939	-0.1683	-0.2369
MB-5433	brca_metabric	MB-5433	69.37	MASTECTOMY	Breast Cancer	Breast Invasive Ductal Carcinoma	High	NO	LumA	3	Positve	Positive	2	GAIN	Negative	Ductal/NST	YES	Post	7	Right	0	4	3.06	IDC	176.3666667	1:DECEASED	Positive	NO	176.3666667	1:Recurred	1	Primary	Female	ER+/HER2- High Prolif	5.230070815	30	2	1	brca_metabric	-0.5649	0.2198	1.1226	0.3617	-0.0905	1.2609	-0.5565	0.2143	-1.1561	-0.2235
MB-5444	brca_metabric	MB-5444	49.58	BREAST CONSERVING	Breast Cancer	Breast Mixed Ductal and Lobular Carcinoma	Low	NO	LumA	3	Positve	Positive	1	NEUTRAL	Negative	Mixed	NO	Pre	7	Left	0	6	2.03	MDLC	240.4333333	0:00	Positive	YES	240.4333333	0:Not Recurred	1	Primary	Female	ER+/HER2- Low Prolif	7.845106223	15	NA	0	brca_metabric	0.1756	-1.2653	-0.5509	0.703	0.5923	1.2776	-0.3343	-0.3167	0.2667	-0.6705
MB-5451	brca_metabric	MB-5451	43.44	BREAST CONSERVING	Breast Cancer	Breast Mixed Ductal and Lobular Carcinoma	Moderate	NO	LumA	3	Positve	Positive	2	NEUTRAL	Negative	Mixed	NO	Pre	8	Right	0	11	3.03	MDLC	189.9	0:00	Positive	YES	189.9	0:Not Recurred	1	Primary	Female	ER+/HER2- Low Prolif	14.38269474	15	1	0	brca_metabric	-0.4873	-0.3425	-1.8879	0.3815	-0.3392	1.1815	1.3824	0.4837	-0.7463	-0.9706
MB-5457	brca_metabric	MB-5457	52.57	BREAST CONSERVING	Breast Cancer	Breast Invasive Ductal Carcinoma	Moderate	NO	LumA	3	Positve	Positive	2	NEUTRAL	Negative	Ductal/NST	YES	Post	3	Right	0	8	3.032	IDC	164.5666667	1:DECEASED	Positive	NO	46.73333333	1:Recurred	1	Primary	Female	ER+/HER2- Low Prolif	10.46014163	16	1	1	brca_metabric	0.2339	-0.3237	0.5049	0.3303	-0.424	-0.7831	2.7618	-0.4769	-0.4637	-0.664
MB-5471	brca_metabric	MB-5471	67.54	MASTECTOMY	Breast Cancer	Breast Invasive Ductal Carcinoma	Moderate	NO	LumA	3	Positve	Positive	3	NEUTRAL	Negative	Ductal/NST	NO	Post	3	Right	0	10	4.026	IDC	185.7666667	0:00	Negative	NO	185.7666667	0:Not Recurred	1	Primary	Female	ER+/HER2- High Prolif	13.07517704	13	1	0	brca_metabric	-0.4423	-0.1301	1.372	-0.9768	-0.3803	-0.1373	-0.3513	0.266	-0.0691	-0.2349
MB-5472	brca_metabric	MB-5472	74.78	BREAST CONSERVING	Breast Cancer	Breast Invasive Ductal Carcinoma	High	NO	LumA	3	Positve	Positive	2	NEUTRAL	Negative	Ductal/NST	YES	Post	8	Right	0	3	3.05	IDC	19.56666667	1:DECEASED	Positive	YES	15.56666667	1:Recurred	1	Primary	Female	ER+/HER2- Low Prolif	3.922553111	25	NA	1	brca_metabric	-0.5049	-1.4056	0.4932	1.32	-0.9332	1.2818	0.0171	0.688	-0.1918	-0.861
MB-5484	brca_metabric	MB-5484	47.3	BREAST CONSERVING	Breast Cancer	Breast Invasive Lobular Carcinoma	Moderate	NO	LumA	3	Positve	Positive	2	NEUTRAL	Negative	Lobular	YES	Pre	7	Right	0	7	3.04	ILC	238.5	0:00	Positive	YES	238.5	0:Not Recurred	1	Primary	Female	ER+/HER2- Low Prolif	9.152623927	20	1	0	brca_metabric	-0.7742	-0.1387	-0.4361	-1.0817	-0.0059	0.6628	-0.713	-1.693	-0.2433	-0.3425
MB-5489	brca_metabric	MB-5489	53.6	BREAST CONSERVING	Breast Cancer	Breast Invasive Ductal Carcinoma	High	NO	LumA	3	Positve	Positive	2	NEUTRAL	Negative	Ductal/NST	NO	Post	3	Right	0	3	3.03	IDC	216.9666667	0:00	Positive	NO	142	1:Recurred	1	Primary	Female	ER+/HER2- Low Prolif	3.922553111	15	1	0	brca_metabric	0.9509	0.1644	-0.701	0.0067	1.8292	-0.2891	0.7233	0.527	-0.9754	-0.5982
MB-5490	brca_metabric	MB-5490	65.31	MASTECTOMY	Breast Cancer	Breast Invasive Ductal Carcinoma	High	NO	LumA	3	Positve	Positive	2	NEUTRAL	Negative	Ductal/NST	NO	Post	8	Left	0	5	3.08	IDC	51.2	1:DECEASED	Positive	NO	8.133333333	1:Recurred	1	Primary	Female	ER+/HER2- Low Prolif	6.537588519	40	2	1	brca_metabric	-0.8268	-1.6995	0.3696	-0.7756	-0.3423	0.4219	-0.17	-0.5613	-0.5664	0.8294
MB-5492	brca_metabric	MB-5492	74.28	MASTECTOMY	Breast Cancer	Breast Invasive Lobular Carcinoma	Low	NO	LumA	3	Positve	Positive	3	NEUTRAL	Negative	Lobular	YES	Post	3	Right	6	8	6.102	ILC	23.36666667	1:DECEASED	Negative	NO	12.93333333	1:Recurred	1	Primary	Female	ER+/HER2- Low Prolif	10.46014163	51	NA	1	brca_metabric	1.4387	-0.958	-0.5367	-1.2695	1.2311	-0.988	0.1063	-1.0314	-0.1155	-0.3107
MB-5495	brca_metabric	MB-5495	42.64	MASTECTOMY	Breast Cancer	Breast Invasive Ductal Carcinoma	High	NO	LumA	3	Positve	Positive	2	NEUTRAL	Negative	Ductal/NST	YES	Pre	4ER+	Right	0	9	3.04	IDC	228.8	0:00	Positive	NO	228.8	0:Not Recurred	1	Primary	Female	ER+/HER2- Low Prolif	11.76765933	20	NA	0	brca_metabric	0.5187	-1.0073	-0.174	0.4623	0.7383	-0.7553	0.6618	-1.0952	0.6771	-0.0891
MB-5499	brca_metabric	MB-5499	65.5	MASTECTOMY	Breast Cancer	Breast Invasive Ductal Carcinoma	High	NO	LumA	3	Positve	Positive	1	NEUTRAL	Negative	Tubular/ cribriform	NO	Post	4ER+	Right	0	5	2.04	IDC	123.7333333	0:00	Positive	NO	123.7333333	0:Not Recurred	1	Primary	Female	ER+/HER2- Low Prolif	6.537588519	20	1	0	brca_metabric	0.9335	0.7074	-2.3297	-0.264	1.0224	0.4467	3.4394	-1.1319	-0.5433	-0.3283
MB-5510	brca_metabric	MB-5510	75.73	MASTECTOMY	Breast Cancer	Breast Mixed Ductal and Lobular Carcinoma	Moderate	NO	LumA	3	Positve	Positive	3	NEUTRAL	Negative	Mixed	YES	Post	3	Left	0	10	4.07	MDLC	103.1	1:DECEASED	Positive	NO	103.1	1:Recurred	1	Primary	Female	ER+/HER2- Low Prolif	13.07517704	35	NA	1	brca_metabric	-0.6822	-0.1173	-0.3578	-2.0184	-0.2672	-2.0545	0.4022	0.4652	-0.9282	-1.1851
MB-5514	brca_metabric	MB-5514	63.45	BREAST CONSERVING	Breast Cancer	Breast Invasive Ductal Carcinoma	High	NO	LumA	3	Positve	Positive	2	NEUTRAL	Negative	Ductal/NST	YES	Post	4ER+	Right	1	1	4.04	IDC	182.9	0:00	Positive	YES	182.9	0:Not Recurred	1	Primary	Female	ER+/HER2- Low Prolif	1.307517704	20	2	0	brca_metabric	0.2842	-1.2444	-0.0479	-2.4017	-0.5763	0.3405	-1.1012	-1.7204	-1.4655	0.2936
MB-5520	brca_metabric	MB-5520	38.49	MASTECTOMY	Breast Cancer	Breast Mixed Ductal and Lobular Carcinoma	High	NO	LumA	3	Positve	Positive	3	NEUTRAL	Negative	Mixed	YES	Pre	7	Left	4	5	6.05	MDLC	16.3	1:DECEASED	Negative	NO	0.833333333	1:Recurred	1	Primary	Female	ER+/HER2- High Prolif	6.537588519	25	2	1	brca_metabric	0.2476	-0.1555	1.282	-0.7261	-0.5202	0.5431	-0.1197	0.0602	-0.5103	-0.2327
MB-5532	brca_metabric	MB-5532	69.66	MASTECTOMY	Breast Cancer	Breast Invasive Ductal Carcinoma	High	NO	LumA	3	Positve	Positive	2	GAIN	Negative	Ductal/NST	YES	Post	7	Right	2	3	4.06	IDC	79.86666667	1:DECEASED	Negative	NO	67.06666667	1:Recurred	1	Primary	Female	ER+/HER2- High Prolif	3.922553111	30	2	1	brca_metabric	-0.8799	-0.203	-0.9146	1.277	-0.371	0.7354	-1.2307	0.1445	0.3404	-0.3756
MB-5541	brca_metabric	MB-5541	60.13	BREAST CONSERVING	Breast Cancer	Breast Invasive Ductal Carcinoma	Moderate	NO	LumA	3	Positve	Positive	2	GAIN	Negative	Ductal/NST	YES	Post	4ER+	Left	0	4	3.04	IDC	200.1333333	0:00	Positive	YES	58.76666667	1:Recurred	1	Primary	Female	ER+/HER2- Low Prolif	5.230070815	20	1	0	brca_metabric	0.1815	-0.4297	0.3611	-1.1459	1.0038	-0.4058	-0.1017	-0.7714	-0.6672	-0.854
MB-5554	brca_metabric	MB-5554	57.75	BREAST CONSERVING	Breast Cancer	Breast Invasive Lobular Carcinoma	Moderate	NO	LumA	3	Positve	Positive	1	NEUTRAL	Negative	Lobular	YES	Post	2	Right	0	5	2.052	ILC	229.8333333	0:00	Positive	YES	229.8333333	0:Not Recurred	1	Primary	Female	ER+/HER2- High Prolif	6.537588519	26	2	0	brca_metabric	0.8599	-1.9855	-2.2968	-1.5969	0.2127	-1.2789	1.8282	-0.0226	-0.0132	0.0216
MB-5571	brca_metabric	MB-5571	78.84	MASTECTOMY	Breast Cancer	Breast Invasive Ductal Carcinoma	High	NO	LumA	3	Positve	Positive	2	NEUTRAL	Negative	Ductal/NST	YES	Post	7	Left	1	5	4.05	IDC	153.8666667	1:DECEASED	Positive	NO	67.63333333	1:Recurred	1	Primary	Female	ER+/HER2- Low Prolif	6.537588519	25	2	1	brca_metabric	-0.7878	-0.5126	-1.6954	0.8345	-0.957	-0.4805	-0.6147	-1.2612	1.4913	0.0191
MB-5579	brca_metabric	MB-5579	68.82	BREAST CONSERVING	Breast Cancer	Breast Mixed Ductal and Lobular Carcinoma	Moderate	NO	LumA	3	Positve	Positive	3	NEUTRAL	Negative	Mixed	YES	Post	2	Right	4	5	6.06	MDLC	90.6	1:DECEASED	Positive	YES	80.96666667	1:Recurred	1	Primary	Female	ER+/HER2- Low Prolif	6.537588519	30	2	1	brca_metabric	0.7229	-1.0889	-1.2243	-1.6356	0.1269	0.0628	-0.1853	-0.0702	0.3494	-0.5875
MB-5582	brca_metabric	MB-5582	46.43	BREAST CONSERVING	Breast Cancer	Breast Invasive Ductal Carcinoma	Moderate	NO	LumA	3	Positve	Positive	2	NEUTRAL	Negative	Tubular/ cribriform	NO	Pre	3	Left	0	6	3.02	IDC	222.3333333	0:00	Positive	YES	222.3333333	0:Not Recurred	1	Primary	Female	ER+/HER2- Low Prolif	7.845106223	10	1	0	brca_metabric	0.3416	0.2291	0.1929	-0.2462	0.9666	-0.679	-0.1638	-1.3918	0.4725	-0.6289
MB-5583	brca_metabric	MB-5583	50.75	BREAST CONSERVING	Breast Cancer	Breast Invasive Ductal Carcinoma	Moderate	NO	LumA	3	Positve	Positive	2	NEUTRAL	Negative	Ductal/NST	NO	Post	7	Left	0	3	3.032	IDC	111.3666667	0:00	Positive	YES	111.3666667	0:Not Recurred	1	Primary	Female	ER+/HER2- Low Prolif	3.922553111	16	1	0	brca_metabric	0.8988	0.3179	-1.9709	-0.0339	0.6463	0.3853	2.1998	-0.8222	-0.0698	1.4584
MB-5585	brca_metabric	MB-5585	75.88	MASTECTOMY	Breast Cancer	Breast Invasive Ductal Carcinoma	NA	NO	LumA	3	Positve	Positive	2	NEUTRAL	Negative	Ductal/NST	YES	Post	8	Right	NA	NA	3.07	IDC	53.9	1:DECEASED	Negative	NO	49.83333333	1:Recurred	1	Primary	Female	ER+/HER2- Low Prolif	0	35	2	1	brca_metabric	-1.4958	-1.6861	0.5973	-0.6302	-1.1515	-0.7468	-0.271	-0.3507	0.5599	1.4305
MB-5589	brca_metabric	MB-5589	70.86	BREAST CONSERVING	Breast Cancer	Breast Invasive Ductal Carcinoma	High	NO	LumA	3	Positve	Positive	2	NEUTRAL	Negative	Ductal/NST	YES	Post	8	Right	0	5	3.04	IDC	185.1333333	0:00	Positive	YES	185.1333333	0:Not Recurred	1	Primary	Female	ER+/HER2- Low Prolif	6.537588519	20	NA	0	brca_metabric	-1.4507	-0.3015	0.487	0.9452	-0.5362	0.1552	0.6404	-0.712	-0.0338	0.5505
MB-5596	brca_metabric	MB-5596	54.27	MASTECTOMY	Breast Cancer	Breast Invasive Lobular Carcinoma	Moderate	NO	LumA	3	Positve	Positive	2	NEUTRAL	Negative	Lobular	YES	Post	3	Right	20	11	5.06	ILC	167.9333333	1:DECEASED	Positive	NO	125.3333333	1:Recurred	1	Primary	Female	ER+/HER2- Low Prolif	14.38269474	30	NA	1	brca_metabric	0.5215	-0.9965	1.7189	-0.9535	0.534	0.6938	-0.5642	-0.3293	0.2534	0.1968
MB-5599	brca_metabric	MB-5599	62.88	BREAST CONSERVING	Breast Cancer	Breast Invasive Ductal Carcinoma	High	NO	LumA	3	Positve	Positive	2	NEUTRAL	Negative	Ductal/NST	YES	Post	7	Right	3	5	4.04	IDC	224.8666667	0:00	Positive	YES	224.8666667	0:Not Recurred	1	Primary	Female	ER+/HER2- Low Prolif	6.537588519	20	NA	0	brca_metabric	0.4731	-0.2589	-0.0758	0.0985	0.3896	0.2011	-0.0036	-0.32	0.1823	-0.8076
MB-5614	brca_metabric	MB-5614	62.87	BREAST CONSERVING	Breast Cancer	Breast Invasive Ductal Carcinoma	Low	NO	LumA	3	Positve	Positive	3	GAIN	Negative	Ductal/NST	NO	Post	9	Left	0	9	4.034	IDC	116.4333333	1:DECEASED	Positive	YES	83.73333333	1:Recurred	1	Primary	Female	ER+/HER2- Low Prolif	11.76765933	17	1	1	brca_metabric	1.3087	-0.4562	-1.1619	-0.8003	1.3129	-0.5275	-0.484	-0.2224	0.7706	0.3538
MB-5620	brca_metabric	MB-5620	79.42	MASTECTOMY	Breast Cancer	Breast Invasive Ductal Carcinoma	Moderate	NO	LumA	3	Positve	Positive	2	NEUTRAL	Negative	Ductal/NST	YES	Post	8	Left	2	6	4.062	IDC	42.06666667	1:DECEASED	Positive	NO	38.03333333	1:Recurred	1	Primary	Female	ER+/HER2- Low Prolif	7.845106223	31	NA	1	brca_metabric	0.0881	-1.5647	0.8235	-0.064	-0.0385	-1.6606	3.7994	0.0831	0.0483	0.9774
MB-5626	brca_metabric	MB-5626	73.75	MASTECTOMY	Breast Cancer	Breast Invasive Ductal Carcinoma	High	NO	LumA	3	Positve	Positive	2	NEUTRAL	Negative	Ductal/NST	YES	Post	8	Right	5	4	5.04	IDC	82.96666667	0:00	Negative	YES	82.96666667	0:Not Recurred	1	Primary	Female	ER+/HER2- Low Prolif	5.230070815	20	2	0	brca_metabric	-0.4459	-2.033	-0.3028	1.4451	-0.4211	0.264	-0.3299	-0.547	0.3451	-0.0095
MB-5635	brca_metabric	MB-5635	57.2	BREAST CONSERVING	Breast Cancer	Breast Invasive Ductal Carcinoma	High	NO	LumA	3	Positve	Positive	2	GAIN	Negative	Ductal/NST	YES	Post	4ER+	Right	0	8	3.03	IDC	21.06666667	1:DECEASED	Negative	YES	10.06666667	1:Recurred	1	Primary	Female	ER+/HER2- Low Prolif	10.46014163	15	1	1	brca_metabric	0.03	1.5283	1.4007	0.6756	0.9348	-0.4482	-0.2502	-0.2131	0.6226	0.8542
MB-6018	brca_metabric	MB-6018	65.03	MASTECTOMY	Breast Cancer	Breast Invasive Ductal Carcinoma	Low	NO	LumA	5	Positve	Positive	2	NEUTRAL	Negative	Ductal/NST	NO	Post	8	Right	0	5	3.05	IDC	143.1666667	1:DECEASED	Positive	NO	143.1666667	1:Recurred	1	Primary	Female	ER+/HER2- Low Prolif	6.537588519	25	NA	1	brca_metabric	0.7214	0.155	1.5311	-0.0441	1.4475	0.0557	-0.236	0.124	-0.7306	-0.6374
MB-6021	brca_metabric	MB-6021	51.94	MASTECTOMY	Breast Cancer	Breast Invasive Lobular Carcinoma	High	NO	LumA	5	Positve	Positive	2	NEUTRAL	Negative	Lobular	NO	Post	3	Right	0	4	3	ILC	301.2333333	0:00	Positive	NO	301.2333333	0:Not Recurred	1	Primary	Female	ER+/HER2- Low Prolif	5.230070815	NA	NA	0	brca_metabric	-0.7111	0.9918	-0.4215	0.2825	0.8793	0.1343	1.3177	0.3943	-0.6475	-0.1526
MB-6024	brca_metabric	MB-6024	65.63	MASTECTOMY	Breast Cancer	Breast Invasive Ductal Carcinoma	Moderate	NO	LumA	5	Positve	Positive	2	NEUTRAL	Negative	Ductal/NST	NO	Post	8	Right	2	3	4.04	IDC	252.2666667	1:DECEASED	Positive	NO	252.2666667	1:Recurred	1	Primary	Female	ER+/HER2- Low Prolif	3.922553111	20	NA	1	brca_metabric	1.1197	0.5388	0.6964	0.704	1.6289	0.8195	0.6106	-0.8371	0.2779	-0.2097
MB-6029	brca_metabric	MB-6029	63.35	BREAST CONSERVING	Breast Cancer	Breast	High	NO	LumA	5	Positve	Positive	3	NEUTRAL	Negative	Other	YES	Post	7	Left	6	13	6.02	BREAST	278.3666667	1:DECEASED	Positive	YES	141.3666667	1:Recurred	1	Primary	Female	ER+/HER2- Low Prolif	16.99773015	10	NA	1	brca_metabric	-0.4635	0.2054	-0.2016	-0.4697	-0.5715	0.1749	-0.2479	-0.43	0.8192	-0.4017
MB-6050	brca_metabric	MB-6050	51.07	MASTECTOMY	Breast Cancer	Breast Invasive Ductal Carcinoma	High	NO	LumA	5	Positve	Positive	2	NEUTRAL	Negative	Ductal/NST	NO	Post	8	Right	0	3	3.04	IDC	192.2	0:00	Positive	NO	192.2	0:Not Recurred	1	Primary	Female	ER+/HER2- Low Prolif	3.922553111	20	NA	0	brca_metabric	-0.6214	-0.3506	0.2286	-0.3675	-0.1867	0.4713	-0.4169	-0.232	-0.1683	0.1222
MB-6051	brca_metabric	MB-6051	65.39	MASTECTOMY	Breast Cancer	Breast Invasive Ductal Carcinoma	Moderate	NO	LumA	5	Positve	Positive	2	NEUTRAL	Negative	Ductal/NST	YES	Post	3	Right	1	5	4.072	IDC	186.8333333	1:DECEASED	Negative	NO	184.8666667	1:Recurred	1	Primary	Female	ER+/HER2- Low Prolif	6.537588519	36	NA	1	brca_metabric	0.6034	1.016	-0.5468	0.364	1.7936	0.5216	4.3791	-0.3322	-0.1273	-0.9568
MB-6071	brca_metabric	MB-6071	72.81	MASTECTOMY	Breast Cancer	Breast Invasive Ductal Carcinoma	High	NO	LumA	5	Positve	Positive	2	NEUTRAL	Negative	Ductal/NST	YES	Post	7	Left	7	9	5.068	IDC	57.4	1:DECEASED	Positive	NO	51.4	1:Recurred	1	Primary	Female	ER+/HER2- High Prolif	11.76765933	34	NA	1	brca_metabric	0.089	0.2199	0.245	-1.3881	-0.2143	-0.3187	0.1448	-1.1578	0.1885	-0.616
MB-6108	brca_metabric	MB-6108	38.01	MASTECTOMY	Breast Cancer	Breast Invasive Ductal Carcinoma	High	NO	LumA	5	Positve	Positive	2	LOSS	Negative	Ductal/NST	YES	Pre	4ER+	Right	0	2	3.036	IDC	193.9666667	0:00	Positive	NO	193.9666667	0:Not Recurred	1	Primary	Female	ER+/HER2- Low Prolif	2.615035408	18	1	0	brca_metabric	-0.323	0.8297	-1.1027	-1.4917	-0.5497	-0.0787	0.4651	0.1754	0.5991	-0.2111
MB-6118	brca_metabric	MB-6118	41.11	BREAST CONSERVING	Breast Cancer	Breast Invasive Ductal Carcinoma	Low	NO	LumA	5	Positve	Positive	2	NEUTRAL	Negative	Ductal/NST	NO	Pre	3	Right	0	8	3.03	IDC	264.6	0:00	Positive	YES	94.33333333	1:Recurred	1	Primary	Female	ER+/HER2- Low Prolif	10.46014163	15	1	0	brca_metabric	-0.0793	0.3202	1.2304	0.2616	0.3664	-0.1048	-0.1031	0.0193	1.0684	-1.7762
MB-6133	brca_metabric	MB-6133	74.6	MASTECTOMY	Breast Cancer	Breast Invasive Lobular Carcinoma	High	NO	LumA	5	Positve	Positive	2	NEUTRAL	Negative	Lobular	NO	Post	3	Right	0	7	3.078	ILC	61.8	1:DECEASED	Negative	NO	61.8	1:Recurred	1	Primary	Female	ER+/HER2- High Prolif	9.152623927	39	NA	1	brca_metabric	0.1373	-1.0431	0.2196	0.3125	0.6849	-1.0744	-0.2758	-0.4979	-0.0889	0.031
MB-6171	brca_metabric	MB-6171	70.91	MASTECTOMY	Breast Cancer	Breast Invasive Ductal Carcinoma	High	NO	LumA	5	Positve	Positive	2	NEUTRAL	Negative	Ductal/NST	YES	Post	3	Left	0	4	3.08	IDC	220.3	0:00	Positive	NO	220.3	0:Not Recurred	1	Primary	Female	ER+/HER2- Low Prolif	5.230070815	40	NA	0	brca_metabric	-0.7532	-0.1112	-0.6524	0.3799	0.4473	-0.0751	2.0015	0.0913	-0.1322	0.3794
MB-6179	brca_metabric	MB-6179	59.08	MASTECTOMY	Breast Cancer	Breast Mixed Ductal and Lobular Carcinoma	High	NO	LumA	5	Positve	Positive	1	NEUTRAL	Negative	Mixed	NO	Post	8	Right	0	6	2.066	MDLC	58.46666667	1:DECEASED	Positive	NO	22.7	1:Recurred	1	Primary	Female	ER+/HER2- High Prolif	7.845106223	33	NA	1	brca_metabric	-0.4179	-0.2733	-1.2569	1.2863	0.6328	0.2271	-0.5068	-0.5146	-0.1683	0.3862
MB-6195	brca_metabric	MB-6195	66.01	MASTECTOMY	Breast Cancer	Breast Invasive Lobular Carcinoma	High	NO	LumA	5	Positve	Positive	2	NEUTRAL	Negative	Lobular	YES	Post	3	Left	0	8	3.046	ILC	202.2333333	0:00	Negative	NO	202.2333333	0:Not Recurred	1	Primary	Female	ER+/HER2- Low Prolif	10.46014163	23	NA	0	brca_metabric	2.3242	-0.2952	-1.256	1.0956	1.938	0.8239	-0.0391	0.6464	-0.5288	-1.188
MB-6200	brca_metabric	MB-6200	65.52	MASTECTOMY	Breast Cancer	Breast Invasive Ductal Carcinoma	High	NO	LumA	5	Positve	Positive	3	NEUTRAL	Negative	Ductal/NST	YES	Post	9	Left	1	3	5.06	IDC	30.06666667	1:DECEASED	Negative	NO	18.56666667	1:Recurred	1	Primary	Female	ER+/HER2- High Prolif	3.922553111	30	NA	1	brca_metabric	-0.6332	-0.5442	0.5008	-0.6593	-0.4235	-0.2217	-0.1403	1.3477	-1.3894	0.0932
MB-6212	brca_metabric	MB-6212	61.81	BREAST CONSERVING	Breast Cancer	Breast	High	NO	LumA	5	Positve	Positive	2	NEUTRAL	Negative	Other	NO	Post	7	Left	0	4	3.03	BREAST	224.2333333	0:00	Positive	YES	224.2333333	0:Not Recurred	1	Primary	Female	ER+/HER2- Low Prolif	5.230070815	15	1	0	brca_metabric	0.579	0.4868	0.6214	-0.212	1.6666	1.7571	-0.1056	-0.1337	-0.4013	-1.1419
MB-6218	brca_metabric	MB-6218	49.67	MASTECTOMY	Breast Cancer	Breast Invasive Ductal Carcinoma	High	NO	LumA	5	Positve	Positive	3	GAIN	Negative	Ductal/NST	NO	Pre	1	Left	0	7	4.044	IDC	147.7666667	1:DECEASED	Negative	NO	102.5	1:Recurred	1	Primary	Female	ER+/HER2- Low Prolif	9.152623927	22	2	1	brca_metabric	1.2298	-0.6398	-0.9804	-0.4554	-0.1245	0.4893	-0.2051	0.6235	0.3644	-0.4817
MB-6225	brca_metabric	MB-6225	68.43	MASTECTOMY	Breast Cancer	Breast Invasive Ductal Carcinoma	High	NO	LumA	5	Positve	Positive	2	NEUTRAL	Negative	Ductal/NST	NO	Post	7	Right	0	17	3.032	IDC	117.8666667	0:00	Positive	NO	117.8666667	0:Not Recurred	1	Primary	Female	ER+/HER2- Low Prolif	22.22780096	16	1	0	brca_metabric	0.0081	-1.08	0.4374	-0.7392	0.2776	-1.1708	-0.2466	-1.0203	0.0915	-1.0569
MB-6229	brca_metabric	MB-6229	75.33	MASTECTOMY	Breast Cancer	Breast Invasive Ductal Carcinoma	High	NO	LumA	5	Positve	Positive	1	NEUTRAL	Negative	Ductal/NST	NO	Post	8	Right	0	5	2.03	IDC	0.1	1:DECEASED	Positive	NO	0.1	1:Recurred	1	Primary	Female	ER+/HER2- Low Prolif	6.537588519	15	1	1	brca_metabric	-0.6712	0.0091	0.3583	0.6295	-0.1672	0.0773	3.7696	0.0277	-0.399	-0.3526
MB-6230	brca_metabric	MB-6230	52.95	MASTECTOMY	Breast Cancer	Breast Invasive Ductal Carcinoma	High	NO	LumA	5	Positve	Positive	2	NEUTRAL	Negative	Ductal/NST	YES	Post	3	Left	NA	NA	5.042	IDC	74.8	1:DECEASED	Positive	NO	0	1:Recurred	1	Primary	Female	NA	0	21	NA	1	brca_metabric	-0.6214	0.4828	-1.1474	0.4886	0.3468	0.8523	-0.4552	0.2248	-0.2063	0.2128
MB-6238	brca_metabric	MB-6238	84.87	MASTECTOMY	Breast Cancer	Breast Mixed Ductal and Lobular Carcinoma	High	NO	LumA	5	Positve	Positive	2	NEUTRAL	Negative	Mixed	NO	Post	7	Left	0	6	3.058	MDLC	172.9666667	1:DECEASED	Positive	NO	172.9666667	1:Recurred	1	Primary	Female	ER+/HER2- Low Prolif	7.845106223	29	NA	1	brca_metabric	0.3228	-0.0416	0.1038	0.6161	-0.1607	0.0582	-0.232	1.1544	-1.0925	0.1688
MB-6253	brca_metabric	MB-6253	62.9	BREAST CONSERVING	Breast Cancer	Breast Invasive Lobular Carcinoma	High	NO	LumA	5	Positve	Positive	1	NEUTRAL	Negative	Lobular	NO	Post	8	Left	0	7	2.022	ILC	194.3666667	0:00	Positive	YES	194.3666667	0:Not Recurred	1	Primary	Female	ER+/HER2- Low Prolif	9.152623927	11	NA	0	brca_metabric	-0.6947	-1.3967	-0.8221	-0.3278	-0.1075	-0.3442	2.02	-0.8054	-0.8468	0.3868
MB-6263	brca_metabric	MB-6263	79.42	MASTECTOMY	Breast Cancer	Breast Invasive Ductal Carcinoma	Moderate	NO	LumA	5	Positve	Positive	2	NEUTRAL	Negative	Ductal/NST	YES	Post	4ER+	Left	8	5	5.048	IDC	75.86666667	0:00	Negative	NO	75.86666667	0:Not Recurred	1	Primary	Female	NA	6.537588519	24	NA	0	brca_metabric	1.3248	0.5268	0.822	1.1168	0.5564	0.5164	-0.2247	0.1647	0.6206	0.3158
MB-6271	brca_metabric	MB-6271	64.4	BREAST CONSERVING	Breast Cancer	Breast Invasive Ductal Carcinoma	High	NO	LumA	5	Positve	Positive	2	LOSS	Negative	Ductal/NST	NO	Post	7	Right	0	11	3.05	IDC	157.7333333	0:00	Negative	NO	157.7333333	0:Not Recurred	1	Primary	Female	NA	14.38269474	25	NA	0	brca_metabric	-0.3416	-2.3123	-0.5303	-0.1448	0.1964	0.0987	1.0758	-0.6224	-0.113	1.2275
MB-6273	brca_metabric	MB-6273	43.08	MASTECTOMY	Breast Cancer	Breast Invasive Ductal Carcinoma	High	YES	LumA	5	Negative	Positive	2	NEUTRAL	Negative	Tubular/ cribriform	NO	Pre	3	Right	1	9	4.032	IDC	189.4333333	0:00	Positive	NO	189.4333333	0:Not Recurred	1	Primary	Female	NA	11.76765933	16	NA	0	brca_metabric	-1.4601	0.2714	0.234	1.7678	0.1394	0.4535	-0.0875	1.9072	0.0686	-0.222
MB-6297	brca_metabric	MB-6297	52.55	BREAST CONSERVING	Breast Cancer	Breast Invasive Ductal Carcinoma	High	NO	LumA	5	Positve	Positive	2	GAIN	Negative	Ductal/NST	YES	Post	8	Right	0	6	3.06	IDC	170.8666667	0:00	Negative	YES	170.8666667	0:Not Recurred	1	Primary	Female	NA	7.845106223	30	NA	0	brca_metabric	-0.184	0.0743	-0.9627	-0.3439	-0.3845	1.3218	0.4529	0.2471	0.0075	-0.6606
MB-6328	brca_metabric	MB-6328	75.89	MASTECTOMY	Breast Cancer	Breast Invasive Ductal Carcinoma	High	NO	LumA	5	Positve	Positive	1	NEUTRAL	Negative	Ductal/NST	YES	Post	2	Right	0	2	2.06	IDC	126.6666667	0:00	Positive	NO	126.6666667	0:Not Recurred	1	Primary	Female	ER+/HER2- High Prolif	2.615035408	30	NA	0	brca_metabric	-0.92	-1.2863	-0.3577	0.7265	-0.4066	1.2989	-0.3152	0.2142	-0.4303	0.7803
MB-7001	brca_metabric	MB-7001	72.71	BREAST CONSERVING	Breast Cancer	Breast Invasive Ductal Carcinoma	High	NO	LumA	4	Positve	Positive	2	GAIN	Positive	Ductal/NST	YES	Post	5	Left	0	9	3.02	IDC	102.7	0:00	Negative	YES	102.7	0:Not Recurred	1	Primary	Female	HER2+	11.76765933	10	NA	0	brca_metabric	0.5779	-0.5526	0.7165	1.6667	-0.4942	-1.3423	-0.5762	-0.1489	-0.2018	-0.5979
MB-7004	brca_metabric	MB-7004	74.2	MASTECTOMY	Breast Cancer	Breast Invasive Lobular Carcinoma	Moderate	NO	LumA	4	Positve	Positive	2	NEUTRAL	Negative	Lobular	YES	Post	8	Right	4	9	5.06	ILC	50.46666667	0:00	Negative	YES	50.46666667	0:Not Recurred	1	Primary	Female	ER+/HER2- Low Prolif	11.76765933	30	NA	0	brca_metabric	0.4843	-0.8349	-0.8125	1.8807	1.4475	-0.4235	-0.0468	-0.6613	-1.1801	0.1862
MB-7006	brca_metabric	MB-7006	58.8	BREAST CONSERVING	Breast Cancer	Breast Invasive Ductal Carcinoma	Low	NO	LumA	4	Positve	Positive	1	NEUTRAL	Negative	Ductal/NST	YES	Post	3	Left	1	11	3.038	IDC	109.9333333	0:00	Positive	YES	109.9333333	0:Not Recurred	1	Primary	Female	ER+/HER2- Low Prolif	14.38269474	19	NA	0	brca_metabric	0.3189	0.095	-1.4053	1.1014	0.5547	-1.7432	3.5222	0.4926	-1.0216	-0.1065
MB-7010	brca_metabric	MB-7010	70.25	MASTECTOMY	Breast Cancer	Breast Invasive Ductal Carcinoma	Moderate	NO	LumA	4	Positve	Positive	1	NEUTRAL	Negative	Ductal/NST	YES	Post	7	Right	0	7	2.046	IDC	74.03333333	0:00	Positive	NO	74.03333333	0:Not Recurred	1	Primary	Female	ER+/HER2- Low Prolif	9.152623927	23	NA	0	brca_metabric	-0.715	-0.0917	-0.6493	0.849	0.4094	0.0111	0.6317	0.1468	-0.8309	-0.8453
MB-7013	brca_metabric	MB-7013	30.53	BREAST CONSERVING	Breast Cancer	Breast Invasive Ductal Carcinoma	High	NO	LumA	4	Positve	Positive	1	NEUTRAL	Negative	Ductal/NST	YES	Pre	8	Right	0	5	2.036	IDC	46.43333333	0:00	Positive	YES	46.43333333	0:Not Recurred	1	Primary	Female	ER+/HER2- Low Prolif	6.537588519	18	NA	0	brca_metabric	-1.0279	-0.5667	0.6493	0.1865	-0.2987	0.3071	-0.5143	0.7949	-0.3406	0.9068
MB-7029	brca_metabric	MB-7029	43.45	BREAST CONSERVING	Breast Cancer	Breast Invasive Ductal Carcinoma	Moderate	NO	LumA	4	Positve	Positive	1	LOSS	Negative	Ductal/NST	YES	Pre	4ER+	Left	0	7	2.046	IDC	76.86666667	0:00	Positive	YES	76.86666667	0:Not Recurred	1	Primary	Female	ER+/HER2- Low Prolif	9.152623927	23	NA	0	brca_metabric	1.8036	0.1091	0.2188	-0.3342	0.5612	-0.8581	0.409	0.9242	0.521	0.6299
MB-7032	brca_metabric	MB-7032	79.36	MASTECTOMY	Breast Cancer	Invasive Breast Carcinoma	Moderate	NO	LumA	4	Positve	Positive	1	NEUTRAL	Negative	NA	YES	Post	3	Right	0	4	2.046	BRCA	71.46666667	0:00	Positive	NO	71.46666667	0:Not Recurred	1	Primary	Female	ER+/HER2- Low Prolif	5.230070815	23	NA	0	brca_metabric	-0.5899	0.3864	0.4022	-1.3379	-0.3342	0.3964	4.3976	1.0966	-1.6321	0.2816
MB-7034	brca_metabric	MB-7034	78.73	MASTECTOMY	Breast Cancer	Breast Invasive Ductal Carcinoma	Moderate	NO	LumA	4	Positve	Positive	2	NEUTRAL	Negative	Ductal/NST	YES	Post	3	Right	0	3	3.086	IDC	75.1	0:00	Positive	NO	75.1	0:Not Recurred	1	Primary	Female	ER+/HER2- Low Prolif	3.922553111	43	NA	0	brca_metabric	-0.7072	-1.4283	-0.9817	0.9445	-0.5011	-0.3424	-0.4893	0.5037	-1.6548	0.2234
MB-7037	brca_metabric	MB-7037	68.74	BREAST CONSERVING	Breast Cancer	Breast Invasive Ductal Carcinoma	Moderate	NO	LumA	4	Positve	Positive	1	NEUTRAL	Negative	Ductal/NST	NO	Post	8	Left	0	3	2.03	IDC	86.4	0:00	Positive	YES	86.4	0:Not Recurred	1	Primary	Female	ER+/HER2- Low Prolif	3.922553111	15	NA	0	brca_metabric	-0.2286	-0.8403	0.5596	-0.1946	0.0524	-0.5972	1.6151	1.6803	-1.9058	-0.0047
MB-7040	brca_metabric	MB-7040	81.32	BREAST CONSERVING	Breast Cancer	Breast Invasive Ductal Carcinoma	Moderate	NO	LumA	4	Positve	Positive	2	NEUTRAL	Negative	Ductal/NST	YES	Post	4ER+	Left	1	6	4.044	IDC	71.83333333	0:00	Negative	NO	71.83333333	0:Not Recurred	1	Primary	Female	ER+/HER2- Low Prolif	7.845106223	22	NA	0	brca_metabric	1.3792	0.6464	0.2819	0.1562	1.5219	-2.2646	-0.0913	0.021	-1.1746	-1.4827
MB-7053	brca_metabric	MB-7053	45.64	BREAST CONSERVING	Breast Cancer	Breast Invasive Ductal Carcinoma	High	NO	LumA	4	Positve	Positive	3	NEUTRAL	Negative	Ductal/NST	NO	Pre	4ER+	NA	0	6	4.029	IDC	122.1333333	0:00	Positive	YES	122.1333333	0:Not Recurred	1	Primary	Female	ER+/HER2- High Prolif	7.845106223	14.5	NA	0	brca_metabric	-0.715	1.2265	-1.048	1.2479	-0.1492	1.4157	-0.4118	1.4702	-2.2537	1.1563
MB-7056	brca_metabric	MB-7056	71.82	MASTECTOMY	Breast Cancer	Breast Invasive Ductal Carcinoma	Moderate	NO	LumA	4	Positve	Positive	2	NEUTRAL	Negative	Ductal/NST	YES	Post	3	Right	7	20	5.042	IDC	117	0:00	Positive	NO	117	0:Not Recurred	1	Primary	Female	ER+/HER2- Low Prolif	26.15035408	21	NA	0	brca_metabric	-1.5226	-1.0727	0.368	0.0196	-1.4303	-0.9911	-0.3607	0.2242	-0.1033	0.5125
MB-7062	brca_metabric	MB-7062	63.77	BREAST CONSERVING	Breast Cancer	Breast Invasive Ductal Carcinoma	High	NO	LumA	4	Positve	Positive	1	NEUTRAL	Negative	Ductal/NST	YES	Post	3	NA	1	5	3.032	IDC	95.86666667	0:00	Positive	YES	95.86666667	0:Not Recurred	1	Primary	Female	ER+/HER2- Low Prolif	6.537588519	16	NA	0	brca_metabric	0.1373	-0.0851	-0.3894	-0.0893	0.2904	-0.3128	-0.4444	0.9559	-0.4962	0.3557
MB-7063	brca_metabric	MB-7063	76.77	BREAST CONSERVING	Breast Cancer	Breast Invasive Ductal Carcinoma	High	NO	LumA	4	Positve	Positive	3	NEUTRAL	Negative	Ductal/NST	YES	Post	3	NA	0	7	4.04	IDC	86.6	0:00	Positive	YES	86.6	0:Not Recurred	1	Primary	Female	ER+/HER2- Low Prolif	9.152623927	20	NA	0	brca_metabric	0.4092	0.0227	0.7045	0.527	-0.0571	0.0389	0.0429	0.4677	-0.3495	-0.742
MB-7077	brca_metabric	MB-7077	37.89	BREAST CONSERVING	Breast Cancer	Breast Invasive Ductal Carcinoma	High	NO	LumA	4	Positve	Positive	2	NEUTRAL	Negative	Ductal/NST	YES	Pre	3	Right	5	6	5.034	IDC	101.2666667	0:00	Positive	YES	101.2666667	0:Not Recurred	1	Primary	Female	ER+/HER2- Low Prolif	7.845106223	17	NA	0	brca_metabric	0.2151	0.7322	-0.9683	0.5642	-0.654	0.1468	-0.5608	2.0666	-0.1756	-0.1446
MB-7080	brca_metabric	MB-7080	64.01	MASTECTOMY	Breast Cancer	Breast Invasive Ductal Carcinoma	High	NO	LumA	4	Positve	Positive	1	NEUTRAL	Negative	Ductal/NST	YES	Post	8	Right	0	5	2.034	IDC	91.23333333	0:00	Positive	NO	91.23333333	0:Not Recurred	1	Primary	Female	ER+/HER2- Low Prolif	6.537588519	17	NA	0	brca_metabric	-0.4966	0.9587	0.5969	0.4389	-0.2419	-1.1703	4.2113	0.6651	-1.301	-0.6964
MB-7091	brca_metabric	MB-7091	55.71	BREAST CONSERVING	Breast Cancer	Breast Invasive Ductal Carcinoma	High	NO	LumA	4	Positve	Positive	1	LOSS	Negative	Ductal/NST	YES	Post	7	NA	4	3	4.036	IDC	110.2666667	0:00	Positive	YES	110.2666667	0:Not Recurred	1	Primary	Female	ER+/HER2- Low Prolif	3.922553111	18	NA	0	brca_metabric	-1.5902	0.6977	1.9691	0.258	-0.9801	0.4683	1.5248	0.3455	-2.401	-0.2754
MB-7095	brca_metabric	MB-7095	74.64	BREAST CONSERVING	Breast Cancer	Breast Invasive Ductal Carcinoma	High	NO	LumA	4	Positve	Positive	1	NEUTRAL	Negative	Ductal/NST	YES	Post	8	Right	0	3	2.05	IDC	115.6333333	0:00	Negative	YES	115.6333333	0:Not Recurred	1	Primary	Female	ER+/HER2- High Prolif	3.922553111	25	NA	0	brca_metabric	-0.3523	-1.7461	-1.6224	1.0162	-0.9887	-1.3042	-0.4351	0.4761	-0.7367	-0.1869
MB-7096	brca_metabric	MB-7096	48.27	BREAST CONSERVING	Breast Cancer	Breast Invasive Ductal Carcinoma	High	NO	LumA	4	Positve	Positive	2	NEUTRAL	Negative	Ductal/NST	YES	Pre	3	NA	1	6	4.025	IDC	124	0:00	Positive	YES	124	0:Not Recurred	1	Primary	Female	NA	7.845106223	12.5	NA	0	brca_metabric	0.4201	0.8165	1.9792	0.5213	0.5654	-0.1561	0.6824	0.4613	-0.5352	-0.3137
MB-7101	brca_metabric	MB-7101	49.16	BREAST CONSERVING	Breast Cancer	Breast Invasive Lobular Carcinoma	Low	NO	LumA	4	Positve	Positive	2	NEUTRAL	Negative	Lobular	YES	Pre	3	Right	0	5	3.031	ILC	124.2666667	0:00	Positive	YES	124.2666667	0:Not Recurred	1	Primary	Female	ER+/HER2- Low Prolif	6.537588519	15.5	NA	0	brca_metabric	-0.3922	-0.6036	0.9973	-0.9731	-0.349	-1.4326	-0.3595	-0.3912	-0.1659	0.706
MB-7106	brca_metabric	MB-7106	80.13	MASTECTOMY	Breast Cancer	Breast Invasive Ductal Carcinoma	Low	NO	LumA	4	Positve	Positive	1	NEUTRAL	Negative	Ductal/NST	YES	Post	2	Right	18	7	4.058	IDC	37.5	1:DECEASED	Positive	NO	37.5	1:Recurred	1	Primary	Female	ER+/HER2- Low Prolif	9.152623927	29	NA	1	brca_metabric	1.433	1.6833	0.6229	0.9649	1.8796	-0.1643	0.5803	0.4905	-1.046	-0.2798
MB-7107	brca_metabric	MB-7107	67.85	MASTECTOMY	Breast Cancer	Breast Invasive Ductal Carcinoma	Moderate	NO	LumA	4	Positve	Positive	3	NEUTRAL	Negative	Ductal/NST	YES	Post	8	Left	3	11	5.06	IDC	56.93333333	1:DECEASED	Negative	NO	43.43333333	1:Recurred	1	Primary	Female	ER+/HER2- High Prolif	14.38269474	30	NA	1	brca_metabric	-1.5869	0.4989	0.2211	-0.6868	-0.6453	-0.9609	-0.2217	1.8161	-1.0254	1.3578
MB-7118	brca_metabric	MB-7118	70.15	MASTECTOMY	Breast Cancer	Breast Invasive Ductal Carcinoma	Moderate	NO	LumA	4	NA	Positive	2	NEUTRAL	Negative	Ductal/NST	YES	Post	8	Left	0	2	3.04	IDC	140.5666667	0:00	Positive	NO	140.5666667	0:Not Recurred	1	Primary	Female	ER+/HER2- Low Prolif	2.615035408	20	NA	0	brca_metabric	-0.1589	-0.2424	0.7	-0.0742	0.6587	-0.7189	0.8573	-2.2704	-1.0066	0.3332
MB-7123	brca_metabric	MB-7123	56.97	MASTECTOMY	Breast Cancer	Breast Invasive Ductal Carcinoma	Moderate	NO	LumA	4	NA	Positive	1	GAIN	Negative	Ductal/NST	YES	Post	1	NA	0	7	2.072	IDC	137.6666667	0:00	Positive	NO	137.6666667	0:Not Recurred	1	Primary	Female	ER+/HER2- Low Prolif	9.152623927	36	NA	0	brca_metabric	0.0937	-0.9225	-1.4322	0.4173	0.1763	-1.2406	0.9844	0.5448	-0.3923	0.6917
MB-7124	brca_metabric	MB-7124	71.16	MASTECTOMY	Breast Cancer	Breast Invasive Ductal Carcinoma	High	NO	LumA	4	NA	Positive	2	NEUTRAL	Negative	Ductal/NST	YES	Post	7	NA	1	3	4.04	IDC	139.6	0:00	Positive	NO	139.6	0:Not Recurred	1	Primary	Female	ER+/HER2- High Prolif	3.922553111	20	NA	0	brca_metabric	-1.4495	0.0709	0.6694	-0.0423	-0.9401	-1.1284	-0.2944	1.3914	-0.0401	0.3606
MB-7137	brca_metabric	MB-7137	64.24	BREAST CONSERVING	Breast Cancer	Breast Invasive Ductal Carcinoma	Moderate	NO	LumA	4	Positve	Positive	NA	NEUTRAL	Negative	Ductal/NST	YES	Post	4ER+	Left	0	3	2.042	IDC	179.8	0:00	Negative	YES	179.8	0:Not Recurred	1	Primary	Female	ER+/HER2- Low Prolif	3.922553111	21	NA	0	brca_metabric	1.1663	0.6591	-1.6047	-0.6085	1.1406	-1.5034	-0.5007	0.5048	0.311	0.5396
MB-7141	brca_metabric	MB-7141	78.16	MASTECTOMY	Breast Cancer	Breast Invasive Ductal Carcinoma	High	NO	LumA	4	NA	Positive	2	NEUTRAL	Negative	Ductal/NST	YES	Post	7	NA	0	8	3.0236	IDC	138.5666667	0:00	Positive	NO	138.5666667	0:Not Recurred	1	Primary	Female	ER+/HER2- Low Prolif	10.46014163	11.8	NA	0	brca_metabric	1.6121	0.0159	-1.0842	-0.5764	1.203	-1.4055	1.0943	-1.2341	-1.5652	0.5022
MB-7148	brca_metabric	MB-7148	62.97	MASTECTOMY	Breast Cancer	Invasive Breast Carcinoma	Low	YES	LumA	4	Positve	Positive	3	NEUTRAL	Negative	NA	YES	Post	8	NA	NA	NA	6.26	BRCA	19	1:DECEASED	Positive	YES	7.2	1:Recurred	1	Primary	Female	ER+/HER2- High Prolif	0	130	NA	1	brca_metabric	-0.8742	-1.5168	0.311	2.5804	-0.4634	-0.813	-0.6427	-0.3566	-0.9344	-0.1347
MB-7161	brca_metabric	MB-7161	47.67	BREAST CONSERVING	Breast Cancer	Breast Invasive Ductal Carcinoma	Low	NO	LumA	4	Positve	Positive	2	GAIN	Negative	Ductal/NST	NO	Pre	6	Left	5	3	5.092	IDC	121.5333333	0:00	Positive	YES	121.5333333	0:Not Recurred	1	Primary	Female	ER+/HER2- High Prolif	3.922553111	46	NA	0	brca_metabric	-0.3806	1.2627	-1.0112	1.3972	-0.825	0.3757	-0.3351	-0.6623	-0.5571	-0.3205
MB-7162	brca_metabric	MB-7162	59.84	BREAST CONSERVING	Breast Cancer	Breast Invasive Ductal Carcinoma	Moderate	NO	LumA	4	Positve	Positive	1	NEUTRAL	Negative	Ductal/NST	YES	Post	3	Right	0	2	2.0276	IDC	140.2	0:00	Positive	YES	140.2	0:Not Recurred	1	Primary	Female	ER+/HER2- Low Prolif	2.615035408	13.8	NA	0	brca_metabric	-0.0196	-0.3751	-0.407	-0.406	0.8026	-0.8428	-0.2667	0.0954	-0.1515	-0.0114
MB-7163	brca_metabric	MB-7163	43.81	MASTECTOMY	Breast Cancer	Breast Invasive Ductal Carcinoma	Moderate	YES	LumA	4	Negative	Positive	2	NEUTRAL	Negative	Ductal/NST	YES	Pre	3	NA	15	3	5.06	IDC	52.63333333	1:DECEASED	Positive	NO	51.6	1:Recurred	1	Primary	Female	ER+/HER2- Low Prolif	3.922553111	30	NA	1	brca_metabric	1.5692	0.1654	1.0577	1.224	1.6087	-1.4138	-0.2437	0.5733	0.1229	-0.1655
MB-7164	brca_metabric	MB-7164	49.13	BREAST CONSERVING	Breast Cancer	Breast Invasive Ductal Carcinoma	High	NO	LumA	4	Positve	Positive	1	NEUTRAL	Negative	Ductal/NST	YES	Pre	3	NA	2	5	3.0314	IDC	211.4	0:00	Positive	YES	211.4	0:Not Recurred	1	Primary	Female	ER+/HER2- Low Prolif	6.537588519	15.7	NA	0	brca_metabric	-1.1592	0.4989	-0.1559	-0.1867	-0.422	-0.44	0.1315	0.949	-0.3788	0.4273
MB-7168	brca_metabric	MB-7168	60.33	MASTECTOMY	Breast Cancer	Breast Invasive Ductal Carcinoma	Low	NO	LumA	4	Positve	Positive	3	NEUTRAL	Negative	Ductal/NST	YES	Post	7	Right	0	9	4.05	IDC	150.5	0:00	Positive	NO	150.5	0:Not Recurred	1	Primary	Female	ER+/HER2- Low Prolif	11.76765933	25	NA	0	brca_metabric	1.0162	-1.0039	2.7633	-0.7724	0.9369	-0.7661	0.1963	0.5263	-0.4896	-0.7171
MB-7170	brca_metabric	MB-7170	58.56	BREAST CONSERVING	Breast Cancer	Breast Invasive Ductal Carcinoma	High	NO	LumA	4	Positve	Positive	2	NEUTRAL	Negative	Ductal/NST	YES	Post	4ER+	Left	0	16	3.04	IDC	155.4	0:00	Negative	YES	155.4	0:Not Recurred	1	Primary	Female	NA	19.61276556	20	NA	0	brca_metabric	0.0964	0.3552	0.1213	-0.4841	0.1731	-0.0048	-0.872	0.7983	0.416	0.3959
MB-7185	brca_metabric	MB-7185	70.76	BREAST CONSERVING	Breast Cancer	Breast Invasive Ductal Carcinoma	High	NO	LumA	4	Positve	Positive	2	NEUTRAL	Negative	Ductal/NST	YES	Post	8	Left	8	9	5.0324	IDC	125.0333333	1:DECEASED	Positive	YES	125.0333333	1:Recurred	1	Primary	Female	ER+/HER2- Low Prolif	11.76765933	16.2	NA	1	brca_metabric	-1.7307	-1.4215	-0.4034	0.0046	-0.2795	-0.786	-0.634	0.6405	-1.5552	-0.0897
MB-7218	brca_metabric	MB-7218	57.87	BREAST CONSERVING	Breast Cancer	Breast Invasive Lobular Carcinoma	Moderate	NO	LumA	4	Positve	Positive	1	NEUTRAL	Negative	Lobular	YES	Post	3	NA	2	5	3.0252	ILC	165.4333333	0:00	Positive	YES	165.4333333	0:Not Recurred	1	Primary	Female	ER+/HER2- Low Prolif	6.537588519	12.6	NA	0	brca_metabric	-0.1337	-1.0189	0.1947	0.2109	0.3221	-2.4103	4.2041	-0.6998	-1.0292	0.8142
MB-7219	brca_metabric	MB-7219	60.07	MASTECTOMY	Breast Cancer	Breast Invasive Ductal Carcinoma	High	NO	LumA	4	Positve	Positive	1	NEUTRAL	Negative	Ductal/NST	YES	Post	8	Left	1	3	3.025	IDC	165.2	0:00	Positive	YES	108.3666667	1:Recurred	1	Primary	Female	ER+/HER2- Low Prolif	3.922553111	12.5	NA	0	brca_metabric	0.3374	-0.3045	0.4335	0.0742	0.7444	-0.6059	-0.3513	-0.4129	0.0075	-0.2608
MB-7230	brca_metabric	MB-7230	51.45	BREAST CONSERVING	Breast Cancer	Breast Invasive Ductal Carcinoma	Moderate	NO	LumA	4	Positve	Positive	2	NEUTRAL	Negative	Ductal/NST	YES	Post	3	Left	0	8	3.03	IDC	182.6	0:00	Positive	YES	182.6	0:Not Recurred	1	Primary	Female	ER+/HER2- High Prolif	10.46014163	15	NA	0	brca_metabric	-0.4618	-0.1945	-0.145	-1.0423	-0.0525	-0.575	2.3522	-0.2902	-1.2212	-0.59
MB-7232	brca_metabric	MB-7232	58.37	MASTECTOMY	Breast Cancer	Breast Invasive Ductal Carcinoma	High	NO	LumA	4	Positve	Positive	2	NEUTRAL	Negative	Ductal/NST	NO	Post	8	Right	0	4	3.00424	IDC	177.6	0:00	Positive	NO	177.6	0:Not Recurred	1	Primary	Female	ER+/HER2- Low Prolif	5.230070815	2.12	NA	0	brca_metabric	-0.4862	-1.0951	0.1576	1.9662	-0.8998	1.1478	-0.3172	-0.18	-1.2585	0.1506
MB-7235	brca_metabric	MB-7235	62.45	MASTECTOMY	Breast Cancer	Breast	High	NO	LumA	4	Positve	Positive	2	GAIN	Negative	Other	YES	Post	8	NA	2	12	4.04	BREAST	170.8	0:00	Positive	NO	170.8	0:Not Recurred	1	Primary	Female	ER+/HER2- Low Prolif	15.69021245	20	NA	0	brca_metabric	0.3444	0.0812	-0.7165	-1.0274	0.9821	-0.0643	0.6742	0.5986	0.2667	0.7177
MB-7244	brca_metabric	MB-7244	54.81	BREAST CONSERVING	Breast Cancer	Breast Invasive Ductal Carcinoma	Moderate	NO	LumA	4	Positve	Positive	1	NEUTRAL	Negative	Ductal/NST	NO	Post	8	Right	1	10	3.024	IDC	184.1666667	0:00	Positive	YES	184.1666667	0:Not Recurred	1	Primary	Female	ER+/HER2- Low Prolif	13.07517704	12	NA	0	brca_metabric	0.1701	1.2265	1.3961	0.4161	0.0488	0.5222	-0.5785	0.7563	-0.32	-0.4131
MB-7254	brca_metabric	MB-7254	62.46	MASTECTOMY	Breast Cancer	Breast Invasive Ductal Carcinoma	Moderate	NO	LumA	4	Positve	Positive	2	NEUTRAL	Negative	Ductal/NST	YES	Post	8	NA	2	8	4.046	IDC	192.2	0:00	Positive	NO	192.2	0:Not Recurred	1	Primary	Female	ER+/HER2- High Prolif	10.46014163	23	NA	0	brca_metabric	0.2352	-0.0585	0.0507	0.8647	0.5366	-2.0638	-0.4317	0.6172	-0.6976	-1.3348
MB-7268	brca_metabric	MB-7268	34.64	MASTECTOMY	Breast Cancer	Breast Invasive Ductal Carcinoma	Moderate	NO	LumA	4	Positve	Positive	3	LOSS	Negative	Ductal/NST	YES	Pre	8	NA	1	6	5.1	IDC	227.4666667	0:00	Positive	YES	73.93333333	1:Recurred	1	Primary	Female	ER+/HER2- High Prolif	6.537588519	50	NA	0	brca_metabric	-0.2809	-0.6398	1.1171	0.3373	0.6697	-0.6706	-0.0857	0.4558	-0.1202	-0.1772
MB-7276	brca_metabric	MB-7276	61.27	BREAST CONSERVING	Breast Cancer	Breast Invasive Ductal Carcinoma	High	NO	LumA	4	Positve	Positive	1	NEUTRAL	Negative	Ductal/NST	YES	Post	8	NA	4	9	4.04	IDC	185.3333333	0:00	Positive	YES	185.3333333	0:Not Recurred	1	Primary	Female	ER+/HER2- Low Prolif	11.76765933	20	NA	0	brca_metabric	0.1635	-0.9047	0.3284	-0.6433	-0.4919	1.5466	-0.43	0.1705	-0.5996	-0.4372
MB-7277	brca_metabric	MB-7277	56.78	MASTECTOMY	Breast Cancer	Breast Invasive Ductal Carcinoma	High	NO	LumA	4	Positve	Positive	2	NEUTRAL	Negative	Ductal/NST	YES	Post	8	NA	3	3	4.06	IDC	187.0333333	0:00	Positive	NO	187.0333333	0:Not Recurred	1	Primary	Female	ER+/HER2- Low Prolif	3.922553111	30	NA	0	brca_metabric	0.2908	1.1644	0.2216	1.0664	0.0519	-0.6658	0.8669	-0.2093	-1.3961	-0.7439
MB-7280	brca_metabric	MB-7280	63.5	MASTECTOMY	Breast Cancer	Breast Invasive Ductal Carcinoma	High	NO	LumA	4	Positve	Positive	2	NEUTRAL	Negative	Ductal/NST	YES	Post	7	Left	6	6	5.08	IDC	195.5333333	0:00	Positive	NO	195.5333333	0:Not Recurred	1	Primary	Female	ER+/HER2- High Prolif	7.845106223	40	NA	0	brca_metabric	1.3654	0.1619	0.1352	0.956	0.6551	-0.1852	0.1478	0.5848	-0.9401	-0.0944
MB-7293	brca_metabric	MB-7293	56.9	MASTECTOMY	Breast Cancer	Breast Invasive Ductal Carcinoma	High	NO	LumA	4	Positve	Positive	3	NEUTRAL	Negative	Ductal/NST	YES	Post	3	NA	1	5	5.09	IDC	199.2333333	0:00	Positive	NO	199.2333333	0:Not Recurred	1	Primary	Female	ER+/HER2- Low Prolif	6.537588519	45	NA	0	brca_metabric	1.2887	0.413	-0.5223	-0.1848	0.6291	0.5605	0.1147	2.5575	-1.0478	-0.6163
MB-7295	brca_metabric	MB-7295	43.1	BREAST CONSERVING	Breast Cancer	Breast Invasive Lobular Carcinoma	High	NO	LumA	4	Positve	Positive	3	NEUTRAL	Negative	Lobular	YES	Pre	3	Right	1	4	5.05	ILC	196.8666667	0:00	Positive	YES	196.8666667	0:Not Recurred	1	Primary	Female	ER+/HER2- Low Prolif	5.230070815	25	NA	0	brca_metabric	0.6484	0.8252	-0.3494	-1.2456	0.0581	-0.0136	-0.2618	0.9035	-0.3834	-1.013
[truncated: 169 more columns]
